# Supplementary material for: Systematic detection of brain protein-coding genes under positive selection during primate evolution and their roles in cognition
Source: Genome Res. 2021 Mar;31(3):484–96. doi: 10.1101/gr.262113.120 (PMC7919455; doi:10.1101/gr.262113.120)
Supplement: Supplemental Material [file supp_gr.262113.120_Supplemental_Tables.zip]

Archive with 7 entries (7 files):
- Supplemental_Table_S3.csv
- Supplemental_Table_S4.csv
- Supplemental_Table_S5.csv
- Supplemental_Table_S6.csv
- Supplemental_Table_S7.docx
- Supplemental_Table_S1.csv
- Supplemental_Table_S2.xlsx
