# Supplementary material for: Systematic detection of brain protein-coding genes under positive selection during primate evolution and their roles in cognition
Source: Genome Res. 2021 Mar;31(3):484–96. doi: 10.1101/gr.262113.120 (PMC7919455; doi:10.1101/gr.262113.120)
Supplement: Supplemental Material [file supp_gr.262113.120_Supplemental_Tables.zip › Supplemental_Table_S3.csv]

Table S3. Statistics for all dNdS analyses.
type	set	genes_number	wilcoxon_p	rankbiserial_correlation	bonferroni	bootstrap	bootstrap_CI_high	bootstrap_CI_low	bootstrap_p
Body	blood_gn	542	0.90648439	0.078145569	FALSE	FALSE	0.22049563	0.013207491	0.341131774
Body	heart_gn	161	0.699738281	0.279503106	FALSE	FALSE	0.284558251	-0.11434379	0.275944811
Body	kidney_gn	132	0.648011447	0.201480453	FALSE	FALSE	0.309360026	-0.12433289	0.965006999
Body	liver_gn	308	0.02750147	0.179618427	FALSE	FALSE	0.260005126	-0.023898212	0.156368726
Body	lung_gn	118	0.10167616	0.275677242	FALSE	FALSE	0.325352043	-0.141018816	0.172365527
Body	skeletal_muscle_gn	305	0.004024776	-0.053623814	FALSE	FALSE	0.250892643	-0.067114187	0.035992801
Body	testes_gn	963	7.77E-11	0.304900875	TRUE	TRUE	0.185488569	0.044466844	0.00039992
Body	ovary_gn	58	0.011475467	-0.177253479	FALSE	FALSE	0.385171512	-0.297089814	0.027594481
Body	brain_gn	545	4.09E-12	-0.106138694	TRUE	TRUE	0.230577801	0.031086056	0.00039992
Body	Fetalbrain_gn	333	1.19E-08	-0.116176417	TRUE	TRUE	0.239471847	-0.030617246	0.00079984
Body	Wholebrain_gn	378	1.76E-12	-0.177297798	TRUE	TRUE	0.25894656	-0.024650253	0.00039992
Body	ProteinAtlas_Brain	248	1.55E-09	-0.205041139	TRUE	TRUE	0.277891331	-0.02002434	0.00039992
Body	All proteins	11665	0.035179984	0.152380264	FALSE	FALSE	0.141114765	0.102383514	0.614277145
Brain	AdrenalCortex_bgn	232	0.01058221	-0.032616808	FALSE	FALSE	0.214257408	-0.152377126	0.042791442
Brain	Adrenalgland_bgn	199	0.487314729	0.039033552	FALSE	FALSE	0.218819523	-0.180067142	0.921815637
Brain	Amygdala_bgn	275	4.12E-06	-0.112939615	TRUE	FALSE	0.188396311	-0.100724583	0.015196961
Brain	Caudatenucleus_bgn	45	0.251924893	-0.094949495	FALSE	FALSE	0.375814196	-0.385507701	0.224355129
Brain	Cerebellum_bgn	93	5.46E-06	-0.291725105	TRUE	FALSE	0.281118056	-0.267903705	0.011997601
Brain	CerebellumPeduncles_bgn	198	0.000319542	-0.109470338	TRUE	FALSE	0.240496998	-0.177286046	0.00319936
Brain	CiliaryGanglion_bgn	72	0.071647163	-0.108763693	FALSE	FALSE	0.279479023	-0.327591612	0.174765047
Brain	CingulateCortex_bgn	61	0.945597476	0.113661202	FALSE	FALSE	0.332149741	-0.334776861	0.525494901
Brain	DorsalRootGanglion_bgn	62	0.776449878	0.203595981	FALSE	FALSE	0.327004431	-0.364118984	0.642271546
Brain	Fetalbrain_gn	333	1.19E-08	-0.116176417	TRUE	FALSE	0.186973499	-0.105845621	0.00559888
Brain	GlobusPallidus_bgn	14	0.777564617	-0.098901099	FALSE	FALSE	0.533913693	-0.759791946	0.177564487
Brain	Hypothalamus_bgn	111	0.364819682	0.159377559	FALSE	FALSE	0.2546687	-0.218715624	0.714257149
Brain	MedullaOblongata_bgn	12	0.034170473	-0.393939394	FALSE	FALSE	0.549384732	-0.765973181	0.103979204
Brain	OccipitalLobe_bgn	10	0.241121368	-0.422222222	FALSE	FALSE	0.537864289	-0.808738174	0.461507699
Brain	OlfactoryBulb_bgn	172	0.015568148	-0.085815313	FALSE	FALSE	0.232827301	-0.173054755	0.115576885
Brain	ParietalLobe_bgn	25	0.696425469	0.173333333	FALSE	FALSE	0.452692084	-0.560666722	0.310337932
Brain	Pons_bgn	40	0.581569794	0.212820513	FALSE	FALSE	0.410290149	-0.453584374	0.342331534
Brain	PrefrontalCortex_bgn	522	5.67E-10	-0.085842875	TRUE	TRUE	0.166438301	-0.061561031	0.00039992
Brain	Spinalcord_bgn	152	0.584848116	0.133670268	FALSE	FALSE	0.222976036	-0.188765578	0.037592482
Brain	SubthalamicNucleus_bgn	38	0.306586684	0.098150782	FALSE	FALSE	0.357912152	-0.397314441	0.99620076
Brain	SuperiorCervicalGanglion_bgn	1244	1.04E-06	0.217405251	TRUE	TRUE	0.118152187	-0.011611681	0.00039992
Brain	TemporalLobe_bgn	22	0.18855735	0.090909091	FALSE	FALSE	0.483098117	-0.547786377	0.74665067
Brain	Thalamus_bgn	64	0.018241013	-0.251984127	FALSE	FALSE	0.309034078	-0.360407162	0.095580884
Brain	TrigeminalGanglion_bgn	403	0.007349073	0.226942212	FALSE	FALSE	0.154264639	-0.076243266	0.00239952
Brain	Wholebrain_gn	378	1.76E-12	-0.177297798	TRUE	TRUE	0.185826545	-0.11478718	0.00039992
Brain	pineal_day_bgn	1161	0.000861642	0.038664647	TRUE	FALSE	0.12365703	-0.023797896	0.545490902
Brain	pineal_night_bgn	1130	0.00995374	0.055337561	FALSE	FALSE	0.125772205	-0.023430395	0.699460108
Brain	retina_bgn	807	2.78164E-05	-0.002155457	TRUE	FALSE	0.143246405	-0.054769307	0.013997201
Synapse	Cell_adhesion_and_trans-synaptic_signaling	55	0.001022031	-0.2	TRUE	FALSE	0.398554257	-0.292639677	0.00319936
Synapse	Cell_metabolism	38	0.068753584	-0.172119488	FALSE	FALSE	0.427517002	-0.336011342	0.137172566
Synapse	Endocytosis	21	0.000477369	-0.580952381	TRUE	TRUE	0.501676054	-0.509452798	0.00039992
Synapse	Excitability	43	0.000367885	-0.483942414	TRUE	FALSE	0.384945975	-0.284743576	0.021195761
Synapse	Exocytosis	53	0.022632201	-0.124818578	FALSE	FALSE	0.366166458	-0.236190879	0.152769446
Synapse	G-protein-coupled_receptor_signaling	31	0.000113146	-0.664516129	TRUE	FALSE	0.422801667	-0.403999202	0.01119776
Synapse	G-protein_relay	18	0.070709321	-0.006535948	FALSE	FALSE	0.435477254	-0.504130631	0.106378724
Synapse	Intracellular_signal_transduction	103	1.75E-07	-0.350085665	TRUE	TRUE	0.318491678	-0.131739845	0.00039992
Synapse	Intracellular_trafficking	58	0.789383694	0.253478524	FALSE	FALSE	0.349921691	-0.21665626	0.881423715
Synapse	Ion_balance/transport	30	0.000147728	-0.590804598	TRUE	TRUE	0.429402993	-0.370241413	0.00039992
Synapse	Ligand-gated_ion_channel_signaling	20	0.003591822	-0.252631579	FALSE	TRUE	0.42133843	-0.470140809	0.00039992
Synapse	Neurotransmitter_metabolism	23	0.005139215	-0.399209486	FALSE	FALSE	0.485062909	-0.477585703	0.00479904
Synapse	Peptide/neurotrophin_signals	21	0.767657762	0.180952381	FALSE	FALSE	0.523740942	-0.505635034	0.625474905
Synapse	Protein_cluster	29	0.047869747	0.044334975	FALSE	FALSE	0.460564611	-0.412996648	0.078784243
Synapse	RNA_and_protein_synthesis_folding_and_breakdown	32	0.082034516	-0.14516129	FALSE	FALSE	0.446769438	-0.401883899	0.132373525
Synapse	Structural_plasticity	53	0.04590145	-0.079825835	FALSE	FALSE	0.395076784	-0.266344398	0.137572486
Synapse	Tyrosine_kinase_signaling	4	0.144127035	-0.333333333	FALSE	FALSE	1.03406907	-1.180569423	0.00959808
Synapse	Glutamatergic	73	8.52E-07	-0.232115677	TRUE	TRUE	0.308164326	-0.156158386	0.00039992
Synapse	Cholinergic	81	2.45E-08	-0.314197531	TRUE	TRUE	0.318513134	-0.1508926	0.00039992
Synapse	Serotonergic	82	2.08666E-05	-0.16651611	TRUE	TRUE	0.309199448	-0.131400812	0.00039992
Synapse	GABAergic	54	9.81E-06	-0.245283019	TRUE	TRUE	0.33119255	-0.211140465	0.00039992
Synapse	Dopaminergic	88	0.000304287	-0.113375131	TRUE	TRUE	0.303391754	-0.124125586	0.00039992
Synapse	Cell Adhesion	31	0.0005232	-0.531182796	TRUE	TRUE	0.469246272	-0.41089099	0.00159968
Synapse	MS_Excitatory	113	7.32E-12	-0.461757269	TRUE	TRUE	0.33701348	-0.146629022	0.00039992
Synapse	MS_Inhibitory	25	0.000890538	-0.546666667	TRUE	TRUE	0.443801331	-0.420224537	0.00039992
