# Supplementary material for: Systematic detection of brain protein-coding genes under positive selection during primate evolution and their roles in cognition
Source: Genome Res. 2021 Mar;31(3):484–96. doi: 10.1101/gr.262113.120 (PMC7919455; doi:10.1101/gr.262113.120)
Supplement: Supplemental Material [file supp_gr.262113.120_Supplemental_Tables.zip › Supplemental_Table_S5.csv]

Table S5. Statistics for scRNAseq.
type	set	rc	p	size	bonferroni	bootstrap	bootstrap_p	bootstrap_CI_low	bootstrap_CI_high
SingleCell_HumanCortex	Glyc	0.148653983	0.292372659	478	FALSE	FALSE	0.925373134	0.016225981	0.257199162
SingleCell_HumanCortex	tRG	0.128349167	0.181879682	270	FALSE	FALSE	0.417910448	-0.02124828	0.276393609
SingleCell_HumanCortex	RG-div1	0.128238911	0.01186878	253	FALSE	FALSE	0.258706468	-0.024392998	0.254822231
SingleCell_HumanCortex	nEN-early2	0.117880795	0.833730616	151	FALSE	FALSE	0.855721393	-0.069412412	0.317565338
SingleCell_HumanCortex	nEN-late	0.070214339	0.664576362	165	FALSE	FALSE	0.208955224	-0.070853822	0.298846771
SingleCell_HumanCortex	EN-V1-2	-0.074565996	0.068223011	191	FALSE	FALSE	0.049751244	-0.075473891	0.290628917
SingleCell_HumanCortex	vRG	0.062010382	0.984306377	326	FALSE	FALSE	0.616915423	-0.039755228	0.261402281
SingleCell_HumanCortex	RG-div2	0.171806167	0.595042702	228	FALSE	FALSE	0.358208955	-0.053424548	0.271653827
SingleCell_HumanCortex	IN-CTX-CGE1	0.108783415	0.069160342	235	FALSE	FALSE	0.039800995	-0.05480343	0.290483586
SingleCell_HumanCortex	IN-CTX-CGE2	0.148572475	0.392583519	314	FALSE	FALSE	0.288557214	-0.027252404	0.244042568
SingleCell_HumanCortex	IPC-div2	0.041556444	0.513839477	327	FALSE	FALSE	0.656716418	-0.027987269	0.26100518
SingleCell_HumanCortex	oRG	0.097747512	0.578876077	415	FALSE	FALSE	0.139303483	0.01677351	0.25108072
SingleCell_HumanCortex	IPC-nEN1	0.041949934	0.486317056	276	FALSE	FALSE	0.776119403	-0.046578053	0.283019768
SingleCell_HumanCortex	IPC-div1	0.238675549	0.030340914	320	FALSE	FALSE	0.218905473	-0.012796762	0.244562937
SingleCell_HumanCortex	OPC	0.091467321	0.028347097	562	FALSE	FALSE	0.308457711	0.023112798	0.230333738
SingleCell_HumanCortex	IN-CTX-MGE2	0.035267763	0.773940902	364	FALSE	FALSE	0.915422886	-0.018896076	0.260871763
SingleCell_HumanCortex	Mural	0.111651399	0.074386929	744	FALSE	FALSE	0.109452736	0.053839855	0.234652007
SingleCell_HumanCortex	IPC-nEN3	0.09515813	0.878236517	397	FALSE	FALSE	0.407960199	-0.023813045	0.261643501
SingleCell_HumanCortex	IN-CTX-MGE1	0.010033445	0.473474255	208	FALSE	FALSE	0.487562189	-0.072270117	0.308585515
SingleCell_HumanCortex	IPC-nEN2	0.104166667	0.752165204	321	FALSE	FALSE	0.39800995	0.00695679	0.248873453
SingleCell_HumanCortex	EN-V1-3	-0.016975128	0.000271988	434	TRUE	FALSE	0.009950249	0.015492796	0.26072042
SingleCell_HumanCortex	IN-STR	0.075131056	0.563952945	413	FALSE	FALSE	0.208955224	0.007493919	0.232475637
SingleCell_HumanCortex	EN-PFC3	-0.016458225	0.316955439	304	FALSE	FALSE	0.378109453	-0.04391466	0.270219708
SingleCell_HumanCortex	MGE-RG2	0.184319638	0.109770578	379	FALSE	FALSE	0.268656716	0.009950918	0.239525071
SingleCell_HumanCortex	nIN5	0.020868856	0.24945067	329	FALSE	FALSE	0.019900498	0.000645128	0.2632241
SingleCell_HumanCortex	MGE-IPC3	0.228832683	0.030135605	452	FALSE	FALSE	0.029850746	0.019685947	0.242205243
SingleCell_HumanCortex	nIN4	0.05228079	0.568875634	473	FALSE	FALSE	0.268656716	0.024987962	0.245591742
SingleCell_HumanCortex	MGE-IPC1	0.265073698	0.016906512	331	FALSE	FALSE	0.169154229	-0.011572168	0.245705866
SingleCell_HumanCortex	MGE-RG1	0.164594818	0.195973743	519	FALSE	FALSE	0.825870647	0.031950783	0.23658237
SingleCell_HumanCortex	MGE-div	0.244428206	0.000628322	392	TRUE	FALSE	0.069651741	0.02284851	0.248233125
SingleCell_HumanCortex	MGE-IPC2	0.101850613	0.252152182	300	FALSE	FALSE	0.776119403	-0.007847424	0.259261042
SingleCell_HumanCortex	nIN2	0.132140693	0.825962185	299	FALSE	FALSE	0.726368159	-0.025480661	0.253923781
SingleCell_HumanCortex	Astrocyte	0.116535705	0.687152247	549	FALSE	FALSE	0.726368159	0.023743391	0.226642927
SingleCell_HumanCortex	nIN1	0.222642663	0.007564954	324	FALSE	FALSE	0.069651741	-0.015042865	0.245796021
SingleCell_HumanCortex	EN-V1-1	-0.054753432	0.26696251	281	FALSE	FALSE	0.049751244	-0.012860949	0.292916628
SingleCell_HumanCortex	nIN3	0.14014014	0.699635062	297	FALSE	FALSE	0.577114428	-0.029717042	0.26859925
SingleCell_HumanCortex	EN-PFC1	0.089433775	0.045410493	412	FALSE	FALSE	0.179104478	-0.000808165	0.243387839
SingleCell_HumanCortex	nEN-early1	0.023995518	0.478574489	254	FALSE	FALSE	0.835820896	-0.02185051	0.300392276
SingleCell_HumanCortex	EN-PFC2	-0.055154702	0.007862674	222	FALSE	FALSE	0.019900498	-0.072270117	0.302544316
SingleCell_HumanCortex	RG-early	0.18795134	0.000347684	443	TRUE	FALSE	0.009950249	0.001794653	0.246365838
SingleCell_HumanCortex	Endothelial	0.09634479	0.693551125	846	FALSE	FALSE	0.666666667	0.054622852	0.226555873
SingleCell_HumanCortex	Microglia	0.100658838	0.851223738	1094	FALSE	FALSE	0.925373134	0.070555772	0.223890735
SingleCell_HumanCortex	Choroid	0.215800878	0.000031778	928	TRUE	FALSE	0.009950249	0.060552703	0.195240039
SingleCell_HumanCortex	U1	0.083694738	0.652269551	548	FALSE	FALSE	0.258706468	0.023903077	0.242057599
SingleCell_HumanCortex	U2	0.156092268	0.236021044	535	FALSE	FALSE	0.417910448	0.004513914	0.230065471
SingleCell_HumanCortex	U4	0.053058963	0.082237804	793	FALSE	FALSE	0.23880597	0.0265221	0.243387839
SingleCell_HumanCortex	U3	0.225015787	0.014490276	507	FALSE	FALSE	0.119402985	0.007327571	0.2386695
SingleCell_HumanCorticalLayers	Inh L1 LAMP5 NDNF_gn	-0.027027027	0.149027111	38	FALSE	FALSE	0.173913044	-0.398865048	0.41638047
SingleCell_HumanCorticalLayers	Inh L1 LAMP5 GGT8P_gn	0.240948814	0.357879651	90	FALSE	FALSE	0.16091954	-0.197673543	0.364694652
SingleCell_HumanCorticalLayers	Inh L1-4 LAMP5 DUSP4_gn	0.264849755	0.584551293	54	FALSE	FALSE	0.688655672	-0.328230955	0.404633295
SingleCell_HumanCorticalLayers	Inh L6 LAMP5 C1QL2_gn	0.009334538	0.099337096	82	FALSE	FALSE	0.306846577	-0.265342885	0.320226798
SingleCell_HumanCorticalLayers	Inh L1-6 LAMP5 CA13_gn	0.077316948	0.267400475	63	FALSE	FALSE	0.346826587	-0.317792553	0.347820575
SingleCell_HumanCorticalLayers	Inh L5-6 LAMP5 SFTA3_gn	0.007672634	0.717556606	69	FALSE	FALSE	0.815592204	-0.293230494	0.332220766
SingleCell_HumanCorticalLayers	Inh L1-2 PAX6 SCGN_gn	0.104303377	0.709504973	414	FALSE	FALSE	0.11894053	-0.068630088	0.207407782
SingleCell_HumanCorticalLayers	Inh L6 LAMP5 ANKRD20A11P_gn	0.031831279	0.866476673	343	FALSE	FALSE	0.945527236	-0.048834896	0.227062619
SingleCell_HumanCorticalLayers	Inh L1 PAX6 CA4_gn	-0.264184397	0.022183594	48	FALSE	FALSE	0.115942029	-0.362892652	0.396458966
SingleCell_HumanCorticalLayers	Inh L1 PAX6 GRIP2_gn	-0.093064091	0.151021387	68	FALSE	FALSE	0.068965517	-0.249717394	0.394071275
SingleCell_HumanCorticalLayers	Inh L1-6 VIP RCN1_gn	0.145013477	0.209105816	106	FALSE	FALSE	0.033983009	-0.200450738	0.285370703
SingleCell_HumanCorticalLayers	Inh L1-3 PAX6 NABP1_gn	0.065826331	0.234434165	273	FALSE	FALSE	0.624687656	-0.096217447	0.216268016
SingleCell_HumanCorticalLayers	Inh L1 VIP PRSS8_gn	-0.526984127	0.061545164	36	FALSE	FALSE	0.176911544	-0.439661639	0.411049976
SingleCell_HumanCorticalLayers	Inh L1 VIP TNFAIP8L3_gn	0.018687857	0.268662141	317	FALSE	FALSE	0.272863568	-0.089605497	0.198386048
SingleCell_HumanCorticalLayers	Inh L1 ADARB2 ADAM33_gn	-0.025287356	0.829013032	30	FALSE	FALSE	0.858570715	-0.487224729	0.45776957
SingleCell_HumanCorticalLayers	Inh L1 SST CXCL14_gn	-0.424242424	0.582919547	12	FALSE	FALSE	0.607696152	-0.645825515	0.536023094
SingleCell_HumanCorticalLayers	Inh L1 ADARB2 DISP2_gn	0.111623386	0.122947569	380	FALSE	FALSE	0.488755622	-0.046283195	0.23573482
SingleCell_HumanCorticalLayers	Inh L1 VIP SOX11_gn	0.041921809	0.689119969	386	FALSE	FALSE	0.72063968	-0.094823385	0.192318876
SingleCell_HumanCorticalLayers	Inh L1-5 VIP KCNJ2_gn	-0.071524966	0.083555309	39	FALSE	FALSE	0.300849575	-0.4215066	0.392644037
SingleCell_HumanCorticalLayers	Inh L1-6 VIP PENK_gn	-0.328316832	0.006899837	101	FALSE	FALSE	0.006996502	-0.225638205	0.329703344
SingleCell_HumanCorticalLayers	Inh L1-6 VIP RGS16_gn	-0.177177177	0.455201717	37	FALSE	FALSE	0.51974013	-0.377971471	0.442388809
SingleCell_HumanCorticalLayers	Inh L2-6 VIP VIP_gn	-0.14025974	0.292678493	56	FALSE	FALSE	0.310844578	-0.300805991	0.378429152
SingleCell_HumanCorticalLayers	Inh L3-6 VIP KCTD13_gn	-0.046444122	0.989405085	53	FALSE	FALSE	0.666666667	-0.32064346	0.374228042
SingleCell_HumanCorticalLayers	Inh L1 VIP PCDH20_gn	0.201129944	0.802359608	60	FALSE	FALSE	0.170914543	-0.337533683	0.343874115
SingleCell_HumanCorticalLayers	Inh L1-2 VIP PPAPDC1A_gn	0.122031122	0.732875151	111	FALSE	FALSE	0.872563718	-0.130473073	0.365942851
SingleCell_HumanCorticalLayers	Inh L2-4 VIP DSEL_gn	0.251778094	0.54727769	38	FALSE	FALSE	0.621689155	-0.385595747	0.387583722
SingleCell_HumanCorticalLayers	Inh L2-5 VIP TOX2_gn	-0.156097561	0.085982362	41	FALSE	FALSE	0.310844578	-0.380019317	0.448674582
SingleCell_HumanCorticalLayers	Inh L1-3 VIP ZNF322P1_gn	0.229946524	0.614017417	34	FALSE	FALSE	0.744627686	-0.426829796	0.437578172
SingleCell_HumanCorticalLayers	Inh L3 VIP CBLN1_gn	0.222988506	0.765519292	30	FALSE	FALSE	0.980509745	-0.40996786	0.439324232
SingleCell_HumanCorticalLayers	Inh L1-3 VIP GGH_gn	-0.019047619	0.61514821	36	FALSE	FALSE	0.862568716	-0.411381094	0.403421018
SingleCell_HumanCorticalLayers	Inh L1-3 VIP ACHE_gn	-0.146716348	0.029579145	114	FALSE	FALSE	0.064967516	-0.230548234	0.300528411
SingleCell_HumanCorticalLayers	Inh L1-2 VIP RPL41P3_gn	-0.064866892	0.917593231	127	FALSE	FALSE	0.592703648	-0.185172419	0.279300854
SingleCell_HumanCorticalLayers	Inh L1-3 VIP SSTR1_gn	-0.04929896	0.826936255	67	FALSE	FALSE	0.836581709	-0.308487254	0.315718899
SingleCell_HumanCorticalLayers	Inh L1-3 VIP CCDC184_gn	0.141959376	0.669011736	134	FALSE	FALSE	0.353823089	-0.188669299	0.278962339
SingleCell_HumanCorticalLayers	Inh L2-4 VIP LGI2_gn	0.243243243	0.981945869	37	FALSE	FALSE	0.466766617	-0.392192598	0.361822242
SingleCell_HumanCorticalLayers	Inh L1-4 VIP CHRNA2_gn	-0.266666667	0.041114373	36	FALSE	FALSE	0.274862569	-0.39570121	0.418593842
SingleCell_HumanCorticalLayers	Inh L6 SST NPY_gn	0.224296697	0.090487789	267	FALSE	FALSE	0.219890055	-0.094510467	0.243555059
SingleCell_HumanCorticalLayers	Inh L5-6 SST ISOC1_gn	0.016129032	0.736432844	32	FALSE	FALSE	0.725637181	-0.440661911	0.403039851
SingleCell_HumanCorticalLayers	Inh L5-6 SST KLHL14_gn	0.106329114	0.548815578	80	FALSE	FALSE	0.387806097	-0.247309158	0.310308601
SingleCell_HumanCorticalLayers	Inh L4-6 SST MTHFD2P6_gn	-0.011764706	0.921714042	35	FALSE	FALSE	0.670664668	-0.398933538	0.411422417
SingleCell_HumanCorticalLayers	Inh L3-5 SST MAFB_gn	0.380116959	0.171238785	19	FALSE	FALSE	0.055972014	-0.576092774	0.507865554
SingleCell_HumanCorticalLayers	Inh L4-5 PVALB TRIM67_gn	0.171208945	0.466880879	54	FALSE	FALSE	0.030984508	-0.309366879	0.384642892
SingleCell_HumanCorticalLayers	Inh L5-6 SST TH_gn	0.096542347	0.104511658	144	FALSE	FALSE	0.052973513	-0.200021263	0.294364243
SingleCell_HumanCorticalLayers	Inh L6 LHX6 GLP1R_gn	0.178431107	0.363719302	122	FALSE	FALSE	0.444777611	-0.163719602	0.317973322
SingleCell_HumanCorticalLayers	Inh L5-6 PVALB FAM150B_gn	0.309143687	0.102398544	53	FALSE	FALSE	0.111944028	-0.319345222	0.369147918
SingleCell_HumanCorticalLayers	Inh L2-4 SST AHR_gn	0.118226601	0.40513059	29	FALSE	FALSE	0.48175912	-0.486862146	0.418229472
SingleCell_HumanCorticalLayers	Inh L1-2 PVALB TAC1_gn	0.143870314	0.282984446	189	FALSE	FALSE	0.35982009	-0.089278719	0.283174194
SingleCell_HumanCorticalLayers	Inh L1-3 PVALB WFDC2_gn	0.116449325	0.612021026	94	FALSE	FALSE	0.819590205	-0.208300707	0.301402997
SingleCell_HumanCorticalLayers	Inh L2-4 PVALB C8orf4_gn	0.221681272	0.984403724	79	FALSE	FALSE	0.938530735	-0.241084981	0.320226798
SingleCell_HumanCorticalLayers	Inh L5 PVALB CNTNAP3P2_gn	0.392941177	0.168234279	51	FALSE	FALSE	0.167916042	-0.356381791	0.379480581
SingleCell_HumanCorticalLayers	Inh L5-6 PVALB STON2_gn	0.086515308	0.611951964	153	FALSE	FALSE	0.96151924	-0.169162029	0.297300628
SingleCell_HumanCorticalLayers	Inh L3-4 PVALB HOMER3_gn	0.10683871	0.434039472	125	FALSE	FALSE	0.829585207	-0.189499156	0.292888517
SingleCell_HumanCorticalLayers	Inh L1-6 PVALB SCUBE3_gn	0.121363503	0.128273646	83	FALSE	FALSE	0.941529235	-0.243295476	0.33554661
SingleCell_HumanCorticalLayers	Inh L3-6 PVALB MFI2_gn	0.054587689	0.159527589	42	FALSE	FALSE	0.624687656	-0.380131176	0.408141086
SingleCell_HumanCorticalLayers	Exc L2-4 RORB GRIK1_gn	0.37254902	0.913300931	18	FALSE	FALSE	0.863568216	-0.592137789	0.530254008
SingleCell_HumanCorticalLayers	Exc L3-4 RORB RPS3P6_gn	0.098102112	0.140785671	87	FALSE	FALSE	0.727636182	-0.264178982	0.329912906
SingleCell_HumanCorticalLayers	Exc L4 RORB BHLHE22_gn	-0.332099907	0.001797876	47	FALSE	FALSE	0.100949525	-0.406208534	0.433415303
SingleCell_HumanCorticalLayers	Exc L4 RORB CCDC168_gn	-0.197586727	0.180662899	52	FALSE	FALSE	0.243878061	-0.362029864	0.344303831
SingleCell_HumanCorticalLayers	Exc L4 RORB CACNG5_gn	-0.145357686	0.486779076	73	FALSE	FALSE	0.685657171	-0.22612365	0.300277983
SingleCell_HumanCorticalLayers	Exc L4-5 RORB ASCL1_gn	-0.038596491	0.791745256	76	FALSE	FALSE	0.738630685	-0.271519411	0.332293592
SingleCell_HumanCorticalLayers	Exc L4-5 RORB AIM2_gn	0.003921569	0.829307556	51	FALSE	FALSE	0.730634683	-0.343576804	0.378821952
SingleCell_HumanCorticalLayers	Exc L3 LINC00507 CTXN3_gn	0.096638429	0.911987933	431	FALSE	FALSE	0.327836082	-0.063343883	0.184848241
SingleCell_HumanCorticalLayers	Exc L3 THEMIS PLA2G7_gn	0.241730546	9.34E-10	1502	TRUE	FALSE	0.0009995	0.020203831	0.149240835
SingleCell_HumanCorticalLayers	Exc L3-5 THEMIS ELOF1_gn	0.335615139	1.62893E-05	524	TRUE	FALSE	0.0009995	-0.047979806	0.177504609
SingleCell_HumanCorticalLayers	Exc L2-3 LINC00507 RPL9P17_gn	-0.143434343	0.134757767	45	FALSE	FALSE	0.067966017	-0.368810662	0.443246952
SingleCell_HumanCorticalLayers	Exc L3 LINC00507 PSRC1_gn	0.149373041	0.371894814	320	FALSE	FALSE	0.363818091	-0.091202878	0.2004406
SingleCell_HumanCorticalLayers	Exc L3-5 LINC00507 SLN_gn	0.173926147	0.015790034	553	FALSE	FALSE	0.028985507	-0.039319569	0.177337372
SingleCell_HumanCorticalLayers	Exc L3 RORB CARTPT_gn	0.09154652	0.992459	311	FALSE	FALSE	0.354822589	-0.097554606	0.206126804
SingleCell_HumanCorticalLayers	Exc L3-4 RORB FOLH1B_gn	0.121394207	0.099888751	1013	FALSE	FALSE	0.006996502	-0.027537209	0.15288701
SingleCell_HumanCorticalLayers	Exc L3-4 RORB PRSS12_gn	0.216949153	0.84244792	60	FALSE	FALSE	0.361819091	-0.319345222	0.307770509
SingleCell_HumanCorticalLayers	Exc L3-4 RORB SEMA6D_gn	0.165079365	0.441407759	36	FALSE	FALSE	0.913543228	-0.416379016	0.386817843
SingleCell_HumanCorticalLayers	Exc L3-5 RORB HSPB3_gn	0.188273368	0.206471047	103	FALSE	FALSE	0.11794103	-0.223241425	0.263243358
SingleCell_HumanCorticalLayers	Exc L5-6 THEMIS OR1J1_gn	0.00422833	0.640637464	44	FALSE	FALSE	0.568715642	-0.35183338	0.43023847
SingleCell_HumanCorticalLayers	Exc L6 THEMIS EGR3_gn	0.133757962	0.861497942	158	FALSE	FALSE	0.924537731	-0.182288494	0.286452532
SingleCell_HumanCorticalLayers	Exc L5-6 THEMIS TMEM233_gn	0.058717254	0.337428401	82	FALSE	FALSE	0.833583208	-0.302819021	0.294045288
SingleCell_HumanCorticalLayers	Exc L6 THEMIS LINC00343_gn	0.145862553	0.804801601	93	FALSE	FALSE	0.911544228	-0.257498227	0.286294749
SingleCell_HumanCorticalLayers	Exc L3-5 RORB CMAHP_gn	-0.447293447	0.019783705	27	FALSE	FALSE	0.034982509	-0.489944481	0.464686814
SingleCell_HumanCorticalLayers	Exc L3-5 RORB CD24_gn	0.136897001	0.415052921	118	FALSE	FALSE	0.332833583	-0.208276535	0.297315261
SingleCell_HumanCorticalLayers	Exc L4-5 RORB LCN15_gn	0.272043746	0.075968136	77	FALSE	FALSE	0.195902049	-0.242940692	0.336768805
SingleCell_HumanCorticalLayers	Exc L3-5 THEMIS UBE2F_gn	0.319360022	4.63E-11	707	TRUE	FALSE	0.0009995	-0.027205794	0.154900011
SingleCell_HumanCorticalLayers	Exc L5 RORB SNHG7_gn	0.229203146	0.000400527	537	TRUE	FALSE	0.0009995	-0.048276376	0.174874777
SingleCell_HumanCorticalLayers	Exc L4-5 RORB RPL31P31_gn	0.032967033	0.470337796	14	FALSE	FALSE	0.697651174	-0.766324213	0.568369517
SingleCell_HumanCorticalLayers	Exc L4-5 RORB HNRNPA1P46_gn	-0.487179487	0.753152365	13	FALSE	FALSE	0.827586207	-0.716828442	0.528566661
SingleCell_HumanCorticalLayers	Exc L4-5 RORB LINC01474_gn	0.079365079	0.452377687	28	FALSE	FALSE	0.501749125	-0.474899778	0.427939253
SingleCell_HumanCorticalLayers	Exc L4-6 RORB HPCA_gn	0.033140283	0.513624955	112	FALSE	FALSE	0.712643678	-0.21199147	0.292888517
SingleCell_HumanCorticalLayers	Exc L5-6 RORB LINC00320_gn	0.114690983	0.716419539	141	FALSE	FALSE	0.524737631	-0.201119474	0.247228317
SingleCell_HumanCorticalLayers	Exc L5 RORB LINC01202_gn	0.194503171	0.448114302	44	FALSE	FALSE	0.930534733	-0.353607119	0.395544044
SingleCell_HumanCorticalLayers	Exc L6 THEMIS C6orf48_gn	-0.021360017	0.021173539	714	FALSE	FALSE	0.092953523	-0.041760239	0.175845866
SingleCell_HumanCorticalLayers	Exc L5-6 THEMIS GPR21_gn	-0.117103236	0.000661503	177	FALSE	FALSE	0.017991005	-0.151562963	0.255670148
SingleCell_HumanCorticalLayers	Exc L5-6 THEMIS THTPA_gn	-0.041049137	0.021408429	293	FALSE	FALSE	0.067966017	-0.103678914	0.236306183
SingleCell_HumanCorticalLayers	Exc L5-6 THEMIS IL7R_gn	-0.092565383	0.065286022	83	FALSE	FALSE	0.095952024	-0.252815248	0.339747725
SingleCell_HumanCorticalLayers	Exc L6 FEZF2 VWA2_gn	-0.024294596	0.129731806	205	FALSE	FALSE	0.15992004	-0.168359328	0.270957371
SingleCell_HumanCorticalLayers	Exc L5-6 FEZF2 ANKRD20A1_gn	0.092661555	0.633744929	166	FALSE	FALSE	0.846576712	-0.176218601	0.247328751
SingleCell_HumanCorticalLayers	Exc L6 FEZF2 FAM95C_gn	-0.096055405	0.086749896	82	FALSE	FALSE	0.125937032	-0.280111057	0.330527529
SingleCell_HumanCorticalLayers	Exc L6 FEZF2 CPZ_gn	0.043635003	0.323024043	243	FALSE	FALSE	0.241879061	-0.125633326	0.231280012
SingleCell_HumanCorticalLayers	Exc L6 FEZF2 P4HA3_gn	0.011455642	0.686624644	216	FALSE	FALSE	0.51874063	-0.109703733	0.26730755
SingleCell_HumanCorticalLayers	Exc L6 FEZF2 SLITRK6_gn	0.136808847	0.392034731	211	FALSE	FALSE	0.96151924	-0.112238582	0.247466955
SingleCell_HumanCorticalLayers	Exc L6 FEZF2 TBCC_gn	0.211607209	0.003261661	464	FALSE	FALSE	0.018990505	-0.046111678	0.185634595
SingleCell_HumanCorticalLayers	Exc L6 FEZF2 ETV4_gn	-0.082409064	0.000356507	130	TRUE	FALSE	0.001999001	-0.181936338	0.308057562
SingleCell_HumanCorticalLayers	Exc L6 FEZF2 TBC1D26_gn	0.069856606	0.504081601	162	FALSE	FALSE	0.664667666	-0.166930816	0.251020464
SingleCell_HumanCorticalLayers	Exc L6 FEZF2 KRT17_gn	0.043688668	0.2694788	173	FALSE	FALSE	0.103948026	-0.133000243	0.230333738
SingleCell_HumanCorticalLayers	Exc L3-5 FEZF2 ONECUT1_gn	0.179241167	0.052718375	1111	FALSE	FALSE	0.024987506	-0.001328364	0.167869129
SingleCell_HumanCorticalLayers	Exc L3-5 FEZF2 DCN_gn	0.290722042	2.26E-06	725	TRUE	FALSE	0.0009995	-0.018896076	0.1683715
SingleCell_HumanCorticalLayers	Exc L5 FEZF2 MORN2_gn	0.225818228	0.000578755	988	FALSE	FALSE	0.0009995	-0.010570615	0.149498721
SingleCell_HumanCorticalLayers	Exc L5 FEZF2 SCN7A_gn	0.206065688	1.11E-07	1632	TRUE	FALSE	0.0009995	0.016497215	0.14680873
SingleCell_HumanCorticalLayers	Exc L5-6 FEZF2 CABP7_gn	0.153990633	0.081770876	920	FALSE	FALSE	0.006996502	-0.013891755	0.164079342
SingleCell_HumanCorticalLayers	Exc L5 FEZF2 DYRK2_gn	0.128871467	0.558323942	288	FALSE	FALSE	0.256871564	-0.100096023	0.215131708
SingleCell_HumanCorticalLayers	Exc L5-6 FEZF2 MYBPHL_gn	-0.044466082	0.611274361	79	FALSE	FALSE	0.653673163	-0.286458912	0.316599724
SingleCell_HumanCorticalLayers	Exc L5-6 FEZF2 CYP26B1_gn	-0.041719343	0.458958881	113	FALSE	FALSE	0.336831584	-0.173679854	0.286781781
SingleCell_HumanCorticalLayers	Exc L5-6 FEZF2 RSAD2_gn	-0.120903955	0.185141787	60	FALSE	FALSE	0.175912044	-0.336247986	0.362176876
SingleCell_HumanCorticalLayers	Astro L1-6 FGFR3 ETNPPL_gn	0.029011281	0.913133799	275	FALSE	FALSE	0.470764618	-0.093274916	0.243882206
SingleCell_HumanCorticalLayers	Astro L1 FGFR3 MT1G_gn	9.65904E-05	0.366725433	204	FALSE	FALSE	0.454772614	-0.137303948	0.261660831
SingleCell_HumanCorticalLayers	Astro L1 FGFR3 FOS_gn	-0.00830031	0.06334992	319	FALSE	FALSE	0.081959021	-0.08625141	0.244042568
SingleCell_HumanCorticalLayers	OPC L1-6 MYT1_gn	-0.276297335	0.001875071	93	FALSE	FALSE	0.008995502	-0.226125044	0.323459525
SingleCell_HumanCorticalLayers	Oligo L4-6 MOBP COL18A1_gn	0.027182555	0.401674579	282	FALSE	FALSE	0.974512744	-0.079775126	0.239871566
SingleCell_HumanCorticalLayers	Oligo L4-6 OPALIN_gn	0.050862131	0.260599487	167	FALSE	FALSE	0.891554223	-0.168417513	0.276111634
SingleCell_HumanCorticalLayers	VLMC L1-3 CYP1B1_gn	0.065037546	0.934777105	486	FALSE	FALSE	0.991504248	-0.03328094	0.213717939
SingleCell_HumanCorticalLayers	Peri L1-6 MUSTN1_gn	0.152352502	0.546400804	104	FALSE	FALSE	0.835582209	-0.194894155	0.279404485
SingleCell_HumanCorticalLayers	Endo L2-5 CLDN5_gn	0.063725228	0.214728554	194	FALSE	FALSE	0.483758121	-0.1050495	0.256118887
SingleCell_HumanCorticalLayers	Micro L1-6 C1QC_gn	-0.065218756	0.027941001	179	FALSE	FALSE	0.033983009	-0.114755494	0.261730461
SingleCell_MouseCerebellum	Astrocytes	0.038835259	0.421772614	356	FALSE	FALSE	0.243878061	-0.012615979	0.262084699
SingleCell_MouseCerebellum	Blood vessel	0.080305858	0.225026552	2409	FALSE	FALSE	0.415792104	0.082100617	0.184524699
SingleCell_MouseCerebellum	Ciliated cells	0.231461199	1.17E-08	775	TRUE	TRUE	0.0009995	0.042252179	0.210422226
SingleCell_MouseCerebellum	Erythrocyte	0.151885831	0.207964109	109	FALSE	FALSE	0.534732634	-0.185137351	0.348324209
SingleCell_MouseCerebellum	GABA Progenitor	-0.08228394	0.030038419	187	FALSE	FALSE	0.030984508	-0.047006708	0.307846153
SingleCell_MouseCerebellum	GABAergic Interneuron	0.303946073	0.020353532	163	FALSE	FALSE	0.014992504	-0.076754604	0.316042087
SingleCell_MouseCerebellum	Glia	0.092631579	0.14006528	76	FALSE	FALSE	0.31984008	-0.175267444	0.347163091
SingleCell_MouseCerebellum	Glutamatergic DCN	0.069541183	0.846746522	135	FALSE	FALSE	0.650674663	-0.097644968	0.32415506
SingleCell_MouseCerebellum	Granule	0.113397268	0.295282019	186	FALSE	FALSE	0.523738131	-0.082200165	0.289948201
SingleCell_MouseCerebellum	Meninges/Pia membrane	0.052532575	0.148717205	754	FALSE	FALSE	0.063968016	0.031313542	0.22267292
SingleCell_MouseCerebellum	Microglia	0.077057453	0.885622089	897	FALSE	FALSE	0.334832584	0.030900738	0.207157539
SingleCell_MouseCerebellum	Midbrain	-0.002120802	0.05939537	674	FALSE	FALSE	0.029985008	0.026930179	0.229958038
SingleCell_MouseCerebellum	Progenitor	0.166151901	0.005209869	784	FALSE	FALSE	0.299850075	0.039398228	0.22120288
SingleCell_MouseCerebellum	Purkinje	0.014904016	0.060250529	446	FALSE	FALSE	0.012993503	0.010838933	0.261864898
SingleCell_MouseCerebellum	Roof plate	0.261010363	0.088509433	193	FALSE	FALSE	0.12093953	-0.063671921	0.300670019
