# Supplementary material for: Systematic detection of brain protein-coding genes under positive selection during primate evolution and their roles in cognition
Source: Genome Res. 2021 Mar;31(3):484–96. doi: 10.1101/gr.262113.120 (PMC7919455; doi:10.1101/gr.262113.120)
Supplement: Supplemental Material [file supp_gr.262113.120_Supplemental_Tables.zip › Supplemental_Table_S1.csv]

Table S1. Genes dN/dS.
EntrezId	Gene	HS	NH	DS	PT	Cluster
1	A1BG	0.500605326	0.495980543	0.186811802	-0.389511169	1
29974	A1CF	-0.204209984	-0.184338527	-0.211489642	0.603856067	2
2	A2M	0.434027214	-0.06823848	0.061973324	0.067475848	1
144568	A2ML1	0.693492959	0.187593162	0.276086596	0.407558083	1
51146	A4GNT	-1.241678032	-1.564563604	-1.835569042	-0.862139299	2
8086	AAAS	-0.572684724	-0.084096087	-0.13394209	0.690751316	2
13	AADAC	1.079730599	1.583083679	1.960250496	0.167246923	1
344752	AADACL2	-0.754643192	-0.735441068	-0.755967136	0.00637031	2
126767	AADACL3	0.999683565	1.020581319	1.265870393	0.146882638	1
343066	AADACL4	1.636730153	1.65868493	0.825435499	-0.230542898	1
51166	AADAT	-0.649459944	-0.633826017	-0.651569573	0.056846772	2
195827	AAED1	1.557538367	-0.105020732	0.719642503	0.756765624	1
79719	AAGAB	-0.72078612	-0.700768534	-0.711592388	0.585681565	2
22848	AAK1	0.283978931	-1.022623682	-1.069568384	-0.267235829	2
28971	AAMDC	0.651138522	0.690873863	0.684520607	0.678434764	1
14	AAMP	0.672823839	0.682769702	0.644206194	-1.421023329	1
15	AANAT	0.015773839	0.017139207	-0.044598181	0.291762195	1
25980	AAR2	0.070704387	0.048855169	0.112977386	0.163157696	1
57505	AARS2	-0.689012707	1.11528879	0.569416607	0.540105704	1
60496	AASDHPPT	-0.516161512	-0.49757316	-0.505571103	0.301193929	2
10157	AASS	-0.936971706	-0.429487274	-0.934267292	0.381532413	2
26574	AATF	-0.983460246	-0.96481427	-0.140842385	0.487058639	2
18	ABAT	1.715703961	2.006483668	0.876295766	-0.506345596	1
19	ABCA1	0.436594088	0.598013559	0.436044319	-0.68543768	1
21	ABCA3	-1.351981155	-1.333073894	-1.252109353	-2.145842887	2
24	ABCA4	-0.125573444	-0.064542316	-0.377808514	-0.238148167	2
23461	ABCA5	-0.015810703	-0.36063911	0.086061918	0.77060698	2
23460	ABCA6	-0.000867968	-0.187342491	-0.519464752	1.379266233	2
10351	ABCA8	0.404802686	0.132177142	0.074051182	-0.473784729	1
10350	ABCA9	1.26932503	1.282165789	1.104015779	-0.15633096	1
5243	ABCB1	-0.613837156	-0.104145823	0.741075982	-0.846268727	1
8647	ABCB11	-0.024165397	0.072760091	0.269806756	-1.005138371	1
5244	ABCB4	-0.390588659	0.116085093	-1.24515911	0.02875988	2
340273	ABCB5	0.784886792	0.987803802	1.158779466	-0.178888691	1
10058	ABCB6	-0.742102156	-0.726833737	-0.484401917	-0.968028071	2
11194	ABCB8	-0.231612274	-0.227594993	-0.342750801	0.013578701	2
23457	ABCB9	-2.546323368	-2.530306786	-2.589671931	-2.316005545	2
89845	ABCC10	1.010152319	0.829926318	1.012617931	0.607636034	1
85320	ABCC11	-0.958924558	-0.844497607	-0.875870222	0.528601382	2
94160	ABCC12	0.496403763	0.354895973	0.5427549	0.121700799	1
8714	ABCC3	0.602460133	0.481606532	0.907961225	0.379575893	1
10257	ABCC4	-0.82423465	-0.949613972	-0.978763651	-2.307242781	2
6833	ABCC8	-2.092062462	-2.789284681	-2.851573984	-2.634788598	2
10060	ABCC9	-1.07608346	-0.573056422	-0.590800009	-1.113272701	2
225	ABCD2	-0.687201507	-0.670178611	-0.677172036	0.164317107	2
5825	ABCD3	0.260449619	0.276010638	0.267105571	-1.707043016	1
5826	ABCD4	-0.237168939	-0.216775164	-0.209804361	0.971651815	2
10061	ABCF2	-0.442817677	0.411868274	0.384685547	0.347107734	1
55324	ABCF3	1.309758718	1.32937395	1.324114868	-0.430003833	1
9619	ABCG1	-1.800635897	-1.782144993	-1.818273395	-1.996565231	2
9429	ABCG2	0.277988575	0.289758344	0.639011687	-1.372593292	1
64137	ABCG4	-0.944966671	-1.405406906	-1.468612766	-0.945975003	2
64240	ABCG5	-1.198095697	-1.178899744	-0.859836088	1.381329375	2
64241	ABCG8	0.845860434	1.135657802	0.451301811	-0.794495906	1
84696	ABHD1	2.291616252	1.96887199	1.515566081	2.330453459	1
55347	ABHD10	0.553738657	0.574611335	0.559563968	0.577577206	1
83451	ABHD11	0.390945484	-0.447699143	-0.462673158	0.368267069	2
26090	ABHD12	0.612275485	0.634535162	0.627634254	0.526610101	1
84945	ABHD13	-0.860396552	-0.854601948	-0.874825541	-0.049318974	2
84836	ABHD14B	1.211870258	1.211640068	1.218432043	0.39391046	1
116236	ABHD15	-2.054622062	-1.85103655	-1.714622035	-0.002241166	2
7920	ABHD16A	0.373586775	0.372240917	0.360625534	-1.313661002	1
51104	ABHD17B	0.17955904	0.200015066	0.198200481	0.176566887	1
58489	ABHD17C	-1.385953583	-1.38669645	-1.07880077	-1.055886134	2
11057	ABHD2	-1.161270471	-1.487436764	-1.512427224	-0.661318913	2
171586	ABHD3	-0.503374556	-0.979079442	0.428534191	0.375978244	2
63874	ABHD4	-0.808096592	-1.129896611	-0.822318788	-1.157893218	2
51099	ABHD5	0.476474427	0.497787116	0.485738439	0.478695662	1
57406	ABHD6	0.264449006	0.282448963	0.27213522	0.236863634	1
79575	ABHD8	-1.215263716	-1.214618992	0.044237061	-1.164001925	2
10006	ABI1	0.610069135	0.626568134	0.615434349	0.069001372	1
10152	ABI2	0.673461173	0.685444521	0.66717507	0.672802654	1
51225	ABI3	0.499219074	0.479919658	0.27293568	0.057807469	1
25890	ABI3BP	1.127295729	1.148059577	1.149014175	-0.840893971	1
25	ABL1	-1.858169304	-1.845574947	-1.903732451	-0.70148836	2
27	ABL2	-1.405101521	-1.390796506	-1.221530014	0.617571298	2
3983	ABLIM1	-1.575944093	-1.78592703	-1.62667316	-1.193181577	2
84448	ABLIM2	-1.927664843	-1.911606164	-2.197497144	-0.853107536	2
22885	ABLIM3	0.091746347	0.112564281	0.268335738	-1.473614271	1
29	ABR	-2.19700861	-2.180342541	-1.818807252	-2.415381056	2
137735	ABRA	1.962827678	1.981885704	1.989461548	0.617644519	1
58527	ABRACL	0.25894656	0.275933781	0.323717073	0.291153076	1
80325	ABTB1	0.077358722	0.089372126	0.930217534	-0.044377183	1
25841	ABTB2	0.170166444	-0.081155726	-0.341886349	-2.11523044	2
30	ACAA1	-0.26872357	0.588854373	0.578948856	0.533469828	1
31	ACACA	-1.343979573	-1.325158972	-1.232201068	-1.157182413	2
32	ACACB	-1.354732931	-1.60494799	-1.636425706	-0.503544714	2
80724	ACAD10	-0.679009943	-0.175941742	-0.205845349	0.189764448	2
84129	ACAD11	0.304150525	-0.165412491	-0.39585374	1.320110096	2
27034	ACAD8	1.293975106	1.31364349	1.276830306	-0.337291089	1
28976	ACAD9	-1.006081668	-0.498454654	-0.547470059	-0.478890841	2
33	ACADL	0.452143115	0.47342778	0.470490767	0.377972811	1
34	ACADM	0.133597305	0.154527326	0.133285344	0.09765177	1
35	ACADS	-1.189009774	-1.177355519	-2.291400061	-1.707247624	2
36	ACADSB	-0.16232886	-0.144084442	-0.166201741	-0.568668736	1
23527	ACAP2	-1.192227779	-1.176675087	-1.206148271	-0.525458764	2
38	ACAT1	0.408111588	0.428684457	0.389213446	0.447016014	1
39	ACAT2	-0.592927338	-0.576735378	-0.598477671	1.551313014	2
64746	ACBD3	-0.025460131	-0.007151416	-0.017038961	-1.003489038	1
79777	ACBD4	0.578028734	0.576653881	0.511066247	2.410152722	1
91452	ACBD5	-0.868553506	-0.848957	-0.86617616	-1.74835639	2
84320	ACBD6	-0.159176044	-0.138919462	-0.16548479	-0.375980712	1
414149	ACBD7	0.355607928	0.375322046	0.390457996	0.362674287	1
84680	ACCS	-0.078589507	-0.058687656	0.313128246	-0.510267843	1
390110	ACCSL	1.036912555	1.059112882	1.573217634	2.654928242	1
65057	ACD	1.140173416	0.620748668	-0.317413921	0.779580291	1
125981	ACER1	-1.414588748	-1.402726252	-0.591826904	-0.793394988	2
55331	ACER3	-0.001344562	-0.002928444	-0.035128665	0.038662204	1
43	ACHE	-0.954785326	-0.968584214	-1.064484315	-0.522516829	2
1238	ACKR2	-0.371543111	-0.35219341	-1.173221113	1.061536437	2
57007	ACKR3	-1.083924179	-1.072496125	-0.277006075	-1.903262738	2
130013	ACMSD	-0.950313117	-0.93107006	-0.959758548	-1.214576881	2
48	ACO1	-1.652486679	-1.829261528	-1.73166827	-1.281300687	2
50	ACO2	-1.515794294	-1.151531514	-1.186956463	-2.019050461	2
134526	ACOT12	-1.302271203	-1.282994832	-0.834580456	-0.189135764	2
55856	ACOT13	0.524736986	0.545284703	0.544514076	0.52335061	1
11332	ACOT7	-0.759009264	-1.225349394	-1.309182827	-1.318743138	2
10005	ACOT8	0.343877576	0.356498233	0.362777681	0.316586875	1
51	ACOX1	-1.169931926	-1.150865478	-0.926672264	-0.402073567	2
8309	ACOX2	-0.367076489	-0.000612225	-0.038265898	2.106114846	2
8310	ACOX3	-0.703484719	-0.828242011	-1.105829995	-0.796352223	2
52	ACP1	0.334001741	0.350749178	0.34166736	0.310827257	1
53	ACP2	-0.425652392	-0.414472644	-0.461187217	0.379630304	2
54	ACP5	0.262753407	0.282197295	0.298294155	-0.132335765	1
51205	ACP6	1.736715555	1.285804432	1.29120288	0.426778804	1
55	ACPP	-0.419716701	0.411598238	-0.441010922	2.064358802	2
93650	ACPT	0.354519316	0.3248696	0.292113797	0.220265982	1
84519	ACRBP	-0.392556504	-0.37338382	-0.191119625	1.193709184	2
56	ACRV1	1.425781516	1.444161211	1.468660527	1.885237739	1
23205	ACSBG1	0.508491869	-1.055081497	-0.456396109	-1.081169505	2
81616	ACSBG2	0.464455257	-0.894507053	-0.489414655	-0.654968617	2
80221	ACSF2	2.097498111	2.120552147	2.148236889	-1.482950834	1
197322	ACSF3	0.261202773	0.624386523	0.279312769	0.322064327	1
2180	ACSL1	-0.684557092	-0.885561746	-0.916071856	1.807285573	2
2181	ACSL3	-1.50645807	-1.758990437	-1.495338466	0.143024148	2
51703	ACSL5	1.288757601	0.962580812	1.327328631	0.454259356	1
23305	ACSL6	-0.856532012	-0.83687402	-0.866786613	-0.951087262	2
6296	ACSM3	-0.959179177	-0.941661856	-0.972377767	1.224435834	2
341392	ACSM4	0.44386787	0.465125176	0.960944323	0.82055521	1
55902	ACSS2	-0.292818256	-0.274197438	-0.278946247	0.454220674	2
79611	ACSS3	-0.662675116	-0.830237425	-0.457328523	-0.559108471	2
58	ACTA1	-0.759791946	-0.739813469	-0.699830613	-2.574219147	2
345651	ACTBL2	-0.408634998	-0.388280066	-0.400202087	-0.989315267	2
70	ACTC1	0.357883712	0.379054926	0.379905565	0.304595307	1
170487	ACTL10	-1.218967311	-1.231118729	-1.326623494	-0.434801713	2
51412	ACTL6B	-1.774313643	-1.756417261	-1.804094314	-0.899507245	2
10880	ACTL7B	-0.060851477	0.782256602	-0.149945915	-0.823548673	1
81569	ACTL8	0.010314127	0.029190276	0.019349325	-1.31572362	1
284382	ACTL9	0.579559592	-0.23506455	-0.149318618	0.283610051	2
88	ACTN2	-2.836906274	-2.820907083	-2.747374941	-1.715477669	2
81	ACTN4	-2.662846896	-2.82998623	-2.178889501	-3.344770887	2
55860	ACTR10	0.323364077	0.343774593	0.333080805	0.227324217	1
10121	ACTR1A	-0.415717309	-0.395386619	-0.429515234	-0.394189356	2
10096	ACTR3	0.385948339	0.405970023	0.452828683	-1.04530187	1
79913	ACTR5	0.180500314	-0.776034018	-0.25942551	0.508775462	2
93973	ACTR8	-1.415543805	-0.786478975	-0.813343745	-0.313823764	2
140625	ACTRT2	-0.838909259	-0.815064097	-0.837072713	0.414076416	2
84517	ACTRT3	0.399770295	1.253687411	0.439845319	0.28440656	1
90	ACVR1	0.418556265	0.437997077	-0.41129249	-1.536881903	1
91	ACVR1B	-0.849584123	-0.829912556	-0.851824206	-1.141278537	2
130399	ACVR1C	0.476091039	1.8276688	0.546167897	0.486451039	1
93	ACVR2B	-0.624549321	0.205882053	0.224810082	-1.146922126	1
94	ACVRL1	-1.946830074	-1.932929099	-1.969512928	-1.318203667	2
91703	ACY3	0.670996845	0.681012844	1.542270642	-0.661180713	1
97	ACYP1	0.319060237	0.331365128	0.320417725	0.30710241	1
100	ADA	0.569008093	1.918502059	1.961389952	-0.553412045	1
132612	ADAD1	0.049657693	0.065710114	1.395360775	-0.758810513	1
161931	ADAD2	-0.777689875	-0.448432054	0.155645926	-0.346531306	2
161823	ADAL	0.2388157	0.248007601	0.221140994	0.200911824	1
102	ADAM10	-0.655935814	-0.636871051	-0.66169494	0.151147368	2
8038	ADAM12	1.147381734	-0.161068904	0.032297992	0.670698241	1
8751	ADAM15	1.796722415	1.519197711	1.467615637	1.266809857	1
6868	ADAM17	-2.007950007	-1.796571584	-1.837975588	-0.493691445	2
8749	ADAM18	-0.510499146	-0.640403003	-0.661142046	1.302140444	2
8728	ADAM19	-0.011142718	0.003041125	-0.884276086	-0.460502413	2
2515	ADAM2	2.013876896	2.028567256	2.257113004	1.057000849	1
8748	ADAM20	1.152205027	1.17204903	0.327608627	1.426197649	1
53616	ADAM22	1.530676301	1.064416261	0.398746822	0.287355266	1
8745	ADAM23	-0.424509462	-0.404346849	-0.965649737	0.426273623	2
10863	ADAM28	0.036692481	0.079790486	-0.13625471	0.556817029	2
11085	ADAM30	0.098032843	0.335807876	0.552103296	0.089392791	1
203102	ADAM32	-0.072146337	-0.896224016	-0.866763351	0.808048435	2
80332	ADAM33	0.824689779	0.805676965	1.868829874	0.46417026	1
8756	ADAM7	1.366795149	0.764374383	2.234033053	0.049721302	1
8754	ADAM9	-1.075473163	-1.401540813	-0.591000922	0.994423848	2
27299	ADAMDEC1	-0.763041466	0.010714109	0.363221791	1.162420532	1
9510	ADAMTS1	-1.727484523	-1.710357818	-1.530700833	-0.229121264	2
81794	ADAMTS10	-0.566914729	-1.134511684	-2.539418352	-2.101648026	2
11093	ADAMTS13	0.229599208	0.342253004	0.232843284	0.169906256	1
140766	ADAMTS14	0.298615019	0.081286344	-0.455596988	0.018363808	2
170689	ADAMTS15	-1.218848504	-1.313645115	-1.069382357	-1.302859499	2
170690	ADAMTS16	-0.47022532	-0.453260531	-0.326662344	-1.106697366	2
170691	ADAMTS17	-0.69712202	-0.07787075	-0.188180089	-0.234750981	2
170692	ADAMTS18	0.861379537	0.181170335	0.214178733	-0.226545689	1
171019	ADAMTS19	0.905839234	0.385839511	0.981502471	-1.39454952	1
80070	ADAMTS20	1.381858221	1.19876828	3.003520742	0.141957881	1
9508	ADAMTS3	1.005005107	0.409960205	0.40504547	-1.132650807	1
9507	ADAMTS4	0.477463787	0.471775223	0.019640058	-0.348968002	1
11096	ADAMTS5	0.520530848	0.046185745	-0.365301303	-1.290289742	1
11174	ADAMTS6	-1.735032642	-1.716147717	-1.762080821	-0.37857231	2
56999	ADAMTS9	-0.833566499	-0.423685641	-0.948075237	-1.215494778	2
92949	ADAMTSL1	0.481881658	0.494343722	0.831686239	-0.401645588	1
57188	ADAMTSL3	1.209474321	1.519442814	1.34673392	0.299459023	1
54507	ADAMTSL4	0.623311298	0.097676497	-0.144641352	-0.772124814	1
55803	ADAP2	1.17850307	1.200577616	1.185655359	0.330529869	1
103	ADAR	1.194718994	1.436742994	1.447414804	-0.815133923	1
104	ADARB1	0.515601117	0.534844218	0.498198078	0.510269313	1
23536	ADAT1	0.010468913	-0.318170473	-0.645417698	-0.137638776	2
134637	ADAT2	0.670896344	0.691797568	0.710134403	-0.27767105	1
113179	ADAT3	-2.206106358	-1.916329845	-2.48740988	-0.883317693	2
57143	ADCK1	-0.882486085	-0.863079828	-0.013431695	-2.308592847	2
90956	ADCK2	0.954730506	0.481413973	0.475664674	1.3310861	1
107	ADCY1	-1.161895985	-1.144794424	-1.157514408	-0.447727869	2
55811	ADCY10	0.125160697	0.346260759	0.605176424	0.950186496	1
109	ADCY3	-0.903447831	-1.371197194	-1.38049225	-2.584538179	2
196883	ADCY4	-1.708507468	-1.693786055	-1.471784663	0.654948136	2
112	ADCY6	-1.525259047	-1.776397676	-1.576860536	1.242558549	2
113	ADCY7	-0.820823405	-1.075454891	-0.996912568	-0.446167294	2
115	ADCY9	-1.772537571	-0.758153972	-0.949458687	-2.465718518	2
116	ADCYAP1	1.662921982	1.783458949	1.167535974	-1.205464505	1
117	ADCYAP1R1	-0.746750839	-0.729036265	-0.774373313	-1.200789471	2
118	ADD1	0.542738539	-1.377923001	-1.433169745	1.389435489	2
119	ADD2	-1.462211981	-1.443544017	-1.116202834	0.212516691	2
127	ADH4	-0.351425424	-0.331009276	0.512302154	0.484011017	1
130	ADH6	0.540419794	0.516357607	0.525433136	0.445553532	1
55256	ADI1	0.182531314	0.202955158	0.20945074	-0.746663312	1
149685	ADIG	-0.882780984	-0.87013945	-0.037479572	-0.011532712	2
9370	ADIPOQ	0.718828688	0.736527757	0.731283759	0.671725319	1
51094	ADIPOR1	0.561792225	0.583135301	0.573144238	-1.13520478	1
79602	ADIPOR2	-0.832785687	-0.813363253	-0.840811875	-0.325925468	2
132	ADK	-0.477899977	-0.461252386	-0.475833854	0.357916221	2
133	ADM	0.290385543	0.289550947	0.288471309	0.255884153	1
199800	ADM5	0.342321877	0.306328491	0.057357757	1.801417135	1
23394	ADNP	-1.571666204	-1.554688827	-1.819650255	0.363124721	2
84890	ADO	-0.29606604	-0.294638939	-0.425355089	-0.398201561	2
134	ADORA1	-0.483993018	-0.464214403	-0.486188661	-1.326736837	2
135	ADORA2A	-1.635432936	-1.280522827	-1.32587177	-0.007529697	2
136	ADORA2B	0.402148954	0.423378214	0.407561051	0.231108184	1
140	ADORA3	0.036981723	0.049847173	0.044732794	0.057045918	1
141	ADPRH	0.67249773	-0.143822263	0.686107346	-1.258928924	1
54936	ADPRHL2	-0.366577028	-0.359053682	-0.416014204	-0.385344028	2
56985	ADPRM	0.757715003	1.119325537	0.762281064	0.942176663	1
148	ADRA1A	-1.910611355	-1.890327165	-1.952640789	1.526501096	2
150	ADRA2A	-1.767017001	-0.097171178	-1.173205122	-0.915489731	2
151	ADRA2B	-0.822330137	0.017668781	0.065316797	0.842432753	2
154	ADRB2	0.020317303	0.03774285	0.053205307	0.868788164	2
155	ADRB3	0.167403249	-0.210663577	0.898478958	1.425679464	1
156	ADRBK1	-1.494855017	-1.475827126	-1.461397592	-2.852955722	2
157	ADRBK2	-1.387602105	-1.375085411	-1.415333775	0.692515645	2
11047	ADRM1	0.188725832	0.181111722	0.100094869	-1.12776131	1
158	ADSL	0.591414599	0.62598528	0.620880571	0.586404326	1
122622	ADSSL1	0.340529018	-0.475958424	-0.772822023	-0.426149276	2
84830	ADTRP	-0.765973181	-0.758728848	-0.791668501	-0.500458704	2
121536	AEBP2	0.653388415	0.664845837	0.632301327	0.170949987	1
64782	AEN	-0.571613	-0.560121351	-0.631590027	0.187253637	2
166	AES	0.118902726	0.132276402	0.228369733	0.50553797	2
60312	AFAP1	-1.591759527	-0.9679195	-0.484553086	-1.291574081	2
134265	AFAP1L1	0.282462537	0.300222701	0.29376547	1.091768063	1
84632	AFAP1L2	-0.485386588	-0.466215804	-0.318577344	-0.989865537	2
3899	AFF3	0.016086097	-0.234505613	-0.763953455	0.461678837	2
27125	AFF4	0.590414875	0.611841633	0.609136607	-0.795607001	1
10939	AFG3L2	1.448083254	1.470503528	1.498408621	-1.323400153	1
173	AFM	-0.001909277	-0.48856301	-0.018239871	1.794579715	1
125061	AFMID	0.27839349	1.619388142	1.641525962	1.171154095	1
174	AFP	-0.698397772	-0.331323336	0.719254467	0.741020802	1
54812	AFTPH	1.94894838	1.971359348	1.710835209	0.054791261	1
175	AGA	-0.305858576	-0.292649606	0.569398102	-0.771781426	1
116987	AGAP1	-1.334275671	-1.932068034	-1.120207351	-0.29440961	2
116986	AGAP2	1.329637308	1.307940847	0.38723801	-1.611452048	1
116988	AGAP3	0.193897727	0.184907768	0.094301409	-0.426388803	1
79841	AGBL2	0.751906448	0.276998937	0.771473495	1.102532106	1
340351	AGBL3	-0.416947428	0.289196539	0.54812466	-0.041012437	1
60509	AGBL5	2.64112299	2.655153764	2.687637821	0.695243678	1
177	AGER	1.649547522	1.615872927	1.616111994	2.112163531	1
3267	AGFG1	-0.229364823	0.623722698	-0.249006298	0.668601996	2
55109	AGGF1	1.620121141	1.641194998	1.172722615	0.5490277	1
55750	AGK	0.613629746	0.635065954	0.639872111	0.594089541	1
178	AGL	-1.147869722	-1.131077539	-2.291197542	-1.077566615	2
79814	AGMAT	-0.149171443	0.195948902	-0.684947762	0.604998988	2
392636	AGMO	-0.817379955	-0.805048047	-0.82977562	-1.223143397	2
26523	AGO1	0.427754296	0.453106143	0.451940077	-1.433081002	1
192669	AGO3	-1.133215238	-1.608928473	-1.438760577	0.524147631	2
192670	AGO4	0.617514205	0.63870082	0.639222959	0.621026272	1
10554	AGPAT1	0.387981479	0.404384301	0.379181671	0.362991429	1
56894	AGPAT3	-1.771162662	-1.407885362	-1.414315253	-1.776458374	2
56895	AGPAT4	-1.565697232	-1.550772499	-1.577118638	-0.812455762	2
55326	AGPAT5	0.342044197	0.358229976	0.364485446	-1.388673647	1
8540	AGPS	-0.889617761	-0.869781802	-0.951009463	-0.88497534	2
10551	AGR2	0.370470212	0.38608304	0.409896926	0.402873762	1
155465	AGR3	-1.266692774	-1.261317506	-1.30513713	-0.011404009	2
181	AGRP	0.357297326	0.345227939	0.296279015	0.417937973	1
183	AGT	-0.712515732	-0.152176242	-0.616394824	-0.185649611	2
23287	AGTPBP1	-0.05768129	-0.044501105	-0.106793377	-0.026664614	1
185	AGTR1	-0.073023163	-0.076448403	-0.111418442	-0.125736201	1
189	AGXT	-0.086308557	-0.911093433	-0.972218766	-0.119556798	2
64902	AGXT2	0.06808031	2.249685248	1.986980226	1.437220243	1
191	AHCY	-0.281561229	-0.261082132	-0.303240986	-0.934233964	2
10768	AHCYL1	0.415263422	-0.371994605	-0.398801256	-0.39076897	2
23382	AHCYL2	0.65188917	0.671146626	0.623614624	-1.010214336	1
27245	AHDC1	-1.465703181	-1.907699258	-1.516487163	-0.739859459	2
54806	AHI1	2.471646214	2.488070822	2.038237487	0.262012724	1
196	AHR	-0.1176808	-0.506092139	-0.50962105	-0.562234773	2
10598	AHSA1	0.547422759	0.568568782	0.5626603	0.550686298	1
197	AHSG	2.734498614	2.474111349	2.486831538	0.783979318	1
51327	AHSP	0.121114929	0.139375019	0.118712065	0.12291009	1
57379	AICDA	-0.487137917	-0.952649708	-0.466479885	0.328093548	2
199	AIF1	-0.65598803	-0.643990945	-0.671159168	0.245280911	2
83543	AIF1L	1.049776944	1.068025708	1.106360466	0.443486252	1
84883	AIFM2	-1.219648267	-0.71053974	-0.732127797	-0.362420797	2
150209	AIFM3	-2.547506076	-2.373909296	-2.035609596	-0.480727425	2
51390	AIG1	0.12307561	0.134832367	0.122058232	-0.228045543	1
202	AIM1	1.162500068	1.256378408	1.21131062	0.948576258	1
9447	AIM2	-0.194584806	-0.1940652	0.148270543	0.347303543	1
9049	AIP	-1.464824307	-1.449625464	-1.463304597	-0.172056054	2
23746	AIPL1	-2.016452157	-2.000504261	-2.298855746	-0.75083877	2
326	AIRE	-0.663986309	-0.702231645	-1.32077693	-0.403706458	2
55966	AJAP1	-0.223019513	0.263153859	0.20826463	-0.129360067	1
26289	AK5	0.439515206	0.459114184	0.457232132	1.599232293	1
122481	AK7	0.966803594	0.766233939	0.774907849	1.245087145	1
158067	AK8	-1.41393414	-1.395176354	-2.019916855	0.975847647	2
221264	AK9	1.228143159	1.460644531	1.307196634	0.397603009	1
8165	AKAP1	0.973873653	1.172808419	1.147520737	0.891179602	1
11215	AKAP11	1.093637041	1.332777307	1.44192268	1.405571344	1
10566	AKAP3	0.841947601	0.584369357	0.66452936	0.936521667	1
9495	AKAP5	1.027503637	0.212183082	0.231860206	0.150906399	1
9472	AKAP6	0.411827079	0.86346299	0.903554205	0.455596705	1
9465	AKAP7	-0.811602776	-0.80849629	-0.841001922	0.526830988	2
10270	AKAP8	1.118045809	0.638058959	-0.225167378	1.246437178	1
26993	AKAP8L	-1.334847756	-1.317789123	-1.397991927	-0.563102049	2
10142	AKAP9	0.308255636	0.422580243	0.411737138	0.280858151	1
56672	AKIP1	0.827832057	0.842665063	0.814424763	-0.541875753	1
55122	AKIRIN2	-0.124223618	-0.109318685	-0.486471867	0.866245524	2
10327	AKR1A1	-0.304897923	-0.286483874	-0.307438968	0.511652568	2
6718	AKR1D1	0.360375872	0.37723673	0.376851002	-0.466694394	1
83592	AKR1E2	0.461909754	-0.857279531	1.452297776	-1.214883443	1
207	AKT1	-2.942215175	-3.078780047	-2.981073455	-1.637226666	2
84335	AKT1S1	-1.166602324	-1.224671857	-1.033865884	-0.992545748	2
208	AKT2	-1.068008012	-1.048399462	-1.066343929	-2.857484935	2
10000	AKT3	-0.735106181	-0.723813707	-0.723275016	0.126903591	2
211	ALAS1	-1.043776865	0.157782887	-0.165228622	-1.027273931	2
213	ALB	1.710018414	1.730701492	1.766057652	1.103095918	1
214	ALCAM	-1.446041373	-1.703506504	-1.469845993	-1.748961169	2
126133	ALDH16A1	-0.097173765	-0.247611091	-0.677731203	-0.516772917	2
5832	ALDH18A1	-0.267202567	-0.24733197	-0.257653933	-1.057357028	1
216	ALDH1A1	-0.824586498	-0.805223092	-0.824936724	-1.182219434	2
220	ALDH1A3	-0.36953872	-0.349871625	0.515515228	-1.187778141	2
219	ALDH1B1	0.27709495	-0.54061131	1.163744754	-0.544312073	1
160428	ALDH1L2	0.063069183	0.083551103	-0.420496347	-1.838110739	2
218	ALDH3A1	-1.210368822	-0.35513235	-1.173499617	0.629213694	2
224	ALDH3A2	-0.422622033	-0.905157641	-0.437831834	1.312853845	2
8659	ALDH4A1	-1.325509303	0.010958891	-0.00849897	-0.920926634	2
7915	ALDH5A1	0.719813686	0.731238471	-0.643415184	-0.145920005	1
4329	ALDH6A1	0.617558257	0.638827404	0.675428715	-0.167172646	1
64577	ALDH8A1	0.442227952	0.809972975	0.710453927	-0.410401715	1
223	ALDH9A1	-0.728161718	-0.212272134	-0.154459805	0.642480885	2
226	ALDOA	-0.483156218	-0.467906514	-0.483355643	-0.978311334	2
229	ALDOB	0.667716256	0.686898248	0.682116257	0.642451532	1
230	ALDOC	0.735810833	0.748197241	0.699426602	0.718105857	1
440138	ALG11	0.118325031	0.130567202	0.138366401	-0.738470327	1
79087	ALG12	0.856664612	1.584099522	1.067162816	-0.053517871	1
85365	ALG2	-0.340401462	0.519610564	0.626437329	-1.561935005	1
29880	ALG5	-0.616508439	-0.596784308	-0.6363836	0.289232911	2
29929	ALG6	-1.126777722	-0.298841398	-1.18422155	-0.979731701	2
79053	ALG8	0.231937326	0.24268757	0.235906532	-0.306628278	1
79796	ALG9	-0.500378936	-0.484871864	-0.503081156	1.184958803	2
8846	ALKBH1	0.652295141	0.672746921	0.64381086	0.63400802	1
121642	ALKBH2	0.563703791	0.581093703	0.56873013	-0.230813945	1
221120	ALKBH3	-0.639958993	-0.128865234	-0.161797299	0.666456027	2
54784	ALKBH4	0.687872233	0.684331078	-0.329872717	-0.603405936	1
54890	ALKBH5	-0.094579997	-0.084944661	-0.129005209	0.820377479	2
84266	ALKBH7	0.053563714	0.032702818	-0.082461272	-0.87021991	1
91801	ALKBH8	0.384223564	0.755174622	0.765540667	2.335201904	1
55821	ALLC	2.5140584	2.265387395	2.792635795	0.105424565	1
239	ALOX12	1.473227594	0.652569403	0.376735945	0.145302878	1
242	ALOX12B	-0.657569174	-0.637713034	-0.661392087	-1.020601957	2
246	ALOX15	-0.884600486	-0.868573674	-0.092069235	-0.986596305	2
247	ALOX15B	-0.130725966	-0.871917892	-0.248599445	0.232682815	2
240	ALOX5	-2.389107774	-2.371927284	-2.20860356	-0.304164772	2
241	ALOX5AP	-0.654370446	-0.639807535	0.127653825	-0.63031419	2
59344	ALOXE3	1.854869052	1.873690542	2.160410136	0.601355006	1
80216	ALPK1	1.379830984	1.54285254	2.403930776	1.594661831	1
115701	ALPK2	1.59343654	1.689970523	1.941778727	0.852565791	1
249	ALPL	-1.03685102	-1.51529054	-2.475442872	0.021814267	2
57679	ALS2	2.215389232	1.891790954	1.912385256	-1.836405096	1
259173	ALS2CL	0.874822703	0.728234437	1.004772514	-1.514135848	1
130540	ALS2CR12	0.598220615	0.252411572	0.580185402	1.23090831	1
8092	ALX1	0.488162195	0.509385329	0.520273827	0.50706669	1
257	ALX3	-1.336393436	-1.359229763	-1.074274317	-0.544637409	2
258	AMBN	0.870346045	0.882577854	1.710833107	0.849627867	1
259	AMBP	-0.541049062	0.319618684	0.321863232	0.253325594	1
55626	AMBRA1	-0.993809703	0.195371419	-0.692772855	-1.25685251	2
144193	AMDHD1	1.40975287	1.43943681	0.643117816	1.353164992	1
219287	AMER2	-1.118021074	-0.308062221	-0.770573302	0.177676576	2
205147	AMER3	0.529588351	0.101714358	-0.600479082	-0.118799195	2
267	AMFR	-0.730692417	-0.712231363	-0.728720213	0.54647201	2
269	AMHR2	0.794355432	0.785947478	0.762204733	1.229968248	1
120425	AMICA1	1.221022033	0.403409904	0.401351133	1.725285451	1
57463	AMIGO1	0.260932903	0.289355767	0.282520257	0.232797778	1
347902	AMIGO2	-0.476591136	-0.459415955	-0.989352288	0.329723101	2
386724	AMIGO3	-1.534434287	-1.537447897	-0.79803421	1.7676023	2
83607	AMMECR1L	0.668162743	0.688580969	0.664918901	0.638655153	1
81693	AMN	1.10721992	1.062033918	0.552013214	1.72113381	1
196394	AMN1	0.225778899	0.243768152	0.266065824	-0.63065254	1
154810	AMOTL1	-1.687584241	-1.674146702	-0.999991708	0.267791099	2
51421	AMOTL2	-0.343816311	-0.359616116	-1.251918014	1.255697499	2
270	AMPD1	-0.634687138	0.212034188	-0.582178641	1.106163548	2
273	AMPH	-1.160786535	-0.533540197	0.260966499	0.821548645	2
275	AMT	1.337963707	1.351411784	1.316698373	0.482678765	1
401138	AMTN	0.921777162	0.927338268	2.234104694	0.845213724	1
155185	AMZ1	-1.324957158	-1.059699172	-1.753979079	-1.395056612	2
10393	ANAPC10	0.12327581	0.139459924	0.133649563	0.118430635	1
51529	ANAPC11	-0.86021837	-0.539431665	-0.089326245	0.779312694	2
25847	ANAPC13	0.553783453	0.574783694	0.557826334	0.610372689	1
119504	ANAPC16	0.886140816	0.898362332	0.883306671	0.865599486	1
29882	ANAPC2	-3.07669809	-3.064763925	-2.773912349	-1.682283476	2
29945	ANAPC4	-0.780613945	-1.619422296	-1.311380835	0.001143528	2
51433	ANAPC5	-1.026921979	-1.008652462	-0.416778654	-0.445118637	2
51434	ANAPC7	1.356017934	1.377612628	1.392550034	0.539525923	1
283	ANG	0.407111602	0.432568456	0.424030897	0.417698768	1
23357	ANGEL1	0.690539535	0.705834809	0.685931894	0.164880427	1
90806	ANGEL2	0.302588256	0.321428657	0.340780189	0.292422466	1
284	ANGPT1	-2.336220415	-2.331953815	-2.116749373	-0.166488031	2
285	ANGPT2	-1.216248552	-1.213325066	-1.266355433	-0.704105134	2
51378	ANGPT4	-1.48051319	-0.979322601	-0.989650703	1.525580042	2
9068	ANGPTL1	1.875228366	1.055578997	1.56837615	1.058397773	1
23452	ANGPTL2	-0.239405037	-0.21894983	-0.209836921	-1.090769585	1
27329	ANGPTL3	-0.312173706	-0.313173023	-0.347790667	0.536578926	2
51129	ANGPTL4	0.091024353	0.094969905	0.067751111	-0.794064632	1
253935	ANGPTL5	0.69207814	-0.134479028	0.61843515	-0.843702956	1
83854	ANGPTL6	0.943518119	0.078691881	-0.176645465	-1.717661849	1
10218	ANGPTL7	-1.855117157	-1.838477628	-1.538431812	-0.189950936	2
286	ANK1	-1.668812108	-1.165025869	-2.002354639	-1.943271405	2
287	ANK2	0.434946966	0.610534091	0.699865687	0.417416211	1
150709	ANKAR	-2.656885995	-2.650532727	-2.723002919	-1.008186547	2
348094	ANKDD1A	0.403555003	0.759775598	0.77957013	0.430305878	1
63926	ANKEF1	0.326376472	-0.142725849	-0.15733517	-0.974016416	1
51479	ANKFY1	-1.252738479	-1.09194871	-0.770612681	0.409286161	2
56172	ANKH	-0.600610794	0.231798799	0.238195832	-0.611882108	1
54467	ANKIB1	-0.972945897	-0.95340624	-0.367034936	0.290482226	2
57037	ANKMY2	0.32936825	0.358667699	0.363523748	0.809036274	1
57763	ANKRA2	1.100759622	1.121546796	1.123875991	-0.623496342	1
27063	ANKRD1	0.471006848	0.48974688	0.484906872	-0.347979638	1
55608	ANKRD10	0.659010143	-0.158775724	-0.191584205	-0.307749578	2
88455	ANKRD13A	-0.810202307	-0.31320142	-0.3096688	0.514207179	2
81573	ANKRD13C	-0.352608714	-0.332614984	-0.357566974	0.466012892	2
338692	ANKRD13D	-0.912248264	-0.639674029	-0.65756993	-0.953619303	2
54522	ANKRD16	-0.331509861	0.504907654	-0.217341643	1.321189386	2
26057	ANKRD17	-1.3449901	-0.699558374	-0.840959334	-0.008399774	2
26287	ANKRD2	-1.318971697	-0.481440932	-0.532551781	1.125972217	2
118932	ANKRD22	0.215303101	0.2273937	0.216594896	-1.109222979	1
200539	ANKRD23	1.795534119	1.808716115	1.803773219	0.371367281	1
84079	ANKRD27	0.394923177	0.147626173	-0.090610649	-1.374496607	1
23243	ANKRD28	-1.228052532	-1.478246917	-1.244184353	0.419921529	2
147463	ANKRD29	0.776437795	0.794232474	0.776647172	-0.589812811	1
341405	ANKRD33	0.465391641	0.463153144	0.433059021	-0.011607124	1
651746	ANKRD33B	-1.072462043	-1.109825087	-0.24226601	-2.346831754	2
390616	ANKRD34C	-1.332747786	0.625902777	-1.515268927	0.659729195	2
51239	ANKRD39	0.34954183	0.344373728	0.299278841	0.321497689	1
338699	ANKRD42	0.397460672	0.418562985	0.411867003	0.364740593	1
339416	ANKRD45	0.457710709	0.478806199	0.521345883	0.467565206	1
157567	ANKRD46	0.524857879	0.545781667	0.523322125	0.508866337	1
57182	ANKRD50	-1.333858705	-0.90737984	-0.605092857	-2.688092213	2
283373	ANKRD52	-1.50856372	-0.664713804	-1.532584052	0.672568782	2
79998	ANKRD53	0.064676919	1.400484648	0.522842104	1.482921735	1
79722	ANKRD55	1.512349609	1.534065811	1.544652179	0.610211154	1
22881	ANKRD6	1.216437864	0.747529486	0.386917335	-1.068567409	1
56311	ANKRD7	-0.078302081	-0.070235255	-0.10367475	-0.073020775	1
23294	ANKS1A	0.129769385	0.492145905	-0.123843593	-1.318821107	1
56899	ANKS1B	0.473955526	-0.826946555	-0.842695961	-0.971359516	2
257629	ANKS4B	1.352603157	1.37479698	1.388319619	0.899445625	1
203286	ANKS6	0.633227849	1.466048333	0.603071422	-1.342711097	1
55139	ANKZF1	2.22064309	2.219574089	2.174943898	-0.268495694	1
54443	ANLN	-1.233624539	-2.049413174	-2.08839451	-0.461491179	2
55129	ANO10	-0.071753297	-0.068612807	-0.577367652	-1.904827265	2
63982	ANO3	-2.510755663	-2.507924031	-2.137776498	-1.628865393	2
121601	ANO4	-1.478242131	-1.747424843	-1.514730449	-0.637927056	2
203859	ANO5	-1.299694	-0.795770414	-0.83615796	-0.128775864	2
196527	ANO6	-0.672158379	-0.664305283	-0.198739513	0.177779492	2
50636	ANO7	-1.427362508	-1.601058318	-1.764114087	-0.216146784	2
57719	ANO8	-2.104810888	-1.626036673	-1.412321605	-2.181692946	2
81611	ANP32E	-0.435656564	0.414719574	0.437721418	-0.251828525	1
290	ANPEP	-0.613503984	-0.755711741	-0.858413914	-0.84726655	2
84168	ANTXR1	-1.043089427	-1.028434463	-1.360800447	-0.192073524	2
118429	ANTXR2	0.339366729	0.703350365	-0.359843173	-0.066983562	1
301	ANXA1	-0.39300413	-1.225668208	-0.897515994	-0.882414142	2
11199	ANXA10	0.766194447	1.132588139	0.68377081	0.260020663	1
312	ANXA13	1.425459049	-0.229239198	0.61504782	-0.259054595	1
389289	ANXA2R	0.78351184	0.772721175	0.722792706	0.731654495	1
306	ANXA3	0.143426561	0.158909189	1.153340602	-0.463791633	1
307	ANXA4	0.424241034	0.444842677	0.495481956	-0.858488396	1
308	ANXA5	0.408655595	0.429097789	0.433161765	0.403738748	1
310	ANXA7	1.432780422	0.111238833	0.103989015	0.594786778	1
8416	ANXA9	0.566410895	0.585401957	0.572410568	0.542751544	1
313	AOAH	-0.180195743	-0.164608767	-0.547135755	0.763668907	2
26	AOC1	-0.089324693	-0.392982806	-1.015175225	-1.24425232	2
314	AOC2	-0.753349606	-0.741557604	0.641907447	-0.209254856	2
55435	AP1AR	0.392756837	0.413624042	0.405382991	-0.531273395	1
162	AP1B1	-0.075812959	-0.061565343	-0.089320071	-0.52479496	1
164	AP1G1	-0.427536123	-0.409312798	-0.424100315	0.425325474	2
8906	AP1G2	0.076720087	0.090649922	0.067434321	1.425496531	1
8907	AP1M1	-2.446348521	-2.689802817	-2.460083708	-2.423536177	2
1174	AP1S1	-1.991355883	-1.982975309	-2.02869205	-0.317251006	2
130340	AP1S3	-1.195805606	-1.217087823	-1.314082218	-0.302874866	2
160	AP2A1	-2.292784726	-2.27682073	-2.335908305	0.231848298	2
163	AP2B1	-0.993368234	-0.976181598	-1.002123169	-1.789919608	2
1173	AP2M1	-1.316978676	-0.801409426	-0.848101981	0.014194094	2
1175	AP2S1	-0.614432183	-0.616722576	-0.633666436	-1.31938531	2
8546	AP3B1	1.79713346	0.635494091	0.640139823	-1.202580396	1
8120	AP3B2	-1.404126665	-1.386147727	-1.400942681	-0.5169096	2
8943	AP3D1	-2.344180097	-2.079737912	-2.134559591	-0.918149889	2
26985	AP3M1	-0.570300356	-1.031655992	-0.56210908	-0.638236132	2
10947	AP3M2	-0.952620104	-0.936120291	-0.961212914	0.389704355	2
10717	AP4B1	0.49168786	1.002777327	1.013747433	-0.379587235	1
23431	AP4E1	1.299018354	0.825412283	0.855898145	-0.298063569	1
9179	AP4M1	0.581944487	0.596947587	0.628588869	-0.291171839	1
11154	AP4S1	0.810174023	0.8135872	0.789477782	-0.001790939	1
55745	AP5M1	0.077539772	0.095017669	0.13322686	0.05546019	1
55317	AP5S1	0.601421645	0.598760194	0.559214378	-0.281052654	1
317	APAF1	1.357726005	1.373336578	1.39081164	0.25518275	1
320	APBA1	-1.212044395	-1.543786893	-1.1432579	-1.894647935	2
321	APBA2	-0.989569741	-2.288381948	-2.111510722	0.071736995	2
9546	APBA3	1.048521166	0.543934893	-0.07160935	-0.166471116	1
322	APBB1	-0.250074802	-0.248527076	-0.316728771	-1.364938073	2
323	APBB2	-1.729895169	-1.71139772	-1.765569808	-1.323323161	2
324	APC	1.251371066	0.897818753	0.569115613	-0.966942786	1
147495	APCDD1	-1.317382009	-1.300217417	-1.282797155	-1.333203879	2
164284	APCDD1L	-2.519060463	-2.385753666	-2.193207854	-0.525335156	2
325	APCS	1.235800008	1.25519403	1.268121147	1.180388183	1
327	APEH	0.333615087	0.350624999	0.479926286	-0.413075148	1
328	APEX1	0.732252861	0.749124259	0.749615341	0.728086367	1
51107	APH1A	0.650584353	0.668838576	0.66260762	-0.175105217	1
83464	APH1B	-1.571882582	-1.557814167	-1.602241146	0.346849663	2
200558	APLF	1.957501718	1.638075485	1.672700501	0.234296679	1
187	APLNR	-0.459297286	-0.439033465	-0.444497699	-1.782759633	2
333	APLP1	1.698490013	1.202958426	1.183648002	-1.189158051	1
57136	APMAP	1.481861005	0.181706996	0.674657358	-0.670367463	1
335	APOA1	-0.142823953	-0.125751313	-0.132578455	-0.248680207	1
336	APOA2	0.296431979	0.316667125	0.311464869	1.994855341	1
337	APOA4	0.133338745	-0.331688719	0.267575747	-0.355990007	1
339	APOBEC1	1.597504991	1.618140034	1.138850714	0.271141136	1
10930	APOBEC2	0.248883319	0.280542156	1.140668711	0.288332659	1
403314	APOBEC4	1.971626261	1.156706755	2.006791885	0.680459067	1
341	APOC1	0.304037441	0.324065886	0.319058962	0.251180262	1
344	APOC2	0.507616229	0.528961109	0.526059344	0.484793597	1
345	APOC3	1.154923954	1.160400425	1.156285995	-0.487744918	1
347	APOD	1.171284654	1.188321816	1.163630413	0.302563012	1
348	APOE	0.698503628	0.415571927	1.311243202	0.514548514	1
319	APOF	0.201720508	-0.12428104	-0.660369256	1.527335065	2
350	APOH	-1.031048565	-1.012044947	-0.187779568	0.296458484	2
80833	APOL3	-0.332091851	-0.314237756	-0.341162725	1.878494639	2
80830	APOL6	0.64393192	0.664200254	2.357915412	2.942894211	1
81575	APOLD1	-0.996737074	-1.010434666	-1.120701607	-0.986464118	2
55937	APOM	1.233426723	1.25554079	1.256172049	0.399299849	1
351	APP	-0.657289111	-0.637683094	-0.670085875	-0.628919041	2
10513	APPBP2	0.245814697	0.240466953	0.234082266	0.222802825	1
26060	APPL1	0.235425139	0.253973901	0.256399149	-0.701217386	1
55198	APPL2	-1.185757347	-0.820988838	-0.342963548	0.949736985	2
353	APRT	0.210031943	0.213144581	0.174833741	0.145480782	1
54840	APTX	0.48289996	0.503630614	0.475037389	0.515591253	1
358	AQP1	-0.96241359	-0.113547758	-0.109382666	-0.144308187	2
89872	AQP10	0.635642644	0.645228267	-0.245824839	0.647731319	2
282679	AQP11	0.378014432	0.399221741	0.415610445	1.099447893	1
361	AQP4	0.611420951	0.654652149	0.628925383	0.656905714	1
362	AQP5	-1.846388435	-1.833638312	-1.885295529	-1.54773023	2
363	AQP6	1.214505106	1.191318461	1.107284173	-0.45919613	1
343	AQP8	0.369148267	0.377194145	-0.459373382	-1.563214104	1
366	AQP9	1.134795569	1.507564732	1.547726041	0.144016414	1
9716	AQR	-1.421995804	0.261042347	-1.085066767	-2.449243532	2
116985	ARAP1	-0.555649215	-0.550405038	-0.615006661	-0.206231159	2
64411	ARAP3	-0.021784533	0.408750356	0.623684254	-1.836987962	1
23237	ARC	-1.382990819	-1.38503896	-1.456089815	-1.424138158	2
372	ARCN1	0.420406765	0.462688523	0.444604437	0.427787699	1
9870	AREL1	0.432896077	0.452893298	0.475078531	-0.788502058	1
381	ARF5	0.167006041	0.187765215	0.214140888	0.100010896	1
382	ARF6	-0.249555248	-0.231305609	-0.232468718	-0.235218012	2
55738	ARFGAP1	0.283806711	0.302378552	0.314334325	0.629198732	1
84364	ARFGAP2	0.540613481	0.545704327	0.516045794	0.485004729	1
10565	ARFGEF1	-1.515285145	-1.778336175	-1.551559601	-0.57397299	2
10564	ARFGEF2	-1.53668185	-1.520057291	-0.791755621	-0.377465764	2
27236	ARFIP1	0.111099707	0.129812498	0.103812114	0.168213053	1
23647	ARFIP2	0.528257635	0.547825345	0.527631487	0.528240646	1
10139	ARFRP1	-0.663539919	-0.645492647	-0.652062893	-0.632596267	2
384	ARG2	0.671967029	0.691901317	0.683213497	-1.005346723	1
55082	ARGLU1	-0.224093839	-0.205540426	-0.216986789	0.635196344	2
392	ARHGAP1	-0.894431777	-0.058702157	-0.061605158	0.756059453	2
55114	ARHGAP17	-0.927808626	-0.917886489	-0.980643901	-0.458967182	2
93663	ARHGAP18	1.248916415	1.266809872	0.924643725	-0.200273846	1
57569	ARHGAP20	0.362955826	0.871811403	1.301749379	1.780277738	1
58504	ARHGAP22	-1.808618063	-0.705798647	-1.84262791	-2.375163332	2
83478	ARHGAP24	-0.08994701	0.544504566	1.042071143	-0.510618949	1
9938	ARHGAP25	-0.425365928	-0.405230344	-0.423922664	-0.540978107	2
23092	ARHGAP26	-0.194031759	1.167141694	1.12693529	1.650382232	1
201176	ARHGAP27	-1.477165489	-1.46930783	-1.492861303	-0.104722385	2
79822	ARHGAP28	0.793547095	0.323993544	1.179844737	1.405900462	1
9411	ARHGAP29	1.588550644	1.386670879	0.636525753	-0.604905989	1
257106	ARHGAP30	-0.905317414	0.758437688	-0.938384044	0.147602029	2
57514	ARHGAP31	0.080740749	-0.032463547	-0.06728793	2.180767477	1
9743	ARHGAP32	1.052150396	1.291323064	1.618837013	0.595152064	1
80728	ARHGAP39	-1.116884244	-0.839205191	-1.439828155	-3.209188561	2
9912	ARHGAP44	1.045222476	1.061726785	1.063545592	-1.610431404	1
64333	ARHGAP9	2.236437464	2.238242283	1.954583096	1.684798067	1
396	ARHGDIA	-1.497903519	-1.478808286	-0.627347777	-1.470920804	2
397	ARHGDIB	-1.229092398	-0.367643075	-0.38651858	-0.761902609	2
398	ARHGDIG	-0.625962576	-0.962405852	-1.022748261	-0.932014515	2
9639	ARHGEF10	-0.23872768	0.215558999	-0.11405026	0.239273608	1
9826	ARHGEF11	1.16240489	0.872763761	0.685288248	-0.34852046	1
23365	ARHGEF12	-0.352616495	-0.796106756	0.456237682	-1.456264915	2
22899	ARHGEF15	-0.236520797	-0.502446888	-1.213821728	0.249903495	2
128272	ARHGEF19	1.699825814	1.701107302	1.645916356	-1.391445748	1
9181	ARHGEF2	0.838460737	0.851643066	1.217242223	-0.125382917	1
115557	ARHGEF25	0.62550001	0.634410027	0.620704941	0.596718156	1
26084	ARHGEF26	0.869309059	0.891048019	0.015330822	-0.571312704	1
64283	ARHGEF28	1.226995557	0.944918512	1.357088272	0.282129408	1
50650	ARHGEF3	-1.178408491	-0.324821492	-0.832711761	0.498413467	2
100271715	ARHGEF33	0.648311381	-0.164961864	0.676858333	0.575414122	1
389337	ARHGEF37	0.847270496	0.993567978	1.001467801	-0.32882075	1
54848	ARHGEF38	1.8751115	1.540509729	1.792211399	-1.675818847	1
84904	ARHGEF39	0.58312884	0.589540984	0.581747683	0.545777411	1
55701	ARHGEF40	1.2886342	0.947477234	0.747214714	1.400200821	1
8874	ARHGEF7	-1.237024945	-1.489367428	-1.33749433	-0.211265778	2
8289	ARID1A	-0.588899236	-0.591354781	-0.609307193	0.240550937	2
138715	ARID3C	1.494785773	0.636995364	0.574127995	1.465722756	1
5926	ARID4A	0.879505042	0.894630375	0.880662754	0.040024873	1
10865	ARID5A	-1.076449695	-1.078491464	-1.108114962	1.044575911	2
25820	ARIH1	0.409815331	0.429760134	-0.412666617	0.418676161	2
10425	ARIH2	1.176613818	1.196800183	0.351325543	-0.45981675	1
646450	ARIH2OS	1.565766482	1.521389803	0.562502793	1.951131538	1
400	ARL1	0.082418503	0.092980181	0.078526297	0.127850801	1
285598	ARL10	-0.094588454	-0.094326155	-0.133261483	-0.123507977	1
115761	ARL11	0.383335997	0.394242685	0.396953666	-0.992724808	1
200894	ARL13B	0.392420526	0.413078705	0.389227003	1.688346841	1
80117	ARL14	0.29699836	0.318036349	0.300009132	0.310456706	1
120534	ARL14EP	0.050961747	0.068496922	0.042270397	-0.840255259	1
54622	ARL15	-0.410209646	0.454150115	0.457245008	0.413846242	1
339231	ARL16	1.366196504	0.548558475	0.507374132	-0.833334603	1
23568	ARL2BP	0.087685106	0.090127632	0.06888409	0.135574355	1
403	ARL3	0.348458083	0.365242956	0.37231099	0.375014655	1
10123	ARL4C	-2.92635434	-2.911522377	-2.078578155	-1.655915857	2
379	ARL4D	-0.580873514	-0.573151985	-0.635071856	0.214706152	2
221079	ARL5B	0.152476877	0.163693765	0.157579637	0.16393257	1
390790	ARL5C	-0.198213976	1.145543401	1.151931646	-0.111975884	1
84100	ARL6	-0.147488273	-0.143137759	-0.143529364	-0.091331412	1
10550	ARL6IP5	-0.050730653	-0.04283509	-0.075264905	-0.030454123	1
151188	ARL6IP6	0.77971528	0.789284345	0.776181676	0.729510157	1
127829	ARL8A	-0.268647142	-0.253658507	-0.295282861	-1.197933607	1
55156	ARMC1	0.530153578	0.55139612	0.542200858	0.445952113	1
219681	ARMC3	-0.542603625	-0.748791959	-0.959318472	1.235524298	2
93436	ARMC6	-0.513904025	-0.504142565	-0.680440968	-0.546627786	2
79637	ARMC7	-0.876486475	-0.865261769	-0.885619824	-0.964653552	2
25852	ARMC8	0.275855672	0.291433351	0.287560316	0.288910137	1
80210	ARMC9	2.10394712	1.5315957	1.516372013	-0.751628706	1
9915	ARNT2	-1.589347331	-1.758863846	-1.609138881	-0.693426663	2
406	ARNTL	0.4880453	0.509369046	0.515797466	-1.164692896	1
10095	ARPC1B	-2.299690379	-2.282943962	-2.330393452	-1.251636497	2
10109	ARPC2	0.304008852	0.318372429	0.294194021	0.283174905	1
10093	ARPC4	-0.062524216	-0.046391637	-0.000533332	-0.053403989	1
10092	ARPC5	0.566850791	0.588257387	0.599447048	0.575133288	1
81873	ARPC5L	0.489442506	0.509667465	0.595005507	0.465532734	1
10777	ARPP21	-1.654728351	-1.231485153	-1.015263233	-0.176304809	2
408	ARRB1	-0.58777927	-1.398202086	-1.065172809	-0.585337654	2
409	ARRB2	-0.542812644	-0.523960797	0.364276322	-0.566215417	2
27106	ARRDC2	1.093337442	1.081414051	-0.619537933	-1.713162981	1
57561	ARRDC3	0.399032188	0.419696247	0.419412653	0.384552547	1
91947	ARRDC4	-0.620343994	-0.114522146	-0.157479062	-1.326222712	2
645432	ARRDC5	-0.165814088	-0.146715194	-0.148716178	1.611151566	2
411	ARSB	-0.672996469	-1.007676964	-1.281849369	-0.713312508	2
22901	ARSG	-0.332151902	0.786002003	-0.089652901	-0.050548789	1
340075	ARSI	0.234200399	0.251173982	0.25877734	-1.2483799	1
153642	ARSK	0.215617857	-0.260306782	0.231423214	0.254956042	1
417	ART1	-0.740100557	-1.569502798	-0.549242403	-0.144440617	2
419	ART3	1.139599775	2.262689669	1.568497393	-0.503566644	1
420	ART4	0.260812074	0.273402934	0.262029036	1.098812555	1
64801	ARV1	-0.794529843	-1.279880745	-0.822250781	-0.768169488	2
421	ARVCF	-0.27916151	-0.031630594	-0.0926274	-1.003322134	1
427	ASAH1	1.475065851	1.48986469	1.004861597	0.10237725	1
50807	ASAP1	-1.190099423	-1.170732641	-1.210810673	-0.909134192	2
8853	ASAP2	-0.799421267	-0.784639577	-1.172613898	0.961706868	2
51665	ASB1	-1.129990359	-1.389362347	-1.172006076	0.47025394	2
136371	ASB10	0.522986508	0.495781247	0.419457666	0.512006072	1
79754	ASB13	0.009870175	0.023103546	0.026596473	-1.858706364	1
142686	ASB14	1.329740047	1.351504511	1.3616648	0.503346056	1
142685	ASB15	-0.755950063	-1.789166862	-1.459304042	0.271556102	2
92591	ASB16	2.256826636	1.616206184	0.230938093	-0.796213473	1
127247	ASB17	-0.210584859	-0.209685602	-0.220078575	-0.222932102	2
401036	ASB18	-0.977304185	0.120656459	-0.752215204	-0.805938594	2
51676	ASB2	0.532493668	0.574655185	-0.213758451	-1.560982939	1
51666	ASB4	-1.129274439	-1.11200852	-1.129951501	-0.521612344	2
140458	ASB5	-0.331433917	-0.311190628	0.541098378	0.500512675	1
140459	ASB6	-1.602072389	-1.589273351	-1.661680037	-1.810543361	2
140460	ASB7	0.555133112	0.572747486	0.575282485	0.563453859	1
51008	ASCC1	0.312524861	0.350342313	0.358826281	-0.14969467	1
84164	ASCC2	-0.296013139	-0.275619775	-0.301914531	-0.308660024	2
10973	ASCC3	-0.244371687	-1.208258083	-0.96031312	-0.336070861	2
56676	ASCL3	0.385493929	-0.428526489	-0.436292497	0.391334723	2
55723	ASF1B	-0.137200725	-0.104910086	-0.076855852	-1.811286213	1
432	ASGR1	-0.259339452	-0.243136714	-0.228357603	-0.140009309	1
433	ASGR2	1.552465511	1.573477811	1.581250644	0.258945265	1
55870	ASH1L	-0.215478304	-0.542016272	-0.700159125	-0.854626405	2
9070	ASH2L	0.2162173	0.235788291	-0.137376221	0.671188725	2
41	ASIC1	-1.855724898	-1.215615524	-0.780517496	-1.239013629	2
9311	ASIC3	-0.630195701	-0.627552877	-0.680940055	0.575946014	2
55515	ASIC4	-0.750763279	-0.75892245	-1.777420567	0.292442382	2
51802	ASIC5	-1.271732253	-1.267359444	-1.306395869	1.418240241	2
434	ASIP	1.273597002	1.29316024	0.880105083	0.427867745	1
435	ASL	0.050558892	0.066901483	0.06250412	0.0897262	1
439	ASNA1	-1.712381439	-1.693977458	-1.745090111	-1.198697024	2
443	ASPA	-0.770069418	-0.756906024	-0.808992496	0.082034217	2
554235	ASPDH	1.93746743	1.904500161	1.351739338	0.558333528	1
374569	ASPG	-0.110196681	-0.336220271	-0.234636771	-0.892647715	1
444	ASPH	0.119913661	0.629138252	0.648773624	1.162115661	1
253982	ASPHD1	0.492453578	0.444408718	0.287097086	1.808771544	1
57168	ASPHD2	-1.19417605	-1.17698769	-1.207267977	0.083252793	2
151516	ASPRV1	1.783459214	1.311775979	0.445285587	1.768405228	1
80150	ASRGL1	0.801501358	0.803250194	0.806091835	2.08985114	1
28990	ASTE1	-0.509158214	0.340802054	0.312840801	0.348772619	1
431705	ASTL	1.229653626	1.389541249	1.104194107	1.769549053	1
460	ASTN1	-0.303344965	-1.336384907	-1.368479769	-1.799007714	2
55726	ASUN	0.058750241	0.076224271	0.055764112	0.073737227	1
171023	ASXL1	2.534778952	2.442317146	2.448032017	1.45629955	1
80816	ASXL3	0.352616086	0.676213316	0.702765586	0.102174941	1
136991	ASZ1	-0.859643696	-0.847189734	-0.932314076	0.666025136	2
84896	ATAD1	0.20582014	0.223925472	0.207201054	0.231522543	1
54454	ATAD2B	0.278456049	-0.535625341	-0.578322022	0.784958341	2
79915	ATAD5	0.808647817	1.037402495	0.861743612	1.196338554	1
79969	ATAT1	-0.018277285	-0.013770329	0.781414039	0.808017576	1
11101	ATE1	-0.487611615	-0.120664822	-0.128593306	1.815419875	2
1386	ATF2	0.580716665	0.598759789	0.595147133	0.582734292	1
467	ATF3	0.384492461	-0.428030891	0.397099616	0.426097152	1
22809	ATF5	-0.380392795	-0.416203174	0.177319994	0.680943696	2
22926	ATF6	-1.052486967	-1.865966077	-1.058392156	0.508281886	2
1388	ATF6B	-0.011362455	-0.00566375	-0.039366676	-0.278749888	1
55729	ATF7IP	-0.836167828	-0.81876926	-0.825077523	1.466965744	2
83734	ATG10	0.203765398	0.220299464	0.223162415	0.146615402	1
9140	ATG12	1.559262908	1.580644766	1.594051479	0.706217222	1
9776	ATG13	-0.68059667	-0.170863994	-0.191931879	-1.086219973	2
22863	ATG14	0.569913757	0.591272032	0.584679212	0.558323648	1
55054	ATG16L1	1.412815341	1.088552985	2.010124305	-0.219322134	1
89849	ATG16L2	-0.582139669	0.254134392	-0.675275844	-0.699766141	2
23130	ATG2A	-2.092683718	-1.912356133	-1.992379318	-1.617891331	2
55102	ATG2B	1.054972327	1.017131512	1.472167319	-0.742254257	1
64422	ATG3	0.285608734	0.30426565	-0.570818311	-1.351427207	1
23192	ATG4B	-1.71134426	-1.430859284	-1.4833764	1.041845317	2
84938	ATG4C	-0.168642867	-0.159265869	-0.122489466	-0.16740831	1
9474	ATG5	-0.039238746	-0.026560699	-0.056514171	-0.009114911	1
10533	ATG7	0.91290755	0.934692695	0.58637599	0.56435077	1
79065	ATG9A	-1.204695305	-0.84384738	-0.912402826	-0.332449322	2
471	ATIC	-1.443231486	-1.424192703	-1.450870293	0.068609995	2
51062	ATL1	-0.554973635	0.291933638	0.285397655	-0.555365049	1
64225	ATL2	0.274554402	0.268660354	0.263606769	0.267229379	1
472	ATM	-0.812225176	-0.297638381	-0.460081983	-0.114596919	2
474	ATOH1	0.447884297	0.43755155	0.28662313	1.252111827	1
220202	ATOH7	-0.783894716	-0.803543922	-0.82953731	-1.970797443	2
475	ATOX1	0.324763093	0.344600896	0.340015933	0.389779659	1
57194	ATP10A	-1.080513102	-1.062021075	-0.702076828	-0.409516399	2
23120	ATP10B	-0.709813666	-0.907596579	-0.935649126	-0.327555875	2
57205	ATP10D	0.764154943	0.40217454	-0.333753459	-1.291001999	1
23250	ATP11A	-1.144163501	-1.128218897	-2.016905462	-1.373294449	2
23200	ATP11B	-1.629128889	-1.61915582	-1.681831682	0.222307501	2
479	ATP12A	-1.389069466	-1.533667048	-1.406539635	-0.720647621	2
57130	ATP13A1	-1.823764369	-2.302593273	-2.34608055	-2.398588098	2
79572	ATP13A3	0.869778318	1.791439947	1.787244421	-1.718627318	1
84239	ATP13A4	-0.899268842	-0.578349192	-0.602530399	-1.177131388	2
476	ATP1A1	-1.072917135	-1.670797455	-0.964801935	-0.894849338	2
480	ATP1A4	-0.144717318	-0.122662028	-0.452972945	1.125769091	2
481	ATP1B1	-1.452314674	-1.439248795	-1.478744587	-1.173677806	2
482	ATP1B2	-1.067789499	-0.230888925	-1.084182877	-1.037989014	2
483	ATP1B3	0.284473927	0.29923676	0.284719567	0.287476799	1
487	ATP2A1	-1.280210921	-1.613630994	-1.640301389	-2.913521882	2
491	ATP2B2	-1.243426453	-1.222636607	-1.247326963	-1.736602579	2
493	ATP2B4	-1.935505639	-1.731991743	-1.553812348	-1.313594536	2
27032	ATP2C1	0.271955179	0.291073232	0.301521851	0.275609478	1
9914	ATP2C2	-0.485110802	-0.726787168	-0.515872242	0.499527748	2
496	ATP4B	-1.116972898	-0.257106411	1.033789145	-0.282899245	1
498	ATP5A1	-0.225440475	-0.710319946	-0.741490351	-0.766593227	2
506	ATP5B	-0.074692239	-0.059363672	-0.054040231	-0.059533771	1
509	ATP5C1	-0.515863021	-0.500870823	-1.086872085	0.326777085	2
513	ATP5D	-1.152869375	-1.165187934	-1.246352797	-0.957510405	2
517	ATP5G2	0.77559557	0.787066048	0.752033425	0.716318938	1
518	ATP5G3	0.77857707	0.796503187	0.762700968	0.741529996	1
539	ATP5O	-0.320155685	0.552033611	-0.304970803	-0.318598732	2
27109	ATP5S	0.172283079	0.186220773	0.171127513	0.230528873	1
55101	ATP5SL	0.364684625	0.16531192	-0.428655363	-1.164990515	1
535	ATP6V0A1	-1.513480717	-1.502732634	-1.20869742	-1.180371778	2
23545	ATP6V0A2	-2.325549556	-1.750783389	-1.780747542	-1.391031879	2
50617	ATP6V0A4	-2.102259409	-2.089481069	-2.286591894	-0.504610858	2
533	ATP6V0B	0.32432767	0.345281739	0.310715643	-1.050167144	1
527	ATP6V0C	-0.387459842	-0.371811234	-0.268671602	-1.192235641	2
9114	ATP6V0D1	-0.254907957	-0.237088704	-0.226663236	0.62046611	2
245972	ATP6V0D2	0.198641686	0.208367901	0.191567428	-0.623573261	1
8992	ATP6V0E1	0.190264947	0.204312265	0.194452884	0.164832585	1
523	ATP6V1A	-0.342672972	-0.32226891	-0.327120257	0.592071019	2
526	ATP6V1B2	-1.055861283	-1.03642029	-0.733276301	0.577760265	2
528	ATP6V1C1	-0.015822934	-0.015196215	-0.01569815	-0.00234507	1
245973	ATP6V1C2	0.309714288	0.326199779	0.340319752	0.354159192	1
51382	ATP6V1D	0.284764667	0.300224737	0.293396896	0.322045165	1
90423	ATP6V1E2	0.329876999	0.344909789	0.33357527	1.171765979	1
9550	ATP6V1G1	0.504952471	0.526117053	0.518246052	0.425837683	1
534	ATP6V1G2	0.258214685	0.267923022	0.251411868	-0.597579977	1
127124	ATP6V1G3	0.099234965	0.096547376	0.070811318	0.157496686	1
51606	ATP6V1H	-1.197267762	-1.182817666	-1.212043643	-0.182380354	2
540	ATP7B	0.419668581	0.313343271	0.104533264	-0.037392669	1
10396	ATP8A1	-1.903071931	-1.89157974	-1.087746348	-1.078964202	2
51761	ATP8A2	-0.526671053	-0.510066935	-0.534488863	0.186064773	2
5205	ATP8B1	-2.215095531	-2.506136229	-1.868979869	-1.869261437	2
79895	ATP8B4	-0.904447374	-0.67660114	-0.90353891	-0.047519326	2
10079	ATP9A	-2.291361207	-2.273411959	-2.265259609	-2.384482453	2
374868	ATP9B	-0.157823368	-0.137694388	-0.145168686	-1.148519704	1
91647	ATPAF2	-0.585093004	-0.565856373	-0.574655877	0.16538246	2
93974	ATPIF1	0.823565854	0.841294315	0.834919701	0.75628898	1
545	ATR	-0.175895003	-0.162408388	0.094232953	-0.37619301	1
51374	ATRAID	2.285094178	1.934902245	1.898685083	1.42716241	1
84126	ATRIP	-0.541822912	-0.528334401	-0.557071687	2.060698374	2
25814	ATXN10	0.391679301	-0.431554382	1.260163748	-0.432463848	1
342371	ATXN1L	-0.029668589	-0.034527999	-0.080944447	-0.275951582	1
6311	ATXN2	0.008805615	0.007954675	-0.084796945	0.453460341	2
127002	ATXN7L2	2.234769689	2.497809611	2.48932452	0.510578748	1
552889	ATXN7L3B	0.616873596	0.632441463	0.632260487	0.581827946	1
549	AUH	0.758807947	0.768354403	0.740862559	-0.065970064	1
79000	AUNIP	1.252147341	1.274226336	1.283455989	-0.340093654	1
550	AUP1	-0.078397967	-0.069794241	-0.102427992	0.717735061	2
6795	AURKC	-1.177394328	-1.158398284	-0.838542713	-0.422787173	2
26053	AUTS2	-0.176026074	-0.670107615	-0.198332206	-1.124666045	2
10677	AVIL	1.067708001	0.821047414	0.816691799	1.905146909	1
23080	AVL9	-0.770253661	0.085301641	-0.768446422	-0.292406491	2
60370	AVPI1	0.242289324	0.243649827	0.172423262	0.185107758	1
552	AVPR1A	-0.614540334	-0.108959865	-0.103131259	-0.696925575	2
126859	AXDND1	-2.003805389	-1.169407265	-1.953776897	0.427202056	2
8312	AXIN1	-0.94413267	-0.937892681	-0.752688388	-1.348676651	2
8313	AXIN2	-0.743435998	-0.460586521	-0.85132135	-1.698325185	2
558	AXL	-0.930210435	-0.925780239	-0.978382536	0.470623226	2
563	AZGP1	0.398423738	0.419652408	0.369433016	-0.941176549	1
64343	AZI2	0.056493039	0.068268121	0.0542634	0.110674671	1
51582	AZIN1	0.013827668	0.026579179	0.05216012	0.02006084	1
566	AZU1	0.476371178	0.310645665	-1.432896299	-1.668491825	2
567	B2M	0.333471949	0.349356841	0.343380666	0.354017057	1
8706	B3GALNT1	-0.138918663	-0.146819097	-0.182802489	-0.107395846	1
148789	B3GALNT2	-0.295200717	0.558736692	0.575886651	0.506279283	1
8708	B3GALT1	-1.621648527	-1.616746948	-1.674745997	-0.739127815	2
8707	B3GALT2	0.131038414	0.144870995	0.132619937	-0.733410618	1
8705	B3GALT4	0.450865743	0.444414657	0.406207972	0.448580443	1
10317	B3GALT5	-0.685166663	-0.672972701	-1.227483971	1.12873348	2
27087	B3GAT1	-0.252776326	-0.24510634	-0.187126185	-1.563544898	2
135152	B3GAT2	-0.473385177	-0.468939865	-0.447018496	-0.502547212	2
10678	B3GNT2	0.067286034	0.075714962	0.055831134	-1.162729722	1
10331	B3GNT3	0.542353172	1.175279854	1.363735651	-1.278065368	1
79369	B3GNT4	-0.081549138	0.145292203	0.66802748	0.848757071	1
374907	B3GNT8	0.487825979	-0.367508968	-0.451251667	-0.436516847	2
146712	B3GNTL1	-1.061206419	-1.044866542	-1.39212775	0.187134503	2
283358	B4GALNT3	-1.1974211	-0.50778851	-0.808986048	-0.228517749	2
2683	B4GALT1	-0.744974485	-0.72919037	-0.726403453	1.505980471	2
8703	B4GALT3	-0.877486881	-1.150590754	-0.946890257	0.788602077	2
8702	B4GALT4	2.272618142	2.288903157	1.622226884	1.19794093	1
9334	B4GALT5	-1.376829827	-1.007600324	-0.52436183	0.346984118	2
9331	B4GALT6	-0.797454104	-0.786852786	-0.817704413	0.076691426	2
27077	B9D1	0.383467832	0.401922993	0.424107626	0.340914264	1
29086	BABAM1	0.339790053	-0.14018885	0.35385154	-1.032662898	1
23621	BACE1	0.346099687	0.304391506	0.289063962	-0.57358091	1
25825	BACE2	0.595825194	0.613597924	0.607527372	-1.879300827	1
60468	BACH2	-1.884303614	-1.677365201	-1.743941818	-1.387270415	2
572	BAD	0.192313787	0.166656193	0.114922337	0.117051979	1
573	BAG1	-0.045862011	-0.032857058	-0.068324547	0.754231376	2
9532	BAG2	0.358201433	0.376216049	0.417308336	0.397041853	1
9531	BAG3	1.762165267	1.748499473	2.552933409	0.864958853	1
9530	BAG4	-0.058168721	-0.058024814	0.826376845	-0.067213837	1
9529	BAG5	-0.656854254	-0.642614525	-0.671660967	-0.68232238	2
55971	BAIAP2L1	-1.865169625	-1.847690169	-1.901287774	-0.622865036	2
8938	BAIAP3	-0.45878884	-0.451822569	-0.67970508	-2.035877985	2
25805	BAMBI	0.401626224	0.422776692	0.403572159	-0.883990724	1
140836	BANF2	0.084734119	0.09527759	0.08821618	0.018374965	1
55024	BANK1	0.842522269	0.590721218	0.27779333	0.595480658	1
8314	BAP1	-0.556654073	-0.195878495	-0.56660054	-1.369847741	2
580	BARD1	0.178222132	0.689993215	0.324244088	0.009153749	1
56751	BARHL1	0.257276085	0.24049854	0.196541377	0.055827495	1
343472	BARHL2	-0.784182935	-0.784709295	-1.222207393	1.755289192	2
56033	BARX1	-0.175659847	-0.195303345	-0.354431983	-0.221066394	2
8538	BARX2	0.511330242	0.526538503	0.505912413	0.420366009	1
10409	BASP1	-0.242500281	-0.288888096	-0.403361427	0.562886757	2
10538	BATF	0.082287292	0.098131352	0.088538993	0.132224543	1
116071	BATF2	1.958556776	2.277510366	1.907272597	1.027026215	1
55509	BATF3	0.285822782	0.295347069	0.357276864	0.338423948	1
581	BAX	0.333138054	0.342399169	0.297105402	1.10888341	1
11177	BAZ1A	1.089707764	1.110559788	1.076365328	0.233929037	1
9031	BAZ1B	-0.527545368	-0.508793701	-0.531372974	-1.042936478	2
11176	BAZ2A	-0.59446647	-0.36048126	-0.392844606	-0.550788045	2
8424	BBOX1	-1.418858934	-1.052946574	-0.578375951	-0.593770945	2
79738	BBS10	1.222911936	1.236964832	1.269155379	1.124344243	1
166379	BBS12	0.161445624	0.01601578	0.155596122	0.337892047	1
583	BBS2	-0.151634288	-0.130025373	0.357317649	-1.213336132	1
585	BBS4	-0.865687744	-0.351897993	-0.381649357	0.499799974	2
27241	BBS9	0.388571051	0.408619538	0.411380695	-0.7649798	1
56987	BBX	0.491010539	0.511518701	0.227227447	-0.958579862	1
55973	BCAP29	-1.253795823	-1.271612264	-1.330887304	0.860141378	2
9564	BCAR1	-0.19638989	-0.215399838	0.209884339	-1.681251515	1
8412	BCAR3	0.156960947	0.445534271	0.080597722	0.413814379	1
8537	BCAS1	0.694305487	0.222010243	0.279957055	0.652669175	1
10286	BCAS2	0.482696305	0.501442301	0.511426267	0.397776217	1
54828	BCAS3	-1.87810301	-1.559355015	-1.764420241	1.619567311	2
55653	BCAS4	0.374944195	-0.469248131	-0.506704289	0.434187701	2
586	BCAT1	0.557935769	0.579308616	0.530624453	-0.257055198	1
56647	BCCIP	0.431880215	0.450656593	0.457448948	2.242327455	1
144233	BCDIN3D	1.353705438	1.375036969	1.38439453	0.523635607	1
590	BCHE	1.383023615	1.398401129	1.457505322	-0.875674675	1
593	BCKDHA	-0.54706821	-0.530022169	-0.946533066	-1.308129395	2
594	BCKDHB	-0.237085979	0.620642833	0.610237414	0.618104839	1
10295	BCKDK	0.239240569	0.25597988	0.265868242	-0.5937392	1
8915	BCL10	0.323665878	0.344054521	0.361000683	-0.565067532	1
53335	BCL11A	0.388497423	0.428414246	0.418350651	-0.423624285	1
64919	BCL11B	-0.525137294	-0.531377978	-0.619847335	-2.281741675	2
596	BCL2	-0.068498939	-0.069837871	-0.124715304	-0.031849022	1
597	BCL2A1	0.117695977	0.132809023	0.114997213	-1.626316019	1
598	BCL2L1	0.484616117	0.500782413	0.478725956	0.475940346	1
10017	BCL2L10	-0.499741288	-0.499449465	-1.283592994	0.650529214	2
10018	BCL2L11	-0.642095722	-0.635619445	-0.642081592	0.660952727	2
23786	BCL2L13	-0.520851909	-0.848365407	-0.535183275	0.689346768	2
440603	BCL2L15	1.411052269	0.597777421	0.574754407	0.584569828	1
599	BCL2L2	0.724789678	0.707013416	0.676011374	0.711924375	1
604	BCL6	-0.838564219	-0.821279881	-0.86877734	-1.465946869	2
255877	BCL6B	-1.034406982	-0.706074217	-0.794616368	0.516621315	2
9275	BCL7B	0.595696661	0.611926179	0.640394906	0.583353814	1
9274	BCL7C	0.617237324	0.572035367	0.257574319	0.704429727	1
607	BCL9	1.758133289	0.922334738	2.556148522	-0.879828323	1
622	BDH1	-0.275161895	-0.254880381	-0.218085562	-0.051000307	1
627	BDNF	-0.396287738	0.459705685	0.464077236	-0.407591714	1
55814	BDP1	0.647306664	0.578733175	0.994365321	1.659840519	1
146227	BEAN1	-0.895432111	-0.913376639	0.161876346	1.398891335	2
8678	BECN1	0.28034685	0.298693343	0.29711908	0.310143303	1
57673	BEND3	-1.772918667	-2.100247822	-2.140195913	-1.84227055	2
221336	BEND6	0.229210967	0.239807419	0.280436217	0.204653928	1
7439	BEST1	0.298896739	0.307340643	0.33853597	-1.366837116	1
54831	BEST2	-1.899645509	-0.790960023	-0.839844434	-0.785436392	2
144453	BEST3	-0.556015859	-0.188564834	0.300075946	-0.461589903	1
266675	BEST4	-0.62135629	-0.607603278	-0.631366134	-0.750597872	2
10282	BET1	-0.062077478	-0.055802709	-0.046360969	-0.123045422	1
51283	BFAR	1.016477417	1.034624689	0.262702215	0.25978392	1
631	BFSP1	-0.064723179	0.812146696	0.761049216	-0.91696348	1
8419	BFSP2	-0.807240229	-0.798011896	-0.88080987	0.143876363	2
632	BGLAP	0.421963354	0.417869663	0.378517531	0.433374961	1
8553	BHLHE40	-0.280524752	-0.262767979	-0.278028575	0.500136682	2
635	BHMT	0.694304487	0.714750983	0.715403287	0.118162741	1
23743	BHMT2	2.049614529	2.069614368	1.228584637	0.709421605	1
636	BICD1	-1.182362854	-1.163775586	-0.830989758	-0.796144709	2
23299	BICD2	-1.55910691	-1.54336824	-1.938106094	-1.546069122	2
638	BIK	-0.019641909	0.000589855	0.077322869	-0.069242706	1
274	BIN1	0.222788593	0.235670174	0.187226391	-0.591725139	1
51411	BIN2	1.081561067	0.756362056	0.75635795	-0.195183106	1
55909	BIN3	-1.019736865	-1.499353917	-0.996811294	-1.507739563	2
329	BIRC2	0.069118576	0.08454828	0.088277602	-0.820534025	1
330	BIRC3	0.749326219	0.416779217	0.426812054	-0.730586218	1
332	BIRC5	1.044116968	0.213740402	0.216956767	0.362977858	1
57448	BIRC6	-0.465767672	-0.37266948	-0.756493316	-0.593608067	2
79444	BIRC7	-0.591801586	-0.620020851	0.635603178	-0.171514582	2
10904	BLCAP	-0.0136837	0.007092835	0.028702333	-0.057479651	1
640	BLK	-0.779204374	-0.575032134	-0.57228218	0.024982421	2
641	BLM	0.361908693	0.909247094	0.703696666	0.829634074	1
642	BLMH	0.172473943	0.185426124	0.18641399	-0.761467832	1
29760	BLNK	0.719560917	0.738925721	0.726674727	-0.130777679	1
26258	BLOC1S6	0.536889393	0.555381438	0.571618579	0.500637437	1
645	BLVRB	0.383979601	0.388607704	-0.504092938	0.36717674	2
8548	BLZF1	1.608831399	1.630364735	1.647685714	0.214976778	1
90427	BMF	0.756900272	0.760039872	0.740565003	0.761595178	1
649	BMP1	-0.607745595	-0.589236498	-1.455822758	-2.936134571	2
27302	BMP10	0.281140912	0.248204546	0.238709845	-0.548929404	1
650	BMP2	-0.747100604	-0.245370946	-0.277752997	0.52211223	2
651	BMP3	0.33676506	0.087476398	0.071924934	0.630008879	2
652	BMP4	0.556153	0.572668334	0.520017937	0.504819506	1
653	BMP5	0.378256632	0.39789691	0.40354825	-0.44289335	1
655	BMP7	-0.566097718	-0.546784706	-0.58551589	-1.865373657	2
168667	BMPER	-1.663637244	-1.421879909	-1.46198232	-0.311484649	2
659	BMPR2	-1.173843736	-1.154335024	-0.333645289	-1.569292228	2
646	BNC1	1.310044661	1.820453466	0.432615878	0.983362707	1
54796	BNC2	-0.790795086	-0.273987008	-0.810728325	-0.297513908	2
663	BNIP2	0.495102456	0.515450572	0.490386941	0.629912834	1
665	BNIP3L	0.436152109	0.457325668	0.463646477	0.466411163	1
149428	BNIPL	0.845285202	0.853299609	0.823183394	1.549524	1
91653	BOC	-1.149594737	-1.14631846	-1.001019306	-0.034137752	2
666	BOK	0.026679354	0.013093118	-0.081887704	-0.088825158	1
51027	BOLA1	0.459529175	0.417303174	0.293025178	0.404707066	1
66037	BOLL	0.374887567	0.395456759	0.372905558	0.345725617	1
79866	BORA	0.040897272	0.060358126	0.039941427	1.299422411	2
669	BPGM	0.486611113	1.341961174	0.505363862	-0.34185098	1
670	BPHL	-0.151992609	-0.404734408	-0.176789918	0.77779765	2
51297	BPIFA1	0.730013414	0.749800069	0.758039097	1.222897948	1
140683	BPIFA2	0.432380372	0.449449571	-0.403506805	-1.471241052	1
92747	BPIFB1	1.707688631	1.058680867	1.36004662	0.258928015	1
80341	BPIFB2	0.275939883	0.299558284	0.278888169	-0.495647094	1
359710	BPIFB3	1.074661689	1.089568027	1.246269079	1.874266356	1
149954	BPIFB4	1.093641969	1.802689999	1.636974881	0.826343866	1
128859	BPIFB6	0.608689747	0.6291822	0.14185552	0.65468328	1
10380	BPNT1	0.513400339	0.534696865	0.523673726	0.51473279	1
673	BRAF	-0.223081315	-0.201905501	-0.255605405	0.558447341	2
8315	BRAP	-0.890007627	-0.871990527	-1.262634676	-0.407111669	2
221927	BRAT1	-1.527495216	-0.895590143	-1.495792038	-0.712288858	2
672	BRCA1	2.949517256	2.969441593	2.945570972	1.716157386	1
675	BRCA2	0.150644836	-0.354076002	0.808755319	-0.067368108	1
23774	BRD1	-1.180732821	-1.163670335	-1.173580482	-1.178925993	2
8019	BRD3	-0.825608059	-0.051798472	-0.562360474	-1.742006954	2
10902	BRD8	1.785654479	1.536653865	2.103966275	-0.27621672	1
2972	BRF1	-1.789515566	-1.511858787	-0.771445154	-1.741063143	2
55290	BRF2	-1.024501602	-1.013532503	-0.198323161	0.612060477	2
283870	BRICD5	0.895523984	1.379253464	0.921708692	1.412502505	1
1620	BRINP1	-2.318774159	-2.302359314	-2.353183333	-2.288474838	2
57795	BRINP2	0.984695177	0.172888038	1.009119979	-1.778181431	1
339479	BRINP3	-1.483550524	-1.467991809	-1.505678006	-1.739142906	2
83990	BRIP1	-2.175470389	-1.934818204	-1.99282794	-0.100562018	2
55299	BRIX1	0.011092578	0.023085606	0.019705301	1.390224682	2
25855	BRMS1	0.244057623	0.287819562	0.251094745	0.227057681	1
84312	BRMS1L	0.215767891	0.230954325	0.221448192	-1.154440816	1
148362	BROX	-0.023126636	-0.004582224	0.851844805	-0.082287231	1
27154	BRPF3	-2.018380825	-1.169445189	-1.843344754	0.259707873	2
54014	BRWD1	0.355830967	0.214716894	0.842763209	-0.460728546	1
26580	BSCL2	-0.654173908	-0.642395086	-1.073113934	-1.281739167	2
55108	BSDC1	-0.120443273	-0.106019589	0.227245002	1.168012988	2
100131137	BSPH1	-0.005031625	-0.007245507	-0.1077359	1.243001437	2
54836	BSPRY	1.148360214	1.640958177	1.176366212	-0.630267017	1
683	BST1	2.222313316	2.509491159	2.250303737	1.121045861	1
684	BST2	-0.6354721	-0.615763571	-0.628777155	-0.091936544	2
390259	BSX	0.412250607	0.413509923	0.423247728	0.364251516	1
9044	BTAF1	-1.925382561	-2.093010069	-1.948588782	-1.536805517	2
53339	BTBD1	0.67043537	0.689168793	0.616345986	-0.16503672	1
84280	BTBD10	0.227803307	0.248804766	0.260539028	0.176933168	1
118663	BTBD16	0.676190214	0.952971791	1.077777931	1.026092735	1
388419	BTBD17	0.946650568	0.930579294	0.949452883	-2.810648393	1
643376	BTBD18	2.812800625	2.82779564	2.848856141	0.029323183	1
22903	BTBD3	0.427540724	0.447496094	0.444260235	0.444032638	1
55727	BTBD7	0.55204352	0.919734609	0.920087704	1.841672482	1
284697	BTBD8	-0.103537843	-0.092049635	-0.146916057	-0.0207985	1
114781	BTBD9	-0.888185851	-0.869659727	-0.899918158	0.447462389	2
685	BTC	0.496457951	1.849557464	0.584525809	1.935018652	1
686	BTD	0.767848365	0.440310522	0.796655443	0.481972467	1
694	BTG1	0.450947767	0.472204144	0.467980164	0.436742865	1
7832	BTG2	-0.926055293	-0.90857829	-0.86393448	-0.93247981	2
10950	BTG3	0.401677942	0.422768732	0.392020261	0.44808263	1
54766	BTG4	0.147629802	0.161338728	0.160856487	0.180869378	1
151888	BTLA	0.253471189	0.271634569	0.277591772	0.252762069	1
696	BTN1A1	1.379150583	1.398665484	0.637967176	1.97517556	1
10917	BTNL3	0.066108384	0.703821791	0.696333785	1.65350856	1
79908	BTNL8	2.36644496	2.389766513	2.668311865	1.71556059	1
153579	BTNL9	0.970564511	1.321095233	1.475688721	0.422401771	1
8945	BTRC	-0.518852022	-0.499467806	-0.513172625	0.497244382	2
699	BUB1	0.821437128	0.840303167	0.350905993	1.954658402	1
701	BUB1B	-0.447170986	-0.414205488	-0.44658121	-0.931570467	2
84811	BUD13	0.774664298	1.622363724	1.629815244	-0.5452064	1
8896	BUD31	0.101254085	0.118596862	0.151062276	0.158051869	1
11149	BVES	0.140278319	0.148881871	0.09827617	0.114470842	1
705	BYSL	-1.22221335	-1.210042845	-1.249853629	0.384520539	2
28969	BZW2	0.389159474	0.40464058	0.406393888	-0.429738598	1
11067	C10orf10	0.986927558	0.964057451	0.46128328	1.423629822	1
414152	C10orf105	-0.079882025	-0.094197525	-0.062059138	-0.165284866	1
219621	C10orf107	-1.393470794	-0.895225262	-0.961021083	1.465870849	2
83938	C10orf11	-0.699654567	-0.68255465	-0.707486726	-0.632843115	2
387638	C10orf113	0.494254863	0.506756678	0.531359686	1.94606269	1
399814	C10orf120	1.164868665	1.179703641	0.334961625	1.246551924	1
100127889	C10orf131	-0.44255021	0.418596333	0.338249993	-0.261807655	1
219738	C10orf35	0.611508284	-0.241464487	-0.284524031	-0.762099718	2
282966	C10orf53	1.74447483	1.280418815	1.757081681	1.704885346	1
64115	C10orf54	0.212521856	-0.624625086	-0.66026076	-0.678954714	2
414236	C10orf55	0.876697978	0.873361018	0.832452644	2.428804326	1
256815	C10orf67	0.21104825	0.211494817	0.142835309	1.059691454	1
118461	C10orf71	1.294306389	1.568918414	1.308497114	1.327990075	1
79591	C10orf76	0.177473191	0.186449115	0.198540409	-0.617927304	1
143379	C10orf82	-0.752735471	-0.7346382	-0.741739271	0.105839038	2
118611	C10orf90	0.512253987	0.719599049	0.892138561	1.622193066	1
387695	C10orf99	0.641309696	0.654420237	0.635618337	0.703892985	1
64776	C11orf1	0.343305022	1.197724267	1.207884704	0.360997322	1
56673	C11orf16	2.0124255	1.321633413	1.30716602	1.573632773	1
280636	C11orf31	-0.06631355	-0.066020674	-0.014291327	0.041314191	1
160298	C11orf42	2.123859516	2.477578623	2.405207152	0.758777376	1
219833	C11orf45	0.641127473	0.646858325	1.497786571	1.439667538	1
79096	C11orf49	1.907666072	1.929424692	1.957316935	0.564573197	1
91894	C11orf52	0.715190282	-0.122563032	0.718623847	0.702217262	1
341032	C11orf53	-0.587847406	-0.590185575	-0.632937452	-0.582475043	2
28970	C11orf54	0.262818165	0.283774012	0.279372254	0.216859058	1
55216	C11orf57	1.02110549	1.03223081	1.053121935	0.234565313	1
160140	C11orf65	-0.089941871	-0.079258182	-0.078212571	-1.400110523	1
83638	C11orf68	-0.880135996	-0.07610441	0.293383739	0.390205089	1
85016	C11orf70	-0.851591906	-1.332593141	-0.862603164	-0.801992079	2
54494	C11orf71	1.712035623	1.708511673	1.670192148	0.823485603	1
119710	C11orf74	0.070449199	0.076932558	0.088860756	1.068416769	1
144097	C11orf84	-0.310956712	-0.329105039	-0.400805176	-0.783669854	2
283129	C11orf85	0.307806993	0.324690097	0.342865842	0.315576468	1
399947	C11orf87	1.147168799	1.134940997	0.134761982	0.349995045	1
399949	C11orf88	0.601566738	0.622897355	0.60006781	1.838743749	1
143678	C11orf94	0.779746402	0.757291248	0.724456633	0.754267502	1
60314	C12orf10	0.998229066	-0.238917158	-0.291125486	0.531245787	2
91298	C12orf29	-0.681831001	-0.672764653	-0.702655076	-1.348445433	2
283461	C12orf40	1.906764754	1.904029076	1.909247526	0.890297775	1
64897	C12orf43	-0.128910445	-0.953468655	-1.003439292	0.660288501	2
121053	C12orf45	0.579459201	0.590083545	0.595562726	0.537175363	1
79794	C12orf49	-0.189556809	-0.169240508	-0.160922957	-0.081184325	1
160419	C12orf50	-1.534092998	-0.194698299	-0.532420266	1.727969803	2
115749	C12orf56	0.216390132	1.068713271	0.15234944	1.890196859	1
113246	C12orf57	-1.038517483	-1.033414248	-1.280161089	0.242792975	2
91574	C12orf65	0.537661634	0.557942719	0.561612503	1.390901456	1
144577	C12orf66	1.518737888	0.220995325	0.944156671	0.099400621	1
728568	C12orf73	0.836308595	0.856048535	0.853279423	0.746114058	1
338809	C12orf74	1.569783278	1.573556178	1.575924684	0.756723879	1
387882	C12orf75	0.327601128	0.334181678	0.298963208	0.689443535	1
11161	C14orf1	0.371422087	0.390553062	0.386790742	0.369388156	1
55195	C14orf105	1.322188955	1.819028165	1.856146033	1.274136435	1
55017	C14orf119	0.800845136	0.819405409	0.81940237	0.78513938	1
51637	C14orf166	0.299004348	0.314277738	0.302801052	0.236262934	1
283598	C14orf177	-0.621638882	0.234818441	-0.638852297	-0.566550556	2
283579	C14orf178	1.617159378	1.628844737	1.634558808	2.133563776	1
400258	C14orf180	0.181274983	0.147044091	0.144965024	0.549705187	2
9556	C14orf2	0.064242736	0.077865873	0.061056528	0.104450765	1
122525	C14orf28	0.67232031	0.672207288	0.665868684	-0.183669078	1
145407	C14orf37	0.284984326	0.303340031	0.409402993	1.806250401	1
317761	C14orf39	0.453069439	-0.166632672	-0.19240213	-0.504489295	2
122616	C14orf79	1.568506879	1.851731404	1.178207805	1.285194466	1
60686	C14orf93	-0.072002641	0.77329246	-0.099837516	-0.140594893	1
161502	C15orf26	0.526783571	0.547789129	0.544655876	0.439672197	1
56905	C15orf39	0.274271135	0.31682711	0.70348851	1.62444484	1
84529	C15orf41	-0.393447381	-0.375118108	-0.389006118	-0.867642591	2
84419	C15orf48	0.350649475	0.363711892	0.356162638	0.377666807	1
388115	C15orf52	1.185733316	1.291817006	0.907125302	1.62481818	1
90416	C15orf57	0.845653085	0.864920579	0.849165652	0.814879162	1
388135	C15orf59	0.272023437	0.274062474	-0.603112485	0.266857886	2
145853	C15orf61	0.172005164	0.18761025	0.282582203	0.819770767	2
84326	C16orf13	-0.917825894	-0.945368046	-0.908023722	0.050290204	2
89927	C16orf45	-0.01760634	0.003724653	-0.010833064	0.147331571	1
123775	C16orf46	1.796044089	1.817682001	1.81195374	-0.130997486	1
64755	C16orf58	0.351484659	-0.125087194	0.356215804	-0.932296073	1
80178	C16orf59	-0.723435725	-1.36798766	-0.850845465	0.598541629	2
57020	C16orf62	-0.654080782	-0.450474668	-0.471853426	0.160048722	2
80262	C16orf70	-0.366135011	-0.347012713	-0.35224872	-0.360714497	2
146562	C16orf71	3.03373175	2.192036159	3.061148117	2.042317106	1
404550	C16orf74	0.011611018	0.046846754	-0.083370267	-0.250761289	1
388272	C16orf87	0.064904071	0.077768105	0.064227118	0.045475703	1
146556	C16orf89	2.374568506	2.412722525	2.445510436	1.041763901	1
646174	C16orf90	0.351425529	0.322611603	0.14557696	1.134480279	1
283951	C16orf91	-0.030363495	-0.04506331	-0.155775454	0.345390654	1
146378	C16orf92	0.685559324	0.700547175	1.535769702	-0.2219064	1
90835	C16orf93	-0.611725338	-0.598881142	-0.609593623	-0.115376988	2
284071	C17orf104	1.856896411	1.875976787	1.923059039	1.070959734	1
284067	C17orf105	0.060523457	0.063123102	0.038960981	-1.246640484	1
100130311	C17orf107	-0.275357771	-0.176970822	-1.225922417	-1.512878136	2
284083	C17orf47	1.706103577	1.991154179	1.99956501	1.235239262	1
124944	C17orf49	0.801719566	0.817215451	0.791596198	0.738920366	1
146853	C17orf50	-0.207485037	-1.068488647	-1.153129814	-0.198306182	2
78995	C17orf53	0.891179826	0.629083895	0.603060886	0.895525085	1
284018	C17orf58	0.627336576	0.648736249	0.683127251	0.481650587	1
124773	C17orf64	1.446770182	1.815198992	1.482787394	0.226234364	1
339210	C17orf67	0.501608331	0.519837412	0.515212224	1.278615971	1
64149	C17orf75	0.401949152	0.421220297	0.419626472	-1.012900223	1
284099	C17orf78	1.746709749	1.767456201	1.793484169	0.905939486	1
55028	C17orf80	0.429512905	0.289116313	0.637270279	0.286224011	1
55421	C17orf85	0.577004342	0.598345582	0.626816494	-0.22450621	1
388381	C17orf98	0.440742812	0.457255211	0.449109834	0.439574798	1
100141515	C17orf99	1.455920741	1.253967171	1.258698554	2.300580536	1
83608	C18orf21	1.05835314	1.073093807	1.098837708	0.191176201	1
147339	C18orf25	0.693132611	0.709732264	0.713272342	-0.614983371	1
642597	C18orf42	0.521629896	0.542426531	0.541467036	1.355492663	1
162681	C18orf54	2.167395849	2.529600097	0.794735045	0.070521733	1
644041	C18orf63	1.27347342	1.628400406	1.639585323	0.872273474	1
29919	C18orf8	-2.053815607	-1.818265735	-0.4494683	-1.525648819	2
83636	C19orf12	-0.082304496	0.77161369	-0.140827284	-0.862011186	1
147685	C19orf18	0.184514736	0.1950548	0.130079487	0.22113692	1
55009	C19orf24	-1.514006908	-0.654838222	-0.810467763	-2.646443755	2
148223	C19orf25	-0.542521958	-0.567848474	-0.572646077	0.092684598	2
374872	C19orf35	0.117151644	0.053898946	0.00544986	-1.032028604	1
374877	C19orf45	1.384276339	2.433592153	2.247053896	-0.595584292	1
126526	C19orf47	-0.359626668	-0.353839382	-0.402766347	1.780975962	2
90580	C19orf52	-0.567157186	-0.593850316	-0.601097289	-0.504689866	2
28974	C19orf53	0.697804076	0.714029659	0.727253129	0.54804371	1
284325	C19orf54	2.317638335	1.958071936	1.086370013	1.497649755	1
79173	C19orf57	1.688077488	1.926704612	2.070058673	1.243286247	1
55049	C19orf60	-0.025676435	-0.052145769	-0.062527144	1.205400069	2
55337	C19orf66	0.260624862	0.26734994	0.242612755	0.106446426	1
125988	C19orf70	-0.249252402	-0.233157073	-0.281395163	-0.133405958	1
100128569	C19orf71	1.28844494	1.27817921	0.776667929	-1.668134388	1
55150	C19orf73	1.573136158	0.667637612	0.505165077	0.674287959	1
56913	C1GALT1	0.015768347	0.02588935	-0.001301814	-0.193773652	1
200159	C1orf100	-0.402758237	-0.382411793	-0.426551135	-0.950913023	2
257044	C1orf101	2.414748108	2.587287158	2.712559294	2.335690674	1
92346	C1orf105	1.114720703	1.624936244	1.662509515	0.918688409	1
55765	C1orf106	-1.44359997	-1.476986211	-1.547681336	0.358107692	2
54955	C1orf109	0.587791964	0.60876131	0.596071676	-0.302568196	1
339512	C1orf110	2.273451659	2.296352638	2.336824043	2.000641644	1
284680	C1orf111	0.07469261	0.053269437	0.055806539	0.073890974	1
55732	C1orf112	-0.10542723	0.129064507	0.531811456	-0.365455995	1
79762	C1orf115	-0.207519029	-0.231327437	-0.189485892	-0.342990141	2
79098	C1orf116	1.728578057	1.570439246	1.089458356	1.151361456	1
148345	C1orf127	1.223696497	1.625065311	1.408295582	0.945346523	1
128061	C1orf131	1.347550845	1.36865558	1.415982835	1.255243287	1
400757	C1orf141	0.674096424	0.174218582	0.117240866	-1.250601748	1
388649	C1orf146	-0.365468394	-0.37042137	-0.382822109	-0.431534824	2
128346	C1orf162	0.60641596	0.627339493	2.516966028	0.58282341	1
199920	C1orf168	0.734747655	0.752092451	0.585891761	1.792141173	1
339448	C1orf174	1.970694752	2.330694377	-0.050033682	0.658900662	1
163747	C1orf177	0.114215336	0.136976866	0.361675875	1.681080081	1
284546	C1orf185	-0.138316692	-0.126386565	-0.113270131	0.975484082	2
388701	C1orf189	0.413924511	0.428165438	0.422635718	0.446765529	1
127003	C1orf194	0.369208768	0.389386409	0.372212626	1.203861816	1
81563	C1orf21	0.328729519	0.341711625	0.332901678	0.264104393	1
149466	C1orf210	0.79465128	0.773280757	0.715324406	0.797724858	1
127703	C1orf216	0.608171364	0.604974939	0.553146608	0.565067534	1
400793	C1orf226	-0.125250595	0.716812541	-0.158160479	0.611022851	2
339541	C1orf228	-1.590526344	-1.573357342	-0.651641592	-1.191094954	2
54953	C1orf27	0.092952419	0.09364547	0.095926853	0.050613544	1
25912	C1orf43	0.528514973	0.532761782	0.550022158	1.340270904	1
148423	C1orf52	0.643406639	0.663798094	0.651895216	0.626066704	1
79630	C1orf54	1.353027496	1.373778011	1.355614888	0.544101992	1
54964	C1orf56	0.529064901	0.521717217	0.559528748	0.491298817	1
149563	C1orf64	1.517840818	1.508716582	1.908415248	-0.194133339	1
100129271	C1orf68	1.705244099	0.878695164	0.847742732	2.059136784	1
148304	C1orf74	-0.145317857	-0.126440111	-0.139113109	0.696127445	2
127795	C1orf87	1.768887864	2.123781488	2.161327101	-0.372685799	1
84970	C1orf94	0.543687896	-0.274843354	-0.323410639	3.244973028	1
375057	C1orf95	-0.352092078	-0.341721977	-0.222702054	-0.403758702	2
712	C1QA	1.032645436	1.031761767	0.134461808	0.153329198	1
713	C1QB	1.427223053	1.441600319	0.597757093	0.617989934	1
708	C1QBP	0.694944836	0.71309022	1.586539966	0.598102625	1
714	C1QC	0.064647951	-0.753908567	-0.746833807	1.433173936	2
10882	C1QL1	0.274412578	0.26536473	0.286826718	-0.329493373	1
165257	C1QL2	-1.02689204	-1.043156526	-1.174500933	-0.796570697	2
338761	C1QL4	-0.30695658	-0.335689012	-0.666430394	0.039475155	2
114897	C1QTNF1	-1.715337145	-1.403623388	-1.392360295	-0.123738007	2
114898	C1QTNF2	0.365508702	0.353881898	0.236097306	0.018120258	1
114900	C1QTNF4	-0.899070205	-0.922483454	-1.079598835	-1.110693139	2
114902	C1QTNF5	-0.853589494	-0.885538265	-0.133777387	0.08647303	2
114904	C1QTNF6	-1.820276504	-1.806352405	-1.845041824	-1.48085249	2
114905	C1QTNF7	-0.159304784	-0.14258253	-0.167051272	0.679138907	2
51279	C1RL	-0.401393746	-0.116139156	-0.146385896	1.553093595	2
716	C1S	-0.622942397	-0.602849147	-1.391849896	0.394648145	2
717	C2	-0.946032506	-1.27171691	-0.959249551	0.369618206	2
128653	C20orf141	0.903479351	0.378951432	0.275433637	0.064310198	1
128864	C20orf144	1.484058903	0.963517645	0.891197752	-0.69420924	1
140873	C20orf173	1.01695432	1.038550019	1.551250301	1.053072212	1
79025	C20orf195	-1.778240152	-1.287047728	-1.597336176	-2.228559017	2
149840	C20orf196	-0.052033338	0.947069467	0.953480942	0.245718133	1
400831	C20orf202	0.477150889	0.487603448	0.518064893	0.457401598	1
54976	C20orf27	-0.294571165	-0.28500052	0.517714649	0.409831356	1
128602	C20orf85	0.474011424	0.491483795	0.456715439	-0.32013121	1
140680	C20orf96	1.2689632	2.468889405	2.363674272	2.114184348	1
8209	C21orf33	-1.235524745	-1.233043924	-1.284191504	0.416138213	2
54058	C21orf58	0.829452675	0.791841703	0.732712074	0.785616894	1
56683	C21orf59	-0.355653786	0.512095602	0.498262388	-0.403933044	1
56245	C21orf62	1.346203638	0.867147648	0.895830158	0.384228122	1
54149	C21orf91	0.15175443	0.160634114	0.186111442	0.181604302	1
150248	C22orf15	-1.028470753	-1.014527766	0.265562868	0.244183373	2
84645	C22orf23	1.814552466	1.837886802	1.269160834	-0.355726067	1
79680	C22orf29	1.178819718	1.165180178	1.118541008	1.369887158	1
25770	C22orf31	0.615656607	0.636736096	0.64062699	0.586859239	1
25966	C2CD2	1.300456128	0.265283629	0.542444163	0.073538984	1
9854	C2CD2L	0.622389347	0.619606818	1.3380451	-1.11823797	1
26005	C2CD3	0.870012563	0.730939745	0.732096062	1.095287043	1
9847	C2CD5	-1.169255607	-0.438752082	-0.949050742	-1.581018844	2
84417	C2orf40	0.708323307	0.716661365	0.707371376	0.678980365	1
54980	C2orf42	-0.294434855	-0.274171516	-0.278099656	-0.298004726	2
80304	C2orf44	-0.902449846	-0.883180456	-0.903225932	2.707912476	2
79074	C2orf49	-0.478871035	-0.460914049	-0.491585881	0.353329719	2
130813	C2orf50	-0.450358809	-0.455519796	-0.494216	0.740402932	2
79919	C2orf54	-0.473969827	-0.736677819	-1.275045602	1.091879174	2
165100	C2orf57	1.092901572	0.906556341	0.887995093	1.278707654	1
388969	C2orf68	0.678763372	0.682649952	0.666428965	0.465950035	1
205327	C2orf69	0.31627038	0.336238945	-0.527495115	0.380474075	2
339778	C2orf70	0.314629635	0.334389828	0.340211189	-0.165551511	1
388939	C2orf71	1.90904698	1.918651504	1.913798324	0.820172867	1
129852	C2orf73	1.019909217	1.882055503	1.521079573	0.897374638	1
130355	C2orf76	1.507359221	1.517579623	1.534655045	-1.291254154	1
388960	C2orf78	1.995045756	1.831869773	2.07045975	1.59243501	1
389073	C2orf80	1.152851796	0.338305371	1.054979675	0.299078581	1
56918	C2orf83	0.72534278	0.74858897	0.732274983	1.981630854	1
84281	C2orf88	0.340774899	0.347821597	0.342801673	0.337264891	1
400950	C2orf91	0.796084341	0.813312861	0.8119557	0.693626222	1
719	C3AR1	0.993997437	1.014943631	1.023950666	2.250671515	1
57415	C3orf14	0.130918747	0.149676155	0.10608734	0.052093124	1
25871	C3orf17	0.759350174	0.767341584	0.759609089	0.709990123	1
51161	C3orf18	0.528873693	0.539988058	0.502526304	1.291523949	1
152065	C3orf22	0.436063302	0.444921715	1.296652262	1.357261054	1
285315	C3orf33	0.50854604	-0.305518025	-0.339501769	-0.410846076	2
285237	C3orf38	-0.401680471	-0.382155265	-0.402883725	-0.425359035	2
79669	C3orf52	2.770158045	2.574719072	2.843579126	1.137507491	1
205428	C3orf58	0.551596338	0.568850351	0.517902098	-0.306202553	1
200844	C3orf67	0.953692736	0.484669977	0.98825659	0.755534665	1
285382	C3orf70	-1.4769742	-1.459334083	-1.40557061	0.726623501	2
722	C4BPA	1.822630976	1.498527586	1.115014963	1.87343086	1
725	C4BPB	-1.032582826	-0.523800056	-0.546107427	0.303014827	2
84103	C4orf17	1.272372555	0.947930941	0.959016025	0.466211671	1
55286	C4orf19	0.80970579	0.822180039	0.800473714	0.790396165	1
255119	C4orf22	1.96323492	1.144522275	1.523873018	0.236398227	1
152816	C4orf26	0.280317062	0.300272874	1.776286477	1.688611694	1
80167	C4orf29	1.03177506	1.519508811	1.063556637	0.210073429	1
401152	C4orf3	-0.182525216	-0.163305571	-0.184579835	1.721239678	2
132720	C4orf32	0.920736991	0.932761481	0.912207653	2.102915738	1
132321	C4orf33	1.428486121	1.447493383	0.193368762	-1.251542162	1
152940	C4orf45	1.837010486	0.186791455	1.876856101	0.160366301	1
441054	C4orf47	-1.480729458	-1.465257721	-1.50153472	0.610091966	2
646603	C4orf51	0.468078786	0.489349738	1.329392058	0.506997913	1
727	C5	-1.477719203	-1.571839598	-1.50299481	1.926817233	2
728	C5AR1	-0.973356188	-0.95363374	-0.14280198	1.140459438	2
27202	C5AR2	0.267625747	0.256159357	0.688977127	0.490632438	1
56951	C5orf15	0.616024359	0.637362162	0.647100761	0.551441747	1
55322	C5orf22	-0.477493038	-0.459090085	-0.470308595	0.329271156	2
134553	C5orf24	0.679360599	0.694606163	0.67970537	0.65589047	1
64417	C5orf28	0.231455168	0.249103868	0.290110968	-0.59135653	1
90355	C5orf30	-0.66736069	-0.158239649	-0.175201998	0.66323159	2
153571	C5orf38	0.556901305	0.531725973	0.430183487	1.825344311	1
65250	C5orf42	0.40785576	0.412182573	0.310104251	0.637867741	1
51149	C5orf45	0.809598043	-0.508777472	-0.570489997	-0.114281579	2
389336	C5orf46	0.098432896	0.117805125	0.102581118	-0.960405955	1
133491	C5orf47	0.777131207	1.620348768	1.621642461	2.665418162	1
134121	C5orf49	1.204419297	1.223534252	1.336159084	0.359344197	1
285636	C5orf51	-1.314481643	-1.30096651	-1.32958156	0.079584427	2
100190949	C5orf52	1.155036162	0.336636162	0.278216268	0.3262982	1
729	C6	0.407149435	0.696268056	0.890695765	1.558963227	1
10665	C6orf10	2.077754652	1.83266491	2.156159762	0.876740273	1
64771	C6orf106	0.510961574	0.532097075	0.559604766	1.743256634	1
221545	C6orf136	0.778767147	0.750352917	0.668857809	-0.965311655	1
135398	C6orf141	1.967797996	1.456129723	1.384701886	0.994168822	1
29113	C6orf15	0.785909757	-0.068709261	-0.163161203	0.855898877	1
206412	C6orf163	0.30193459	0.286004173	0.279604265	1.919210272	1
404220	C6orf201	1.615459195	1.626477256	1.135288231	1.982797535	1
51250	C6orf203	-0.983517243	-0.975410572	-1.021195496	-0.086730181	2
389384	C6orf222	3.429241966	3.567665379	3.602009441	1.64878073	1
80739	C6orf25	0.581631255	0.560461124	0.549833139	0.527420646	1
347744	C6orf52	0.640157048	1.498140896	0.659892642	0.613913912	1
352999	C6orf58	0.021296775	0.034295606	0.026799208	-1.60437023	1
81688	C6orf62	0.146325376	0.154922727	0.135361415	-0.817757483	1
221477	C6orf89	-0.87238282	-0.366075559	-0.379527246	1.729428318	2
730	C7	1.824527497	2.19372527	1.887877469	0.789698545	1
79020	C7orf25	-0.231939548	-0.211862269	-0.233238273	0.653342141	2
79034	C7orf26	-0.745269607	-0.725521782	-0.727236171	-1.257932543	2
136895	C7orf31	0.737226907	1.185063453	1.445898878	0.697316363	1
202865	C7orf33	1.547370851	1.558942702	1.562174402	1.600696825	1
55262	C7orf43	0.350163341	0.346764177	0.306739912	-0.998370253	1
78996	C7orf49	-0.098714237	-0.092061489	-0.141904127	0.693271845	2
154791	C7orf55	0.688958418	0.687341778	0.646648534	0.696583684	1
136288	C7orf57	0.783322275	0.304748591	0.784986703	0.20927951	1
154743	C7orf60	0.281662999	0.314617722	0.26152777	0.243219042	1
402573	C7orf61	0.269520409	0.289507545	0.292313183	0.265694129	1
219557	C7orf62	1.562333216	1.081946348	0.238202947	0.192404973	1
100130988	C7orf72	-0.63648461	-1.107708724	0.296152419	-0.229444655	2
731	C8A	-0.873021094	-0.36628762	-0.814610682	0.621913836	2
732	C8B	0.472705385	0.146241498	-0.36235459	-0.35692316	1
733	C8G	1.150114974	1.153139338	1.200083331	1.138489733	1
492307	C8orf22	0.390755441	0.412009171	0.429652122	0.434703108	1
116328	C8orf34	-0.189474127	-0.172604916	0.655042062	2.228493638	1
157657	C8orf37	-0.662819845	-0.645281806	-0.670831164	0.172123517	2
56892	C8orf4	0.70717782	-0.132581828	-0.176505603	-0.117041134	2
254778	C8orf46	-0.57014577	-0.559546413	-0.567645092	0.631948328	2
157773	C8orf48	1.433053679	0.125504871	1.036598764	0.054914961	1
84933	C8orf76	1.171259008	1.187460051	1.175687128	-0.990121484	1
389649	C8orf86	1.621028035	1.63552995	1.63996828	0.767508299	1
735	C9	1.350372251	1.368541958	0.974976965	0.836356993	1
51490	C9orf114	-0.489675411	-0.47949605	-0.503215462	-0.550876177	2
138162	C9orf116	-0.147652858	-0.127481285	-0.109532361	-0.669074125	1
286207	C9orf117	0.349927931	1.076868719	0.68846202	-0.325719173	1
138255	C9orf135	0.604439093	0.893280996	0.895979514	1.982245514	1
286257	C9orf142	0.777401088	0.73685046	0.735168762	0.689217694	1
401546	C9orf152	-0.079325385	0.766913822	0.749823963	1.938599451	1
389766	C9orf153	0.216224925	0.231394078	0.223613802	1.012567177	1
79095	C9orf16	-0.471198247	-0.464976956	-0.277214587	-0.292455257	2
389799	C9orf171	-1.492487484	-1.140898017	-1.225261072	0.214572883	2
441476	C9orf173	0.806591179	0.795825472	0.331856966	-0.378446975	1
84688	C9orf24	0.350817732	0.366769538	0.377304747	1.183745609	1
84909	C9orf3	2.230615436	2.253603758	2.27904137	0.829204453	1
55071	C9orf40	0.486648055	0.44220013	0.405634074	-0.905636674	1
257169	C9orf43	2.827636593	3.15810101	3.081041798	2.190146086	1
138240	C9orf57	0.225186023	0.239948809	0.240234974	1.17995627	1
84267	C9orf64	0.496317714	0.517162422	0.512928279	0.48939916	1
203228	C9orf72	0.167217557	0.184185353	0.175674821	-1.19332313	1
51759	C9orf78	-0.642721135	-0.612055102	-0.600982604	0.259242992	2
158401	C9orf84	2.760301332	2.561976453	2.556436323	1.332381345	1
11092	C9orf9	-1.463327385	-1.448359578	-1.452415306	0.364780483	2
203197	C9orf91	-0.788255569	0.058221278	-0.82282481	-1.156668056	2
759	CA1	0.523608526	0.544939073	0.540263612	0.529951449	1
56934	CA10	0.248003033	0.261948662	0.257520732	0.261411824	1
770	CA11	0.570980015	0.576908189	0.486398275	-0.32299328	1
771	CA12	-0.593973401	-0.573819957	-0.543731969	-1.136224298	2
23632	CA14	1.972646875	1.994764528	2.03304723	0.258169765	1
760	CA2	0.56946578	0.590797749	1.416593638	1.369319207	1
761	CA3	0.39422877	0.415228345	0.458707821	0.399013679	1
762	CA4	0.150261826	0.999300799	0.12490912	1.76043766	1
766	CA7	-0.77373113	-0.755807463	-1.253702302	0.089030836	2
767	CA8	0.558371847	0.581279655	0.584314592	0.572068687	1
79886	CAAP1	0.64437631	0.664808443	0.64849464	0.623534834	1
51719	CAB39	-0.07629347	-0.082157486	-0.096724709	-0.077932961	1
81617	CAB39L	-0.827244439	0.007133586	-0.024633632	0.020285785	2
81928	CABLES2	0.13294275	-0.710378763	0.142341451	0.766088434	2
51475	CABP2	0.744584372	0.748381369	-0.036188829	-0.241414063	1
57010	CABP4	0.303732356	0.294747037	0.197311948	0.25585644	1
56344	CABP5	0.270994247	0.309416625	-0.522874927	0.346790447	2
164633	CABP7	-0.616633588	-0.597568786	-0.585614244	-0.559708346	2
85438	CABS1	1.152742515	1.170840363	0.322804175	0.275172055	1
26256	CABYR	0.621474631	-0.201356688	0.647357552	1.573341741	1
11094	CACFD1	-0.01204395	-0.017951181	-0.170569585	0.345825641	1
775	CACNA1C	-1.25699736	-1.506265444	-0.897657552	-1.09872348	2
776	CACNA1D	-2.444835849	-2.294208594	-2.206750419	0.46879436	2
777	CACNA1E	-2.62435866	-2.606444597	-2.56183689	0.032488026	2
779	CACNA1S	-1.646028568	-1.242393294	-1.427679721	-2.132179505	2
781	CACNA2D1	0.158448341	0.172295269	0.159688775	-1.590622145	1
9254	CACNA2D2	-0.753033308	-0.733484676	-0.762184504	0.09258695	2
55799	CACNA2D3	-1.53183877	-1.727775921	-1.268618731	-0.849652415	2
93589	CACNA2D4	-0.311564027	-0.090375024	-0.142407202	-0.270055918	2
782	CACNB1	0.443009348	0.455734915	0.444118818	-0.969508107	1
783	CACNB2	0.206409987	0.225988915	0.200318643	0.67924795	1
784	CACNB3	0.413689527	-0.403103152	0.386021307	0.39040987	1
785	CACNB4	-1.562072001	-1.543017198	-1.57788055	0.593665225	2
786	CACNG1	-0.491737447	-0.471502492	-0.539280338	-0.506176938	2
10369	CACNG2	-0.071299875	-0.050899378	-0.060448682	-0.362581806	1
10368	CACNG3	0.263736761	0.284233609	0.286944008	0.497326127	1
27091	CACNG5	-0.242294799	-0.223015847	-0.230590886	-0.34356361	2
59284	CACNG7	-0.240852184	-0.220368208	-0.210328761	-0.253765759	2
143384	CACUL1	0.493194157	0.51427656	0.519520974	0.508665514	1
790	CAD	-1.717438101	-1.867782614	-1.35561939	-0.658582781	2
253559	CADM2	-0.934600871	-0.914950925	-0.951996892	-0.363105663	2
199731	CADM4	0.424808968	0.431055844	0.428805622	0.418047047	1
8618	CADPS	-1.640685443	-1.837399808	-0.893269797	-1.242827127	2
93664	CADPS2	-1.776212951	-1.537540919	-1.578797647	-0.30789686	2
285782	CAGE1	0.768787535	-0.560536006	0.747962492	0.804037517	1
793	CALB1	0.105417683	0.1087243	0.088581012	0.093127059	1
796	CALCA	0.37071068	0.388823566	0.40852937	1.188675737	1
797	CALCB	0.024366199	0.03490396	0.024265129	0.194272286	1
57658	CALCOCO1	-0.217119669	-0.203130354	-0.228334073	-0.38375941	2
10241	CALCOCO2	1.363554432	1.716505317	2.014647305	-1.11657151	1
799	CALCR	-0.641780418	-0.630778546	-0.654659499	-1.104084628	2
10203	CALCRL	0.015554269	-0.005668271	-0.029194132	-0.835271185	1
255022	CALHM1	-0.261484993	-0.255310992	-1.28171613	-1.080691256	2
51063	CALHM2	-0.086872913	-0.054991834	-0.03770068	-1.398430012	1
119395	CALHM3	-1.264414371	-1.254904318	-1.051278243	-0.109677856	2
808	CALM3	0.045513316	0.063729006	0.06324738	0.04828665	1
810	CALML3	-1.041898691	-1.010003622	-1.135575874	-1.06631249	2
91860	CALML4	1.258120056	1.775764652	1.240462591	-0.084204645	1
51806	CALML5	1.146306151	0.625313325	1.518323249	0.215655374	1
83698	CALN1	0.131862463	0.152361267	0.153779135	-1.206416666	1
813	CALU	0.380444819	0.39543058	0.365135776	0.396722949	1
50632	CALY	-1.107937757	-1.11286077	-0.369230324	-0.478800998	2
8536	CAMK1	1.002946241	1.024819134	1.04614596	-0.672715695	1
57118	CAMK1D	-1.909329173	-1.880642103	-1.443234207	0.256586893	2
57172	CAMK1G	-1.702266575	-1.684089675	-1.279792951	-0.81806347	2
815	CAMK2A	-1.596956812	-1.236116765	-0.746189337	0.068750271	2
817	CAMK2D	0.415612351	0.435313334	0.419702997	-0.498658692	1
818	CAMK2G	0.427065396	0.447907615	0.448309281	-0.387304956	1
55450	CAMK2N1	-0.047195023	-0.028323263	0.093050387	-0.073179703	1
94032	CAMK2N2	-0.891041011	-0.878104872	-0.865439445	-0.735340966	2
814	CAMK4	-1.105915466	-0.737323323	-0.151229097	-0.327676006	2
10645	CAMKK2	-1.669874416	-1.655968334	-1.70333153	0.113880653	2
79823	CAMKMT	-0.332826019	-0.312708336	-0.368499143	0.521606062	2
79012	CAMKV	-0.1872998	0.659272498	0.55342142	0.653515614	1
819	CAMLG	0.638061283	0.659408563	0.630414486	-0.357067517	1
820	CAMP	0.190315168	0.205436701	0.206024044	-0.652019037	1
157922	CAMSAP1	-0.555062539	-0.537308269	-0.485895201	0.081577185	2
23271	CAMSAP2	0.210832787	1.065399113	0.227223363	1.265141139	1
23125	CAMTA2	-1.184907589	-1.191438734	-1.279980213	0.133379999	2
55832	CAND1	-1.193005102	-1.177765861	-0.731000231	-2.287975392	2
23066	CAND2	0.08910483	-0.551934474	-1.443865909	-0.853107353	2
124583	CANT1	-1.330867402	-1.052794262	-1.317872718	0.522213003	2
821	CANX	-0.056578331	-0.035952974	-0.057276832	0.42032489	2
10487	CAP1	2.271170669	0.635584443	0.632355384	0.640259113	1
10486	CAP2	1.910247415	2.288366258	2.308953989	1.920351014	1
822	CAPG	0.283492039	1.130799076	0.217039735	-1.089178763	1
823	CAPN1	-1.988917585	-2.109514911	-2.033024854	-2.29025678	2
92291	CAPN13	-1.926733297	-1.907514625	-1.525858817	0.156685058	2
440854	CAPN14	0.068320036	1.775165882	0.589259253	2.000155609	1
824	CAPN2	-1.547314805	-0.693088041	-1.609202236	-1.187867814	2
825	CAPN3	-0.656470555	-1.127142995	-1.164957581	-1.494464271	2
23473	CAPN7	-1.103098256	-1.087415885	-1.12271856	1.032052495	2
10753	CAPN9	-1.301500211	-0.463920676	-0.468653356	1.186690334	2
4076	CAPRIN1	0.726972028	0.745232926	0.738367577	0.73934054	1
65981	CAPRIN2	-0.672094387	-0.382736628	-0.396186965	0.442972135	2
828	CAPS	-0.096551505	-0.094900183	-0.107264956	-0.11162904	1
84698	CAPS2	-0.207813805	-0.199238341	-0.231523408	0.805472191	2
133690	CAPSL	0.262835538	1.137945271	1.136980918	-1.035640432	1
830	CAPZA2	0.113491688	0.125167025	0.129204289	0.06561483	1
93661	CAPZA3	0.178319603	0.185030904	0.152439939	-1.181662199	1
832	CAPZB	-0.597380129	-1.074603759	-0.596725049	-1.07965042	2
84433	CARD11	-3.381683187	-3.274306073	-2.679186137	-2.543622318	2
79092	CARD14	-0.278581626	-0.606746572	-1.12151345	0.088693906	2
84674	CARD6	1.708394597	2.083716872	2.018657693	2.39332742	1
79800	CARF	2.650705142	1.649895335	2.526328071	0.23295714	1
23589	CARHSP1	-0.730701246	-0.25409248	-0.273656664	0.4828453	2
55739	CARKD	0.766755246	0.763290923	0.706080701	0.758142045	1
10498	CARM1	-1.389906505	-1.371629463	-1.727712534	0.416043144	2
57571	CARNS1	-0.282212303	-0.798627762	-0.144094855	-1.059755314	2
833	CARS	-1.313153211	-1.562041478	-1.834770025	-1.558128174	2
9607	CARTPT	0.283938655	0.264554797	0.263579308	-0.607597846	1
55259	CASC1	0.02547723	0.521186843	0.889285785	0.938217529	1
113201	CASC4	1.876995643	2.247332534	2.270487606	0.104936653	1
64921	CASD1	-0.279970601	-0.283950892	-0.207949902	-1.517416921	2
57524	CASKIN1	-2.151410769	-1.79429248	-2.342521325	-0.501695743	2
57513	CASKIN2	-1.156500447	-1.188244241	-1.28529079	-0.735753751	2
835	CASP2	-0.761651421	-0.742117574	-1.183070903	0.569891143	2
836	CASP3	0.008274555	0.015295266	-0.01422839	1.223350473	2
837	CASP4	1.251551344	1.269755842	1.26940116	-0.44631656	1
840	CASP7	0.364252195	0.414093109	0.410713766	-0.961310751	1
841	CASP8	-0.676087513	-0.666303393	-1.193277378	0.015282637	2
842	CASP9	0.438595096	0.458602609	0.489545383	0.426376299	1
844	CASQ1	0.485490351	0.505493471	0.494245565	-0.410076958	1
846	CASR	-1.197208004	-1.504268151	-1.629138582	-1.181478458	2
57091	CASS4	-0.040680834	-0.022158041	-0.091364584	1.608030412	1
847	CAT	-0.689956659	-0.66991386	-0.691128718	0.425933634	2
117144	CATSPER1	1.315624714	0.720139595	0.566762378	0.358179189	1
347732	CATSPER3	0.335842932	0.329802406	-0.560810855	-0.355368648	1
79820	CATSPERB	-0.058080839	-0.39898772	1.261585088	0.636008437	1
57828	CATSPERG	-0.368606645	-0.132209834	-0.12984768	-0.065409462	1
857	CAV1	-0.226566403	-0.217744759	-0.239347562	-0.978973306	1
858	CAV2	0.075352762	0.093794557	0.112276382	-0.845016009	1
859	CAV3	-0.90575949	-0.893455951	-0.955457244	-0.908125095	2
9139	CBFA2T2	-0.549233294	-0.045795518	-0.091729014	0.705595976	2
863	CBFA2T3	0.08863111	0.419377018	-0.115571923	-1.008512906	1
865	CBFB	0.762754351	0.779319899	0.772094091	1.386921917	1
867	CBL	-0.909549312	-0.89335383	-0.610938991	-0.056221453	2
868	CBLB	-2.137280608	-2.120628302	-2.169124638	-1.410974289	2
79872	CBLL1	-0.779972609	-0.77595397	-0.843318278	-0.743381881	2
869	CBLN1	-0.901314121	-0.899747337	-0.872252246	-0.147025075	2
147381	CBLN2	0.266352258	0.283232309	0.279140269	0.166770326	1
643866	CBLN3	-1.011566693	-1.302677622	-0.748972991	-0.694274915	2
140689	CBLN4	0.465767999	0.486974646	0.48710303	0.360554297	1
873	CBR1	-0.430678831	-0.413477539	0.42182249	-1.796846146	2
874	CBR3	-0.944266375	-0.924849136	-0.942746272	0.289513226	2
84869	CBR4	0.52245831	0.534727622	0.538550878	0.492645826	1
875	CBS	-1.39969173	-1.600286212	-1.45103059	0.51765859	2
23468	CBX5	0.247281619	0.255083511	0.241460837	-0.60804869	1
23492	CBX7	-0.017451713	-0.015372655	-0.124746459	-0.086187124	1
25776	CBY1	-0.609894634	-0.590034924	-0.609497853	0.227586459	2
200014	CC2D1B	-0.096313075	-0.09436833	-0.658775864	-0.963078303	2
57545	CC2D2A	-0.242246153	-0.222024866	-0.191861349	1.617205178	2
55749	CCAR1	-1.992653582	-1.812234899	-1.856947884	-0.408288894	2
57805	CCAR2	-1.675187664	-0.833027656	-1.71400957	1.142337575	2
147372	CCBE1	0.749285501	0.754444168	0.702457075	-0.133833532	1
883	CCBL1	-0.936718038	-0.916933146	-0.944789634	0.703010903	2
56267	CCBL2	0.080469304	0.091638912	0.028295109	0.264595355	1
79839	CCDC102B	-0.006102956	0.489661883	0.784070076	2.896719567	1
388389	CCDC103	0.517355579	0.531440306	0.522644837	1.2407951	1
29903	CCDC106	0.481343181	0.496976338	0.491059378	-0.385308641	1
203260	CCDC107	2.116038683	2.112697115	2.078194172	1.943263333	1
255101	CCDC108	0.256477567	0.215763508	0.133307088	-0.316686117	1
55013	CCDC109B	0.39855731	0.909464158	0.336269466	0.476340027	1
256309	CCDC110	0.141326973	0.469664181	0.426488568	-0.07684808	1
153733	CCDC112	0.510485094	0.521388987	1.370663815	-0.154684696	1
29070	CCDC113	0.321382344	0.336529709	0.324762149	1.994170906	1
93233	CCDC114	-0.483846169	-0.466400801	-0.474068337	-1.207236154	2
84317	CCDC115	0.448507829	0.433421452	0.327756153	0.415581971	1
164592	CCDC116	1.622000007	1.634969758	1.411444153	0.86231922	1
150275	CCDC117	2.36933579	2.382503842	2.26728203	2.38466236	1
151903	CCDC12	-0.334769714	0.500680891	-0.349552552	0.487917046	2
160857	CCDC122	-0.528405511	-0.540648999	-0.582784699	0.704629398	2
115098	CCDC124	-0.383240329	-0.376476068	-0.361453818	-0.338698551	2
202243	CCDC125	0.140086212	0.150559166	0.99343961	0.932779328	1
90693	CCDC126	-0.006301662	-0.00386715	-0.054646697	0.011929597	1
133957	CCDC127	0.577083053	0.598054472	0.623196712	-0.77636872	1
223075	CCDC129	0.331893115	0.887213473	0.716555859	3.255900006	1
152206	CCDC13	-0.453491105	0.054143149	-0.455161448	0.298392068	2
81576	CCDC130	-0.205157566	-0.188308926	-0.249272409	-1.00036316	1
79879	CCDC134	0.612106123	0.62959387	0.626969498	-0.246712002	1
165055	CCDC138	0.714225659	0.719766988	0.751306957	-0.094709004	1
64770	CCDC14	0.646008013	1.15356575	2.030799698	0.605742458	1
151278	CCDC140	0.851723041	0.856064583	0.823684288	0.75098312	1
84865	CCDC142	-1.212797437	-1.232313344	-1.308340082	2.131078997	2
57639	CCDC146	0.681165832	0.677966573	0.93386279	-1.859799248	1
130940	CCDC148	0.905279111	0.633769948	1.193332714	-0.115339483	1
91050	CCDC149	0.454301386	0.962515851	0.515438138	-1.440294879	1
80071	CCDC15	0.353303533	0.861022788	0.860835585	-0.518202247	1
284992	CCDC150	0.685599217	0.646267471	0.643310585	1.206318727	1
100129792	CCDC152	-1.871910338	-1.903340031	-1.987766771	-0.574554549	2
283152	CCDC153	2.072283675	2.078236808	2.093187904	1.461456734	1
126075	CCDC159	1.263947214	1.285901071	0.770279906	1.347322516	1
154467	CCDC167	-0.319448466	-0.306831176	-0.277879219	-0.335144352	2
149483	CCDC17	0.559650705	0.182204771	0.076804949	1.113476493	1
80129	CCDC170	1.244041852	1.199475619	0.929476353	1.126502683	1
203238	CCDC171	2.6019527	2.457009269	2.498174386	0.446568982	1
374355	CCDC172	0.338552272	0.301425077	0.231318352	-1.420381789	1
129881	CCDC173	0.840994943	0.852243565	0.866595389	2.113669222	1
51244	CCDC174	0.627283719	0.646637644	0.649077999	0.617308704	1
729665	CCDC175	1.022000344	1.202926439	0.973170019	0.853806939	1
80127	CCDC176	0.034229694	-1.288859237	-1.343051238	-0.291320696	2
374864	CCDC178	1.158445862	0.932418343	0.433991165	1.822524859	1
57821	CCDC181	0.044706064	0.05359359	0.060420349	-0.947902556	1
55246	CCDC25	-0.01263503	-0.019871864	-0.051989995	-0.007545028	1
25901	CCDC28A	-0.270417274	-0.747309559	-0.800021745	1.411958553	2
79140	CCDC28B	0.493304813	0.50460591	0.480097372	-0.409065574	1
83643	CCDC3	0.300859979	0.293318458	-0.442579183	2.060444455	2
728621	CCDC30	1.223759967	1.229434134	1.460199134	0.528769586	1
339834	CCDC36	0.98882775	1.009515817	0.671234252	0.267269321	1
348807	CCDC37	-0.113926162	-0.094390244	-1.810180653	0.315276841	2
120935	CCDC38	-0.045248974	1.28781994	0.823713376	0.457224206	1
55036	CCDC40	0.091150226	0.551668581	0.765057052	0.838848898	1
146849	CCDC42	-0.354003372	-0.339810623	-0.385693024	-0.437337418	2
387885	CCDC42B	-0.513213184	0.30151903	0.252823671	0.178251946	1
124808	CCDC43	0.795050262	0.815359704	0.810961571	1.645657613	1
57003	CCDC47	0.261934425	0.274797948	0.255238019	0.270123107	1
152137	CCDC50	1.846638964	1.869250273	1.396433912	0.148597256	1
79714	CCDC51	-1.091332029	-0.732390645	-0.780665705	0.590926774	2
51019	CCDC53	-0.201637128	-0.684104382	-0.694767216	0.492644057	2
8030	CCDC6	0.674401188	0.695463839	0.698568564	0.572894081	1
160777	CCDC60	1.27754335	1.294228435	1.313075994	1.317286867	1
160762	CCDC63	-0.501405361	-0.495027269	-0.244781759	-0.789525419	2
92558	CCDC64	-0.79408172	-1.122574664	-0.801011041	0.490782484	2
146439	CCDC64B	1.892504903	1.039910873	1.549887238	-1.441796056	1
85478	CCDC65	2.38814141	2.578664519	2.464502093	0.296986971	1
285331	CCDC66	1.992823389	1.723048071	0.928015656	1.096682689	1
159989	CCDC67	1.797569506	1.800728766	0.681754205	1.627348563	1
80323	CCDC68	0.667036408	0.66602756	0.639108039	-0.16703476	1
26112	CCDC69	-0.378220653	-0.365091013	0.627713934	0.3864793	1
79741	CCDC7	1.411909703	1.414145344	0.141877042	-0.298483811	1
83446	CCDC70	0.110353259	0.128981022	0.136294697	1.06925744	1
84318	CCDC77	0.365314094	0.37989529	0.405788227	1.715248896	1
83987	CCDC8	1.395553784	1.37423997	1.63867756	0.607082088	1
60494	CCDC81	-0.761829197	-0.47630389	0.001782666	1.009627322	2
79780	CCDC82	1.45508585	1.464371315	1.471903887	-1.501802695	1
220047	CCDC83	1.360428298	1.363926551	0.886499604	0.388157686	1
338657	CCDC84	0.633258135	0.651764252	0.636448259	0.651998931	1
114800	CCDC85A	-0.118683697	0.224535967	-0.327180179	-0.751232685	1
317762	CCDC85C	-0.475726676	-0.507535227	-0.61537392	-0.401032187	2
79080	CCDC86	-0.906822655	-0.920914947	-0.991413746	1.152351592	2
55231	CCDC87	0.774538834	0.747296312	1.109565958	0.061026147	1
55704	CCDC88A	-1.69250798	-1.957082654	-1.74768182	-2.51366658	2
283234	CCDC88B	-0.045707247	-0.078687135	-0.125703111	0.310009046	1
440193	CCDC88C	-0.380803107	-0.362474824	-0.600626891	0.191369286	2
60492	CCDC90B	0.178089533	0.180135147	0.20237131	0.119978365	1
54520	CCDC93	-0.638796899	-0.134257423	-1.49249909	-0.369973735	2
257236	CCDC96	0.499498778	0.914245851	0.891131606	0.615933617	1
881	CCIN	-1.238748827	-1.227139456	-0.757377647	-0.726534156	2
885	CCK	0.255622509	0.245363235	0.242994581	0.269566588	1
886	CCKAR	-0.883186171	-0.865445547	-0.896390914	-0.031084434	2
887	CCKBR	-0.949817698	-1.122552273	-1.744561272	1.392186286	2
6356	CCL11	0.417492677	0.438665426	0.442611264	0.489943512	1
6357	CCL13	0.186104283	0.203113639	-0.650751712	0.190485493	2
6358	CCL14	0.932200085	0.941633245	0.840330683	-0.346503704	1
6360	CCL16	0.23352605	0.250328827	0.242988084	-0.644421544	1
6361	CCL17	0.214423389	0.23538974	0.224572977	0.230513966	1
6363	CCL19	0.471377391	0.486054547	0.463992519	0.394398328	1
6347	CCL2	-1.463755715	-1.100022052	-1.164359289	0.197773685	2
6364	CCL20	0.20930924	0.204950165	0.173306274	1.023272056	1
6366	CCL21	0.464283184	0.478169006	0.462379865	0.450304682	1
6367	CCL22	0.457844601	0.477499299	0.479774889	-0.363381885	1
6368	CCL23	1.626168149	1.648564367	1.668637912	0.323280458	1
6369	CCL24	0.346475676	0.367608674	0.207934768	-0.462510222	1
6370	CCL25	1.111278892	1.1244971	1.177204135	0.239046253	1
10344	CCL26	1.113431482	1.984115207	1.252863866	0.332399599	1
10850	CCL27	0.527356132	0.532664871	0.466862439	0.524476478	1
56477	CCL28	0.530464949	0.551833749	0.549359884	0.524110724	1
6354	CCL7	0.5002536	0.520124137	0.51896105	0.458672107	1
6355	CCL8	-0.64890831	-0.631554739	-0.618577758	0.235611029	2
83605	CCM2	-1.333562639	-1.315095437	-1.079521451	0.324838243	2
140706	CCM2L	0.308656829	0.282745478	0.223397207	0.16407071	1
8900	CCNA1	1.513615661	1.535885863	1.54704283	0.136344603	1
890	CCNA2	-0.523956519	-1.337718193	-1.355658004	0.597379066	2
891	CCNB1	0.559668721	0.580693755	0.613754974	0.527251026	1
57820	CCNB1IP1	0.382241837	0.401561651	1.253167778	-0.562360497	1
9133	CCNB2	0.264272738	0.275883574	0.247254387	1.604938973	1
892	CCNC	-0.11478718	-0.112740249	-0.114119069	-0.962031584	1
894	CCND2	0.132782843	0.153595774	0.1232437	0.078788212	1
896	CCND3	0.337382001	0.343609176	0.320882981	0.199587434	1
23582	CCNDBP1	0.577873354	0.566378637	0.550735352	1.031543255	1
898	CCNE1	0.414688406	0.43450631	0.463594894	0.431873833	1
9134	CCNE2	0.012864732	0.018626699	-0.026540399	-0.848439342	1
899	CCNF	-2.1305926	-1.444220455	-2.3389173	-1.6906199	2
900	CCNG1	-1.240362462	-1.235042721	-1.632131327	-0.75631706	2
901	CCNG2	0.084571979	0.095663251	0.091018212	0.074603178	1
10983	CCNI	-0.458685788	-1.27513966	-1.313087247	1.251839335	2
645121	CCNI2	-0.849617316	-0.845896421	0.524403126	1.744209962	2
54619	CCNJ	0.586934717	0.608172126	0.625960423	1.363532106	1
79616	CCNJL	1.750176359	1.769438096	0.396982067	-1.857145756	1
8812	CCNK	0.971292577	0.974163198	0.873587239	0.204789837	1
57018	CCNL1	0.569948744	0.590913332	0.596333097	-0.258201377	1
81669	CCNL2	0.457998388	-0.3605199	0.445892226	-0.150772074	1
10309	CCNO	-0.208797177	-0.212861645	-0.260022262	-0.162210631	1
905	CCNT2	-0.396624101	-0.379212383	-0.406025654	-0.420140317	2
219771	CCNY	0.392757942	0.412690496	0.411669842	1.532680253	1
151195	CCNYL1	-0.879264955	-0.860696685	-0.892651398	0.396108431	2
9236	CCPG1	-0.036923977	-0.847689031	-0.037275939	-0.247387547	2
1230	CCR1	-0.044129635	-0.034719882	-0.044039662	-0.04868124	1
2826	CCR10	-1.273964322	-1.318511406	-0.140077634	-1.559978977	2
729230	CCR2	0.316248926	0.331894472	1.67776767	-1.349994886	1
1232	CCR3	1.365258058	1.376390472	0.977131349	-0.5682205	1
1233	CCR4	-0.073231058	-0.069053364	-0.103434902	-0.056786693	1
1234	CCR5	0.839889304	0.844681532	0.841711987	-1.656746241	1
1235	CCR6	-1.399129567	-1.397555012	-0.997517695	-0.040297955	2
1236	CCR7	-1.82622547	-1.333965187	-1.367501188	-0.532230101	2
1237	CCR8	0.457441767	0.450308386	0.413003506	-1.645318909	1
10803	CCR9	-2.645998797	-2.838113212	-2.524204352	-0.491143892	2
126731	CCSAP	0.75463404	0.752002228	0.798546344	-0.247792829	1
401145	CCSER1	-0.583609548	-1.054359546	-0.851514101	1.331914136	2
54462	CCSER2	0.954688144	1.481681099	1.021664458	-0.429001121	1
10576	CCT2	0.39561493	0.416775432	0.417166241	-0.449290995	1
10575	CCT4	-0.378071834	-0.357825804	-0.390500176	0.517488922	2
22948	CCT5	0.535978752	0.556100464	0.539495992	0.5204805	1
10693	CCT6B	-0.26118412	-1.082547456	-1.099511173	1.160460505	2
10574	CCT7	-1.104138997	-1.361717832	-1.165659485	0.529825419	2
9398	CD101	0.597686176	0.05047877	0.388846087	1.247825379	1
135228	CD109	-0.016015306	0.184196818	0.188714963	0.559740117	2
929	CD14	1.470885208	1.463755338	1.422057847	0.833211345	1
977	CD151	-1.875570372	-2.203316197	-2.247810952	-0.539344654	2
283316	CD163L1	0.353261641	0.501528515	0.937611829	1.057679431	1
8763	CD164	0.846241692	0.86731992	0.815947349	1.608774002	1
388611	CD164L2	0.549116976	0.526573653	0.484364428	0.564583138	1
4064	CD180	-0.723729658	-0.720856323	0.096120659	-0.273850863	2
930	CD19	1.254104829	0.425085177	0.389190136	-1.47800274	1
910	CD1B	-0.175291062	0.692434062	0.688533734	0.166496607	1
912	CD1D	0.370176358	0.401866952	0.385659757	2.4851139	1
913	CD1E	1.910616036	1.945911654	1.461839921	3.100065203	1
914	CD2	1.341478554	1.851242201	1.374298396	0.447034653	1
4345	CD200	0.359728923	0.410355124	0.39892193	0.326218497	1
131450	CD200R1	-0.184102659	0.327737306	-1.039878989	2.098161436	2
344807	CD200R1L	1.108884068	1.126196584	1.679073566	1.415092312	1
933	CD22	0.619782714	0.641240943	0.647920922	1.818424807	1
10666	CD226	0.777905047	0.793631495	0.795927013	1.147559701	1
919	CD247	0.257000047	0.277519683	0.217560785	0.204649367	1
57124	CD248	-1.401199773	-1.434733544	-1.541979247	0.059332573	2
939	CD27	-0.200100819	-0.194172282	-0.259255586	-0.242055705	2
29126	CD274	-0.808915911	-0.800065981	-0.830414437	0.123919834	2
940	CD28	0.296093443	0.312727352	0.314412513	-0.615246442	1
23607	CD2AP	1.007263052	0.806805498	0.543812171	-0.66018535	1
11314	CD300A	2.561188901	2.581517169	2.607015842	1.516237558	1
10871	CD300C	1.160423802	1.172474464	1.146652594	0.651116032	1
342510	CD300E	2.083292864	1.760257094	1.770432618	-0.500956874	1
100131439	CD300LD	0.8915064	0.567703214	1.496099479	1.804988552	1
146722	CD300LF	2.796752814	2.150023091	1.988898848	1.767631866	1
146894	CD300LG	2.519935589	2.525074705	2.236682518	0.611205307	1
51293	CD320	0.282907219	-0.355141827	0.1772629	-0.001960386	1
947	CD34	1.410516457	1.649209718	1.462662056	2.036564402	1
948	CD36	1.384363516	1.39450936	1.384058295	-0.775287689	1
952	CD38	0.377522021	0.397109791	0.389437489	0.384877689	1
915	CD3D	0.703118385	0.723574413	0.715978128	2.024744511	1
916	CD3E	0.565423934	0.581711946	0.580120603	0.555502575	1
10849	CD3EAP	0.144572529	-1.174276993	-0.977599896	-0.654889472	2
917	CD3G	0.367352455	0.383565602	0.397733411	0.385306567	1
920	CD4	-1.052507886	0.299977767	0.273565545	1.390423568	1
4179	CD46	-0.429250492	-0.409218902	-0.461115575	0.221403729	2
961	CD47	0.055526953	0.068089293	0.046421556	0.847637441	2
962	CD48	0.186615692	0.240650411	0.193470419	0.151272269	1
921	CD5	1.130321844	0.311738942	-0.565330477	0.256729766	2
1043	CD52	-0.408144752	-0.338131612	-0.385081677	-0.510739053	2
963	CD53	-0.112620269	-0.107558225	-0.123146824	-0.068829349	1
1604	CD55	-0.903318644	-0.885428772	-0.976717381	1.640936878	2
965	CD58	-0.478916787	-0.817344492	-0.588040759	0.680830999	2
966	CD59	0.401944794	0.420995288	0.483737067	1.565606586	1
922	CD5L	2.237790738	2.248825978	2.243899428	-0.295384317	1
923	CD6	-0.043641686	-0.188119098	0.823148127	1.710320565	1
968	CD68	0.643486055	0.654989619	0.649843159	0.457586553	1
969	CD69	0.232827301	0.246574145	0.23416293	0.244798072	1
971	CD72	0.567684537	1.400400278	0.534347089	2.602689275	1
972	CD74	-0.027562027	-0.008080042	-0.013434878	-1.40214832	1
941	CD80	0.273696481	0.287681146	0.285473984	1.108142447	1
975	CD81	-1.467231319	-0.62707782	-0.58227973	-2.043751462	2
3732	CD82	-0.690660809	-0.671804341	-0.691394447	-1.496701259	2
8832	CD84	0.435671954	0.454081581	0.450620857	1.760009111	1
942	CD86	0.068905428	0.074815087	0.050619533	0.078192583	1
925	CD8A	-1.612239954	-1.608485114	-1.626530677	-0.173070251	2
928	CD9	-0.189500525	-0.180647206	-0.211273015	-1.046389211	1
978	CDA	0.352531151	0.373808306	0.36982659	0.253026233	1
81602	CDADC1	0.198428122	0.213966888	0.224655975	0.220800787	1
8872	CDC123	-0.466672508	-0.45229194	-1.341035783	-0.578516193	2
8556	CDC14A	-0.614438997	0.23644204	0.345622748	1.447880084	1
8881	CDC16	-2.422666445	-1.696327058	-1.964562187	-1.076061231	2
166979	CDC20B	1.491225285	1.2450453	0.459803311	1.00883878	1
8697	CDC23	-1.284970289	-1.26817886	-0.923752914	-0.376427339	2
993	CDC25A	-0.506884067	-0.486640075	-0.501037736	-0.264928483	2
994	CDC25B	-1.676341483	-0.832742668	-1.726886145	0.70727587	2
995	CDC25C	2.092879764	2.113273799	2.165767271	2.180998081	1
11140	CDC37	-0.386790068	-0.366566801	-0.39553503	0.607942671	2
55664	CDC37L1	1.161853082	1.191079216	1.19996788	0.298771913	1
51362	CDC40	0.250626183	0.269358455	0.255390494	0.257370086	1
9578	CDC42BPB	-0.046638144	-0.025966632	-0.041927632	-1.345291549	1
55561	CDC42BPG	-1.003262259	-1.010512873	-1.271949913	-0.194890985	2
11135	CDC42EP1	0.66885701	0.139560903	0.432132167	-0.055776574	1
10435	CDC42EP2	-0.684355091	0.149395256	0.117886354	0.082370239	1
10602	CDC42EP3	0.461407979	0.482691357	0.46819515	-0.377395506	1
23580	CDC42EP4	-1.65964938	-1.667451271	-0.634487607	0.541762751	2
56882	CDC42SE1	0.538918017	0.559759618	0.55730226	0.5583614	1
56990	CDC42SE2	0.520605118	0.541942109	0.538986884	0.506275802	1
8318	CDC45	-1.579741363	-1.561985637	-1.758102324	-1.97813286	2
988	CDC5L	-0.932959453	-1.260600143	-0.460168179	-0.439837787	2
990	CDC6	1.277259244	1.297369787	1.292133913	0.409708086	1
79577	CDC73	-0.338861789	-0.318442817	-0.353011188	0.457679837	2
157313	CDCA2	0.891100642	1.594014801	1.528305016	0.151492721	1
83461	CDCA3	0.914026086	0.9139646	0.865213869	1.644077377	1
55038	CDCA4	0.414701113	0.420395755	0.344826046	-1.519804957	1
113130	CDCA5	0.655808849	0.662744321	1.489646405	1.488079691	1
83879	CDCA7	0.418057622	0.439297692	0.441023119	-0.932497407	1
55536	CDCA7L	0.432358977	0.453273339	0.451346826	-0.437204296	1
55143	CDCA8	0.487871672	0.509084129	0.474473698	-0.768247993	1
64866	CDCP1	-0.087880137	-0.985262625	-0.505180163	0.980147144	2
200008	CDCP2	-1.98712775	-1.982746961	-1.543631604	2.30365799	2
999	CDH1	-1.781345322	-1.763105515	-1.296953839	-0.601816191	2
1008	CDH10	-0.439786606	-0.420286833	0.431539114	0.381997135	1
1009	CDH11	0.563569432	0.58497886	-0.267655958	-1.228373101	1
1010	CDH12	-0.849790455	-0.83136096	0.523224984	-1.16126492	2
1014	CDH16	0.311688686	0.317581996	0.170980083	0.495903121	1
1015	CDH17	0.27373409	-0.543276286	-0.558286713	1.133277516	2
1016	CDH18	-2.066370284	-1.886392231	-1.930121066	-0.459100391	2
28513	CDH19	0.135629735	0.495710427	0.639297039	0.761154905	1
1000	CDH2	-0.821659991	0.522879585	0.513137314	-0.785884078	1
28316	CDH20	-1.982077334	-1.962799799	-2.203819748	-0.991302775	2
60437	CDH26	1.290332421	1.311768639	1.124838865	0.901013089	1
1001	CDH3	-0.594417453	-1.066708415	-1.097488524	-0.975721568	2
1003	CDH5	-0.418868589	-1.231747595	0.074987361	-2.128441683	2
1004	CDH6	-0.825291757	-0.317382273	-0.335520181	-0.598118706	2
1005	CDH7	-0.82162754	-0.790776811	-0.817574061	-1.420337814	2
1006	CDH8	-1.216038638	-1.197276085	-1.239237171	-0.340895961	2
1007	CDH9	0.163766536	0.180793076	0.172072214	-0.60526131	1
92211	CDHR1	-0.105370189	0.127859766	0.116231756	-1.765197028	1
222256	CDHR3	0.42002591	0.255570933	0.389197877	0.531316562	1
389118	CDHR4	1.84616979	1.86237344	1.872219305	0.742913462	1
29965	CDIP1	0.520142518	0.510145982	0.368808895	0.649887728	1
10423	CDIPT	-0.013043728	0.007742311	-0.000128419	-0.019302888	1
983	CDK1	-0.022515027	-0.013823797	-0.886407796	-0.034744398	2
51755	CDK12	1.599415903	-0.052186769	0.276778385	-0.347872501	1
8621	CDK13	-0.083562463	-0.071719385	0.700893788	-0.065242698	1
5218	CDK14	-0.369136283	-0.350075045	-0.357860036	0.384032341	2
65061	CDK15	0.275619386	0.295948785	0.282800594	0.597549668	1
5128	CDK17	-1.158835546	-1.144938411	-1.180309294	-1.141606364	2
23097	CDK19	0.618027778	0.639494633	0.628370115	0.859035111	1
1017	CDK2	0.605783943	0.637572179	0.615956237	0.611320863	1
8099	CDK2AP1	0.394736061	0.406965407	0.450556054	0.38824784	1
10263	CDK2AP2	-0.347654141	-0.363126325	-0.385890369	0.361974583	2
1018	CDK3	-0.050296139	-0.029558848	-0.065842335	-0.045861471	1
1019	CDK4	0.827825205	0.839360102	0.832852351	0.835358226	1
1020	CDK5	0.342291567	0.363227631	0.353182078	-0.565482998	1
8851	CDK5R1	-0.552503412	-0.532462412	-0.564204013	-0.519995151	2
8941	CDK5R2	-1.274203352	-1.310976686	-1.573087199	-1.781503092	2
51654	CDK5RAP1	-0.832307318	-0.105386673	-1.453744571	-0.816789998	2
55755	CDK5RAP2	0.643283487	0.883778416	0.923201965	1.323547508	1
1021	CDK6	0.557056379	0.578326775	0.582693549	0.606792713	1
1022	CDK7	-1.155764481	-1.139554458	-0.676641491	0.105614832	2
1024	CDK8	0.406574688	0.425804995	0.421507215	-0.557279456	1
1025	CDK9	-1.188237106	-1.17022216	-1.277107016	-2.001404162	2
54901	CDKAL1	-0.59241571	-0.573764952	-0.598963664	0.276056227	2
8814	CDKL1	0.296855544	0.311393462	0.309455399	-0.483181426	1
8999	CDKL2	1.134742896	1.146258806	1.399564484	-0.254389362	1
51265	CDKL3	-0.158727802	-0.985110458	-0.161463221	0.691537911	2
344387	CDKL4	1.38067964	1.394554719	1.396558941	1.256249797	1
1026	CDKN1A	0.61373494	0.588681118	0.460545893	0.592345426	1
1027	CDKN1B	0.183089213	0.208006914	0.197811447	0.456924011	1
55602	CDKN2AIP	0.623248054	0.644159043	0.655763921	-0.675499505	1
1031	CDKN2C	0.641536781	0.660793938	0.675525153	0.611134792	1
1033	CDKN3	0.148280562	0.168554997	0.156194616	0.1125438	1
441549	CDNF	1.065580582	1.564671724	1.571776803	0.355354956	1
1036	CDO1	-0.549010819	-0.534733718	-0.54858288	0.296335912	2
150383	CDPF1	1.097388347	1.119373702	0.285195268	0.259981243	1
30850	CDR2L	-1.35752652	-0.525845807	-0.483041999	-1.439607178	2
8760	CDS2	-1.340653033	-1.330848861	-1.360275068	-0.036646352	2
1041	CDSN	-0.973063981	-0.145743872	0.144336931	0.676184687	2
81620	CDT1	-0.270385672	-0.428994808	-0.575276165	-0.149173612	2
1044	CDX1	1.024164244	0.177659978	0.049958252	1.008535773	1
1045	CDX2	0.159078353	0.126782278	-0.069791573	0.357921041	1
124359	CDYL2	-0.196550559	-0.934476966	-0.970516173	-2.014215044	2
388551	CEACAM16	0.006714242	0.022796281	-0.02312268	-1.694390164	1
56971	CEACAM19	0.470043884	0.485291277	0.452850372	0.431720449	1
1084	CEACAM3	2.086992638	2.103122899	2.072770965	2.623324329	1
1088	CEACAM8	-0.080606067	-0.060593488	-0.072633874	-0.026955971	1
1053	CEBPE	0.174740677	0.162698027	0.091642251	0.212118459	1
1054	CEBPG	-0.255832777	-0.235386044	-0.28434079	0.577642415	2
10153	CEBPZ	0.423864134	-0.05652379	-0.076212105	1.435387233	2
51816	CECR1	1.372364779	1.388368119	1.397668144	-1.109735385	1
27440	CECR5	0.380123647	0.384427169	0.334675512	-0.970480598	1
63036	CELA2A	-1.341790882	-1.325022009	-0.835694174	-0.437642367	2
10659	CELF2	-0.786518975	0.55416892	0.572101219	0.491361112	1
56853	CELF4	0.129472462	0.141425642	0.091951376	2.810219049	1
60680	CELF5	-0.01739374	0.485953343	0.469503487	0.52977634	1
1952	CELSR2	-0.114523757	-0.376403592	-0.435678861	-0.644822008	2
51286	CEND1	0.405833026	0.377129861	0.37284364	-0.384081225	1
1062	CENPE	-1.121131587	-0.905429705	-1.124155039	-0.056620371	2
1063	CENPF	0.56950322	0.368448279	0.138139617	0.980548112	1
64946	CENPH	0.704977558	0.711418189	0.731906159	0.15524092	1
64105	CENPK	-0.350784152	-0.354111051	-0.387993266	-0.326500254	2
91687	CENPL	1.55840341	1.57933255	1.60826771	0.313185661	1
79019	CENPM	0.062822188	0.082553619	0.073904005	-0.003728913	1
55839	CENPN	0.246397503	0.251542312	-0.627590408	1.513314313	2
79172	CENPO	0.6225288	0.643999127	0.640475643	0.566118276	1
401541	CENPP	0.477791415	0.497461094	0.490612164	1.654950375	1
55166	CENPQ	1.009091853	1.004212999	0.985182151	1.311133899	1
80152	CENPT	3.002889133	2.990672044	2.975338507	2.058570455	1
201161	CENPV	0.435292074	0.437670979	0.430286359	-0.545514186	1
387103	CENPW	0.413473768	0.432484144	0.429500807	0.460055609	1
201134	CEP112	-1.39743994	-1.379567309	-1.43178709	-0.3838032	2
153241	CEP120	-0.607758427	-1.079522247	-0.886163909	0.092886553	2
145508	CEP128	1.298162492	1.316987297	1.059208377	1.554796763	1
9662	CEP135	-1.236838953	-1.226980232	-1.264175064	0.465087753	2
283638	CEP170B	-0.334776861	-0.729019672	-1.047192374	0.846174335	2
84984	CEP19	0.886090204	1.739311775	0.924536808	0.120706211	1
55125	CEP192	0.901434599	0.879687572	0.589023795	1.086220186	1
9857	CEP350	-0.226460117	-0.14827205	-0.5188925	0.539855357	2
95681	CEP41	0.64908424	0.66961769	0.669880568	-0.739079063	1
80817	CEP44	-1.314016152	-0.813008119	-0.834429708	0.403231121	2
55165	CEP55	1.136187399	0.316655726	0.298511352	-0.61450564	1
9702	CEP57	0.210400463	0.223115176	0.181067854	-0.618580732	1
80254	CEP63	0.708140035	0.719469976	1.928911423	-0.233553195	1
80321	CEP70	1.799289439	1.592863945	2.238302615	0.648655892	1
55722	CEP72	1.197708647	1.215273419	1.543715299	1.221984299	1
79959	CEP76	-1.425181079	-1.405970379	-1.107165988	-1.871661486	2
84131	CEP78	0.284784543	0.305484417	0.794002851	-0.128374319	1
64793	CEP85	0.637882131	-0.174728868	-0.20085366	-0.664888762	2
387119	CEP85L	0.840440223	0.855536645	-1.242420239	1.312338672	2
84902	CEP89	0.103217796	0.045478041	0.956740705	-0.766583703	1
90799	CEP95	2.42892019	2.450371037	2.69369545	0.96120098	1
79598	CEP97	-1.022744702	-0.517810101	-0.52992821	-0.387521068	2
10390	CEPT1	0.177070429	-0.657775384	0.161019112	0.149054698	2
9350	CER1	1.771095559	1.302431847	1.76326379	1.238899124	1
51148	CERCAM	0.415367394	0.42451928	0.374467444	1.369264301	1
29956	CERS2	0.115455687	-0.701856196	0.112067268	0.131980309	2
204219	CERS3	-0.011022566	-0.047759323	-0.067190247	0.79793178	2
79603	CERS4	-0.064413683	0.442251414	-0.094897933	1.766398087	1
91012	CERS5	1.55299904	1.084944769	1.097798629	0.347122102	1
253782	CERS6	0.231430394	0.245877516	-0.601000771	-0.578597541	1
8824	CES2	-0.21665626	-0.201706655	0.055033451	0.15751343	1
23491	CES3	0.104344068	0.33470066	0.311475986	1.084109674	1
1068	CETN1	-0.596494008	-0.580295612	-1.383066219	-1.714059061	2
1070	CETN3	-0.270407996	-0.266048361	-0.273484907	-0.250393058	2
1071	CETP	-0.080295839	-0.062564789	-0.570006442	0.375175207	2
1675	CFD	-1.2000231	-1.234538475	-1.353876909	-0.581179783	2
10428	CFDP1	0.609077398	0.638972479	0.627806357	0.630985824	1
3075	CFH	0.107478581	-0.076399995	0.023257364	2.033263699	1
1072	CFL1	-0.03611284	-0.02040987	-0.014913112	-0.510074829	1
1073	CFL2	-0.022183932	-0.020321614	-0.053352498	-0.081772602	1
8837	CFLAR	0.337814425	-0.484664419	1.205041054	0.374480253	1
1080	CFTR	-0.090108979	0.535073413	0.175773614	-0.275195135	1
1081	CGA	0.390692806	0.408096537	0.403567057	1.849862125	1
8545	CGGBP1	0.582176101	0.603512518	0.600666849	0.574533302	1
57530	CGN	0.53735629	0.549255176	1.009869112	1.596601866	1
10669	CGREF1	0.877022942	0.862964421	0.797868565	1.782792545	1
10668	CGRRF1	0.089863336	0.097807769	0.087076559	0.092917536	1
9023	CH25H	-0.326809711	-0.306364908	-1.181630609	-0.363273219	2
79094	CHAC1	0.460534477	0.44965565	0.327638933	0.433208284	1
494143	CHAC2	-0.409286766	-0.389020611	-0.477832198	0.410737566	2
1101	CHAD	-0.515461559	-0.495538538	-1.322813267	-1.297564781	2
150356	CHADL	1.987776897	1.335256323	1.859840969	-0.479320335	1
10036	CHAF1A	-0.504274876	-0.833793814	-1.028137416	-1.029228362	2
8208	CHAF1B	-1.283171875	-1.264772172	-1.312551903	0.639004675	2
283489	CHAMP1	1.622345694	-0.301418749	0.776910307	-1.523919538	1
118487	CHCHD1	0.529612072	0.54988047	0.553367486	0.372226961	1
131474	CHCHD4	0.592699594	0.61152266	0.613631061	0.600445674	1
84269	CHCHD5	0.440475938	0.433110666	0.377230769	0.556438871	1
84303	CHCHD6	1.21395409	1.229095917	1.317263791	0.256631463	1
79145	CHCHD7	0.107582375	0.116414292	0.10433037	0.114623618	1
1105	CHD1	-0.895249331	-1.367987678	-0.027875605	0.326101747	2
1106	CHD2	-1.699975853	-1.463863859	-1.228568352	-1.708280531	2
55636	CHD7	-1.566570538	-0.714880392	-0.592862082	-0.458119727	2
57680	CHD8	-1.003303915	-0.823562634	-0.811457836	0.223876413	2
80205	CHD9	-0.724960631	-0.704502874	-0.354545867	-2.702721257	2
55349	CHDH	-0.641362722	-0.636990637	-1.108816869	0.124745877	2
1111	CHEK1	1.023614582	0.20510079	0.196597948	0.178220209	1
11200	CHEK2	0.456118545	0.477140254	0.544523884	0.490748423	1
10523	CHERP	-2.299994667	-2.307141265	-2.052654231	-1.812803734	2
1113	CHGA	-0.328009168	0.506199141	0.421678432	-0.446980671	1
1114	CHGB	1.90373907	2.068934123	1.894934797	1.600798689	1
1116	CHI3L1	1.121343175	1.125573471	1.159683575	-1.003700749	1
1117	CHI3L2	-0.640019697	1.064848566	0.308247562	-0.229982384	1
26511	CHIC2	0.156822271	0.169539846	0.16500988	-0.617396693	1
1118	CHIT1	0.793111184	0.811145817	0.793465552	-1.100472924	1
1119	CHKA	-0.296199223	-0.275760279	-0.8204649	0.548455093	2
10752	CHL1	-1.147604262	-0.151376734	-0.123257773	-0.670807154	2
92421	CHMP4C	0.598157558	0.619170379	0.643349131	0.588639888	1
51510	CHMP5	-0.422076345	-0.404179049	-0.423521454	0.416598534	2
79643	CHMP6	0.442709806	0.463985108	0.492750615	1.655683042	1
91782	CHMP7	-0.30154671	-0.283634573	-0.278750693	0.448760159	2
1123	CHN1	0.299574269	0.314571914	0.311030333	-0.527754014	1
140578	CHODL	0.557882417	0.579283957	0.552995087	0.533485406	1
11261	CHP1	0.386656808	0.405983933	0.402555894	0.40614016	1
63928	CHP2	0.449259051	0.469440556	0.484852259	0.444266347	1
79586	CHPF	-0.24058364	-0.535409368	-1.92572383	-0.319615097	2
54480	CHPF2	-0.73552926	-1.104003223	-1.244752376	0.008590342	2
56994	CHPT1	0.78092083	1.288691607	1.298953392	0.489745821	1
8646	CHRD	0.772997403	0.39353838	-0.222421519	-0.707463653	1
1128	CHRM1	0.10953824	0.124934092	0.043799567	0.102483801	1
1129	CHRM2	0.222625145	0.234281641	0.197805706	0.226111567	1
1131	CHRM3	-1.278707432	-1.263410475	-1.725880387	0.084845097	2
1132	CHRM4	-1.493722828	-1.81688404	-1.029674892	0.79535024	2
1134	CHRNA1	-1.276300699	-1.262443589	-0.787202982	0.102284307	2
57053	CHRNA10	1.044022097	1.040601097	1.074708961	0.252537927	1
1137	CHRNA4	-1.453286355	-1.048594811	-1.117053555	-0.698433319	2
1138	CHRNA5	-0.652151632	0.198837985	-0.666675295	0.758536137	2
8973	CHRNA6	0.253397097	0.265582472	0.260938089	-0.403219934	1
55584	CHRNA9	-0.718272185	1.449788616	1.435512993	-0.198301348	1
1140	CHRNB1	0.435984859	0.455299733	1.299910154	0.905829044	1
1141	CHRNB2	-1.439903757	-1.421663389	-1.452279343	-0.187342855	2
1142	CHRNB3	-0.932658358	-0.926401269	-0.684439875	-0.679319847	2
1143	CHRNB4	-0.697995299	-0.678251413	-0.714113169	0.182143454	2
1144	CHRND	-1.044431959	-1.024764481	-1.048436145	1.897425006	2
1145	CHRNE	0.799731615	-0.012064596	0.882369298	0.004003549	1
1146	CHRNG	1.451335167	1.470209041	1.47434815	-1.820425171	1
8534	CHST1	-1.825302352	-1.811873269	-1.950926572	-2.535482289	2
9486	CHST10	0.151315921	0.133894632	-1.364673066	0.652915941	2
50515	CHST11	-0.527249039	-0.51429918	-0.522259982	-0.493797837	2
55501	CHST12	-2.094499823	-2.56028869	-2.004734747	-3.259253666	2
51363	CHST15	-0.075034571	-0.057059627	-0.910394425	-0.945099267	2
9469	CHST3	-1.443477198	-1.4290541	-1.385362888	-0.572461683	2
10164	CHST4	1.092569617	1.114520743	0.248718802	-0.636417191	1
23563	CHST5	-0.096869707	0.732338407	0.737669796	-1.557873466	1
4166	CHST6	0.917385627	0.928399508	0.961939895	-1.300299781	1
64377	CHST8	-0.729540394	-0.719178509	-0.808050381	-1.108021521	2
83539	CHST9	-0.065348248	-0.062987219	-0.107731897	-0.81966502	1
337876	CHSY3	-0.252540387	-0.232278097	-0.254094619	-1.454073267	2
54921	CHTF8	0.616241503	0.637299255	0.639530499	0.618730546	1
26097	CHTOP	0.977036223	0.960806199	0.857169766	0.96940272	1
1147	CHUK	1.011376207	0.28353637	0.145715385	-1.717227308	1
91612	CHURC1	0.230735979	0.246364605	0.238296099	0.24436088	1
9391	CIAO1	0.551765356	0.564396729	0.538217803	0.523603082	1
10519	CIB1	-0.016439335	0.004079408	-0.830345613	-0.024978065	2
10518	CIB2	-0.687760056	-0.678880188	-0.737745819	-0.690215489	2
117286	CIB3	-1.777772016	-1.762435053	-1.791480028	-0.950444626	2
130106	CIB4	-0.192327632	-1.006154816	-1.050928988	-1.098618852	2
63924	CIDEC	-0.741987052	-1.199420161	-0.789089215	0.309671327	2
4261	CIITA	0.842795455	0.466497848	0.485312791	-0.670960942	1
8483	CILP	0.160579182	-0.387035973	-0.197603514	-1.68757479	2
148113	CILP2	-0.635321646	-0.662649537	-0.729394564	-1.286420835	2
[truncated: 9,669 more rows]
