# Supplementary material for: Systematic detection of brain protein-coding genes under positive selection during primate evolution and their roles in cognition
Source: Genome Res. 2021 Mar;31(3):484–96. doi: 10.1101/gr.262113.120 (PMC7919455; doi:10.1101/gr.262113.120)
Supplement: Supplemental Material [file supp_gr.262113.120_Supplemental_Material.zip]

Archive with 350 entries (287 files):
- LICENSE
- package-lock.json
- package.json
- README.md
- scripts/
- scripts/0_Fasta+VCF_Generation.py
- scripts/1_dNdS_Calculation.py
- scripts/2_dNdS_Cleaner.py
- scripts/3_dNdS_NormalizationPerTaxa.py
- scripts/4_dNdS_Merger.py
- scripts/5_dNdS_Alignements.py
- scripts/6_pNpS_Calculation.py
- scripts/7_MainPipeline.py
- src/
- src/.DS_Store
- src/app.js
- src/database.js
- src/router.js
- src/controllers/
- src/controllers/bootstrap.js
- src/controllers/download-fasta.js
- src/controllers/request-checker.js
- src/controllers/search.js
- src/controllers/bootstrap/
- src/controllers/bootstrap/bootstrapping.js
- src/controllers/bootstrap/confidence-interval.js
- src/middlewares/
- src/middlewares/log.js
- src/public/
- src/public/index.html
- src/public/index.js
- src/public/webpack.config.js
- src/public/app/
- src/public/app/app.html
- src/public/app/app.js
- src/public/app/app.scss
- src/public/app/app.vue
- src/public/app/resources.js
- src/public/app/store.js
- src/public/app/components/
- src/public/app/components/adult-human-brain/
- src/public/app/components/adult-human-brain/adult-human-brain.html
- src/public/app/components/adult-human-brain/adult-human-brain.js
- src/public/app/components/adult-human-brain/adult-human-brain.scss
- src/public/app/components/adult-human-brain/adult-human-brain.vue
- src/public/app/components/bootstrap/
- src/public/app/components/bootstrap/bootstrap.html
- src/public/app/components/bootstrap/bootstrap.js
- src/public/app/components/bootstrap/bootstrap.scss
- src/public/app/components/bootstrap/bootstrap.vue
- src/public/app/components/bottombar/
- src/public/app/components/bottombar/bottombar.html
- src/public/app/components/bottombar/bottombar.js
- src/public/app/components/bottombar/bottombar.scss
- src/public/app/components/bottombar/bottombar.vue
- src/public/app/components/dnds/
- src/public/app/components/dnds/dnds.html
- src/public/app/components/dnds/dnds.js
- src/public/app/components/dnds/dnds.scss
- src/public/app/components/dnds/dnds.vue
- src/public/app/components/fetal-human-brain/
- src/public/app/components/fetal-human-brain/fetal-human-brain.html
- src/public/app/components/fetal-human-brain/fetal-human-brain.js
- src/public/app/components/fetal-human-brain/fetal-human-brain.scss
- src/public/app/components/fetal-human-brain/fetal-human-brain.vue
- src/public/app/components/human-hemisphere/
- src/public/app/components/human-hemisphere/human-hemisphere.html
- src/public/app/components/human-hemisphere/human-hemisphere.js
- src/public/app/components/human-hemisphere/human-hemisphere.scss
- src/public/app/components/human-hemisphere/human-hemisphere.vue
- src/public/app/components/introgression/
- src/public/app/components/introgression/introgression.html
- src/public/app/components/introgression/introgression.js
- src/public/app/components/introgression/introgression.scss
- src/public/app/components/introgression/introgression.vue
- src/public/app/components/modern-humans/
- src/public/app/components/modern-humans/modern-humans.html
- src/public/app/components/modern-humans/modern-humans.js
- src/public/app/components/modern-humans/modern-humans.scss
- src/public/app/components/modern-humans/modern-humans.vue
- src/public/app/components/primate-evolution/
- src/public/app/components/primate-evolution/primate-evolution.html
- src/public/app/components/primate-evolution/primate-evolution.js
- src/public/app/components/primate-evolution/primate-evolution.scss
- src/public/app/components/primate-evolution/primate-evolution.vue
- src/public/app/components/search/
- src/public/app/components/search/gene-lists.js
- src/public/app/components/search/raw-columns.js
- src/public/app/components/search/search.html
- src/public/app/components/search/search.js
- src/public/app/components/search/search.scss
- src/public/app/components/search/search.vue
- src/public/app/components/sidebar/
- src/public/app/components/sidebar/sidebar.html
- src/public/app/components/sidebar/sidebar.js
- src/public/app/components/sidebar/sidebar.scss
- src/public/app/components/sidebar/sidebar.vue
- src/public/app/components/sidebar/variants-window-style.js
- src/public/app/components/sidebar/variants-window.js
- src/public/app/components/topbar/
- src/public/app/components/topbar/topbar.html
- src/public/app/components/topbar/topbar.js
- src/public/app/components/topbar/topbar.scss
- src/public/app/components/topbar/topbar.vue
- src/public/app/images/
- src/public/app/images/favicon.png
- src/public/app/images/logo-genevo.png
- src/public/app/images/logo-pasteur.png
- src/public/app/images/phylotree.png
- src/public/app/lib/
- src/public/app/lib/brainBrowser-2.5.2/
- src/public/app/lib/brainBrowser-2.5.2/brainbrowser.surface-viewer.min.js
- src/public/app/lib/brainBrowser-2.5.2/colors/
- src/public/app/lib/brainBrowser-2.5.2/colors/blue-yellow.txt
- src/public/app/lib/brainBrowser-2.5.2/colors/green-red.txt
- src/public/app/lib/brainBrowser-2.5.2/colors/spectral.txt
- src/public/app/lib/brainBrowser-2.5.2/colors/violet-orange.txt
- src/public/app/lib/brainBrowser-2.5.2/models/
- src/public/app/lib/brainBrowser-2.5.2/models/brain-surface
- src/public/app/lib/brainBrowser-2.5.2/models/labels.txt
- src/public/app/lib/brainBrowser-2.5.2/models/parseLabels.js
- src/public/app/lib/brainBrowser-2.5.2/models/regions-vertices.json
- src/public/app/lib/brainBrowser-2.5.2/models/vertices.txt
- src/public/app/lib/brainBrowser-2.5.2/workers/
- src/public/app/lib/brainBrowser-2.5.2/workers/deindex.worker.js
- src/public/app/lib/brainBrowser-2.5.2/workers/freesurferasc.intensity.worker.js
- src/public/app/lib/brainBrowser-2.5.2/workers/freesurferasc.worker.js
- src/public/app/lib/brainBrowser-2.5.2/workers/freesurferbin.intensity.worker.js
- src/public/app/lib/brainBrowser-2.5.2/workers/freesurferbin.worker.js
- src/public/app/lib/brainBrowser-2.5.2/workers/gifti-reader.js
- src/public/app/lib/brainBrowser-2.5.2/workers/gifti.worker.js
- src/public/app/lib/brainBrowser-2.5.2/workers/json.worker.js
- src/public/app/lib/brainBrowser-2.5.2/workers/mniobj.worker.js
- src/public/app/lib/brainBrowser-2.5.2/workers/text.intensity.worker.js
- src/public/app/lib/brainBrowser-2.5.2/workers/wavefrontobj.worker.js
- src/public/app/lib/brainBrowser-2.5.2/workers/wireframe.worker.js
- src/public/app/mixins/
- src/public/app/mixins/chart-config.js
- src/public/app/mixins/flatten-json.js
- src/public/app/mixins/jitter.js
- src/public/app/mixins/json-to-tsv.js
- src/public/app/mixins/median.js
- src/public/app/styles/
- src/public/app/styles/element-theme.scss
- src/public/app/styles/fonts.css
- src/public/app/styles/_link.scss
- src/public/app/styles/_theme.scss
- src/public/app/styles/fonts/
- src/public/app/styles/fonts/OpenSans-Regular.woff
- src/public/app/styles/fonts/OpenSans-Regular.woff2
- src/public/app/styles/fonts/Raleway-Regular.woff
- src/public/app/styles/fonts/Raleway-Regular.woff2
- src/public/config/
- src/public/config/env.js
- src/utils/
- src/utils/alphanum-sort.js
- src/utils/cast.js
- src/utils/logger.js
- src/utils/median.js
- __MACOSX/
- __MACOSX/._LICENSE
- __MACOSX/._package-lock.json
- __MACOSX/._package.json
- __MACOSX/._README.md
- __MACOSX/._scripts
- __MACOSX/._src
- __MACOSX/scripts/
- __MACOSX/scripts/._0_Fasta+VCF_Generation.py
- __MACOSX/scripts/._1_dNdS_Calculation.py
- __MACOSX/scripts/._2_dNdS_Cleaner.py
- __MACOSX/scripts/._3_dNdS_NormalizationPerTaxa.py
- __MACOSX/scripts/._4_dNdS_Merger.py
- __MACOSX/scripts/._5_dNdS_Alignements.py
- __MACOSX/scripts/._6_pNpS_Calculation.py
- __MACOSX/scripts/._7_MainPipeline.py
- __MACOSX/src/
- __MACOSX/src/._.DS_Store
- __MACOSX/src/._app.js
- __MACOSX/src/._controllers
- __MACOSX/src/._database.js
- __MACOSX/src/._middlewares
- __MACOSX/src/._public
- __MACOSX/src/._router.js
- __MACOSX/src/._utils
- __MACOSX/src/controllers/
- __MACOSX/src/controllers/._bootstrap
- __MACOSX/src/controllers/._bootstrap.js
- __MACOSX/src/controllers/._download-fasta.js
- __MACOSX/src/controllers/._request-checker.js
- __MACOSX/src/controllers/._search.js
- __MACOSX/src/controllers/bootstrap/
- __MACOSX/src/controllers/bootstrap/._bootstrapping.js
- __MACOSX/src/controllers/bootstrap/._confidence-interval.js
- __MACOSX/src/middlewares/
- __MACOSX/src/middlewares/._log.js
- __MACOSX/src/public/
- __MACOSX/src/public/._app
- __MACOSX/src/public/._config
- __MACOSX/src/public/._index.html
- __MACOSX/src/public/._index.js
- __MACOSX/src/public/._webpack.config.js
- __MACOSX/src/public/app/
- __MACOSX/src/public/app/._app.html
- __MACOSX/src/public/app/._app.js
- __MACOSX/src/public/app/._app.scss
- __MACOSX/src/public/app/._app.vue
- __MACOSX/src/public/app/._components
- __MACOSX/src/public/app/._images
- __MACOSX/src/public/app/._lib
- __MACOSX/src/public/app/._mixins
- __MACOSX/src/public/app/._resources.js
- __MACOSX/src/public/app/._store.js
- __MACOSX/src/public/app/._styles
- __MACOSX/src/public/app/components/
- __MACOSX/src/public/app/components/._adult-human-brain
- __MACOSX/src/public/app/components/._bootstrap
- __MACOSX/src/public/app/components/._bottombar
- __MACOSX/src/public/app/components/._dnds
- __MACOSX/src/public/app/components/._fetal-human-brain
- __MACOSX/src/public/app/components/._human-hemisphere
- __MACOSX/src/public/app/components/._introgression
- __MACOSX/src/public/app/components/._modern-humans
- __MACOSX/src/public/app/components/._primate-evolution
- __MACOSX/src/public/app/components/._search
- __MACOSX/src/public/app/components/._sidebar
- __MACOSX/src/public/app/components/._topbar
- __MACOSX/src/public/app/components/adult-human-brain/
- __MACOSX/src/public/app/components/adult-human-brain/._adult-human-brain.html
- __MACOSX/src/public/app/components/adult-human-brain/._adult-human-brain.js
- __MACOSX/src/public/app/components/adult-human-brain/._adult-human-brain.scss
- __MACOSX/src/public/app/components/adult-human-brain/._adult-human-brain.vue
- __MACOSX/src/public/app/components/bootstrap/
- __MACOSX/src/public/app/components/bootstrap/._bootstrap.html
- __MACOSX/src/public/app/components/bootstrap/._bootstrap.js
- __MACOSX/src/public/app/components/bootstrap/._bootstrap.scss
- __MACOSX/src/public/app/components/bootstrap/._bootstrap.vue
- __MACOSX/src/public/app/components/bottombar/
- __MACOSX/src/public/app/components/bottombar/._bottombar.html
- __MACOSX/src/public/app/components/bottombar/._bottombar.js
- __MACOSX/src/public/app/components/bottombar/._bottombar.scss
- __MACOSX/src/public/app/components/bottombar/._bottombar.vue
- __MACOSX/src/public/app/components/dnds/
- __MACOSX/src/public/app/components/dnds/._dnds.html
- __MACOSX/src/public/app/components/dnds/._dnds.js
- __MACOSX/src/public/app/components/dnds/._dnds.scss
- __MACOSX/src/public/app/components/dnds/._dnds.vue
- __MACOSX/src/public/app/components/fetal-human-brain/
- __MACOSX/src/public/app/components/fetal-human-brain/._fetal-human-brain.html
- __MACOSX/src/public/app/components/fetal-human-brain/._fetal-human-brain.js
- __MACOSX/src/public/app/components/fetal-human-brain/._fetal-human-brain.scss
- __MACOSX/src/public/app/components/fetal-human-brain/._fetal-human-brain.vue
- __MACOSX/src/public/app/components/human-hemisphere/
- __MACOSX/src/public/app/components/human-hemisphere/._human-hemisphere.html
- __MACOSX/src/public/app/components/human-hemisphere/._human-hemisphere.js
- __MACOSX/src/public/app/components/human-hemisphere/._human-hemisphere.scss
- __MACOSX/src/public/app/components/human-hemisphere/._human-hemisphere.vue
- __MACOSX/src/public/app/components/introgression/
- __MACOSX/src/public/app/components/introgression/._introgression.html
- __MACOSX/src/public/app/components/introgression/._introgression.js
- __MACOSX/src/public/app/components/introgression/._introgression.scss
- __MACOSX/src/public/app/components/introgression/._introgression.vue
- __MACOSX/src/public/app/components/modern-humans/
- __MACOSX/src/public/app/components/modern-humans/._modern-humans.html
- __MACOSX/src/public/app/components/modern-humans/._modern-humans.js
- __MACOSX/src/public/app/components/modern-humans/._modern-humans.scss
- __MACOSX/src/public/app/components/modern-humans/._modern-humans.vue
- __MACOSX/src/public/app/components/primate-evolution/
- __MACOSX/src/public/app/components/primate-evolution/._primate-evolution.html
- __MACOSX/src/public/app/components/primate-evolution/._primate-evolution.js
- __MACOSX/src/public/app/components/primate-evolution/._primate-evolution.scss
- __MACOSX/src/public/app/components/primate-evolution/._primate-evolution.vue
- __MACOSX/src/public/app/components/search/
- __MACOSX/src/public/app/components/search/._gene-lists.js
- __MACOSX/src/public/app/components/search/._raw-columns.js
- __MACOSX/src/public/app/components/search/._search.html
- __MACOSX/src/public/app/components/search/._search.js
- __MACOSX/src/public/app/components/search/._search.scss
- __MACOSX/src/public/app/components/search/._search.vue
- __MACOSX/src/public/app/components/sidebar/
- __MACOSX/src/public/app/components/sidebar/._sidebar.html
- __MACOSX/src/public/app/components/sidebar/._sidebar.js
- __MACOSX/src/public/app/components/sidebar/._sidebar.scss
- __MACOSX/src/public/app/components/sidebar/._sidebar.vue
- __MACOSX/src/public/app/components/sidebar/._variants-window-style.js
- __MACOSX/src/public/app/components/sidebar/._variants-window.js
- __MACOSX/src/public/app/components/topbar/
- __MACOSX/src/public/app/components/topbar/._topbar.html
- __MACOSX/src/public/app/components/topbar/._topbar.js
- __MACOSX/src/public/app/components/topbar/._topbar.scss
- __MACOSX/src/public/app/components/topbar/._topbar.vue
- __MACOSX/src/public/app/images/
- __MACOSX/src/public/app/images/._favicon.png
- __MACOSX/src/public/app/images/._logo-genevo.png
- __MACOSX/src/public/app/images/._logo-pasteur.png
- __MACOSX/src/public/app/images/._phylotree.png
- __MACOSX/src/public/app/lib/
- __MACOSX/src/public/app/lib/._brainBrowser-2.5.2
- __MACOSX/src/public/app/lib/brainBrowser-2.5.2/
- __MACOSX/src/public/app/lib/brainBrowser-2.5.2/._brainbrowser.surface-viewer.min.js
- __MACOSX/src/public/app/lib/brainBrowser-2.5.2/._colors
[truncated: 50 more entries]
