# Supplementary material for: Systematic detection of brain protein-coding genes under positive selection during primate evolution and their roles in cognition
Source: Genome Res. 2021 Mar;31(3):484–96. doi: 10.1101/gr.262113.120 (PMC7919455; doi:10.1101/gr.262113.120)
Supplement: Supplemental Material [file supp_gr.262113.120_Supplemental_Material.zip › package-lock.json]

{
  "name": "genevo",
  "version": "1.0.0",
  "lockfileVersion": 1,
  "requires": true,
  "dependencies": {
    "3d-view": {
      "version": "2.0.0",
      "resolved": "https://registry.npmjs.org/3d-view/-/3d-view-2.0.0.tgz",
      "integrity": "sha1-gxrpQtdQjFCAHj4G+v4ejFdOF74=",
      "requires": {
        "matrix-camera-controller": "^2.1.1",
        "orbit-camera-controller": "^4.0.0",
        "turntable-camera-controller": "^3.0.0"
      }
    },
    "@babel/code-frame": {
      "version": "7.10.4",
      "resolved": "https://registry.npmjs.org/@babel/code-frame/-/code-frame-7.10.4.tgz",
      "integrity": "sha512-vG6SvB6oYEhvgisZNFRmRCUkLz11c7rp+tbNTynGqc6mS1d5ATd/sGyV6W0KZZnXRKMTzZDRgQT3Ou9jhpAfUg==",
      "dev": true,
      "requires": {
        "@babel/highlight": "^7.10.4"
      }
    },
    "@babel/core": {
      "version": "7.11.1",
      "resolved": "https://registry.npmjs.org/@babel/core/-/core-7.11.1.tgz",
      "integrity": "sha512-XqF7F6FWQdKGGWAzGELL+aCO1p+lRY5Tj5/tbT3St1G8NaH70jhhDIKknIZaDans0OQBG5wRAldROLHSt44BgQ==",
      "dev": true,
      "requires": {
        "@babel/code-frame": "^7.10.4",
        "@babel/generator": "^7.11.0",
        "@babel/helper-module-transforms": "^7.11.0",
        "@babel/helpers": "^7.10.4",
        "@babel/parser": "^7.11.1",
        "@babel/template": "^7.10.4",
        "@babel/traverse": "^7.11.0",
        "@babel/types": "^7.11.0",
        "convert-source-map": "^1.7.0",
        "debug": "^4.1.0",
        "gensync": "^1.0.0-beta.1",
        "json5": "^2.1.2",
        "lodash": "^4.17.19",
        "resolve": "^1.3.2",
        "semver": "^5.4.1",
        "source-map": "^0.5.0"
      },
      "dependencies": {
        "debug": {
          "version": "4.1.1",
          "resolved": "https://registry.npmjs.org/debug/-/debug-4.1.1.tgz",
          "integrity": "sha512-pYAIzeRo8J6KPEaJ0VWOh5Pzkbw/RetuzehGM7QRRX5he4fPHx2rdKMB256ehJCkX+XRQm16eZLqLNS8RSZXZw==",
          "dev": true,
          "requires": {
            "ms": "^2.1.1"
          }
        },
        "ms": {
          "version": "2.1.2",
          "resolved": "https://registry.npmjs.org/ms/-/ms-2.1.2.tgz",
          "integrity": "sha512-sGkPx+VjMtmA6MX27oA4FBFELFCZZ4S4XqeGOXCv68tT+jb3vk/RyaKWP0PTKyWtmLSM0b+adUTEvbs1PEaH2w==",
          "dev": true
        },
        "source-map": {
          "version": "0.5.7",
          "resolved": "https://registry.npmjs.org/source-map/-/source-map-0.5.7.tgz",
          "integrity": "sha1-igOdLRAh0i0eoUyA2OpGi6LvP8w=",
          "dev": true
        }
      }
    },
    "@babel/generator": {
      "version": "7.11.0",
      "resolved": "https://registry.npmjs.org/@babel/generator/-/generator-7.11.0.tgz",
      "integrity": "sha512-fEm3Uzw7Mc9Xi//qU20cBKatTfs2aOtKqmvy/Vm7RkJEGFQ4xc9myCfbXxqK//ZS8MR/ciOHw6meGASJuKmDfQ==",
      "dev": true,
      "requires": {
        "@babel/types": "^7.11.0",
        "jsesc": "^2.5.1",
        "source-map": "^0.5.0"
      },
      "dependencies": {
        "jsesc": {
          "version": "2.5.2",
          "resolved": "https://registry.npmjs.org/jsesc/-/jsesc-2.5.2.tgz",
          "integrity": "sha512-OYu7XEzjkCQ3C5Ps3QIZsQfNpqoJyZZA99wd9aWd05NCtC5pWOkShK2mkL6HXQR6/Cy2lbNdPlZBpuQHXE63gA==",
          "dev": true
        },
        "source-map": {
          "version": "0.5.7",
          "resolved": "https://registry.npmjs.org/source-map/-/source-map-0.5.7.tgz",
          "integrity": "sha1-igOdLRAh0i0eoUyA2OpGi6LvP8w=",
          "dev": true
        }
      }
    },
    "@babel/helper-function-name": {
      "version": "7.10.4",
      "resolved": "https://registry.npmjs.org/@babel/helper-function-name/-/helper-function-name-7.10.4.tgz",
      "integrity": "sha512-YdaSyz1n8gY44EmN7x44zBn9zQ1Ry2Y+3GTA+3vH6Mizke1Vw0aWDM66FOYEPw8//qKkmqOckrGgTYa+6sceqQ==",
      "dev": true,
      "requires": {
        "@babel/helper-get-function-arity": "^7.10.4",
        "@babel/template": "^7.10.4",
        "@babel/types": "^7.10.4"
      }
    },
    "@babel/helper-get-function-arity": {
      "version": "7.10.4",
      "resolved": "https://registry.npmjs.org/@babel/helper-get-function-arity/-/helper-get-function-arity-7.10.4.tgz",
      "integrity": "sha512-EkN3YDB+SRDgiIUnNgcmiD361ti+AVbL3f3Henf6dqqUyr5dMsorno0lJWJuLhDhkI5sYEpgj6y9kB8AOU1I2A==",
      "dev": true,
      "requires": {
        "@babel/types": "^7.10.4"
      }
    },
    "@babel/helper-member-expression-to-functions": {
      "version": "7.11.0",
      "resolved": "https://registry.npmjs.org/@babel/helper-member-expression-to-functions/-/helper-member-expression-to-functions-7.11.0.tgz",
      "integrity": "sha512-JbFlKHFntRV5qKw3YC0CvQnDZ4XMwgzzBbld7Ly4Mj4cbFy3KywcR8NtNctRToMWJOVvLINJv525Gd6wwVEx/Q==",
      "dev": true,
      "requires": {
        "@babel/types": "^7.11.0"
      }
    },
    "@babel/helper-module-imports": {
      "version": "7.10.4",
      "resolved": "https://registry.npmjs.org/@babel/helper-module-imports/-/helper-module-imports-7.10.4.tgz",
      "integrity": "sha512-nEQJHqYavI217oD9+s5MUBzk6x1IlvoS9WTPfgG43CbMEeStE0v+r+TucWdx8KFGowPGvyOkDT9+7DHedIDnVw==",
      "dev": true,
      "requires": {
        "@babel/types": "^7.10.4"
      }
    },
    "@babel/helper-module-transforms": {
      "version": "7.11.0",
      "resolved": "https://registry.npmjs.org/@babel/helper-module-transforms/-/helper-module-transforms-7.11.0.tgz",
      "integrity": "sha512-02EVu8COMuTRO1TAzdMtpBPbe6aQ1w/8fePD2YgQmxZU4gpNWaL9gK3Jp7dxlkUlUCJOTaSeA+Hrm1BRQwqIhg==",
      "dev": true,
      "requires": {
        "@babel/helper-module-imports": "^7.10.4",
        "@babel/helper-replace-supers": "^7.10.4",
        "@babel/helper-simple-access": "^7.10.4",
        "@babel/helper-split-export-declaration": "^7.11.0",
        "@babel/template": "^7.10.4",
        "@babel/types": "^7.11.0",
        "lodash": "^4.17.19"
      }
    },
    "@babel/helper-optimise-call-expression": {
      "version": "7.10.4",
      "resolved": "https://registry.npmjs.org/@babel/helper-optimise-call-expression/-/helper-optimise-call-expression-7.10.4.tgz",
      "integrity": "sha512-n3UGKY4VXwXThEiKrgRAoVPBMqeoPgHVqiHZOanAJCG9nQUL2pLRQirUzl0ioKclHGpGqRgIOkgcIJaIWLpygg==",
      "dev": true,
      "requires": {
        "@babel/types": "^7.10.4"
      }
    },
    "@babel/helper-replace-supers": {
      "version": "7.10.4",
      "resolved": "https://registry.npmjs.org/@babel/helper-replace-supers/-/helper-replace-supers-7.10.4.tgz",
      "integrity": "sha512-sPxZfFXocEymYTdVK1UNmFPBN+Hv5mJkLPsYWwGBxZAxaWfFu+xqp7b6qWD0yjNuNL2VKc6L5M18tOXUP7NU0A==",
      "dev": true,
      "requires": {
        "@babel/helper-member-expression-to-functions": "^7.10.4",
        "@babel/helper-optimise-call-expression": "^7.10.4",
        "@babel/traverse": "^7.10.4",
        "@babel/types": "^7.10.4"
      }
    },
    "@babel/helper-simple-access": {
      "version": "7.10.4",
      "resolved": "https://registry.npmjs.org/@babel/helper-simple-access/-/helper-simple-access-7.10.4.tgz",
      "integrity": "sha512-0fMy72ej/VEvF8ULmX6yb5MtHG4uH4Dbd6I/aHDb/JVg0bbivwt9Wg+h3uMvX+QSFtwr5MeItvazbrc4jtRAXw==",
      "dev": true,
      "requires": {
        "@babel/template": "^7.10.4",
        "@babel/types": "^7.10.4"
      }
    },
    "@babel/helper-split-export-declaration": {
      "version": "7.11.0",
      "resolved": "https://registry.npmjs.org/@babel/helper-split-export-declaration/-/helper-split-export-declaration-7.11.0.tgz",
      "integrity": "sha512-74Vejvp6mHkGE+m+k5vHY93FX2cAtrw1zXrZXRlG4l410Nm9PxfEiVTn1PjDPV5SnmieiueY4AFg2xqhNFuuZg==",
      "dev": true,
      "requires": {
        "@babel/types": "^7.11.0"
      }
    },
    "@babel/helper-validator-identifier": {
      "version": "7.10.4",
      "resolved": "https://registry.npmjs.org/@babel/helper-validator-identifier/-/helper-validator-identifier-7.10.4.tgz",
      "integrity": "sha512-3U9y+43hz7ZM+rzG24Qe2mufW5KhvFg/NhnNph+i9mgCtdTCtMJuI1TMkrIUiK7Ix4PYlRF9I5dhqaLYA/ADXw==",
      "dev": true
    },
    "@babel/helpers": {
      "version": "7.10.4",
      "resolved": "https://registry.npmjs.org/@babel/helpers/-/helpers-7.10.4.tgz",
      "integrity": "sha512-L2gX/XeUONeEbI78dXSrJzGdz4GQ+ZTA/aazfUsFaWjSe95kiCuOZ5HsXvkiw3iwF+mFHSRUfJU8t6YavocdXA==",
      "dev": true,
      "requires": {
        "@babel/template": "^7.10.4",
        "@babel/traverse": "^7.10.4",
        "@babel/types": "^7.10.4"
      }
    },
    "@babel/highlight": {
      "version": "7.10.4",
      "resolved": "https://registry.npmjs.org/@babel/highlight/-/highlight-7.10.4.tgz",
      "integrity": "sha512-i6rgnR/YgPEQzZZnbTHHuZdlE8qyoBNalD6F+q4vAFlcMEcqmkoG+mPqJYJCo63qPf74+Y1UZsl3l6f7/RIkmA==",
      "dev": true,
      "requires": {
        "@babel/helper-validator-identifier": "^7.10.4",
        "chalk": "^2.0.0",
        "js-tokens": "^4.0.0"
      }
    },
    "@babel/parser": {
      "version": "7.11.3",
      "resolved": "https://registry.npmjs.org/@babel/parser/-/parser-7.11.3.tgz",
      "integrity": "sha512-REo8xv7+sDxkKvoxEywIdsNFiZLybwdI7hcT5uEPyQrSMB4YQ973BfC9OOrD/81MaIjh6UxdulIQXkjmiH3PcA==",
      "dev": true
    },
    "@babel/template": {
      "version": "7.10.4",
      "resolved": "https://registry.npmjs.org/@babel/template/-/template-7.10.4.tgz",
      "integrity": "sha512-ZCjD27cGJFUB6nmCB1Enki3r+L5kJveX9pq1SvAUKoICy6CZ9yD8xO086YXdYhvNjBdnekm4ZnaP5yC8Cs/1tA==",
      "dev": true,
      "requires": {
        "@babel/code-frame": "^7.10.4",
        "@babel/parser": "^7.10.4",
        "@babel/types": "^7.10.4"
      }
    },
    "@babel/traverse": {
      "version": "7.11.0",
      "resolved": "https://registry.npmjs.org/@babel/traverse/-/traverse-7.11.0.tgz",
      "integrity": "sha512-ZB2V+LskoWKNpMq6E5UUCrjtDUh5IOTAyIl0dTjIEoXum/iKWkoIEKIRDnUucO6f+2FzNkE0oD4RLKoPIufDtg==",
      "dev": true,
      "requires": {
        "@babel/code-frame": "^7.10.4",
        "@babel/generator": "^7.11.0",
        "@babel/helper-function-name": "^7.10.4",
        "@babel/helper-split-export-declaration": "^7.11.0",
        "@babel/parser": "^7.11.0",
        "@babel/types": "^7.11.0",
        "debug": "^4.1.0",
        "globals": "^11.1.0",
        "lodash": "^4.17.19"
      },
      "dependencies": {
        "debug": {
          "version": "4.1.1",
          "resolved": "https://registry.npmjs.org/debug/-/debug-4.1.1.tgz",
          "integrity": "sha512-pYAIzeRo8J6KPEaJ0VWOh5Pzkbw/RetuzehGM7QRRX5he4fPHx2rdKMB256ehJCkX+XRQm16eZLqLNS8RSZXZw==",
          "dev": true,
          "requires": {
            "ms": "^2.1.1"
          }
        },
        "ms": {
          "version": "2.1.2",
          "resolved": "https://registry.npmjs.org/ms/-/ms-2.1.2.tgz",
          "integrity": "sha512-sGkPx+VjMtmA6MX27oA4FBFELFCZZ4S4XqeGOXCv68tT+jb3vk/RyaKWP0PTKyWtmLSM0b+adUTEvbs1PEaH2w==",
          "dev": true
        }
      }
    },
    "@babel/types": {
      "version": "7.11.0",
      "resolved": "https://registry.npmjs.org/@babel/types/-/types-7.11.0.tgz",
      "integrity": "sha512-O53yME4ZZI0jO1EVGtF1ePGl0LHirG4P1ibcD80XyzZcKhcMFeCXmh4Xb1ifGBIV233Qg12x4rBfQgA+tmOukA==",
      "dev": true,
      "requires": {
        "@babel/helper-validator-identifier": "^7.10.4",
        "lodash": "^4.17.19",
        "to-fast-properties": "^2.0.0"
      }
    },
    "@choojs/findup": {
      "version": "0.2.1",
      "resolved": "https://registry.npmjs.org/@choojs/findup/-/findup-0.2.1.tgz",
      "integrity": "sha512-YstAqNb0MCN8PjdLCDfRsBcGVRN41f3vgLvaI0IrIcBp4AqILRSS0DeWNGkicC+f/zRIPJLc+9RURVSepwvfBw==",
      "requires": {
        "commander": "^2.15.1"
      }
    },
    "@ls-lint/ls-lint": {
      "version": "1.9.2",
      "resolved": "https://registry.npmjs.org/@ls-lint/ls-lint/-/ls-lint-1.9.2.tgz",
      "integrity": "sha512-sugEjWjSSy9OHF6t1ZBLZCAROj52cZthB9dIePmzZzzMwmWwy3qAEMSdJheHeS1FOwDZI7Ipm1H/bWgzJNnSAw==",
      "dev": true
    },
    "@mapbox/geojson-rewind": {
      "version": "0.5.0",
      "resolved": "https://registry.npmjs.org/@mapbox/geojson-rewind/-/geojson-rewind-0.5.0.tgz",
      "integrity": "sha512-73l/qJQgj/T/zO1JXVfuVvvKDgikD/7D/rHAD28S9BG1OTstgmftrmqfCx4U+zQAmtsB6HcDA3a7ymdnJZAQgg==",
      "requires": {
        "concat-stream": "~2.0.0",
        "minimist": "^1.2.5"
      },
      "dependencies": {
        "concat-stream": {
          "version": "2.0.0",
          "resolved": "https://registry.npmjs.org/concat-stream/-/concat-stream-2.0.0.tgz",
          "integrity": "sha512-MWufYdFw53ccGjCA+Ol7XJYpAlW6/prSMzuPOTRnJGcGzuhLn4Scrz7qf6o8bROZ514ltazcIFJZevcfbo0x7A==",
          "requires": {
            "buffer-from": "^1.0.0",
            "inherits": "^2.0.3",
            "readable-stream": "^3.0.2",
            "typedarray": "^0.0.6"
          }
        },
        "readable-stream": {
          "version": "3.6.0",
          "resolved": "https://registry.npmjs.org/readable-stream/-/readable-stream-3.6.0.tgz",
          "integrity": "sha512-BViHy7LKeTz4oNnkcLJ+lVSL6vpiFeX6/d3oSH8zCW7UxP2onchk+vTGB143xuFjHS3deTgkKoXXymXqymiIdA==",
          "requires": {
            "inherits": "^2.0.3",
            "string_decoder": "^1.1.1",
            "util-deprecate": "^1.0.1"
          }
        }
      }
    },
    "@mapbox/geojson-types": {
      "version": "1.0.2",
      "resolved": "https://registry.npmjs.org/@mapbox/geojson-types/-/geojson-types-1.0.2.tgz",
      "integrity": "sha512-e9EBqHHv3EORHrSfbR9DqecPNn+AmuAoQxV6aL8Xu30bJMJR1o8PZLZzpk1Wq7/NfCbuhmakHTPYRhoqLsXRnw=="
    },
    "@mapbox/jsonlint-lines-primitives": {
      "version": "2.0.2",
      "resolved": "https://registry.npmjs.org/@mapbox/jsonlint-lines-primitives/-/jsonlint-lines-primitives-2.0.2.tgz",
      "integrity": "sha1-zlblOfg1UrWNENZy6k1vya3HsjQ="
    },
    "@mapbox/mapbox-gl-supported": {
      "version": "1.5.0",
      "resolved": "https://registry.npmjs.org/@mapbox/mapbox-gl-supported/-/mapbox-gl-supported-1.5.0.tgz",
      "integrity": "sha512-/PT1P6DNf7vjEEiPkVIRJkvibbqWtqnyGaBz3nfRdcxclNSnSdaLU5tfAgcD7I8Yt5i+L19s406YLl1koLnLbg=="
    },
    "@mapbox/point-geometry": {
      "version": "0.1.0",
      "resolved": "https://registry.npmjs.org/@mapbox/point-geometry/-/point-geometry-0.1.0.tgz",
      "integrity": "sha1-ioP5M1x4YO/6Lu7KJUMyqgru2PI="
    },
    "@mapbox/tiny-sdf": {
      "version": "1.1.1",
      "resolved": "https://registry.npmjs.org/@mapbox/tiny-sdf/-/tiny-sdf-1.1.1.tgz",
      "integrity": "sha512-Ihn1nZcGIswJ5XGbgFAvVumOgWpvIjBX9jiRlIl46uQG9vJOF51ViBYHF95rEZupuyQbEmhLaDPLQlU7fUTsBg=="
    },
    "@mapbox/unitbezier": {
      "version": "0.0.0",
      "resolved": "https://registry.npmjs.org/@mapbox/unitbezier/-/unitbezier-0.0.0.tgz",
      "integrity": "sha1-FWUb1VOme4WB+zmIEMmK2Go0Uk4="
    },
    "@mapbox/vector-tile": {
      "version": "1.3.1",
      "resolved": "https://registry.npmjs.org/@mapbox/vector-tile/-/vector-tile-1.3.1.tgz",
      "integrity": "sha512-MCEddb8u44/xfQ3oD+Srl/tNcQoqTw3goGk2oLsrFxOTc3dUp+kAnby3PvAeeBYSMSjSPD1nd1AJA6W49WnoUw==",
      "requires": {
        "@mapbox/point-geometry": "~0.1.0"
      }
    },
    "@mapbox/whoots-js": {
      "version": "3.1.0",
      "resolved": "https://registry.npmjs.org/@mapbox/whoots-js/-/whoots-js-3.1.0.tgz",
      "integrity": "sha512-Es6WcD0nO5l+2BOQS4uLfNPYQaNDfbot3X1XUoloz+x0mPDS3eeORZJl06HXjwBG1fOGwCRnzK88LMdxKRrd6Q=="
    },
    "@plotly/d3-sankey": {
      "version": "0.7.2",
      "resolved": "https://registry.npmjs.org/@plotly/d3-sankey/-/d3-sankey-0.7.2.tgz",
      "integrity": "sha512-2jdVos1N3mMp3QW0k2q1ph7Gd6j5PY1YihBrwpkFnKqO+cqtZq3AdEYUeSGXMeLsBDQYiqTVcihYfk8vr5tqhw==",
      "requires": {
        "d3-array": "1",
        "d3-collection": "1",
        "d3-shape": "^1.2.0"
      }
    },
    "@plotly/d3-sankey-circular": {
      "version": "0.33.1",
      "resolved": "https://registry.npmjs.org/@plotly/d3-sankey-circular/-/d3-sankey-circular-0.33.1.tgz",
      "integrity": "sha512-FgBV1HEvCr3DV7RHhDsPXyryknucxtfnLwPtCKKxdolKyTFYoLX/ibEfX39iFYIL7DYbVeRtP43dbFcrHNE+KQ==",
      "requires": {
        "d3-array": "^1.2.1",
        "d3-collection": "^1.0.4",
        "d3-shape": "^1.2.0",
        "elementary-circuits-directed-graph": "^1.0.4"
      }
    },
    "@sindresorhus/is": {
      "version": "0.14.0",
      "resolved": "https://registry.npmjs.org/@sindresorhus/is/-/is-0.14.0.tgz",
      "integrity": "sha512-9NET910DNaIPngYnLLPeg+Ogzqsi9uM4mSboU5y6p8S5DzMTVEsJZrawi+BoDNUVBa2DhJqQYUFvMDfgU062LQ==",
      "dev": true
    },
    "@szmarczak/http-timer": {
      "version": "1.1.2",
      "resolved": "https://registry.npmjs.org/@szmarczak/http-timer/-/http-timer-1.1.2.tgz",
      "integrity": "sha512-XIB2XbzHTN6ieIjfIMV9hlVcfPU26s2vafYWQcZHWXHOxiaRZYEDKEwdl129Zyg50+foYV2jCgtrqSA6qNuNSA==",
      "dev": true,
      "requires": {
        "defer-to-connect": "^1.0.1"
      }
    },
    "@turf/area": {
      "version": "6.0.1",
      "resolved": "https://registry.npmjs.org/@turf/area/-/area-6.0.1.tgz",
      "integrity": "sha512-Zv+3N1ep9P5JvR0YOYagLANyapGWQBh8atdeR3bKpWcigVXFsEKNUw03U/5xnh+cKzm7yozHD6MFJkqQv55y0g==",
      "requires": {
        "@turf/helpers": "6.x",
        "@turf/meta": "6.x"
      }
    },
    "@turf/bbox": {
      "version": "6.0.1",
      "resolved": "https://registry.npmjs.org/@turf/bbox/-/bbox-6.0.1.tgz",
      "integrity": "sha512-EGgaRLettBG25Iyx7VyUINsPpVj1x3nFQFiGS3ER8KCI1MximzNLsam3eXRabqQDjyAKyAE1bJ4EZEpGvspQxw==",
      "requires": {
        "@turf/helpers": "6.x",
        "@turf/meta": "6.x"
      }
    },
    "@turf/centroid": {
      "version": "6.0.2",
      "resolved": "https://registry.npmjs.org/@turf/centroid/-/centroid-6.0.2.tgz",
      "integrity": "sha512-auyDauOtC4eddH7GC3CHFTDu2PKhpSeKCRhwhHhXtJqn2dWCJQNIoCeJRmfXRIbzCWhWvgvQafvvhq8HNvmvWw==",
      "requires": {
        "@turf/helpers": "6.x",
        "@turf/meta": "6.x"
      }
    },
    "@turf/helpers": {
      "version": "6.1.4",
      "resolved": "https://registry.npmjs.org/@turf/helpers/-/helpers-6.1.4.tgz",
      "integrity": "sha512-vJvrdOZy1ngC7r3MDA7zIGSoIgyrkWcGnNIEaqn/APmw+bVLF2gAW7HIsdTxd12s5wQMqEpqIQrmrbRRZ0xC7g=="
    },
    "@turf/meta": {
      "version": "6.0.2",
      "resolved": "https://registry.npmjs.org/@turf/meta/-/meta-6.0.2.tgz",
      "integrity": "sha512-VA7HJkx7qF1l3+GNGkDVn2oXy4+QoLP6LktXAaZKjuT1JI0YESat7quUkbCMy4zP9lAUuvS4YMslLyTtr919FA==",
      "requires": {
        "@turf/helpers": "6.x"
      }
    },
    "@types/anymatch": {
      "version": "1.3.1",
      "resolved": "https://registry.npmjs.org/@types/anymatch/-/anymatch-1.3.1.tgz",
      "integrity": "sha512-/+CRPXpBDpo2RK9C68N3b2cOvO0Cf5B9aPijHsoDQTHivnGSObdOF2BRQOYjojWTDy6nQvMjmqRXIxH55VjxxA==",
      "dev": true
    },
    "@types/color-name": {
      "version": "1.1.1",
      "resolved": "https://registry.npmjs.org/@types/color-name/-/color-name-1.1.1.tgz",
      "integrity": "sha512-rr+OQyAjxze7GgWrSaJwydHStIhHq2lvY3BOC2Mj7KnzI7XK0Uw1TOOdI9lDoajEbSWLiYgoo4f1R51erQfhPQ==",
      "dev": true
    },
    "@types/glob": {
      "version": "7.1.3",
      "resolved": "https://registry.npmjs.org/@types/glob/-/glob-7.1.3.tgz",
      "integrity": "sha512-SEYeGAIQIQX8NN6LDKprLjbrd5dARM5EXsd8GI/A5l0apYI1fGMWgPHSe4ZKL4eozlAyI+doUE9XbYS4xCkQ1w==",
      "dev": true,
      "requires": {
        "@types/minimatch": "*",
        "@types/node": "*"
      }
    },
    "@types/json-schema": {
      "version": "7.0.5",
      "resolved": "https://registry.npmjs.org/@types/json-schema/-/json-schema-7.0.5.tgz",
      "integrity": "sha512-7+2BITlgjgDhH0vvwZU/HZJVyk+2XUlvxXe8dFMedNX/aMkaOq++rMAFXc0tM7ij15QaWlbdQASBR9dihi+bDQ==",
      "dev": true
    },
    "@types/minimatch": {
      "version": "3.0.3",
      "resolved": "https://registry.npmjs.org/@types/minimatch/-/minimatch-3.0.3.tgz",
      "integrity": "sha512-tHq6qdbT9U1IRSGf14CL0pUlULksvY9OZ+5eEgl1N7t+OA3tGvNpxJCzuKQlsNgCVwbAs670L1vcVQi8j9HjnA==",
      "dev": true
    },
    "@types/node": {
      "version": "14.0.27",
      "resolved": "https://registry.npmjs.org/@types/node/-/node-14.0.27.tgz",
      "integrity": "sha512-kVrqXhbclHNHGu9ztnAwSncIgJv/FaxmzXJvGXNdcCpV1b8u1/Mi6z6m0vwy0LzKeXFTPLH0NzwmoJ3fNCIq0g==",
      "dev": true
    },
    "@types/q": {
      "version": "1.5.4",
      "resolved": "https://registry.npmjs.org/@types/q/-/q-1.5.4.tgz",
      "integrity": "sha512-1HcDas8SEj4z1Wc696tH56G8OlRaH/sqZOynNNB+HF0WOeXPaxTtbYzJY2oEfiUxjSKjhCKr+MvR7dCHcEelug==",
      "dev": true
    },
    "@types/source-list-map": {
      "version": "0.1.2",
      "resolved": "https://registry.npmjs.org/@types/source-list-map/-/source-list-map-0.1.2.tgz",
      "integrity": "sha512-K5K+yml8LTo9bWJI/rECfIPrGgxdpeNbj+d53lwN4QjW1MCwlkhUms+gtdzigTeUyBr09+u8BwOIY3MXvHdcsA==",
      "dev": true
    },
    "@types/tapable": {
      "version": "1.0.6",
      "resolved": "https://registry.npmjs.org/@types/tapable/-/tapable-1.0.6.tgz",
      "integrity": "sha512-W+bw9ds02rAQaMvaLYxAbJ6cvguW/iJXNT6lTssS1ps6QdrMKttqEAMEG/b5CR8TZl3/L7/lH0ZV5nNR1LXikA==",
      "dev": true
    },
    "@types/uglify-js": {
      "version": "3.9.3",
      "resolved": "https://registry.npmjs.org/@types/uglify-js/-/uglify-js-3.9.3.tgz",
      "integrity": "sha512-KswB5C7Kwduwjj04Ykz+AjvPcfgv/37Za24O2EDzYNbwyzOo8+ydtvzUfZ5UMguiVu29Gx44l1A6VsPPcmYu9w==",
      "dev": true,
      "requires": {
        "source-map": "^0.6.1"
      }
    },
    "@types/webpack": {
      "version": "4.41.21",
      "resolved": "https://registry.npmjs.org/@types/webpack/-/webpack-4.41.21.tgz",
      "integrity": "sha512-2j9WVnNrr/8PLAB5csW44xzQSJwS26aOnICsP3pSGCEdsu6KYtfQ6QJsVUKHWRnm1bL7HziJsfh5fHqth87yKA==",
      "dev": true,
      "requires": {
        "@types/anymatch": "*",
        "@types/node": "*",
        "@types/tapable": "*",
        "@types/uglify-js": "*",
        "@types/webpack-sources": "*",
        "source-map": "^0.6.0"
      }
    },
    "@types/webpack-sources": {
      "version": "1.4.2",
      "resolved": "https://registry.npmjs.org/@types/webpack-sources/-/webpack-sources-1.4.2.tgz",
      "integrity": "sha512-77T++JyKow4BQB/m9O96n9d/UUHWLQHlcqXb9Vsf4F1+wKNrrlWNFPDLKNT92RJnCSL6CieTc+NDXtCVZswdTw==",
      "dev": true,
      "requires": {
        "@types/node": "*",
        "@types/source-list-map": "*",
        "source-map": "^0.7.3"
      },
      "dependencies": {
        "source-map": {
          "version": "0.7.3",
          "resolved": "https://registry.npmjs.org/source-map/-/source-map-0.7.3.tgz",
          "integrity": "sha512-CkCj6giN3S+n9qrYiBTX5gystlENnRW5jZeNLHpe6aue+SrHcG5VYwujhW9s4dY31mEGsxBDrHR6oI69fTXsaQ==",
          "dev": true
        }
      }
    },
    "@vue/component-compiler-utils": {
      "version": "3.2.0",
      "resolved": "https://registry.npmjs.org/@vue/component-compiler-utils/-/component-compiler-utils-3.2.0.tgz",
      "integrity": "sha512-lejBLa7xAMsfiZfNp7Kv51zOzifnb29FwdnMLa96z26kXErPFioSf9BMcePVIQ6/Gc6/mC0UrPpxAWIHyae0vw==",
      "dev": true,
      "requires": {
        "consolidate": "^0.15.1",
        "hash-sum": "^1.0.2",
        "lru-cache": "^4.1.2",
        "merge-source-map": "^1.1.0",
        "postcss": "^7.0.14",
        "postcss-selector-parser": "^6.0.2",
        "prettier": "^1.18.2",
        "source-map": "~0.6.1",
        "vue-template-es2015-compiler": "^1.9.0"
      },
      "dependencies": {
        "lru-cache": {
          "version": "4.1.5",
          "resolved": "https://registry.npmjs.org/lru-cache/-/lru-cache-4.1.5.tgz",
          "integrity": "sha512-sWZlbEP2OsHNkXrMl5GYk/jKk70MBng6UU4YI/qGDYbgf6YbP4EvmqISbXCoJiRKs+1bSpFHVgQxvJ17F2li5g==",
          "dev": true,
          "requires": {
            "pseudomap": "^1.0.2",
            "yallist": "^2.1.2"
          }
        },
        "yallist": {
          "version": "2.1.2",
          "resolved": "https://registry.npmjs.org/yallist/-/yallist-2.1.2.tgz",
          "integrity": "sha1-HBH5IY8HYImkfdUS+TxmmaaoHVI=",
          "dev": true
        }
      }
    },
    "@webassemblyjs/ast": {
      "version": "1.9.0",
      "resolved": "https://registry.npmjs.org/@webassemblyjs/ast/-/ast-1.9.0.tgz",
      "integrity": "sha512-C6wW5L+b7ogSDVqymbkkvuW9kruN//YisMED04xzeBBqjHa2FYnmvOlS6Xj68xWQRgWvI9cIglsjFowH/RJyEA==",
      "dev": true,
      "requires": {
        "@webassemblyjs/helper-module-context": "1.9.0",
        "@webassemblyjs/helper-wasm-bytecode": "1.9.0",
        "@webassemblyjs/wast-parser": "1.9.0"
      }
    },
    "@webassemblyjs/floating-point-hex-parser": {
      "version": "1.9.0",
      "resolved": "https://registry.npmjs.org/@webassemblyjs/floating-point-hex-parser/-/floating-point-hex-parser-1.9.0.tgz",
      "integrity": "sha512-TG5qcFsS8QB4g4MhrxK5TqfdNe7Ey/7YL/xN+36rRjl/BlGE/NcBvJcqsRgCP6Z92mRE+7N50pRIi8SmKUbcQA==",
      "dev": true
    },
    "@webassemblyjs/helper-api-error": {
      "version": "1.9.0",
      "resolved": "https://registry.npmjs.org/@webassemblyjs/helper-api-error/-/helper-api-error-1.9.0.tgz",
      "integrity": "sha512-NcMLjoFMXpsASZFxJ5h2HZRcEhDkvnNFOAKneP5RbKRzaWJN36NC4jqQHKwStIhGXu5mUWlUUk7ygdtrO8lbmw==",
      "dev": true
    },
    "@webassemblyjs/helper-buffer": {
      "version": "1.9.0",
      "resolved": "https://registry.npmjs.org/@webassemblyjs/helper-buffer/-/helper-buffer-1.9.0.tgz",
      "integrity": "sha512-qZol43oqhq6yBPx7YM3m9Bv7WMV9Eevj6kMi6InKOuZxhw+q9hOkvq5e/PpKSiLfyetpaBnogSbNCfBwyB00CA==",
      "dev": true
    },
    "@webassemblyjs/helper-code-frame": {
      "version": "1.9.0",
      "resolved": "https://registry.npmjs.org/@webassemblyjs/helper-code-frame/-/helper-code-frame-1.9.0.tgz",
      "integrity": "sha512-ERCYdJBkD9Vu4vtjUYe8LZruWuNIToYq/ME22igL+2vj2dQ2OOujIZr3MEFvfEaqKoVqpsFKAGsRdBSBjrIvZA==",
      "dev": true,
      "requires": {
        "@webassemblyjs/wast-printer": "1.9.0"
      }
    },
    "@webassemblyjs/helper-fsm": {
      "version": "1.9.0",
      "resolved": "https://registry.npmjs.org/@webassemblyjs/helper-fsm/-/helper-fsm-1.9.0.tgz",
      "integrity": "sha512-OPRowhGbshCb5PxJ8LocpdX9Kl0uB4XsAjl6jH/dWKlk/mzsANvhwbiULsaiqT5GZGT9qinTICdj6PLuM5gslw==",
      "dev": true
    },
    "@webassemblyjs/helper-module-context": {
      "version": "1.9.0",
      "resolved": "https://registry.npmjs.org/@webassemblyjs/helper-module-context/-/helper-module-context-1.9.0.tgz",
      "integrity": "sha512-MJCW8iGC08tMk2enck1aPW+BE5Cw8/7ph/VGZxwyvGbJwjktKkDK7vy7gAmMDx88D7mhDTCNKAW5tED+gZ0W8g==",
      "dev": true,
      "requires": {
        "@webassemblyjs/ast": "1.9.0"
      }
    },
    "@webassemblyjs/helper-wasm-bytecode": {
      "version": "1.9.0",
      "resolved": "https://registry.npmjs.org/@webassemblyjs/helper-wasm-bytecode/-/helper-wasm-bytecode-1.9.0.tgz",
      "integrity": "sha512-R7FStIzyNcd7xKxCZH5lE0Bqy+hGTwS3LJjuv1ZVxd9O7eHCedSdrId/hMOd20I+v8wDXEn+bjfKDLzTepoaUw==",
      "dev": true
    },
    "@webassemblyjs/helper-wasm-section": {
      "version": "1.9.0",
      "resolved": "https://registry.npmjs.org/@webassemblyjs/helper-wasm-section/-/helper-wasm-section-1.9.0.tgz",
      "integrity": "sha512-XnMB8l3ek4tvrKUUku+IVaXNHz2YsJyOOmz+MMkZvh8h1uSJpSen6vYnw3IoQ7WwEuAhL8Efjms1ZWjqh2agvw==",
      "dev": true,
      "requires": {
        "@webassemblyjs/ast": "1.9.0",
        "@webassemblyjs/helper-buffer": "1.9.0",
        "@webassemblyjs/helper-wasm-bytecode": "1.9.0",
        "@webassemblyjs/wasm-gen": "1.9.0"
      }
    },
    "@webassemblyjs/ieee754": {
      "version": "1.9.0",
      "resolved": "https://registry.npmjs.org/@webassemblyjs/ieee754/-/ieee754-1.9.0.tgz",
      "integrity": "sha512-dcX8JuYU/gvymzIHc9DgxTzUUTLexWwt8uCTWP3otys596io0L5aW02Gb1RjYpx2+0Jus1h4ZFqjla7umFniTg==",
      "dev": true,
      "requires": {
        "@xtuc/ieee754": "^1.2.0"
      }
    },
    "@webassemblyjs/leb128": {
      "version": "1.9.0",
      "resolved": "https://registry.npmjs.org/@webassemblyjs/leb128/-/leb128-1.9.0.tgz",
      "integrity": "sha512-ENVzM5VwV1ojs9jam6vPys97B/S65YQtv/aanqnU7D8aSoHFX8GyhGg0CMfyKNIHBuAVjy3tlzd5QMMINa7wpw==",
      "dev": true,
      "requires": {
        "@xtuc/long": "4.2.2"
      }
    },
    "@webassemblyjs/utf8": {
      "version": "1.9.0",
      "resolved": "https://registry.npmjs.org/@webassemblyjs/utf8/-/utf8-1.9.0.tgz",
      "integrity": "sha512-GZbQlWtopBTP0u7cHrEx+73yZKrQoBMpwkGEIqlacljhXCkVM1kMQge/Mf+csMJAjEdSwhOyLAS0AoR3AG5P8w==",
      "dev": true
    },
    "@webassemblyjs/wasm-edit": {
      "version": "1.9.0",
      "resolved": "https://registry.npmjs.org/@webassemblyjs/wasm-edit/-/wasm-edit-1.9.0.tgz",
      "integrity": "sha512-FgHzBm80uwz5M8WKnMTn6j/sVbqilPdQXTWraSjBwFXSYGirpkSWE2R9Qvz9tNiTKQvoKILpCuTjBKzOIm0nxw==",
      "dev": true,
      "requires": {
        "@webassemblyjs/ast": "1.9.0",
        "@webassemblyjs/helper-buffer": "1.9.0",
        "@webassemblyjs/helper-wasm-bytecode": "1.9.0",
        "@webassemblyjs/helper-wasm-section": "1.9.0",
        "@webassemblyjs/wasm-gen": "1.9.0",
        "@webassemblyjs/wasm-opt": "1.9.0",
        "@webassemblyjs/wasm-parser": "1.9.0",
        "@webassemblyjs/wast-printer": "1.9.0"
      }
    },
    "@webassemblyjs/wasm-gen": {
      "version": "1.9.0",
      "resolved": "https://registry.npmjs.org/@webassemblyjs/wasm-gen/-/wasm-gen-1.9.0.tgz",
      "integrity": "sha512-cPE3o44YzOOHvlsb4+E9qSqjc9Qf9Na1OO/BHFy4OI91XDE14MjFN4lTMezzaIWdPqHnsTodGGNP+iRSYfGkjA==",
      "dev": true,
      "requires": {
        "@webassemblyjs/ast": "1.9.0",
        "@webassemblyjs/helper-wasm-bytecode": "1.9.0",
        "@webassemblyjs/ieee754": "1.9.0",
        "@webassemblyjs/leb128": "1.9.0",
        "@webassemblyjs/utf8": "1.9.0"
      }
    },
    "@webassemblyjs/wasm-opt": {
      "version": "1.9.0",
      "resolved": "https://registry.npmjs.org/@webassemblyjs/wasm-opt/-/wasm-opt-1.9.0.tgz",
      "integrity": "sha512-Qkjgm6Anhm+OMbIL0iokO7meajkzQD71ioelnfPEj6r4eOFuqm4YC3VBPqXjFyyNwowzbMD+hizmprP/Fwkl2A==",
      "dev": true,
      "requires": {
        "@webassemblyjs/ast": "1.9.0",
        "@webassemblyjs/helper-buffer": "1.9.0",
        "@webassemblyjs/wasm-gen": "1.9.0",
        "@webassemblyjs/wasm-parser": "1.9.0"
      }
    },
    "@webassemblyjs/wasm-parser": {
      "version": "1.9.0",
      "resolved": "https://registry.npmjs.org/@webassemblyjs/wasm-parser/-/wasm-parser-1.9.0.tgz",
      "integrity": "sha512-9+wkMowR2AmdSWQzsPEjFU7njh8HTO5MqO8vjwEHuM+AMHioNqSBONRdr0NQQ3dVQrzp0s8lTcYqzUdb7YgELA==",
      "dev": true,
      "requires": {
        "@webassemblyjs/ast": "1.9.0",
        "@webassemblyjs/helper-api-error": "1.9.0",
        "@webassemblyjs/helper-wasm-bytecode": "1.9.0",
        "@webassemblyjs/ieee754": "1.9.0",
        "@webassemblyjs/leb128": "1.9.0",
        "@webassemblyjs/utf8": "1.9.0"
      }
    },
    "@webassemblyjs/wast-parser": {
      "version": "1.9.0",
      "resolved": "https://registry.npmjs.org/@webassemblyjs/wast-parser/-/wast-parser-1.9.0.tgz",
      "integrity": "sha512-qsqSAP3QQ3LyZjNC/0jBJ/ToSxfYJ8kYyuiGvtn/8MK89VrNEfwj7BPQzJVHi0jGTRK2dGdJ5PRqhtjzoww+bw==",
      "dev": true,
      "requires": {
        "@webassemblyjs/ast": "1.9.0",
        "@webassemblyjs/floating-point-hex-parser": "1.9.0",
        "@webassemblyjs/helper-api-error": "1.9.0",
        "@webassemblyjs/helper-code-frame": "1.9.0",
        "@webassemblyjs/helper-fsm": "1.9.0",
        "@xtuc/long": "4.2.2"
      }
    },
    "@webassemblyjs/wast-printer": {
      "version": "1.9.0",
      "resolved": "https://registry.npmjs.org/@webassemblyjs/wast-printer/-/wast-printer-1.9.0.tgz",
      "integrity": "sha512-2J0nE95rHXHyQ24cWjMKJ1tqB/ds8z/cyeOZxJhcb+rW+SQASVjuznUSmdz5GpVJTzU8JkhYut0D3siFDD6wsA==",
      "dev": true,
      "requires": {
        "@webassemblyjs/ast": "1.9.0",
        "@webassemblyjs/wast-parser": "1.9.0",
        "@xtuc/long": "4.2.2"
      }
    },
    "@xtuc/ieee754": {
      "version": "1.2.0",
      "resolved": "https://registry.npmjs.org/@xtuc/ieee754/-/ieee754-1.2.0.tgz",
      "integrity": "sha512-DX8nKgqcGwsc0eJSqYt5lwP4DH5FlHnmuWWBRy7X0NcaGR0ZtuyeESgMwTYVEtxmsNGY+qit4QYT/MIYTOTPeA==",
      "dev": true
    },
    "@xtuc/long": {
      "version": "4.2.2",
      "resolved": "https://registry.npmjs.org/@xtuc/long/-/long-4.2.2.tgz",
      "integrity": "sha512-NuHqBY1PB/D8xU6s/thBgOAiAP7HOYDQ32+BFZILJ8ivkUkAHQnWfn6WhL79Owj1qmUnoN/YPhktdIoucipkAQ==",
      "dev": true
    },
    "a-big-triangle": {
      "version": "1.0.3",
      "resolved": "https://registry.npmjs.org/a-big-triangle/-/a-big-triangle-1.0.3.tgz",
      "integrity": "sha1-7v0wsCqPUl6LH3K7a7GwwWdRx5Q=",
      "requires": {
        "gl-buffer": "^2.1.1",
        "gl-vao": "^1.2.0",
        "weak-map": "^1.0.5"
      }
    },
    "abbrev": {
      "version": "1.1.1",
      "resolved": "https://registry.npmjs.org/abbrev/-/abbrev-1.1.1.tgz",
      "integrity": "sha512-nne9/IiQ/hzIhY6pdDnbBtz7DjPTKrY00P/zvPSm5pOFkl6xuGrGnXn/VtTNNfNtAfZ9/1RtehkszU9qcTii0Q==",
      "dev": true
    },
    "abs-svg-path": {
      "version": "0.1.1",
      "resolved": "https://registry.npmjs.org/abs-svg-path/-/abs-svg-path-0.1.1.tgz",
      "integrity": "sha1-32Acjo0roQ1KdtYl4japo5wnI78="
    },
    "accepts": {
      "version": "1.3.7",
      "resolved": "https://registry.npmjs.org/accepts/-/accepts-1.3.7.tgz",
      "integrity": "sha512-Il80Qs2WjYlJIBNzNkK6KYqlVMTbZLXgHx2oT0pU/fjRHyEp+PEfEPY0R3WCwAGVOtauxh1hOxNgIf5bv7dQpA==",
      "requires": {
        "mime-types": "~2.1.24",
        "negotiator": "0.6.2"
      }
    },
    "acorn": {
      "version": "7.4.0",
      "resolved": "https://registry.npmjs.org/acorn/-/acorn-7.4.0.tgz",
      "integrity": "sha512-+G7P8jJmCHr+S+cLfQxygbWhXy+8YTVGzAkpEbcLo2mLoL7tij/VG41QSHACSf5QgYRhMZYHuNc6drJaO0Da+w=="
    },
    "acorn-dynamic-import": {
      "version": "4.0.0",
      "resolved": "https://registry.npmjs.org/acorn-dynamic-import/-/acorn-dynamic-import-4.0.0.tgz",
      "integrity": "sha512-d3OEjQV4ROpoflsnUA8HozoIR504TFxNivYEUi6uwz0IYhBkTDXGuWlNdMtybRt3nqVx/L6XqMt0FxkXuWKZhw=="
    },
    "acorn-jsx": {
      "version": "5.2.0",
      "resolved": "https://registry.npmjs.org/acorn-jsx/-/acorn-jsx-5.2.0.tgz",
      "integrity": "sha512-HiUX/+K2YpkpJ+SzBffkM/AQ2YE03S0U1kjTLVpoJdhZMOWy8qvXVN9JdLqv2QsaQ6MPYQIuNmwD8zOiYUofLQ=="
    },
    "add-line-numbers": {
      "version": "1.0.1",
      "resolved": "https://registry.npmjs.org/add-line-numbers/-/add-line-numbers-1.0.1.tgz",
      "integrity": "sha1-SNu96kfb0jTer+rGyTzqb3C0t+M=",
      "requires": {
        "pad-left": "^1.0.2"
      }
    },
    "affine-hull": {
      "version": "1.0.0",
      "resolved": "https://registry.npmjs.org/affine-hull/-/affine-hull-1.0.0.tgz",
      "integrity": "sha1-dj/x040GPOt+Jy8X7k17vK+QXF0=",
      "requires": {
        "robust-orientation": "^1.1.3"
      }
    },
    "ajv": {
      "version": "6.12.3",
      "resolved": "https://registry.npmjs.org/ajv/-/ajv-6.12.3.tgz",
      "integrity": "sha512-4K0cK3L1hsqk9xIb2z9vs/XU+PGJZ9PNpJRDS9YLzmNdX6jmVPfamLvTJr0aDAusnHyCHO6MjzlkAsgtqp9teA==",
      "dev": true,
      "requires": {
        "fast-deep-equal": "^3.1.1",
        "fast-json-stable-stringify": "^2.0.0",
        "json-schema-traverse": "^0.4.1",
        "uri-js": "^4.2.2"
      }
    },
    "ajv-errors": {
      "version": "1.0.1",
      "resolved": "https://registry.npmjs.org/ajv-errors/-/ajv-errors-1.0.1.tgz",
      "integrity": "sha512-DCRfO/4nQ+89p/RK43i8Ezd41EqdGIU4ld7nGF8OQ14oc/we5rEntLCUa7+jrn3nn83BosfwZA0wb4pon2o8iQ==",
      "dev": true
    },
    "ajv-keywords": {
      "version": "3.5.2",
      "resolved": "https://registry.npmjs.org/ajv-keywords/-/ajv-keywords-3.5.2.tgz",
      "integrity": "sha512-5p6WTN0DdTGVQk6VjcEju19IgaHudalcfabD7yhDGeA6bcQnmL+CpveLJq/3hvfwd1aof6L386Ougkx6RfyMIQ==",
      "dev": true
    },
    "almost-equal": {
      "version": "1.1.0",
      "resolved": "https://registry.npmjs.org/almost-equal/-/almost-equal-1.1.0.tgz",
      "integrity": "sha1-+FHGMROHV5lCdqou++jfowZszN0="
    },
    "alpha-complex": {
      "version": "1.0.0",
      "resolved": "https://registry.npmjs.org/alpha-complex/-/alpha-complex-1.0.0.tgz",
      "integrity": "sha1-kIZYcNawVCrnPAwTHU75iWabctI=",
      "requires": {
        "circumradius": "^1.0.0",
        "delaunay-triangulate": "^1.1.6"
      }
    },
    "alpha-shape": {
      "version": "1.0.0",
      "resolved": "https://registry.npmjs.org/alpha-shape/-/alpha-shape-1.0.0.tgz",
      "integrity": "sha1-yDEJkj7P2mZ9IWP+Tyb+JHJvZKk=",
      "requires": {
        "alpha-complex": "^1.0.0",
        "simplicial-complex-boundary": "^1.0.0"
      }
    },
    "alphanum-sort": {
      "version": "1.0.2",
      "resolved": "https://registry.npmjs.org/alphanum-sort/-/alphanum-sort-1.0.2.tgz",
      "integrity": "sha1-l6ERlkmyEa0zaR2fn0hqjsn74KM=",
      "dev": true
    },
    "amdefine": {
      "version": "1.0.1",
      "resolved": "https://registry.npmjs.org/amdefine/-/amdefine-1.0.1.tgz",
      "integrity": "sha1-SlKCrBZHKek2Gbz9OtFR+BfOkfU=",
      "dev": true
    },
    "ansi-align": {
      "version": "3.0.0",
      "resolved": "https://registry.npmjs.org/ansi-align/-/ansi-align-3.0.0.tgz",
      "integrity": "sha512-ZpClVKqXN3RGBmKibdfWzqCY4lnjEuoNzU5T0oEFpfd/z5qJHVarukridD4juLO2FXMiwUQxr9WqQtaYa8XRYw==",
      "dev": true,
      "requires": {
        "string-width": "^3.0.0"
      }
    },
    "ansi-colors": {
      "version": "3.2.4",
      "resolved": "https://registry.npmjs.org/ansi-colors/-/ansi-colors-3.2.4.tgz",
      "integrity": "sha512-hHUXGagefjN2iRrID63xckIvotOXOojhQKWIPUZ4mNUZ9nLZW+7FMNoE1lOkEhNWYsx/7ysGIuJYCiMAA9FnrA==",
      "dev": true
    },
    "ansi-escapes": {
      "version": "4.3.1",
      "resolved": "https://registry.npmjs.org/ansi-escapes/-/ansi-escapes-4.3.1.tgz",
      "integrity": "sha512-JWF7ocqNrp8u9oqpgV+wH5ftbt+cfvv+PTjOvKLT3AdYly/LmORARfEVT1iyjwN+4MqE5UmVKoAdIBqeoCHgLA==",
      "dev": true,
      "requires": {
        "type-fest": "^0.11.0"
      },
      "dependencies": {
        "type-fest": {
          "version": "0.11.0",
          "resolved": "https://registry.npmjs.org/type-fest/-/type-fest-0.11.0.tgz",
          "integrity": "sha512-OdjXJxnCN1AvyLSzeKIgXTXxV+99ZuXl3Hpo9XpJAv9MBcHrrJOQ5kV7ypXOuQie+AmWG25hLbiKdwYTifzcfQ==",
          "dev": true
        }
      }
    },
    "ansi-html": {
      "version": "0.0.7",
      "resolved": "https://registry.npmjs.org/ansi-html/-/ansi-html-0.0.7.tgz",
      "integrity": "sha1-gTWEAhliqenm/QOflA0S9WynhZ4=",
      "dev": true
    },
    "ansi-regex": {
      "version": "4.1.0",
      "resolved": "https://registry.npmjs.org/ansi-regex/-/ansi-regex-4.1.0.tgz",
      "integrity": "sha512-1apePfXM1UOSqw0o9IiFAovVz9M5S1Dg+4TrDwfMewQ6p/rmMueb7tWZjQ1rx4Loy1ArBggoqGpfqqdI4rondg==",
      "dev": true
    },
    "ansi-styles": {
      "version": "3.2.1",
      "resolved": "https://registry.npmjs.org/ansi-styles/-/ansi-styles-3.2.1.tgz",
      "integrity": "sha512-VT0ZI6kZRdTh8YyJw3SMbYm/u+NqfsAxEpWO0Pf9sq8/e94WxxOpPKx9FR1FlyCtOVDNOQ+8ntlqFxiRc+r5qA==",
      "requires": {
        "color-convert": "^1.9.0"
      }
    },
    "anymatch": {
      "version": "3.1.1",
      "resolved": "https://registry.npmjs.org/anymatch/-/anymatch-3.1.1.tgz",
      "integrity": "sha512-mM8522psRCqzV+6LhomX5wgp25YVibjh8Wj23I5RPkPppSVSjyKD2A2mBJmWGa+KN7f2D6LNh9jkBCeyLktzjg==",
      "dev": true,
      "requires": {
        "normalize-path": "^3.0.0",
        "picomatch": "^2.0.4"
      }
    },
    "aproba": {
      "version": "1.2.0",
      "resolved": "https://registry.npmjs.org/aproba/-/aproba-1.2.0.tgz",
      "integrity": "sha512-Y9J6ZjXtoYh8RnXVCMOU/ttDmk1aBjunq9vO0ta5x85WDQiQfUF9sIPBITdbiiIVcBo03Hi3jMxigBtsddlXRw==",
      "dev": true
    },
    "are-we-there-yet": {
      "version": "1.1.5",
      "resolved": "https://registry.npmjs.org/are-we-there-yet/-/are-we-there-yet-1.1.5.tgz",
      "integrity": "sha512-5hYdAkZlcG8tOLujVDTgCT+uPX0VnpAH28gWsLfzpXYm7wP6mp5Q/gYyR7YQ0cKVJcXJnl3j2kpBan13PtQf6w==",
      "dev": true,
      "requires": {
        "delegates": "^1.0.0",
        "readable-stream": "^2.0.6"
      }
    },
    "argparse": {
      "version": "1.0.10",
      "resolved": "https://registry.npmjs.org/argparse/-/argparse-1.0.10.tgz",
      "integrity": "sha512-o5Roy6tNG4SL/FOkCAN6RzjiakZS25RLYFrcMttJqbdd8BWrnA+fGz57iN5Pb06pvBGvl5gQ0B48dJlslXvoTg==",
      "dev": true,
      "requires": {
        "sprintf-js": "~1.0.2"
      },
      "dependencies": {
        "sprintf-js": {
          "version": "1.0.3",
          "resolved": "https://registry.npmjs.org/sprintf-js/-/sprintf-js-1.0.3.tgz",
          "integrity": "sha1-BOaSb2YolTVPPdAVIDYzuFcpfiw=",
          "dev": true
        }
      }
    },
    "arr-diff": {
      "version": "4.0.0",
      "resolved": "https://registry.npmjs.org/arr-diff/-/arr-diff-4.0.0.tgz",
      "integrity": "sha1-1kYQdP6/7HHn4VI1dhoyml3HxSA=",
      "dev": true
    },
    "arr-flatten": {
      "version": "1.1.0",
      "resolved": "https://registry.npmjs.org/arr-flatten/-/arr-flatten-1.1.0.tgz",
      "integrity": "sha512-L3hKV5R/p5o81R7O02IGnwpDmkp6E982XhtbuwSe3O4qOtMMMtodicASA1Cny2U+aCXcNpml+m4dPsvsJ3jatg=="
    },
    "arr-union": {
      "version": "3.1.0",
      "resolved": "https://registry.npmjs.org/arr-union/-/arr-union-3.1.0.tgz",
      "integrity": "sha1-45sJrqne+Gao8gbiiK9jkZuuOcQ=",
      "dev": true
    },
    "array-bounds": {
      "version": "1.0.1",
      "resolved": "https://registry.npmjs.org/array-bounds/-/array-bounds-1.0.1.tgz",
      "integrity": "sha512-8wdW3ZGk6UjMPJx/glyEt0sLzzwAE1bhToPsO1W2pbpR2gULyxe3BjSiuJFheP50T/GgODVPz2fuMUmIywt8cQ=="
    },
    "array-find-index": {
      "version": "1.0.2",
      "resolved": "https://registry.npmjs.org/array-find-index/-/array-find-index-1.0.2.tgz",
      "integrity": "sha1-3wEKoSh+Fku9pvlyOwqWoexBh6E=",
      "dev": true
    },
    "array-flatten": {
      "version": "1.1.1",
      "resolved": "https://registry.npmjs.org/array-flatten/-/array-flatten-1.1.1.tgz",
      "integrity": "sha1-ml9pkFGx5wczKPKgCJaLZOopVdI="
    },
    "array-includes": {
      "version": "3.1.1",
      "resolved": "https://registry.npmjs.org/array-includes/-/array-includes-3.1.1.tgz",
      "integrity": "sha512-c2VXaCHl7zPsvpkFsw4nxvFie4fh1ur9bpcgsVkIjqn0H/Xwdg+7fv3n2r/isyS8EBj5b06M9kHyZuIr4El6WQ==",
      "dev": true,
      "requires": {
        "define-properties": "^1.1.3",
        "es-abstract": "^1.17.0",
        "is-string": "^1.0.5"
      }
    },
    "array-normalize": {
      "version": "1.1.4",
      "resolved": "https://registry.npmjs.org/array-normalize/-/array-normalize-1.1.4.tgz",
      "integrity": "sha512-fCp0wKFLjvSPmCn4F5Tiw4M3lpMZoHlCjfcs7nNzuj3vqQQ1/a8cgB9DXcpDSn18c+coLnaW7rqfcYCvKbyJXg==",
      "requires": {
        "array-bounds": "^1.0.0"
      }
    },
    "array-range": {
      "version": "1.0.1",
      "resolved": "https://registry.npmjs.org/array-range/-/array-range-1.0.1.tgz",
      "integrity": "sha1-9W5GWRhDYRxqVvd+8C7afFAIm/w="
    },
    "array-rearrange": {
      "version": "2.2.2",
      "resolved": "https://registry.npmjs.org/array-rearrange/-/array-rearrange-2.2.2.tgz",
      "integrity": "sha512-UfobP5N12Qm4Qu4fwLDIi2v6+wZsSf6snYSxAMeKhrh37YGnNWZPRmVEKc/2wfms53TLQnzfpG8wCx2Y/6NG1w=="
    },
    "array-union": {
      "version": "1.0.2",
      "resolved": "https://registry.npmjs.org/array-union/-/array-union-1.0.2.tgz",
      "integrity": "sha1-mjRBDk9OPaI96jdb5b5w8kd47Dk=",
      "dev": true,
      "requires": {
        "array-uniq": "^1.0.1"
      }
    },
    "array-uniq": {
      "version": "1.0.3",
      "resolved": "https://registry.npmjs.org/array-uniq/-/array-uniq-1.0.3.tgz",
      "integrity": "sha1-r2rId6Jcx/dOBYiUdThY39sk/bY=",
      "dev": true
    },
    "array-unique": {
      "version": "0.3.2",
      "resolved": "https://registry.npmjs.org/array-unique/-/array-unique-0.3.2.tgz",
      "integrity": "sha1-qJS3XUvE9s1nnvMkSp/Y9Gri1Cg=",
      "dev": true
    },
    "asn1": {
      "version": "0.2.4",
      "resolved": "https://registry.npmjs.org/asn1/-/asn1-0.2.4.tgz",
      "integrity": "sha512-jxwzQpLQjSmWXgwaCZE9Nz+glAG01yF1QnWgbhGwHI5A6FRIEY6IVqtHhIepHqI7/kyEyQEagBC5mBEFlIYvdg==",
      "dev": true,
      "requires": {
        "safer-buffer": "~2.1.0"
      }
    },
    "asn1.js": {
      "version": "5.4.1",
      "resolved": "https://registry.npmjs.org/asn1.js/-/asn1.js-5.4.1.tgz",
      "integrity": "sha512-+I//4cYPccV8LdmBLiX8CYvf9Sp3vQsrqu2QNXRcrbiWvcx/UdlFiqUJJzxRQxgsZmvhXhn4cSKeSmoFjVdupA==",
      "dev": true,
      "requires": {
        "bn.js": "^4.0.0",
        "inherits": "^2.0.1",
        "minimalistic-assert": "^1.0.0",
        "safer-buffer": "^2.1.0"
      }
    },
    "assert": {
      "version": "1.5.0",
      "resolved": "https://registry.npmjs.org/assert/-/assert-1.5.0.tgz",
      "integrity": "sha512-EDsgawzwoun2CZkCgtxJbv392v4nbk9XDD06zI+kQYoBM/3RBWLlEyJARDOmhAAosBjWACEkKL6S+lIZtcAubA==",
      "dev": true,
      "requires": {
        "object-assign": "^4.1.1",
        "util": "0.10.3"
      },
      "dependencies": {
        "inherits": {
          "version": "2.0.1",
          "resolved": "https://registry.npmjs.org/inherits/-/inherits-2.0.1.tgz",
          "integrity": "sha1-sX0I0ya0Qj5Wjv9xn5GwscvfafE=",
          "dev": true
        },
        "util": {
          "version": "0.10.3",
          "resolved": "https://registry.npmjs.org/util/-/util-0.10.3.tgz",
          "integrity": "sha1-evsa/lCAUkZInj23/g7TeTNqwPk=",
          "dev": true,
          "requires": {
            "inherits": "2.0.1"
          }
        }
      }
    },
    "assert-plus": {
      "version": "1.0.0",
      "resolved": "https://registry.npmjs.org/assert-plus/-/assert-plus-1.0.0.tgz",
      "integrity": "sha1-8S4PPF13sLHN2RRpQuTpbB5N1SU=",
      "dev": true
    },
    "assign-symbols": {
      "version": "1.0.0",
      "resolved": "https://registry.npmjs.org/assign-symbols/-/assign-symbols-1.0.0.tgz",
      "integrity": "sha1-WWZ/QfrdTyDMvCu5a41Pf3jsA2c=",
      "dev": true
    },
    "astral-regex": {
      "version": "1.0.0",
      "resolved": "https://registry.npmjs.org/astral-regex/-/astral-regex-1.0.0.tgz",
      "integrity": "sha512-+Ryf6g3BKoRc7jfp7ad8tM4TtMiaWvbF/1/sQcZPkkS7ag3D5nMBCe2UfOTONtAkaG0tO0ij3C5Lwmf1EiyjHg==",
      "dev": true
    },
    "async": {
      "version": "2.6.3",
      "resolved": "https://registry.npmjs.org/async/-/async-2.6.3.tgz",
      "integrity": "sha512-zflvls11DCy+dQWzTW2dzuilv8Z5X/pjfmZOWba6TNIVDm+2UDaJmXSOXlasHKfNBs8oo3M0aT50fDEWfKZjXg==",
      "dev": true,
      "requires": {
        "lodash": "^4.17.14"
      }
    },
    "async-each": {
      "version": "1.0.3",
      "resolved": "https://registry.npmjs.org/async-each/-/async-each-1.0.3.tgz",
      "integrity": "sha512-z/WhQ5FPySLdvREByI2vZiTWwCnF0moMJ1hK9YQwDTHKh6I7/uSckMetoRGb5UBZPC1z0jlw+n/XCgjeH7y1AQ==",
      "dev": true
    },
    "async-foreach": {
      "version": "0.1.3",
      "resolved": "https://registry.npmjs.org/async-foreach/-/async-foreach-0.1.3.tgz",
      "integrity": "sha1-NhIfhFwFeBct5Bmpfb6x0W7DRUI=",
      "dev": true
    },
    "async-limiter": {
      "version": "1.0.1",
      "resolved": "https://registry.npmjs.org/async-limiter/-/async-limiter-1.0.1.tgz",
      "integrity": "sha512-csOlWGAcRFJaI6m+F2WKdnMKr4HhdhFVBk0H/QbJFMCr+uO2kwohwXQPxw/9OCxp05r5ghVBFSyioixx3gfkNQ==",
      "dev": true
    },
    "async-validator": {
      "version": "1.8.5",
      "resolved": "https://registry.npmjs.org/async-validator/-/async-validator-1.8.5.tgz",
      "integrity": "sha512-tXBM+1m056MAX0E8TL2iCjg8WvSyXu0Zc8LNtYqrVeyoL3+esHRZ4SieE9fKQyyU09uONjnMEjrNBMqT0mbvmA==",
      "requires": {
        "babel-runtime": "6.x"
      }
    },
    "asynckit": {
      "version": "0.4.0",
      "resolved": "https://registry.npmjs.org/asynckit/-/asynckit-0.4.0.tgz",
      "integrity": "sha1-x57Zf380y48robyXkLzDZkdLS3k=",
      "dev": true
    },
    "atob": {
      "version": "2.1.2",
      "resolved": "https://registry.npmjs.org/atob/-/atob-2.1.2.tgz",
      "integrity": "sha512-Wm6ukoaOGJi/73p/cl2GvLjTI5JM1k/O14isD73YML8StrH/7/lRFgmg8nICZgD3bZZvjwCGxtMOD3wWNAu8cg==",
      "dev": true
    },
    "atob-lite": {
      "version": "1.0.0",
      "resolved": "https://registry.npmjs.org/atob-lite/-/atob-lite-1.0.0.tgz",
      "integrity": "sha1-uI3KYAaSK5YglPdVaCa6sxxKKWs="
    },
    "aws-sign2": {
      "version": "0.7.0",
      "resolved": "https://registry.npmjs.org/aws-sign2/-/aws-sign2-0.7.0.tgz",
      "integrity": "sha1-tG6JCTSpWR8tL2+G1+ap8bP+dqg=",
      "dev": true
    },
    "aws4": {
      "version": "1.10.1",
      "resolved": "https://registry.npmjs.org/aws4/-/aws4-1.10.1.tgz",
      "integrity": "sha512-zg7Hz2k5lI8kb7U32998pRRFin7zJlkfezGJjUc2heaD4Pw2wObakCDVzkKztTm/Ln7eiVvYsjqak0Ed4LkMDA==",
      "dev": true
    },
    "axios": {
      "version": "0.19.2",
      "resolved": "https://registry.npmjs.org/axios/-/axios-0.19.2.tgz",
      "integrity": "sha512-fjgm5MvRHLhx+osE2xoekY70AhARk3a6hkN+3Io1jc00jtquGvxYlKlsFUhmUET0V5te6CcZI7lcv2Ym61mjHA==",
      "requires": {
        "follow-redirects": "1.5.10"
      }
    },
    "babel-eslint": {
      "version": "10.1.0",
      "resolved": "https://registry.npmjs.org/babel-eslint/-/babel-eslint-10.1.0.tgz",
      "integrity": "sha512-ifWaTHQ0ce+448CYop8AdrQiBsGrnC+bMgfyKFdi6EsPLTAWG+QfyDeM6OH+FmWnKvEq5NnBMLvlBUPKQZoDSg==",
      "dev": true,
      "requires": {
        "@babel/code-frame": "^7.0.0",
        "@babel/parser": "^7.7.0",
        "@babel/traverse": "^7.7.0",
        "@babel/types": "^7.7.0",
        "eslint-visitor-keys": "^1.0.0",
        "resolve": "^1.12.0"
      }
    },
    "babel-helper-vue-jsx-merge-props": {
      "version": "2.0.3",
      "resolved": "https://registry.npmjs.org/babel-helper-vue-jsx-merge-props/-/babel-helper-vue-jsx-merge-props-2.0.3.tgz",
      "integrity": "sha512-gsLiKK7Qrb7zYJNgiXKpXblxbV5ffSwR0f5whkPAaBAR4fhi6bwRZxX9wBlIc5M/v8CCkXUbXZL4N/nSE97cqg=="
    },
    "babel-loader": {
      "version": "8.1.0",
      "resolved": "https://registry.npmjs.org/babel-loader/-/babel-loader-8.1.0.tgz",
      "integrity": "sha512-7q7nC1tYOrqvUrN3LQK4GwSk/TQorZSOlO9C+RZDZpODgyN4ZlCqE5q9cDsyWOliN+aU9B4JX01xK9eJXowJLw==",
      "dev": true,
      "requires": {
        "find-cache-dir": "^2.1.0",
        "loader-utils": "^1.4.0",
        "mkdirp": "^0.5.3",
        "pify": "^4.0.1",
        "schema-utils": "^2.6.5"
      }
    },
    "babel-runtime": {
      "version": "6.26.0",
      "resolved": "https://registry.npmjs.org/babel-runtime/-/babel-runtime-6.26.0.tgz",
      "integrity": "sha1-llxwWGaOgrVde/4E/yM3vItWR/4=",
      "requires": {
        "core-js": "^2.4.0",
        "regenerator-runtime": "^0.11.0"
      }
    },
    "balanced-match": {
      "version": "1.0.0",
      "resolved": "https://registry.npmjs.org/balanced-match/-/balanced-match-1.0.0.tgz",
      "integrity": "sha1-ibTRmasr7kneFk6gK4nORi1xt2c="
    },
    "barycentric": {
      "version": "1.0.1",
      "resolved": "https://registry.npmjs.org/barycentric/-/barycentric-1.0.1.tgz",
      "integrity": "sha1-8VYruJGyb0/sRjqC7to2V4AOxog=",
      "requires": {
        "robust-linear-solve": "^1.0.0"
      }
    },
    "base": {
      "version": "0.11.2",
      "resolved": "https://registry.npmjs.org/base/-/base-0.11.2.tgz",
      "integrity": "sha512-5T6P4xPgpp0YDFvSWwEZ4NoE3aM4QBQXDzmVbraCkFj8zHM+mba8SyqB5DbZWyR7mYHo6Y7BdQo3MoA4m0TeQg==",
      "dev": true,
      "requires": {
        "cache-base": "^1.0.1",
        "class-utils": "^0.3.5",
        "component-emitter": "^1.2.1",
        "define-property": "^1.0.0",
        "isobject": "^3.0.1",
        "mixin-deep": "^1.2.0",
        "pascalcase": "^0.1.1"
      },
      "dependencies": {
        "define-property": {
          "version": "1.0.0",
          "resolved": "https://registry.npmjs.org/define-property/-/define-property-1.0.0.tgz",
          "integrity": "sha1-dp66rz9KY6rTr56NMEybvnm/sOY=",
          "dev": true,
          "requires": {
            "is-descriptor": "^1.0.0"
          }
        },
        "is-accessor-descriptor": {
          "version": "1.0.0",
          "resolved": "https://registry.npmjs.org/is-accessor-descriptor/-/is-accessor-descriptor-1.0.0.tgz",
          "integrity": "sha512-m5hnHTkcVsPfqx3AKlyttIPb7J+XykHvJP2B9bZDjlhLIoEq4XoK64Vg7boZlVWYK6LUY94dYPEE7Lh0ZkZKcQ==",
          "dev": true,
          "requires": {
            "kind-of": "^6.0.0"
          }
        },
        "is-data-descriptor": {
          "version": "1.0.0",
          "resolved": "https://registry.npmjs.org/is-data-descriptor/-/is-data-descriptor-1.0.0.tgz",
          "integrity": "sha512-jbRXy1FmtAoCjQkVmIVYwuuqDFUbaOeDjmed1tOGPrsMhtJA4rD9tkgA0F1qJ3gRFRXcHYVkdeaP50Q5rE/jLQ==",
          "dev": true,
          "requires": {
            "kind-of": "^6.0.0"
          }
        },
        "is-descriptor": {
          "version": "1.0.2",
          "resolved": "https://registry.npmjs.org/is-descriptor/-/is-descriptor-1.0.2.tgz",
          "integrity": "sha512-2eis5WqQGV7peooDyLmNEPUrps9+SXX5c9pL3xEB+4e9HnGuDa7mB7kHxHw4CbqS9k1T2hOH3miL8n8WtiYVtg==",
          "dev": true,
          "requires": {
            "is-accessor-descriptor": "^1.0.0",
            "is-data-descriptor": "^1.0.0",
            "kind-of": "^6.0.2"
          }
        }
      }
    },
    "base64-js": {
      "version": "1.3.1",
      "resolved": "https://registry.npmjs.org/base64-js/-/base64-js-1.3.1.tgz",
      "integrity": "sha512-mLQ4i2QO1ytvGWFWmcngKO//JXAQueZvwEKtjgQFM4jIK0kU+ytMfplL8j+n5mspOfjHwoAg+9yhb7BwAHm36g==",
      "dev": true
    },
    "batch": {
      "version": "0.6.1",
      "resolved": "https://registry.npmjs.org/batch/-/batch-0.6.1.tgz",
      "integrity": "sha1-3DQxT05nkxgJP8dgJyUl+UvyXBY=",
      "dev": true
    },
    "bcrypt-pbkdf": {
      "version": "1.0.2",
      "resolved": "https://registry.npmjs.org/bcrypt-pbkdf/-/bcrypt-pbkdf-1.0.2.tgz",
      "integrity": "sha1-pDAdOJtqQ/m2f/PKEaP2Y342Dp4=",
      "dev": true,
      "requires": {
        "tweetnacl": "^0.14.3"
      }
    },
    "big-rat": {
      "version": "1.0.4",
      "resolved": "https://registry.npmjs.org/big-rat/-/big-rat-1.0.4.tgz",
      "integrity": "sha1-do0JO7V5MN0Y7Vdcf8on3FORreo=",
      "requires": {
        "bit-twiddle": "^1.0.2",
        "bn.js": "^4.11.6",
        "double-bits": "^1.1.1"
      }
    },
    "big.js": {
      "version": "5.2.2",
      "resolved": "https://registry.npmjs.org/big.js/-/big.js-5.2.2.tgz",
      "integrity": "sha512-vyL2OymJxmarO8gxMr0mhChsO9QGwhynfuu4+MHTAW6czfq9humCB7rKpUjDd9YUiDPU4mzpyupFSvOClAwbmQ==",
      "dev": true
    },
    "binary-extensions": {
      "version": "2.1.0",
      "resolved": "https://registry.npmjs.org/binary-extensions/-/binary-extensions-2.1.0.tgz",
      "integrity": "sha512-1Yj8h9Q+QDF5FzhMs/c9+6UntbD5MkRfRwac8DoEm9ZfUBZ7tZ55YcGVAzEe4bXsdQHEk+s9S5wsOKVdZrw0tQ==",
      "dev": true
    },
    "binary-search-bounds": {
      "version": "2.0.4",
      "resolved": "https://registry.npmjs.org/binary-search-bounds/-/binary-search-bounds-2.0.4.tgz",
      "integrity": "sha512-2hg5kgdKql5ClF2ErBcSx0U5bnl5hgS4v7wMnLFodyR47yMtj2w+UAZB+0CiqyHct2q543i7Bi4/aMIegorCCg=="
    },
    "bit-twiddle": {
      "version": "1.0.2",
      "resolved": "https://registry.npmjs.org/bit-twiddle/-/bit-twiddle-1.0.2.tgz",
      "integrity": "sha1-DGwfq+KyPRcXPZpht7cJPrnhdp4="
    },
    "bitmap-sdf": {
      "version": "1.0.3",
      "resolved": "https://registry.npmjs.org/bitmap-sdf/-/bitmap-sdf-1.0.3.tgz",
      "integrity": "sha512-ojYySSvWTx21cbgntR942zgEgqj38wHctN64vr4vYRFf3GKVmI23YlA94meWGkFslidwLwGCsMy2laJ3g/94Sg==",
      "requires": {
        "clamp": "^1.0.1"
      }
    },
    "bl": {
      "version": "2.2.0",
      "resolved": "https://registry.npmjs.org/bl/-/bl-2.2.0.tgz",
      "integrity": "sha512-wbgvOpqopSr7uq6fJrLH8EsvYMJf9gzfo2jCsL2eTy75qXPukA4pCgHamOQkZtY5vmfVtjB+P3LNlMHW5CEZXA==",
      "requires": {
        "readable-stream": "^2.3.5",
        "safe-buffer": "^5.1.1"
      }
    },
    "block-stream": {
      "version": "0.0.9",
      "resolved": "https://registry.npmjs.org/block-stream/-/block-stream-0.0.9.tgz",
      "integrity": "sha1-E+v+d4oDIFz+A3UUgeu0szAMEmo=",
      "dev": true,
      "requires": {
        "inherits": "~2.0.0"
      }
    },
    "bluebird": {
      "version": "3.7.2",
      "resolved": "https://registry.npmjs.org/bluebird/-/bluebird-3.7.2.tgz",
      "integrity": "sha512-XpNj6GDQzdfW+r2Wnn7xiSAd7TM3jzkxGXBGTtWKuSXv1xUV+azxAm8jdWZN06QTQk+2N2XB9jRDkvbmQmcRtg==",
      "dev": true
    },
    "bn.js": {
      "version": "4.11.9",
      "resolved": "https://registry.npmjs.org/bn.js/-/bn.js-4.11.9.tgz",
      "integrity": "sha512-E6QoYqCKZfgatHTdHzs1RRKP7ip4vvm+EyRUeE2RF0NblwVvb0p6jSVeNTOFxPn26QXN2o6SMfNxKp6kU8zQaw=="
    },
    "body-parser": {
      "version": "1.19.0",
      "resolved": "https://registry.npmjs.org/body-parser/-/body-parser-1.19.0.tgz",
      "integrity": "sha512-dhEPs72UPbDnAQJ9ZKMNTP6ptJaionhP5cBb541nXPlW60Jepo9RV/a4fX4XWW9CuFNK22krhrj1+rgzifNCsw==",
      "requires": {
        "bytes": "3.1.0",
        "content-type": "~1.0.4",
        "debug": "2.6.9",
        "depd": "~1.1.2",
        "http-errors": "1.7.2",
        "iconv-lite": "0.4.24",
        "on-finished": "~2.3.0",
        "qs": "6.7.0",
        "raw-body": "2.4.0",
        "type-is": "~1.6.17"
      },
      "dependencies": {
        "debug": {
          "version": "2.6.9",
          "resolved": "https://registry.npmjs.org/debug/-/debug-2.6.9.tgz",
          "integrity": "sha512-bC7ElrdJaJnPbAP+1EotYvqZsb3ecl5wi6Bfi6BJTUcNowp6cvspg0jXznRTKDjm/E7AdgFBVeAPVMNcKGsHMA==",
          "requires": {
            "ms": "2.0.0"
          }
        }
      }
    },
    "bonjour": {
      "version": "3.5.0",
      "resolved": "https://registry.npmjs.org/bonjour/-/bonjour-3.5.0.tgz",
      "integrity": "sha1-jokKGD2O6aI5OzhExpGkK897yfU=",
      "dev": true,
      "requires": {
        "array-flatten": "^2.1.0",
        "deep-equal": "^1.0.1",
        "dns-equal": "^1.0.0",
        "dns-txt": "^2.0.2",
        "multicast-dns": "^6.0.1",
        "multicast-dns-service-types": "^1.1.0"
      },
      "dependencies": {
        "array-flatten": {
          "version": "2.1.2",
          "resolved": "https://registry.npmjs.org/array-flatten/-/array-flatten-2.1.2.tgz",
          "integrity": "sha512-hNfzcOV8W4NdualtqBFPyVO+54DSJuZGY9qT4pRroB6S9e3iiido2ISIC5h9R2sPJ8H3FHCIiEnsv1lPXO3KtQ==",
          "dev": true
        }
      }
    },
    "boolbase": {
      "version": "1.0.0",
      "resolved": "https://registry.npmjs.org/boolbase/-/boolbase-1.0.0.tgz",
      "integrity": "sha1-aN/1++YMUes3cl6p4+0xDcwed24=",
      "dev": true
    },
    "boundary-cells": {
      "version": "2.0.1",
      "resolved": "https://registry.npmjs.org/boundary-cells/-/boundary-cells-2.0.1.tgz",
      "integrity": "sha1-6QWo0UGc9Hyza+Pb9SXbXiTeAEI=",
      "requires": {
        "tape": "^4.0.0"
      }
    },
    "box-intersect": {
      "version": "1.0.2",
      "resolved": "https://registry.npmjs.org/box-intersect/-/box-intersect-1.0.2.tgz",
      "integrity": "sha512-yJeMwlmFPG1gIa7Rs/cGXeI6iOj6Qz5MG5PE61xLKpElUGzmJ4abm+qsLpzxKJFpsSDq742BQEocr8dI2t8Nxw==",
      "requires": {
        "bit-twiddle": "^1.0.2",
        "typedarray-pool": "^1.1.0"
      }
    },
    "boxen": {
      "version": "4.2.0",
      "resolved": "https://registry.npmjs.org/boxen/-/boxen-4.2.0.tgz",
      "integrity": "sha512-eB4uT9RGzg2odpER62bBwSLvUeGC+WbRjjyyFhGsKnc8wp/m0+hQsMUvUe3H2V0D5vw0nBdO1hCJoZo5mKeuIQ==",
      "dev": true,
      "requires": {
        "ansi-align": "^3.0.0",
        "camelcase": "^5.3.1",
        "chalk": "^3.0.0",
        "cli-boxes": "^2.2.0",
        "string-width": "^4.1.0",
        "term-size": "^2.1.0",
        "type-fest": "^0.8.1",
        "widest-line": "^3.1.0"
      },
      "dependencies": {
        "ansi-regex": {
          "version": "5.0.0",
          "resolved": "https://registry.npmjs.org/ansi-regex/-/ansi-regex-5.0.0.tgz",
          "integrity": "sha512-bY6fj56OUQ0hU1KjFNDQuJFezqKdrAyFdIevADiqrWHwSlbmBNMHp5ak2f40Pm8JTFyM2mqxkG6ngkHO11f/lg==",
          "dev": true
        },
        "ansi-styles": {
          "version": "4.2.1",
          "resolved": "https://registry.npmjs.org/ansi-styles/-/ansi-styles-4.2.1.tgz",
          "integrity": "sha512-9VGjrMsG1vePxcSweQsN20KY/c4zN0h9fLjqAbwbPfahM3t+NL+M9HC8xeXG2I8pX5NoamTGNuomEUFI7fcUjA==",
          "dev": true,
          "requires": {
            "@types/color-name": "^1.1.1",
            "color-convert": "^2.0.1"
          }
        },
        "chalk": {
          "version": "3.0.0",
          "resolved": "https://registry.npmjs.org/chalk/-/chalk-3.0.0.tgz",
          "integrity": "sha512-4D3B6Wf41KOYRFdszmDqMCGq5VV/uMAB273JILmO+3jAlh8X4qDtdtgCR3fxtbLEMzSx22QdhnDcJvu2u1fVwg==",
          "dev": true,
          "requires": {
            "ansi-styles": "^4.1.0",
            "supports-color": "^7.1.0"
          }
        },
        "color-convert": {
          "version": "2.0.1",
          "resolved": "https://registry.npmjs.org/color-convert/-/color-convert-2.0.1.tgz",
          "integrity": "sha512-RRECPsj7iu/xb5oKYcsFHSppFNnsj/52OVTRKb4zP5onXwVF3zVmmToNcOfGC+CRDpfK/U584fMg38ZHCaElKQ==",
          "dev": true,
          "requires": {
            "color-name": "~1.1.4"
          }
        },
        "emoji-regex": {
          "version": "8.0.0",
          "resolved": "https://registry.npmjs.org/emoji-regex/-/emoji-regex-8.0.0.tgz",
          "integrity": "sha512-MSjYzcWNOA0ewAHpz0MxpYFvwg6yjy1NG3xteoqz644VCo/RPgnr1/GGt+ic3iJTzQ8Eu3TdM14SawnVUmGE6A==",
          "dev": true
        },
        "has-flag": {
          "version": "4.0.0",
          "resolved": "https://registry.npmjs.org/has-flag/-/has-flag-4.0.0.tgz",
          "integrity": "sha512-EykJT/Q1KjTWctppgIAgfSO0tKVuZUjhgMr17kqTumMl6Afv3EISleU7qZUzoXDFTAHTDC4NOoG/ZxU3EvlMPQ==",
          "dev": true
        },
        "is-fullwidth-code-point": {
          "version": "3.0.0",
          "resolved": "https://registry.npmjs.org/is-fullwidth-code-point/-/is-fullwidth-code-point-3.0.0.tgz",
          "integrity": "sha512-zymm5+u+sCsSWyD9qNaejV3DFvhCKclKdizYaJUuHA83RLjb7nSuGnddCHGv0hk+KY7BMAlsWeK4Ueg6EV6XQg==",
          "dev": true
        },
        "string-width": {
          "version": "4.2.0",
          "resolved": "https://registry.npmjs.org/string-width/-/string-width-4.2.0.tgz",
          "integrity": "sha512-zUz5JD+tgqtuDjMhwIg5uFVV3dtqZ9yQJlZVfq4I01/K5Paj5UHj7VyrQOJvzawSVlKpObApbfD0Ed6yJc+1eg==",
          "dev": true,
          "requires": {
            "emoji-regex": "^8.0.0",
            "is-fullwidth-code-point": "^3.0.0",
            "strip-ansi": "^6.0.0"
          }
        },
        "strip-ansi": {
          "version": "6.0.0",
          "resolved": "https://registry.npmjs.org/strip-ansi/-/strip-ansi-6.0.0.tgz",
          "integrity": "sha512-AuvKTrTfQNYNIctbR1K/YGTR1756GycPsg7b9bdV9Duqur4gv6aKqHXah67Z8ImS7WEz5QVcOtlfW2rZEugt6w==",
          "dev": true,
          "requires": {
            "ansi-regex": "^5.0.0"
          }
        },
        "supports-color": {
          "version": "7.1.0",
          "resolved": "https://registry.npmjs.org/supports-color/-/supports-color-7.1.0.tgz",
          "integrity": "sha512-oRSIpR8pxT1Wr2FquTNnGet79b3BWljqOuoW/h4oBhxJ/HUbX5nX6JSruTkvXDCFMwDPvsaTTbvMLKZWSy0R5g==",
          "dev": true,
          "requires": {
            "has-flag": "^4.0.0"
          }
        }
      }
    },
    "brace-expansion": {
      "version": "1.1.11",
      "resolved": "https://registry.npmjs.org/brace-expansion/-/brace-expansion-1.1.11.tgz",
      "integrity": "sha512-iCuPHDFgrHX7H2vEI/5xpz07zSHB00TpugqhmYtVmMO6518mCuRMoOYFldEBl0g187ufozdaHgWKcYFb61qGiA==",
      "requires": {
        "balanced-match": "^1.0.0",
        "concat-map": "0.0.1"
      }
    },
    "braces": {
      "version": "3.0.2",
      "resolved": "https://registry.npmjs.org/braces/-/braces-3.0.2.tgz",
      "integrity": "sha512-b8um+L1RzM3WDSzvhm6gIz1yfTbBt6YTlcEKAvsmqCZZFw46z626lVj9j1yEPW33H5H+lBQpZMP1k8l+78Ha0A==",
      "dev": true,
      "requires": {
        "fill-range": "^7.0.1"
      }
    },
    "brorand": {
      "version": "1.1.0",
      "resolved": "https://registry.npmjs.org/brorand/-/brorand-1.1.0.tgz",
      "integrity": "sha1-EsJe/kCkXjwyPrhnWgoM5XsiNx8=",
      "dev": true
    },
    "browserify-aes": {
      "version": "1.2.0",
      "resolved": "https://registry.npmjs.org/browserify-aes/-/browserify-aes-1.2.0.tgz",
      "integrity": "sha512-+7CHXqGuspUn/Sl5aO7Ea0xWGAtETPXNSAjHo48JfLdPWcMng33Xe4znFvQweqc/uzk5zSOI3H52CYnjCfb5hA==",
      "dev": true,
      "requires": {
        "buffer-xor": "^1.0.3",
        "cipher-base": "^1.0.0",
        "create-hash": "^1.1.0",
        "evp_bytestokey": "^1.0.3",
        "inherits": "^2.0.1",
        "safe-buffer": "^5.0.1"
      }
    },
    "browserify-cipher": {
      "version": "1.0.1",
      "resolved": "https://registry.npmjs.org/browserify-cipher/-/browserify-cipher-1.0.1.tgz",
      "integrity": "sha512-sPhkz0ARKbf4rRQt2hTpAHqn47X3llLkUGn+xEJzLjwY8LRs2p0v7ljvI5EyoRO/mexrNunNECisZs+gw2zz1w==",
      "dev": true,
      "requires": {
        "browserify-aes": "^1.0.4",
        "browserify-des": "^1.0.0",
        "evp_bytestokey": "^1.0.0"
      }
    },
    "browserify-des": {
      "version": "1.0.2",
      "resolved": "https://registry.npmjs.org/browserify-des/-/browserify-des-1.0.2.tgz",
      "integrity": "sha512-BioO1xf3hFwz4kc6iBhI3ieDFompMhrMlnDFC4/0/vd5MokpuAc3R+LYbwTA9A5Yc9pq9UYPqffKpW2ObuwX5A==",
      "dev": true,
      "requires": {
        "cipher-base": "^1.0.1",
        "des.js": "^1.0.0",
        "inherits": "^2.0.1",
        "safe-buffer": "^5.1.2"
      }
    },
    "browserify-rsa": {
      "version": "4.0.1",
      "resolved": "https://registry.npmjs.org/browserify-rsa/-/browserify-rsa-4.0.1.tgz",
      "integrity": "sha1-IeCr+vbyApzy+vsTNWenAdQTVSQ=",
      "dev": true,
      "requires": {
        "bn.js": "^4.1.0",
        "randombytes": "^2.0.1"
      }
    },
    "browserify-sign": {
      "version": "4.2.1",
      "resolved": "https://registry.npmjs.org/browserify-sign/-/browserify-sign-4.2.1.tgz",
      "integrity": "sha512-/vrA5fguVAKKAVTNJjgSm1tRQDHUU6DbwO9IROu/0WAzC8PKhucDSh18J0RMvVeHAn5puMd+QHC2erPRNf8lmg==",
      "dev": true,
      "requires": {
        "bn.js": "^5.1.1",
        "browserify-rsa": "^4.0.1",
        "create-hash": "^1.2.0",
        "create-hmac": "^1.1.7",
        "elliptic": "^6.5.3",
        "inherits": "^2.0.4",
        "parse-asn1": "^5.1.5",
        "readable-stream": "^3.6.0",
        "safe-buffer": "^5.2.0"
      },
      "dependencies": {
        "bn.js": {
          "version": "5.1.2",
          "resolved": "https://registry.npmjs.org/bn.js/-/bn.js-5.1.2.tgz",
          "integrity": "sha512-40rZaf3bUNKTVYu9sIeeEGOg7g14Yvnj9kH7b50EiwX0Q7A6umbvfI5tvHaOERH0XigqKkfLkFQxzb4e6CIXnA==",
          "dev": true
        },
        "inherits": {
          "version": "2.0.4",
          "resolved": "https://registry.npmjs.org/inherits/-/inherits-2.0.4.tgz",
          "integrity": "sha512-k/vGaX4/Yla3WzyMCvTQOXYeIHvqOKtnqBduzTHpzpQZzAskKMhZ2K+EnBiSM9zGSoIFeMpXKxa4dYeZIQqewQ==",
          "dev": true
        },
        "readable-stream": {
          "version": "3.6.0",
          "resolved": "https://registry.npmjs.org/readable-stream/-/readable-stream-3.6.0.tgz",
          "integrity": "sha512-BViHy7LKeTz4oNnkcLJ+lVSL6vpiFeX6/d3oSH8zCW7UxP2onchk+vTGB143xuFjHS3deTgkKoXXymXqymiIdA==",
          "dev": true,
          "requires": {
            "inherits": "^2.0.3",
            "string_decoder": "^1.1.1",
            "util-deprecate": "^1.0.1"
          }
        },
        "safe-buffer": {
          "version": "5.2.1",
          "resolved": "https://registry.npmjs.org/safe-buffer/-/safe-buffer-5.2.1.tgz",
          "integrity": "sha512-rp3So07KcdmmKbGvgaNxQSJr7bGVSVk5S9Eq1F+ppbRo70+YeaDxkw5Dd8NPN+GD6bjnYm2VuPuCXmpuYvmCXQ==",
          "dev": true
        }
      }
    },
    "browserify-zlib": {
      "version": "0.2.0",
      "resolved": "https://registry.npmjs.org/browserify-zlib/-/browserify-zlib-0.2.0.tgz",
      "integrity": "sha512-Z942RysHXmJrhqk88FmKBVq/v5tqmSkDz7p54G/MGyjMnCFFnC79XWNbg+Vta8W6Wb2qtSZTSxIGkJrRpCFEiA==",
      "dev": true,
      "requires": {
        "pako": "~1.0.5"
      }
    },
    "browserslist": {
      "version": "4.14.0",
      "resolved": "https://registry.npmjs.org/browserslist/-/browserslist-4.14.0.tgz",
      "integrity": "sha512-pUsXKAF2lVwhmtpeA3LJrZ76jXuusrNyhduuQs7CDFf9foT4Y38aQOserd2lMe5DSSrjf3fx34oHwryuvxAUgQ==",
      "dev": true,
      "requires": {
        "caniuse-lite": "^1.0.30001111",
        "electron-to-chromium": "^1.3.523",
        "escalade": "^3.0.2",
        "node-releases": "^1.1.60"
      }
    },
    "bson": {
      "version": "1.1.5",
      "resolved": "https://registry.npmjs.org/bson/-/bson-1.1.5.tgz",
      "integrity": "sha512-kDuEzldR21lHciPQAIulLs1LZlCXdLziXI6Mb/TDkwXhb//UORJNPXgcRs2CuO4H0DcMkpfT3/ySsP3unoZjBg=="
    },
    "buble": {
      "version": "0.19.8",
      "resolved": "https://registry.npmjs.org/buble/-/buble-0.19.8.tgz",
      "integrity": "sha512-IoGZzrUTY5fKXVkgGHw3QeXFMUNBFv+9l8a4QJKG1JhG3nCMHTdEX1DCOg8568E2Q9qvAQIiSokv6Jsgx8p2cA==",
      "requires": {
        "acorn": "^6.1.1",
        "acorn-dynamic-import": "^4.0.0",
        "acorn-jsx": "^5.0.1",
        "chalk": "^2.4.2",
        "magic-string": "^0.25.3",
        "minimist": "^1.2.0",
        "os-homedir": "^2.0.0",
        "regexpu-core": "^4.5.4"
      },
      "dependencies": {
        "acorn": {
          "version": "6.4.1",
          "resolved": "https://registry.npmjs.org/acorn/-/acorn-6.4.1.tgz",
          "integrity": "sha512-ZVA9k326Nwrj3Cj9jlh3wGFutC2ZornPNARZwsNYqQYgN0EsV2d53w5RN/co65Ohn4sUAUtb1rSUAOD6XN9idA=="
        }
      }
    },
    "bubleify": {
      "version": "1.2.1",
      "resolved": "https://registry.npmjs.org/bubleify/-/bubleify-1.2.1.tgz",
      "integrity": "sha512-vp3NHmaQVoKaKWvi15FTMinPNjfp+47+/kFJ9ifezdMF/CBLArCxDVUh+FQE3qRxCRj1qyjJqilTBHHqlM8MaQ==",
      "requires": {
        "buble": "^0.19.3"
      }
    },
    "buffer": {
      "version": "4.9.2",
      "resolved": "https://registry.npmjs.org/buffer/-/buffer-4.9.2.tgz",
      "integrity": "sha512-xq+q3SRMOxGivLhBNaUdC64hDTQwejJ+H0T/NB1XMtTVEwNTrfFF3gAxiyW0Bu/xWEGhjVKgUcMhCrUy2+uCWg==",
      "dev": true,
      "requires": {
        "base64-js": "^1.0.2",
        "ieee754": "^1.1.4",
        "isarray": "^1.0.0"
      }
    },
    "buffer-from": {
      "version": "1.1.1",
      "resolved": "https://registry.npmjs.org/buffer-from/-/buffer-from-1.1.1.tgz",
      "integrity": "sha512-MQcXEUbCKtEo7bhqEs6560Hyd4XaovZlO/k9V3hjVUF/zwW7KBVdSK4gIt/bzwS9MbR5qob+F5jusZsb0YQK2A=="
    },
    "buffer-indexof": {
      "version": "1.1.1",
      "resolved": "https://registry.npmjs.org/buffer-indexof/-/buffer-indexof-1.1.1.tgz",
      "integrity": "sha512-4/rOEg86jivtPTeOUUT61jJO1Ya1TrR/OkqCSZDyq84WJh3LuuiphBYJN+fm5xufIk4XAFcEwte/8WzC8If/1g==",
      "dev": true
    },
    "buffer-xor": {
      "version": "1.0.3",
      "resolved": "https://registry.npmjs.org/buffer-xor/-/buffer-xor-1.0.3.tgz",
      "integrity": "sha1-JuYe0UIvtw3ULm42cp7VHYVf6Nk=",
      "dev": true
    },
    "builtin-status-codes": {
      "version": "3.0.0",
      "resolved": "https://registry.npmjs.org/builtin-status-codes/-/builtin-status-codes-3.0.0.tgz",
      "integrity": "sha1-hZgoeOIbmOHGZCXgPQF0eI9Wnug=",
      "dev": true
    },
    "bytes": {
      "version": "3.1.0",
      "resolved": "https://registry.npmjs.org/bytes/-/bytes-3.1.0.tgz",
      "integrity": "sha512-zauLjrfCG+xvoyaqLoV8bLVXXNGC4JqlxFCutSDWA6fJrTo2ZuvLYTqZ7aHBLZSMOopbzwv8f+wZcVzfVTI2Dg=="
    },
    "cacache": {
      "version": "12.0.4",
      "resolved": "https://registry.npmjs.org/cacache/-/cacache-12.0.4.tgz",
      "integrity": "sha512-a0tMB40oefvuInr4Cwb3GerbL9xTj1D5yg0T5xrjGCGyfvbxseIXX7BAO/u/hIXdafzOI5JC3wDwHyf24buOAQ==",
      "dev": true,
      "requires": {
        "bluebird": "^3.5.5",
        "chownr": "^1.1.1",
        "figgy-pudding": "^3.5.1",
        "glob": "^7.1.4",
        "graceful-fs": "^4.1.15",
        "infer-owner": "^1.0.3",
        "lru-cache": "^5.1.1",
        "mississippi": "^3.0.0",
        "mkdirp": "^0.5.1",
        "move-concurrently": "^1.0.1",
        "promise-inflight": "^1.0.1",
        "rimraf": "^2.6.3",
        "ssri": "^6.0.1",
        "unique-filename": "^1.1.1",
        "y18n": "^4.0.0"
      }
    },
    "cache-base": {
      "version": "1.0.1",
      "resolved": "https://registry.npmjs.org/cache-base/-/cache-base-1.0.1.tgz",
      "integrity": "sha512-AKcdTnFSWATd5/GCPRxr2ChwIJ85CeyrEyjRHlKxQ56d4XJMGym0uAiKn0xbLOGOl3+yRpOTi484dVCEc5AUzQ==",
      "dev": true,
      "requires": {
        "collection-visit": "^1.0.0",
        "component-emitter": "^1.2.1",
        "get-value": "^2.0.6",
        "has-value": "^1.0.0",
        "isobject": "^3.0.1",
        "set-value": "^2.0.0",
        "to-object-path": "^0.3.0",
        "union-value": "^1.0.0",
        "unset-value": "^1.0.0"
      }
    },
    "cacheable-request": {
      "version": "6.1.0",
      "resolved": "https://registry.npmjs.org/cacheable-request/-/cacheable-request-6.1.0.tgz",
      "integrity": "sha512-Oj3cAGPCqOZX7Rz64Uny2GYAZNliQSqfbePrgAQ1wKAihYmCUnraBtJtKcGR4xz7wF+LoJC+ssFZvv5BgF9Igg==",
      "dev": true,
      "requires": {
        "clone-response": "^1.0.2",
        "get-stream": "^5.1.0",
        "http-cache-semantics": "^4.0.0",
        "keyv": "^3.0.0",
        "lowercase-keys": "^2.0.0",
        "normalize-url": "^4.1.0",
        "responselike": "^1.0.2"
      },
      "dependencies": {
        "get-stream": {
          "version": "5.2.0",
          "resolved": "https://registry.npmjs.org/get-stream/-/get-stream-5.2.0.tgz",
          "integrity": "sha512-nBF+F1rAZVCu/p7rjzgA+Yb4lfYXrpl7a6VmJrU8wF9I1CKvP/QwPNZHnOlwbTkY6dvtFIzFMSyQXbLoTQPRpA==",
          "dev": true,
          "requires": {
            "pump": "^3.0.0"
          }
        },
        "lowercase-keys": {
          "version": "2.0.0",
          "resolved": "https://registry.npmjs.org/lowercase-keys/-/lowercase-keys-2.0.0.tgz",
          "integrity": "sha512-tqNXrS78oMOE73NMxK4EMLQsQowWf8jKooH9g7xPavRT706R6bkQJ6DY2Te7QukaZsulxa30wQ7bk0pm4XiHmA==",
          "dev": true
        },
        "normalize-url": {
          "version": "4.5.0",
          "resolved": "https://registry.npmjs.org/normalize-url/-/normalize-url-4.5.0.tgz",
          "integrity": "sha512-2s47yzUxdexf1OhyRi4Em83iQk0aPvwTddtFz4hnSSw9dCEsLEGf6SwIO8ss/19S9iBb5sJaOuTvTGDeZI00BQ==",
          "dev": true
        }
      }
    },
    "caller-callsite": {
      "version": "2.0.0",
      "resolved": "https://registry.npmjs.org/caller-callsite/-/caller-callsite-2.0.0.tgz",
      "integrity": "sha1-hH4PzgoiN1CpoCfFSzNzGtMVQTQ=",
      "dev": true,
      "requires": {
        "callsites": "^2.0.0"
      },
      "dependencies": {
        "callsites": {
          "version": "2.0.0",
          "resolved": "https://registry.npmjs.org/callsites/-/callsites-2.0.0.tgz",
          "integrity": "sha1-BuuE8A7qQT2oav/vrL/7Ngk7PFA=",
          "dev": true
        }
      }
    },
    "caller-path": {
      "version": "2.0.0",
      "resolved": "https://registry.npmjs.org/caller-path/-/caller-path-2.0.0.tgz",
      "integrity": "sha1-Ro+DBE42mrIBD6xfBs7uFbsssfQ=",
      "dev": true,
      "requires": {
        "caller-callsite": "^2.0.0"
      }
    },
    "callsites": {
      "version": "3.1.0",
      "resolved": "https://registry.npmjs.org/callsites/-/callsites-3.1.0.tgz",
      "integrity": "sha512-P8BjAsXvZS+VIDUI11hHCQEv74YT67YUi5JJFNWIqL235sBmjX4+qx9Muvls5ivyNENctx46xQLQ3aTuE7ssaQ==",
      "dev": true
    },
    "camel-case": {
      "version": "3.0.0",
      "resolved": "https://registry.npmjs.org/camel-case/-/camel-case-3.0.0.tgz",
      "integrity": "sha1-yjw2iKTpzzpM2nd9xNy8cTJJz3M=",
      "dev": true,
      "requires": {
        "no-case": "^2.2.0",
        "upper-case": "^1.1.1"
      }
    },
    "camelcase": {
      "version": "5.3.1",
      "resolved": "https://registry.npmjs.org/camelcase/-/camelcase-5.3.1.tgz",
      "integrity": "sha512-L28STB170nwWS63UjtlEOE3dldQApaJXZkOI1uMFfzf3rRuPegHaHesyee+YxQ+W6SvRDQV6UrdOdRiR153wJg==",
      "dev": true
    },
    "camelcase-keys": {
      "version": "2.1.0",
      "resolved": "https://registry.npmjs.org/camelcase-keys/-/camelcase-keys-2.1.0.tgz",
      "integrity": "sha1-MIvur/3ygRkFHvodkyITyRuPkuc=",
      "dev": true,
      "requires": {
        "camelcase": "^2.0.0",
        "map-obj": "^1.0.0"
      },
      "dependencies": {
        "camelcase": {
          "version": "2.1.1",
          "resolved": "https://registry.npmjs.org/camelcase/-/camelcase-2.1.1.tgz",
          "integrity": "sha1-fB0W1nmhu+WcoCys7PsBHiAfWh8=",
          "dev": true
        }
      }
    },
    "caniuse-api": {
      "version": "3.0.0",
      "resolved": "https://registry.npmjs.org/caniuse-api/-/caniuse-api-3.0.0.tgz",
      "integrity": "sha512-bsTwuIg/BZZK/vreVTYYbSWoe2F+71P7K5QGEX+pT250DZbfU1MQ5prOKpPR+LL6uWKK3KMwMCAS74QB3Um1uw==",
      "dev": true,
      "requires": {
        "browserslist": "^4.0.0",
        "caniuse-lite": "^1.0.0",
        "lodash.memoize": "^4.1.2",
        "lodash.uniq": "^4.5.0"
      }
    },
    "caniuse-lite": {
      "version": "1.0.30001113",
      "resolved": "https://registry.npmjs.org/caniuse-lite/-/caniuse-lite-1.0.30001113.tgz",
      "integrity": "sha512-qMvjHiKH21zzM/VDZr6oosO6Ri3U0V2tC015jRXjOecwQCJtsU5zklTNTk31jQbIOP8gha0h1ccM/g0ECP+4BA==",
      "dev": true
    },
    "canvas-fit": {
      "version": "1.5.0",
      "resolved": "https://registry.npmjs.org/canvas-fit/-/canvas-fit-1.5.0.tgz",
      "integrity": "sha1-rhO+Zq3kL1vg5IfjRfzjCl5bXl8=",
      "requires": {
        "element-size": "^1.1.1"
      }
    },
    "caseless": {
      "version": "0.12.0",
      "resolved": "https://registry.npmjs.org/caseless/-/caseless-0.12.0.tgz",
      "integrity": "sha1-G2gcIf+EAzyCZUMJBolCDRhxUdw=",
      "dev": true
    },
    "cdt2d": {
      "version": "1.0.0",
      "resolved": "https://registry.npmjs.org/cdt2d/-/cdt2d-1.0.0.tgz",
      "integrity": "sha1-TyEkNLzWe9s9aLj+9KzcLFRBUUE=",
      "requires": {
        "binary-search-bounds": "^2.0.3",
        "robust-in-sphere": "^1.1.3",
        "robust-orientation": "^1.1.3"
      }
    },
    "cell-orientation": {
      "version": "1.0.1",
      "resolved": "https://registry.npmjs.org/cell-orientation/-/cell-orientation-1.0.1.tgz",
      "integrity": "sha1-tQStlqZq0obZ7dmFoiU9A7gNKFA="
    },
    "chalk": {
      "version": "2.4.2",
      "resolved": "https://registry.npmjs.org/chalk/-/chalk-2.4.2.tgz",
      "integrity": "sha512-Mti+f9lpJNcwF4tWV8/OrTTtF1gZi+f8FqlyAdouralcFWFQWF2+NgCHShjkCb+IFBLq9buZwE1xckQU4peSuQ==",
      "requires": {
        "ansi-styles": "^3.2.1",
        "escape-string-regexp": "^1.0.5",
        "supports-color": "^5.3.0"
      }
    },
    "chardet": {
      "version": "0.7.0",
      "resolved": "https://registry.npmjs.org/chardet/-/chardet-0.7.0.tgz",
      "integrity": "sha512-mT8iDcrh03qDGRRmoA2hmBJnxpllMR+0/0qlzjqZES6NdiWDcZkCNAk4rPFZ9Q85r27unkiNNg8ZOiwZXBHwcA==",
      "dev": true
    },
    "chokidar": {
      "version": "3.4.2",
      "resolved": "https://registry.npmjs.org/chokidar/-/chokidar-3.4.2.tgz",
      "integrity": "sha512-IZHaDeBeI+sZJRX7lGcXsdzgvZqKv6sECqsbErJA4mHWfpRrD8B97kSFN4cQz6nGBGiuFia1MKR4d6c1o8Cv7A==",
      "dev": true,
      "requires": {
        "anymatch": "~3.1.1",
        "braces": "~3.0.2",
        "fsevents": "~2.1.2",
        "glob-parent": "~5.1.0",
        "is-binary-path": "~2.1.0",
        "is-glob": "~4.0.1",
        "normalize-path": "~3.0.0",
        "readdirp": "~3.4.0"
      },
      "dependencies": {
        "glob-parent": {
          "version": "5.1.1",
          "resolved": "https://registry.npmjs.org/glob-parent/-/glob-parent-5.1.1.tgz",
          "integrity": "sha512-FnI+VGOpnlGHWZxthPGR+QhR78fuiK0sNLkHQv+bL9fQi57lNNdquIbna/WrfROrolq8GK5Ek6BiMwqL/voRYQ==",
          "dev": true,
          "requires": {
            "is-glob": "^4.0.1"
          }
        }
      }
    },
    "chownr": {
      "version": "1.1.4",
      "resolved": "https://registry.npmjs.org/chownr/-/chownr-1.1.4.tgz",
      "integrity": "sha512-jJ0bqzaylmJtVnNgzTeSOs8DPavpbYgEr/b0YL8/2GO3xJEhInFmhKMUnEJQjZumK7KXGFhUy89PrsJWlakBVg==",
      "dev": true
    },
    "chrome-trace-event": {
      "version": "1.0.2",
      "resolved": "https://registry.npmjs.org/chrome-trace-event/-/chrome-trace-event-1.0.2.tgz",
      "integrity": "sha512-9e/zx1jw7B4CO+c/RXoCsfg/x1AfUBioy4owYH0bJprEYAx5hRFLRhWBqHAG57D0ZM4H7vxbP7bPe0VwhQRYDQ==",
      "dev": true,
      "requires": {
        "tslib": "^1.9.0"
      }
    },
    "ci-info": {
      "version": "2.0.0",
      "resolved": "https://registry.npmjs.org/ci-info/-/ci-info-2.0.0.tgz",
      "integrity": "sha512-5tK7EtrZ0N+OLFMthtqOj4fI2Jeb88C4CAZPu25LDVUgXJ0A3Js4PMGqrn0JU1W0Mh1/Z8wZzYPxqUrXeBboCQ==",
      "dev": true
    },
    "cipher-base": {
      "version": "1.0.4",
      "resolved": "https://registry.npmjs.org/cipher-base/-/cipher-base-1.0.4.tgz",
      "integrity": "sha512-Kkht5ye6ZGmwv40uUDZztayT2ThLQGfnj/T71N/XzeZeo3nf8foyW7zGTsPYkEya3m5f3cAypH+qe7YOrM1U2Q==",
      "dev": true,
      "requires": {
        "inherits": "^2.0.1",
        "safe-buffer": "^5.0.1"
      }
    },
    "circumcenter": {
      "version": "1.0.0",
      "resolved": "https://registry.npmjs.org/circumcenter/-/circumcenter-1.0.0.tgz",
      "integrity": "sha1-INeqE7F/usUvUtpPVMasi5Bu5Sk=",
      "requires": {
        "dup": "^1.0.0",
        "robust-linear-solve": "^1.0.0"
      }
    },
    "circumradius": {
      "version": "1.0.0",
      "resolved": "https://registry.npmjs.org/circumradius/-/circumradius-1.0.0.tgz",
      "integrity": "sha1-cGxEfj5VzR7T0RvRM+N8JSzDBbU=",
      "requires": {
        "circumcenter": "^1.0.0"
      }
    },
    "clamp": {
      "version": "1.0.1",
      "resolved": "https://registry.npmjs.org/clamp/-/clamp-1.0.1.tgz",
      "integrity": "sha1-ZqDmQBGBbjcZaCj9yMjBRzEshjQ="
    },
    "class-utils": {
      "version": "0.3.6",
      "resolved": "https://registry.npmjs.org/class-utils/-/class-utils-0.3.6.tgz",
      "integrity": "sha512-qOhPa/Fj7s6TY8H8esGu5QNpMMQxz79h+urzrNYN6mn+9BnxlDGf5QZ+XeCDsxSjPqsSR56XOZOJmpeurnLMeg==",
      "dev": true,
      "requires": {
        "arr-union": "^3.1.0",
        "define-property": "^0.2.5",
        "isobject": "^3.0.0",
        "static-extend": "^0.1.1"
      },
      "dependencies": {
        "define-property": {
          "version": "0.2.5",
          "resolved": "https://registry.npmjs.org/define-property/-/define-property-0.2.5.tgz",
          "integrity": "sha1-w1se+RjsPJkPmlvFe+BKrOxcgRY=",
          "dev": true,
          "requires": {
            "is-descriptor": "^0.1.0"
          }
        }
      }
    },
    "clean-css": {
      "version": "4.2.3",
      "resolved": "https://registry.npmjs.org/clean-css/-/clean-css-4.2.3.tgz",
      "integrity": "sha512-VcMWDN54ZN/DS+g58HYL5/n4Zrqe8vHJpGA8KdgUXFU4fuP/aHNw8eld9SyEIyabIMJX/0RaY/fplOo5hYLSFA==",
      "dev": true,
      "requires": {
        "source-map": "~0.6.0"
      }
    },
    "clean-pslg": {
      "version": "1.1.2",
      "resolved": "https://registry.npmjs.org/clean-pslg/-/clean-pslg-1.1.2.tgz",
      "integrity": "sha1-vTXHRgt+irWp92Gl7VF5aqPIbBE=",
      "requires": {
        "big-rat": "^1.0.3",
        "box-intersect": "^1.0.1",
        "nextafter": "^1.0.0",
        "rat-vec": "^1.1.1",
        "robust-segment-intersect": "^1.0.1",
        "union-find": "^1.0.2",
        "uniq": "^1.0.1"
      }
    },
    "clean-webpack-plugin": {
      "version": "3.0.0",
      "resolved": "https://registry.npmjs.org/clean-webpack-plugin/-/clean-webpack-plugin-3.0.0.tgz",
      "integrity": "sha512-MciirUH5r+cYLGCOL5JX/ZLzOZbVr1ot3Fw+KcvbhUb6PM+yycqd9ZhIlcigQ5gl+XhppNmw3bEFuaaMNyLj3A==",
      "dev": true,
      "requires": {
        "@types/webpack": "^4.4.31",
        "del": "^4.1.1"
      }
    },
    "cli-boxes": {
      "version": "2.2.0",
      "resolved": "https://registry.npmjs.org/cli-boxes/-/cli-boxes-2.2.0.tgz",
      "integrity": "sha512-gpaBrMAizVEANOpfZp/EEUixTXDyGt7DFzdK5hU+UbWt/J0lB0w20ncZj59Z9a93xHb9u12zF5BS6i9RKbtg4w==",
      "dev": true
    },
    "cli-cursor": {
      "version": "3.1.0",
      "resolved": "https://registry.npmjs.org/cli-cursor/-/cli-cursor-3.1.0.tgz",
      "integrity": "sha512-I/zHAwsKf9FqGoXM4WWRACob9+SNukZTd94DWF57E4toouRulbCxcUh6RKUEOQlYTHJnzkPMySvPNaaSLNfLZw==",
      "dev": true,
      "requires": {
        "restore-cursor": "^3.1.0"
      }
    },
    "cli-width": {
      "version": "3.0.0",
      "resolved": "https://registry.npmjs.org/cli-width/-/cli-width-3.0.0.tgz",
      "integrity": "sha512-FxqpkPPwu1HjuN93Omfm4h8uIanXofW0RxVEW3k5RKx+mJJYSthzNhp32Kzxxy3YAEZ/Dc/EWN1vZRY0+kOhbw==",
      "dev": true
    },
    "cliui": {
      "version": "5.0.0",
      "resolved": "https://registry.npmjs.org/cliui/-/cliui-5.0.0.tgz",
      "integrity": "sha512-PYeGSEmmHM6zvoef2w8TPzlrnNpXIjTipYK780YswmIP9vjxmd6Y2a3CB2Ks6/AU8NHjZugXvo8w3oWM2qnwXA==",
      "dev": true,
      "requires": {
        "string-width": "^3.1.0",
        "strip-ansi": "^5.2.0",
        "wrap-ansi": "^5.1.0"
      }
    },
    "clone-deep": {
      "version": "4.0.1",
      "resolved": "https://registry.npmjs.org/clone-deep/-/clone-deep-4.0.1.tgz",
      "integrity": "sha512-neHB9xuzh/wk0dIHweyAXv2aPGZIVk3pLMe+/RNzINf17fe0OG96QroktYAUm7SM1PBnzTabaLboqqxDyMU+SQ==",
      "dev": true,
      "requires": {
        "is-plain-object": "^2.0.4",
        "kind-of": "^6.0.2",
        "shallow-clone": "^3.0.0"
      }
    },
    "clone-response": {
      "version": "1.0.2",
      "resolved": "https://registry.npmjs.org/clone-response/-/clone-response-1.0.2.tgz",
      "integrity": "sha1-0dyXOSAxTfZ/vrlCI7TuNQI56Ws=",
      "dev": true,
      "requires": {
        "mimic-response": "^1.0.0"
      }
    },
    "coa": {
      "version": "2.0.2",
      "resolved": "https://registry.npmjs.org/coa/-/coa-2.0.2.tgz",
      "integrity": "sha512-q5/jG+YQnSy4nRTV4F7lPepBJZ8qBNJJDBuJdoejDyLXgmL7IEo+Le2JDZudFTFt7mrCqIRaSjws4ygRCTCAXA==",
      "dev": true,
      "requires": {
        "@types/q": "^1.5.1",
        "chalk": "^2.4.1",
        "q": "^1.1.2"
      }
    },
    "code-point-at": {
      "version": "1.1.0",
      "resolved": "https://registry.npmjs.org/code-point-at/-/code-point-at-1.1.0.tgz",
      "integrity": "sha1-DQcLTQQ6W+ozovGkDi7bPZpMz3c=",
      "dev": true
    },
    "collection-visit": {
      "version": "1.0.0",
      "resolved": "https://registry.npmjs.org/collection-visit/-/collection-visit-1.0.0.tgz",
      "integrity": "sha1-S8A3PBZLwykbTTaMgpzxqApZ3KA=",
      "dev": true,
      "requires": {
        "map-visit": "^1.0.0",
        "object-visit": "^1.0.0"
      }
    },
    "color": {
      "version": "3.1.2",
      "resolved": "https://registry.npmjs.org/color/-/color-3.1.2.tgz",
      "integrity": "sha512-vXTJhHebByxZn3lDvDJYw4lR5+uB3vuoHsuYA5AKuxRVn5wzzIfQKGLBmgdVRHKTJYeK5rvJcHnrd0Li49CFpg==",
      "dev": true,
      "requires": {
        "color-convert": "^1.9.1",
        "color-string": "^1.5.2"
      }
    },
    "color-alpha": {
      "version": "1.0.4",
      "resolved": "https://registry.npmjs.org/color-alpha/-/color-alpha-1.0.4.tgz",
      "integrity": "sha512-lr8/t5NPozTSqli+duAN+x+no/2WaKTeWvxhHGN+aXT6AJ8vPlzLa7UriyjWak0pSC2jHol9JgjBYnnHsGha9A==",
      "requires": {
        "color-parse": "^1.3.8"
      }
    },
    "color-convert": {
      "version": "1.9.3",
      "resolved": "https://registry.npmjs.org/color-convert/-/color-convert-1.9.3.tgz",
      "integrity": "sha512-QfAUtd+vFdAtFQcC8CCyYt1fYWxSqAiK2cSD6zDB8N3cpsEBAvRxp9zOGg6G/SHHJYAT88/az/IuDGALsNVbGg==",
      "requires": {
        "color-name": "1.1.3"
      },
      "dependencies": {
        "color-name": {
          "version": "1.1.3",
          "resolved": "https://registry.npmjs.org/color-name/-/color-name-1.1.3.tgz",
          "integrity": "sha1-p9BVi9icQveV3UIyj3QIMcpTvCU="
        }
      }
    },
    "color-id": {
      "version": "1.1.0",
      "resolved": "https://registry.npmjs.org/color-id/-/color-id-1.1.0.tgz",
      "integrity": "sha512-2iRtAn6dC/6/G7bBIo0uupVrIne1NsQJvJxZOBCzQOfk7jRq97feaDZ3RdzuHakRXXnHGNwglto3pqtRx1sX0g==",
      "requires": {
        "clamp": "^1.0.1"
      }
    },
    "color-name": {
      "version": "1.1.4",
      "resolved": "https://registry.npmjs.org/color-name/-/color-name-1.1.4.tgz",
      "integrity": "sha512-dOy+3AuW3a2wNbZHIuMZpTcgjGuLU/uBL/ubcZF9OXbDo8ff4O8yVp5Bf0efS8uEoYo5q4Fx7dY9OgQGXgAsQA=="
    },
    "color-normalize": {
      "version": "1.5.0",
      "resolved": "https://registry.npmjs.org/color-normalize/-/color-normalize-1.5.0.tgz",
      "integrity": "sha512-rUT/HDXMr6RFffrR53oX3HGWkDOP9goSAQGBkUaAYKjOE2JxozccdGyufageWDlInRAjm/jYPrf/Y38oa+7obw==",
      "requires": {
        "clamp": "^1.0.1",
        "color-rgba": "^2.1.1",
        "dtype": "^2.0.0"
      }
    },
    "color-parse": {
      "version": "1.3.8",
      "resolved": "https://registry.npmjs.org/color-parse/-/color-parse-1.3.8.tgz",
      "integrity": "sha512-1Y79qFv0n1xair3lNMTNeoFvmc3nirMVBij24zbs1f13+7fPpQClMg5b4AuKXLt3szj7BRlHMCXHplkce6XlmA==",
      "requires": {
        "color-name": "^1.0.0",
        "defined": "^1.0.0",
        "is-plain-obj": "^1.1.0"
      }
    },
    "color-rgba": {
      "version": "2.1.1",
      "resolved": "https://registry.npmjs.org/color-rgba/-/color-rgba-2.1.1.tgz",
      "integrity": "sha512-VaX97wsqrMwLSOR6H7rU1Doa2zyVdmShabKrPEIFywLlHoibgD3QW9Dw6fSqM4+H/LfjprDNAUUW31qEQcGzNw==",
      "requires": {
        "clamp": "^1.0.1",
        "color-parse": "^1.3.8",
        "color-space": "^1.14.6"
      }
    },
    "color-space": {
      "version": "1.16.0",
      "resolved": "https://registry.npmjs.org/color-space/-/color-space-1.16.0.tgz",
      "integrity": "sha512-A6WMiFzunQ8KEPFmj02OnnoUnqhmSaHaZ/0LVFcPTdlvm8+3aMJ5x1HRHy3bDHPkovkf4sS0f4wsVvwk71fKkg==",
      "requires": {
        "hsluv": "^0.0.3",
        "mumath": "^3.3.4"
      }
    },
    "color-string": {
      "version": "1.5.3",
      "resolved": "https://registry.npmjs.org/color-string/-/color-string-1.5.3.tgz",
      "integrity": "sha512-dC2C5qeWoYkxki5UAXapdjqO672AM4vZuPGRQfO8b5HKuKGBbKWpITyDYN7TOFKvRW7kOgAn3746clDBMDJyQw==",
      "dev": true,
      "requires": {
        "color-name": "^1.0.0",
        "simple-swizzle": "^0.2.2"
      }
    },
    "colormap": {
      "version": "2.3.1",
      "resolved": "https://registry.npmjs.org/colormap/-/colormap-2.3.1.tgz",
      "integrity": "sha512-TEzNlo/qYp6pBoR2SK9JiV+DG1cmUcVO/+DEJqVPSHIKNlWh5L5L4FYog7b/h0bAnhKhpOAvx/c1dFp2QE9sFw==",
      "requires": {
        "lerp": "^1.0.3"
      }
    },
    "combined-stream": {
      "version": "1.0.8",
      "resolved": "https://registry.npmjs.org/combined-stream/-/combined-stream-1.0.8.tgz",
      "integrity": "sha512-FQN4MRfuJeHf7cBbBMJFXhKSDq+2kAArBlmRBvcvFE5BB1HZKXtSFASDhdlz9zOYwxh8lDdnvmMOe/+5cdoEdg==",
      "dev": true,
      "requires": {
        "delayed-stream": "~1.0.0"
      }
    },
    "commander": {
      "version": "2.20.3",
      "resolved": "https://registry.npmjs.org/commander/-/commander-2.20.3.tgz",
      "integrity": "sha512-GpVkmM8vF2vQUkj2LvZmD35JxeJOLCwJ9cUkugyk2nuhbv3+mJvpLYYt+0+USMxE+oj+ey/lJEnhZw75x/OMcQ=="
    },
    "commondir": {
      "version": "1.0.1",
      "resolved": "https://registry.npmjs.org/commondir/-/commondir-1.0.1.tgz",
      "integrity": "sha1-3dgA2gxmEnOTzKWVDqloo6rxJTs=",
      "dev": true
    },
    "compare-angle": {
      "version": "1.0.1",
      "resolved": "https://registry.npmjs.org/compare-angle/-/compare-angle-1.0.1.tgz",
      "integrity": "sha1-pOtjQW6jx0f8a9bItjZotN5PoSk=",
      "requires": {
        "robust-orientation": "^1.0.2",
        "robust-product": "^1.0.0",
        "robust-sum": "^1.0.0",
        "signum": "^0.0.0",
        "two-sum": "^1.0.0"
      }
    },
    "compare-cell": {
      "version": "1.0.0",
      "resolved": "https://registry.npmjs.org/compare-cell/-/compare-cell-1.0.0.tgz",
      "integrity": "sha1-qetwj24OQa73qlZrEw8ZaNyeGqo="
    },
    "compare-oriented-cell": {
      "version": "1.0.1",
      "resolved": "https://registry.npmjs.org/compare-oriented-cell/-/compare-oriented-cell-1.0.1.tgz",
      "integrity": "sha1-ahSf7vnfxPj8YjWOUd1C7/u9w54=",
      "requires": {
        "cell-orientation": "^1.0.1",
        "compare-cell": "^1.0.0"
      }
    },
    "component-emitter": {
      "version": "1.3.0",
      "resolved": "https://registry.npmjs.org/component-emitter/-/component-emitter-1.3.0.tgz",
      "integrity": "sha512-Rd3se6QB+sO1TwqZjscQrurpEPIfO0/yYnSin6Q/rD3mOutHvUrCAhJub3r90uNb+SESBuE0QYoB90YdfatsRg==",
      "dev": true
    },
    "compressible": {
      "version": "2.0.18",
      "resolved": "https://registry.npmjs.org/compressible/-/compressible-2.0.18.tgz",
      "integrity": "sha512-AF3r7P5dWxL8MxyITRMlORQNaOA2IkAFaTr4k7BUumjPtRpGDTZpl0Pb1XCO6JeDCBdp126Cgs9sMxqSjgYyRg==",
      "dev": true,
      "requires": {
        "mime-db": ">= 1.43.0 < 2"
      }
    },
    "compression": {
      "version": "1.7.4",
      "resolved": "https://registry.npmjs.org/compression/-/compression-1.7.4.tgz",
      "integrity": "sha512-jaSIDzP9pZVS4ZfQ+TzvtiWhdpFhE2RDHz8QJkpX9SIpLq88VueF5jJw6t+6CUQcAoA6t+x89MLrWAqpfDE8iQ==",
      "dev": true,
      "requires": {
        "accepts": "~1.3.5",
        "bytes": "3.0.0",
        "compressible": "~2.0.16",
        "debug": "2.6.9",
        "on-headers": "~1.0.2",
        "safe-buffer": "5.1.2",
        "vary": "~1.1.2"
      },
      "dependencies": {
        "bytes": {
          "version": "3.0.0",
          "resolved": "https://registry.npmjs.org/bytes/-/bytes-3.0.0.tgz",
          "integrity": "sha1-0ygVQE1olpn4Wk6k+odV3ROpYEg=",
          "dev": true
        },
        "debug": {
          "version": "2.6.9",
          "resolved": "https://registry.npmjs.org/debug/-/debug-2.6.9.tgz",
          "integrity": "sha512-bC7ElrdJaJnPbAP+1EotYvqZsb3ecl5wi6Bfi6BJTUcNowp6cvspg0jXznRTKDjm/E7AdgFBVeAPVMNcKGsHMA==",
          "dev": true,
          "requires": {
            "ms": "2.0.0"
          }
        }
      }
    },
    "compute-dims": {
      "version": "1.1.0",
      "resolved": "https://registry.npmjs.org/compute-dims/-/compute-dims-1.1.0.tgz",
      "integrity": "sha512-YHMiIKjH/8Eom8zATk3g8/lH3HxGCZcVQyEfEoVrfWI7od/WRpTgRGShnei3jArYSx77mQqPxZNokjGHCdLfxg==",
      "requires": {
        "utils-copy": "^1.0.0",
        "validate.io-array": "^1.0.6",
        "validate.io-matrix-like": "^1.0.2",
        "validate.io-ndarray-like": "^1.0.0",
        "validate.io-positive-integer": "^1.0.0"
      }
    },
    "concat-map": {
      "version": "0.0.1",
      "resolved": "https://registry.npmjs.org/concat-map/-/concat-map-0.0.1.tgz",
      "integrity": "sha1-2Klr13/Wjfd5OnMDajug1UBdR3s="
    },
    "concat-stream": {
      "version": "1.6.2",
      "resolved": "https://registry.npmjs.org/concat-stream/-/concat-stream-1.6.2.tgz",
      "integrity": "sha512-27HBghJxjiZtIk3Ycvn/4kbJk/1uZuJFfuPEns6LaEvpvG1f0hTea8lilrouyo9mVc2GWdcEZ8OLoGmSADlrCw==",
      "requires": {
        "buffer-from": "^1.0.0",
        "inherits": "^2.0.3",
        "readable-stream": "^2.2.2",
        "typedarray": "^0.0.6"
      }
    },
    "concurrently": {
      "version": "5.3.0",
      "resolved": "https://registry.npmjs.org/concurrently/-/concurrently-5.3.0.tgz",
      "integrity": "sha512-8MhqOB6PWlBfA2vJ8a0bSFKATOdWlHiQlk11IfmQBPaHVP8oP2gsh2MObE6UR3hqDHqvaIvLTyceNW6obVuFHQ==",
      "dev": true,
      "requires": {
        "chalk": "^2.4.2",
        "date-fns": "^2.0.1",
        "lodash": "^4.17.15",
        "read-pkg": "^4.0.1",
        "rxjs": "^6.5.2",
        "spawn-command": "^0.0.2-1",
        "supports-color": "^6.1.0",
        "tree-kill": "^1.2.2",
        "yargs": "^13.3.0"
      },
      "dependencies": {
        "supports-color": {
          "version": "6.1.0",
          "resolved": "https://registry.npmjs.org/supports-color/-/supports-color-6.1.0.tgz",
          "integrity": "sha512-qe1jfm1Mg7Nq/NSh6XE24gPXROEVsWHxC1LIx//XNlD9iw7YZQGjZNjYN7xGaEG6iKdA8EtNFW6R0gjnVXp+wQ==",
          "dev": true,
          "requires": {
            "has-flag": "^3.0.0"
          }
        }
      }
    },
    "configstore": {
      "version": "5.0.1",
      "resolved": "https://registry.npmjs.org/configstore/-/configstore-5.0.1.tgz",
      "integrity": "sha512-aMKprgk5YhBNyH25hj8wGt2+D52Sw1DRRIzqBwLp2Ya9mFmY8KPvvtvmna8SxVR9JMZ4kzMD68N22vlaRpkeFA==",
      "dev": true,
      "requires": {
        "dot-prop": "^5.2.0",
        "graceful-fs": "^4.1.2",
        "make-dir": "^3.0.0",
        "unique-string": "^2.0.0",
        "write-file-atomic": "^3.0.0",
        "xdg-basedir": "^4.0.0"
      },
      "dependencies": {
        "make-dir": {
          "version": "3.1.0",
          "resolved": "https://registry.npmjs.org/make-dir/-/make-dir-3.1.0.tgz",
          "integrity": "sha512-g3FeP20LNwhALb/6Cz6Dd4F2ngze0jz7tbzrD2wAV+o9FeNHe4rL+yK2md0J/fiSf1sa1ADhXqi5+oVwOM/eGw==",
          "dev": true,
          "requires": {
            "semver": "^6.0.0"
          }
        },
        "semver": {
          "version": "6.3.0",
          "resolved": "https://registry.npmjs.org/semver/-/semver-6.3.0.tgz",
          "integrity": "sha512-b39TBaTSfV6yBrapU89p5fKekE2m/NwnDocOVruQFS1/veMgdzuPcnOM34M6CwxW8jH/lxEa5rBoDeUwu5HHTw==",
          "dev": true
        }
      }
    },
    "connect-history-api-fallback": {
      "version": "1.6.0",
      "resolved": "https://registry.npmjs.org/connect-history-api-fallback/-/connect-history-api-fallback-1.6.0.tgz",
      "integrity": "sha512-e54B99q/OUoH64zYYRf3HBP5z24G38h5D3qXu23JGRoigpX5Ss4r9ZnDk3g0Z8uQC2x2lPaJ+UlWBc1ZWBWdLg==",
      "dev": true
    },
    "console-browserify": {
      "version": "1.2.0",
      "resolved": "https://registry.npmjs.org/console-browserify/-/console-browserify-1.2.0.tgz",
      "integrity": "sha512-ZMkYO/LkF17QvCPqM0gxw8yUzigAOZOSWSHg91FH6orS7vcEj5dVZTidN2fQ14yBSdg97RqhSNwLUXInd52OTA==",
      "dev": true
    },
    "console-control-strings": {
      "version": "1.1.0",
      "resolved": "https://registry.npmjs.org/console-control-strings/-/console-control-strings-1.1.0.tgz",
      "integrity": "sha1-PXz0Rk22RG6mRL9LOVB/mFEAjo4=",
      "dev": true
    },
    "consolidate": {
      "version": "0.15.1",
      "resolved": "https://registry.npmjs.org/consolidate/-/consolidate-0.15.1.tgz",
      "integrity": "sha512-DW46nrsMJgy9kqAbPt5rKaCr7uFtpo4mSUvLHIUbJEjm0vo+aY5QLwBUq3FK4tRnJr/X0Psc0C4jf/h+HtXSMw==",
      "dev": true,
      "requires": {
        "bluebird": "^3.1.1"
      }
    },
    "const-max-uint32": {
      "version": "1.0.2",
      "resolved": "https://registry.npmjs.org/const-max-uint32/-/const-max-uint32-1.0.2.tgz",
      "integrity": "sha1-8Am7YjDmeO2HTdLWqc2ePL+rtnY="
    },
    "const-pinf-float64": {
      "version": "1.0.0",
      "resolved": "https://registry.npmjs.org/const-pinf-float64/-/const-pinf-float64-1.0.0.tgz",
      "integrity": "sha1-9u+w15+cCYbT558pI6v5twtj1yY="
    },
    "constants-browserify": {
      "version": "1.0.0",
      "resolved": "https://registry.npmjs.org/constants-browserify/-/constants-browserify-1.0.0.tgz",
      "integrity": "sha1-wguW2MYXdIqvHBYCF2DNJ/y4y3U=",
      "dev": true
    },
    "contains-path": {
      "version": "0.1.0",
      "resolved": "https://registry.npmjs.org/contains-path/-/contains-path-0.1.0.tgz",
      "integrity": "sha1-/ozxhP9mcLa67wGp1IYaXL7EEgo=",
      "dev": true
    },
    "content-disposition": {
      "version": "0.5.3",
      "resolved": "https://registry.npmjs.org/content-disposition/-/content-disposition-0.5.3.tgz",
      "integrity": "sha512-ExO0774ikEObIAEV9kDo50o+79VCUdEB6n6lzKgGwupcVeRlhrj3qGAfwq8G6uBJjkqLrhT0qEYFcWng8z1z0g==",
      "requires": {
        "safe-buffer": "5.1.2"
      }
    },
    "content-type": {
      "version": "1.0.4",
      "resolved": "https://registry.npmjs.org/content-type/-/content-type-1.0.4.tgz",
      "integrity": "sha512-hIP3EEPs8tB9AT1L+NUqtwOAps4mk2Zob89MWXMHjHWg9milF/j4osnnQLXBCBFBk/tvIG/tUc9mOUJiPBhPXA=="
    },
    "convert-source-map": {
      "version": "1.7.0",
      "resolved": "https://registry.npmjs.org/convert-source-map/-/convert-source-map-1.7.0.tgz",
      "integrity": "sha512-4FJkXzKXEDB1snCFZlLP4gpC3JILicCpGbzG9f9G7tGqGCzETQ2hWPrcinA9oU4wtf2biUaEH5065UnMeR33oA==",
      "dev": true,
      "requires": {
        "safe-buffer": "~5.1.1"
      }
    },
    "convex-hull": {
      "version": "1.0.3",
      "resolved": "https://registry.npmjs.org/convex-hull/-/convex-hull-1.0.3.tgz",
      "integrity": "sha1-IKOqbOh/St6i/30XlxyfwcZ+H/8=",
      "requires": {
        "affine-hull": "^1.0.0",
        "incremental-convex-hull": "^1.0.1",
        "monotone-convex-hull-2d": "^1.0.1"
      }
    },
    "cookie": {
      "version": "0.4.0",
      "resolved": "https://registry.npmjs.org/cookie/-/cookie-0.4.0.tgz",
      "integrity": "sha512-+Hp8fLp57wnUSt0tY0tHEXh4voZRDnoIrZPqlo3DPiI4y9lwg/jqx+1Om94/W6ZaPDOUbnjOt/99w66zk+l1Xg=="
    },
    "cookie-signature": {
      "version": "1.0.6",
      "resolved": "https://registry.npmjs.org/cookie-signature/-/cookie-signature-1.0.6.tgz",
      "integrity": "sha1-4wOogrNCzD7oylE6eZmXNNqzriw="
    },
    "copy-concurrently": {
      "version": "1.0.5",
      "resolved": "https://registry.npmjs.org/copy-concurrently/-/copy-concurrently-1.0.5.tgz",
      "integrity": "sha512-f2domd9fsVDFtaFcbaRZuYXwtdmnzqbADSwhSWYxYB/Q8zsdUUFMXVRwXGDMWmbEzAn1kdRrtI1T/KTFOL4X2A==",
      "dev": true,
      "requires": {
        "aproba": "^1.1.1",
        "fs-write-stream-atomic": "^1.0.8",
        "iferr": "^0.1.5",
        "mkdirp": "^0.5.1",
        "rimraf": "^2.5.4",
        "run-queue": "^1.0.0"
      }
    },
    "copy-descriptor": {
      "version": "0.1.1",
      "resolved": "https://registry.npmjs.org/copy-descriptor/-/copy-descriptor-0.1.1.tgz",
      "integrity": "sha1-Z29us8OZl8LuGsOpJP1hJHSPV40=",
      "dev": true
    },
    "copy-webpack-plugin": {
      "version": "5.1.1",
      "resolved": "https://registry.npmjs.org/copy-webpack-plugin/-/copy-webpack-plugin-5.1.1.tgz",
      "integrity": "sha512-P15M5ZC8dyCjQHWwd4Ia/dm0SgVvZJMYeykVIVYXbGyqO4dWB5oyPHp9i7wjwo5LhtlhKbiBCdS2NvM07Wlybg==",
      "dev": true,
      "requires": {
        "cacache": "^12.0.3",
        "find-cache-dir": "^2.1.0",
        "glob-parent": "^3.1.0",
        "globby": "^7.1.1",
        "is-glob": "^4.0.1",
        "loader-utils": "^1.2.3",
        "minimatch": "^3.0.4",
        "normalize-path": "^3.0.0",
        "p-limit": "^2.2.1",
        "schema-utils": "^1.0.0",
        "serialize-javascript": "^2.1.2",
        "webpack-log": "^2.0.0"
      },
      "dependencies": {
        "globby": {
          "version": "7.1.1",
          "resolved": "https://registry.npmjs.org/globby/-/globby-7.1.1.tgz",
          "integrity": "sha1-+yzP+UAfhgCUXfral0QMypcrhoA=",
          "dev": true,
          "requires": {
            "array-union": "^1.0.1",
            "dir-glob": "^2.0.0",
            "glob": "^7.1.2",
            "ignore": "^3.3.5",
            "pify": "^3.0.0",
            "slash": "^1.0.0"
          }
        },
        "pify": {
          "version": "3.0.0",
          "resolved": "https://registry.npmjs.org/pify/-/pify-3.0.0.tgz",
          "integrity": "sha1-5aSs0sEB/fPZpNB/DbxNtJ3SgXY=",
          "dev": true
        },
        "schema-utils": {
          "version": "1.0.0",
          "resolved": "https://registry.npmjs.org/schema-utils/-/schema-utils-1.0.0.tgz",
          "integrity": "sha512-i27Mic4KovM/lnGsy8whRCHhc7VicJajAjTrYg11K9zfZXnYIt4k5F+kZkwjnrhKzLic/HLU4j11mjsz2G/75g==",
          "dev": true,
          "requires": {
            "ajv": "^6.1.0",
            "ajv-errors": "^1.0.0",
            "ajv-keywords": "^3.1.0"
          }
        }
      }
    },
    "core-js": {
      "version": "2.6.11",
      "resolved": "https://registry.npmjs.org/core-js/-/core-js-2.6.11.tgz",
      "integrity": "sha512-5wjnpaT/3dV+XB4borEsnAYQchn00XSgTAWKDkEqv+K8KevjbzmofK6hfJ9TZIlpj2N0xQpazy7PiRQiWHqzWg=="
    },
    "core-util-is": {
      "version": "1.0.2",
      "resolved": "https://registry.npmjs.org/core-util-is/-/core-util-is-1.0.2.tgz",
      "integrity": "sha1-tf1UIgqivFq1eqtxQMlAdUUDwac="
    },
    "cors": {
      "version": "2.8.5",
      "resolved": "https://registry.npmjs.org/cors/-/cors-2.8.5.tgz",
      "integrity": "sha512-KIHbLJqu73RGr/hnbrO9uBeixNGuvSQjul/jdFvS/KFSIH1hWVd1ng7zOHx+YrEfInLG7q4n6GHQ9cDtxv/P6g==",
      "requires": {
        "object-assign": "^4",
        "vary": "^1"
      }
    },
    "cosmiconfig": {
      "version": "5.2.1",
      "resolved": "https://registry.npmjs.org/cosmiconfig/-/cosmiconfig-5.2.1.tgz",
      "integrity": "sha512-H65gsXo1SKjf8zmrJ67eJk8aIRKV5ff2D4uKZIBZShbhGSpEmsQOPW/SKMKYhSTrqR7ufy6RP69rPogdaPh/kA==",
      "dev": true,
      "requires": {
        "import-fresh": "^2.0.0",
        "is-directory": "^0.3.1",
        "js-yaml": "^3.13.1",
        "parse-json": "^4.0.0"
      },
      "dependencies": {
        "import-fresh": {
          "version": "2.0.0",
          "resolved": "https://registry.npmjs.org/import-fresh/-/import-fresh-2.0.0.tgz",
          "integrity": "sha1-2BNVwVYS04bGH53dOSLUMEgipUY=",
          "dev": true,
          "requires": {
            "caller-path": "^2.0.0",
            "resolve-from": "^3.0.0"
          }
        },
        "resolve-from": {
          "version": "3.0.0",
          "resolved": "https://registry.npmjs.org/resolve-from/-/resolve-from-3.0.0.tgz",
          "integrity": "sha1-six699nWiBvItuZTM17rywoYh0g=",
          "dev": true
        }
      }
    },
    "country-regex": {
      "version": "1.1.0",
      "resolved": "https://registry.npmjs.org/country-regex/-/country-regex-1.1.0.tgz",
      "integrity": "sha1-UcMz3N8Sknt+XuucEKyBEqYSCJY="
    },
    "create-ecdh": {
      "version": "4.0.4",
      "resolved": "https://registry.npmjs.org/create-ecdh/-/create-ecdh-4.0.4.tgz",
      "integrity": "sha512-mf+TCx8wWc9VpuxfP2ht0iSISLZnt0JgWlrOKZiNqyUZWnjIaCIVNQArMHnCZKfEYRg6IM7A+NeJoN8gf/Ws0A==",
      "dev": true,
      "requires": {
        "bn.js": "^4.1.0",
        "elliptic": "^6.5.3"
      }
    },
    "create-hash": {
      "version": "1.2.0",
      "resolved": "https://registry.npmjs.org/create-hash/-/create-hash-1.2.0.tgz",
      "integrity": "sha512-z00bCGNHDG8mHAkP7CtT1qVu+bFQUPjYq/4Iv3C3kWjTFV10zIjfSoeqXo9Asws8gwSHDGj/hl2u4OGIjapeCg==",
      "dev": true,
      "requires": {
        "cipher-base": "^1.0.1",
        "inherits": "^2.0.1",
        "md5.js": "^1.3.4",
        "ripemd160": "^2.0.1",
        "sha.js": "^2.4.0"
      }
    },
    "create-hmac": {
      "version": "1.1.7",
      "resolved": "https://registry.npmjs.org/create-hmac/-/create-hmac-1.1.7.tgz",
      "integrity": "sha512-MJG9liiZ+ogc4TzUwuvbER1JRdgvUFSB5+VR/g5h82fGaIRWMWddtKBHi7/sVhfjQZ6SehlyhvQYrcYkaUIpLg==",
      "dev": true,
      "requires": {
        "cipher-base": "^1.0.3",
        "create-hash": "^1.1.0",
        "inherits": "^2.0.1",
        "ripemd160": "^2.0.0",
        "safe-buffer": "^5.0.1",
        "sha.js": "^2.4.8"
      }
    },
    "cross-spawn": {
      "version": "6.0.5",
      "resolved": "https://registry.npmjs.org/cross-spawn/-/cross-spawn-6.0.5.tgz",
      "integrity": "sha512-eTVLrBSt7fjbDygz805pMnstIs2VTBNkRm0qxZd+M7A5XDdxVRWO5MxGBXZhjY4cqLYLdtrGqRf8mBPmzwSpWQ==",
      "dev": true,
      "requires": {
        "nice-try": "^1.0.4",
        "path-key": "^2.0.1",
        "semver": "^5.5.0",
        "shebang-command": "^1.2.0",
        "which": "^1.2.9"
      }
    },
    "crypto-browserify": {
      "version": "3.12.0",
      "resolved": "https://registry.npmjs.org/crypto-browserify/-/crypto-browserify-3.12.0.tgz",
      "integrity": "sha512-fz4spIh+znjO2VjL+IdhEpRJ3YN6sMzITSBijk6FK2UvTqruSQW+/cCZTSNsMiZNvUeq0CqurF+dAbyiGOY6Wg==",
      "dev": true,
      "requires": {
        "browserify-cipher": "^1.0.0",
        "browserify-sign": "^4.0.0",
        "create-ecdh": "^4.0.0",
        "create-hash": "^1.1.0",
        "create-hmac": "^1.1.0",
        "diffie-hellman": "^5.0.0",
        "inherits": "^2.0.1",
        "pbkdf2": "^3.0.3",
        "public-encrypt": "^4.0.0",
        "randombytes": "^2.0.0",
        "randomfill": "^1.0.3"
      }
    },
    "crypto-random-string": {
      "version": "2.0.0",
      "resolved": "https://registry.npmjs.org/crypto-random-string/-/crypto-random-string-2.0.0.tgz",
      "integrity": "sha512-v1plID3y9r/lPhviJ1wrXpLeyUIGAZ2SHNYTEapm7/8A9nLPoyvVp3RK/EPFqn5kEznyWgYZNsRtYYIWbuG8KA==",
      "dev": true
    },
    "css-color-names": {
      "version": "0.0.4",
      "resolved": "https://registry.npmjs.org/css-color-names/-/css-color-names-0.0.4.tgz",
      "integrity": "sha1-gIrcLnnPhHOAabZGyyDsJ762KeA=",
      "dev": true
    },
    "css-declaration-sorter": {
      "version": "4.0.1",
      "resolved": "https://registry.npmjs.org/css-declaration-sorter/-/css-declaration-sorter-4.0.1.tgz",
      "integrity": "sha512-BcxQSKTSEEQUftYpBVnsH4SF05NTuBokb19/sBt6asXGKZ/6VP7PLG1CBCkFDYOnhXhPh0jMhO6xZ71oYHXHBA==",
      "dev": true,
      "requires": {
        "postcss": "^7.0.1",
        "timsort": "^0.3.0"
      }
    },
    "css-font": {
      "version": "1.2.0",
      "resolved": "https://registry.npmjs.org/css-font/-/css-font-1.2.0.tgz",
      "integrity": "sha512-V4U4Wps4dPDACJ4WpgofJ2RT5Yqwe1lEH6wlOOaIxMi0gTjdIijsc5FmxQlZ7ZZyKQkkutqqvULOp07l9c7ssA==",
      "requires": {
        "css-font-size-keywords": "^1.0.0",
        "css-font-stretch-keywords": "^1.0.1",
        "css-font-style-keywords": "^1.0.1",
        "css-font-weight-keywords": "^1.0.0",
        "css-global-keywords": "^1.0.1",
        "css-system-font-keywords": "^1.0.0",
        "pick-by-alias": "^1.2.0",
        "string-split-by": "^1.0.0",
        "unquote": "^1.1.0"
      }
    },
    "css-font-size-keywords": {
      "version": "1.0.0",
      "resolved": "https://registry.npmjs.org/css-font-size-keywords/-/css-font-size-keywords-1.0.0.tgz",
      "integrity": "sha1-hUh1rOmspqjS7g00WkSq6btttss="
    },
    "css-font-stretch-keywords": {
      "version": "1.0.1",
      "resolved": "https://registry.npmjs.org/css-font-stretch-keywords/-/css-font-stretch-keywords-1.0.1.tgz",
      "integrity": "sha1-UM7puboDH7XJUtRyMTnx4Qe1SxA="
    },
    "css-font-style-keywords": {
      "version": "1.0.1",
      "resolved": "https://registry.npmjs.org/css-font-style-keywords/-/css-font-style-keywords-1.0.1.tgz",
      "integrity": "sha1-XDUygT9jtKHelU0TzqhqtDM0CeQ="
    },
    "css-font-weight-keywords": {
      "version": "1.0.0",
      "resolved": "https://registry.npmjs.org/css-font-weight-keywords/-/css-font-weight-keywords-1.0.0.tgz",
      "integrity": "sha1-m8BGcayFvHJLV07106yWsNYE/Zc="
    },
    "css-global-keywords": {
      "version": "1.0.1",
      "resolved": "https://registry.npmjs.org/css-global-keywords/-/css-global-keywords-1.0.1.tgz",
      "integrity": "sha1-cqmupyeW0Bmx0qMlLeTlqqN+Smk="
    },
    "css-loader": {
      "version": "3.6.0",
      "resolved": "https://registry.npmjs.org/css-loader/-/css-loader-3.6.0.tgz",
      "integrity": "sha512-M5lSukoWi1If8dhQAUCvj4H8vUt3vOnwbQBH9DdTm/s4Ym2B/3dPMtYZeJmq7Q3S3Pa+I94DcZ7pc9bP14cWIQ==",
      "dev": true,
      "requires": {
        "camelcase": "^5.3.1",
        "cssesc": "^3.0.0",
        "icss-utils": "^4.1.1",
        "loader-utils": "^1.2.3",
        "normalize-path": "^3.0.0",
        "postcss": "^7.0.32",
        "postcss-modules-extract-imports": "^2.0.0",
        "postcss-modules-local-by-default": "^3.0.2",
        "postcss-modules-scope": "^2.2.0",
        "postcss-modules-values": "^3.0.0",
        "postcss-value-parser": "^4.1.0",
        "schema-utils": "^2.7.0",
        "semver": "^6.3.0"
      },
      "dependencies": {
        "semver": {
          "version": "6.3.0",
          "resolved": "https://registry.npmjs.org/semver/-/semver-6.3.0.tgz",
          "integrity": "sha512-b39TBaTSfV6yBrapU89p5fKekE2m/NwnDocOVruQFS1/veMgdzuPcnOM34M6CwxW8jH/lxEa5rBoDeUwu5HHTw==",
          "dev": true
        }
      }
    },
    "css-select": {
      "version": "1.2.0",
      "resolved": "https://registry.npmjs.org/css-select/-/css-select-1.2.0.tgz",
      "integrity": "sha1-KzoRBTnFNV8c2NMUYj6HCxIeyFg=",
      "dev": true,
      "requires": {
        "boolbase": "~1.0.0",
        "css-what": "2.1",
        "domutils": "1.5.1",
        "nth-check": "~1.0.1"
      }
    },
    "css-select-base-adapter": {
      "version": "0.1.1",
      "resolved": "https://registry.npmjs.org/css-select-base-adapter/-/css-select-base-adapter-0.1.1.tgz",
      "integrity": "sha512-jQVeeRG70QI08vSTwf1jHxp74JoZsr2XSgETae8/xC8ovSnL2WF87GTLO86Sbwdt2lK4Umg4HnnwMO4YF3Ce7w==",
      "dev": true
    },
    "css-system-font-keywords": {
      "version": "1.0.0",
      "resolved": "https://registry.npmjs.org/css-system-font-keywords/-/css-system-font-keywords-1.0.0.tgz",
      "integrity": "sha1-hcbwhquk6zLFcaMIav/ENLhII+0="
    },
    "css-tree": {
      "version": "1.0.0-alpha.37",
      "resolved": "https://registry.npmjs.org/css-tree/-/css-tree-1.0.0-alpha.37.tgz",
      "integrity": "sha512-DMxWJg0rnz7UgxKT0Q1HU/L9BeJI0M6ksor0OgqOnF+aRCDWg/N2641HmVyU9KVIu0OVVWOb2IpC9A+BJRnejg==",
      "dev": true,
      "requires": {
        "mdn-data": "2.0.4",
        "source-map": "^0.6.1"
      }
    },
    "css-what": {
      "version": "2.1.3",
      "resolved": "https://registry.npmjs.org/css-what/-/css-what-2.1.3.tgz",
      "integrity": "sha512-a+EPoD+uZiNfh+5fxw2nO9QwFa6nJe2Or35fGY6Ipw1R3R4AGz1d1TEZrCegvw2YTmZ0jXirGYlzxxpYSHwpEg==",
      "dev": true
    },
    "csscolorparser": {
      "version": "1.0.3",
      "resolved": "https://registry.npmjs.org/csscolorparser/-/csscolorparser-1.0.3.tgz",
      "integrity": "sha1-s085HupNqPPpgjHizNjfnAQfFxs="
    },
    "cssesc": {
      "version": "3.0.0",
      "resolved": "https://registry.npmjs.org/cssesc/-/cssesc-3.0.0.tgz",
      "integrity": "sha512-/Tb/JcjK111nNScGob5MNtsntNM1aCNUDipB/TkwZFhyDrrE47SOx/18wF2bbjgc3ZzCSKW1T5nt5EbFoAz/Vg==",
      "dev": true
    },
    "cssnano": {
      "version": "4.1.10",
      "resolved": "https://registry.npmjs.org/cssnano/-/cssnano-4.1.10.tgz",
      "integrity": "sha512-5wny+F6H4/8RgNlaqab4ktc3e0/blKutmq8yNlBFXA//nSFFAqAngjNVRzUvCgYROULmZZUoosL/KSoZo5aUaQ==",
      "dev": true,
      "requires": {
        "cosmiconfig": "^5.0.0",
        "cssnano-preset-default": "^4.0.7",
        "is-resolvable": "^1.0.0",
        "postcss": "^7.0.0"
      }
    },
    "cssnano-preset-default": {
      "version": "4.0.7",
      "resolved": "https://registry.npmjs.org/cssnano-preset-default/-/cssnano-preset-default-4.0.7.tgz",
      "integrity": "sha512-x0YHHx2h6p0fCl1zY9L9roD7rnlltugGu7zXSKQx6k2rYw0Hi3IqxcoAGF7u9Q5w1nt7vK0ulxV8Lo+EvllGsA==",
      "dev": true,
      "requires": {
        "css-declaration-sorter": "^4.0.1",
        "cssnano-util-raw-cache": "^4.0.1",
        "postcss": "^7.0.0",
        "postcss-calc": "^7.0.1",
        "postcss-colormin": "^4.0.3",
        "postcss-convert-values": "^4.0.1",
        "postcss-discard-comments": "^4.0.2",
        "postcss-discard-duplicates": "^4.0.2",
        "postcss-discard-empty": "^4.0.1",
        "postcss-discard-overridden": "^4.0.1",
        "postcss-merge-longhand": "^4.0.11",
        "postcss-merge-rules": "^4.0.3",
        "postcss-minify-font-values": "^4.0.2",
        "postcss-minify-gradients": "^4.0.2",
        "postcss-minify-params": "^4.0.2",
        "postcss-minify-selectors": "^4.0.2",
        "postcss-normalize-charset": "^4.0.1",
        "postcss-normalize-display-values": "^4.0.2",
        "postcss-normalize-positions": "^4.0.2",
        "postcss-normalize-repeat-style": "^4.0.2",
        "postcss-normalize-string": "^4.0.2",
        "postcss-normalize-timing-functions": "^4.0.2",
        "postcss-normalize-unicode": "^4.0.1",
        "postcss-normalize-url": "^4.0.1",
        "postcss-normalize-whitespace": "^4.0.2",
        "postcss-ordered-values": "^4.1.2",
        "postcss-reduce-initial": "^4.0.3",
        "postcss-reduce-transforms": "^4.0.2",
        "postcss-svgo": "^4.0.2",
        "postcss-unique-selectors": "^4.0.1"
      }
    },
    "cssnano-util-get-arguments": {
      "version": "4.0.0",
      "resolved": "https://registry.npmjs.org/cssnano-util-get-arguments/-/cssnano-util-get-arguments-4.0.0.tgz",
      "integrity": "sha1-7ToIKZ8h11dBsg87gfGU7UnMFQ8=",
      "dev": true
    },
    "cssnano-util-get-match": {
      "version": "4.0.0",
      "resolved": "https://registry.npmjs.org/cssnano-util-get-match/-/cssnano-util-get-match-4.0.0.tgz",
      "integrity": "sha1-wOTKB/U4a7F+xeUiULT1lhNlFW0=",
      "dev": true
    },
    "cssnano-util-raw-cache": {
      "version": "4.0.1",
      "resolved": "https://registry.npmjs.org/cssnano-util-raw-cache/-/cssnano-util-raw-cache-4.0.1.tgz",
      "integrity": "sha512-qLuYtWK2b2Dy55I8ZX3ky1Z16WYsx544Q0UWViebptpwn/xDBmog2TLg4f+DBMg1rJ6JDWtn96WHbOKDWt1WQA==",
      "dev": true,
      "requires": {
        "postcss": "^7.0.0"
      }
    },
    "cssnano-util-same-parent": {
      "version": "4.0.1",
      "resolved": "https://registry.npmjs.org/cssnano-util-same-parent/-/cssnano-util-same-parent-4.0.1.tgz",
      "integrity": "sha512-WcKx5OY+KoSIAxBW6UBBRay1U6vkYheCdjyVNDm85zt5K9mHoGOfsOsqIszfAqrQQFIIKgjh2+FDgIj/zsl21Q==",
      "dev": true
    },
    "csso": {
      "version": "4.0.3",
      "resolved": "https://registry.npmjs.org/csso/-/csso-4.0.3.tgz",
      "integrity": "sha512-NL3spysxUkcrOgnpsT4Xdl2aiEiBG6bXswAABQVHcMrfjjBisFOKwLDOmf4wf32aPdcJws1zds2B0Rg+jqMyHQ==",
      "dev": true,
      "requires": {
        "css-tree": "1.0.0-alpha.39"
      },
      "dependencies": {
        "css-tree": {
          "version": "1.0.0-alpha.39",
          "resolved": "https://registry.npmjs.org/css-tree/-/css-tree-1.0.0-alpha.39.tgz",
          "integrity": "sha512-7UvkEYgBAHRG9Nt980lYxjsTrCyHFN53ky3wVsDkiMdVqylqRt+Zc+jm5qw7/qyOvN2dHSYtX0e4MbCCExSvnA==",
          "dev": true,
          "requires": {
            "mdn-data": "2.0.6",
            "source-map": "^0.6.1"
          }
        },
        "mdn-data": {
          "version": "2.0.6",
          "resolved": "https://registry.npmjs.org/mdn-data/-/mdn-data-2.0.6.tgz",
          "integrity": "sha512-rQvjv71olwNHgiTbfPZFkJtjNMciWgswYeciZhtvWLO8bmX3TnhyA62I6sTWOyZssWHJJjY6/KiWwqQsWWsqOA==",
          "dev": true
        }
      }
    },
    "cubic-hermite": {
      "version": "1.0.0",
      "resolved": "https://registry.npmjs.org/cubic-hermite/-/cubic-hermite-1.0.0.tgz",
      "integrity": "sha1-hOOy8nKzFFToOTuZu2rtRRaMFOU="
    },
    "currently-unhandled": {
      "version": "0.4.1",
      "resolved": "https://registry.npmjs.org/currently-unhandled/-/currently-unhandled-0.4.1.tgz",
      "integrity": "sha1-mI3zP+qxke95mmE2nddsF635V+o=",
      "dev": true,
      "requires": {
        "array-find-index": "^1.0.1"
      }
    },
    "cwise-compiler": {
      "version": "1.1.3",
      "resolved": "https://registry.npmjs.org/cwise-compiler/-/cwise-compiler-1.1.3.tgz",
      "integrity": "sha1-9NZnQQ6FDToxOn0tt7HlBbsDTMU=",
      "requires": {
        "uniq": "^1.0.0"
      }
    },
    "cyclist": {
      "version": "1.0.1",
      "resolved": "https://registry.npmjs.org/cyclist/-/cyclist-1.0.1.tgz",
      "integrity": "sha1-WW6WmP0MgOEgOMK4LW6xs1tiJNk=",
      "dev": true
    },
    "d": {
      "version": "1.0.1",
      "resolved": "https://registry.npmjs.org/d/-/d-1.0.1.tgz",
      "integrity": "sha512-m62ShEObQ39CfralilEQRjH6oAMtNCV1xJyEx5LpRYUVN+EviphDgUc/F3hnYbADmkiNs67Y+3ylmlG7Lnu+FA==",
      "requires": {
        "es5-ext": "^0.10.50",
        "type": "^1.0.1"
      }
    },
    "d3": {
      "version": "3.5.17",
      "resolved": "https://registry.npmjs.org/d3/-/d3-3.5.17.tgz",
      "integrity": "sha1-vEZ0gAQ3iyGjYMn8fPUjF5B2L7g="
    },
    "d3-array": {
      "version": "1.2.4",
      "resolved": "https://registry.npmjs.org/d3-array/-/d3-array-1.2.4.tgz",
      "integrity": "sha512-KHW6M86R+FUPYGb3R5XiYjXPq7VzwxZ22buHhAEVG5ztoEcZZMLov530mmccaqA1GghZArjQV46fuc8kUqhhHw=="
    },
    "d3-collection": {
      "version": "1.0.7",
      "resolved": "https://registry.npmjs.org/d3-collection/-/d3-collection-1.0.7.tgz",
      "integrity": "sha512-ii0/r5f4sjKNTfh84Di+DpztYwqKhEyUlKoPrzUFfeSkWxjW49xU2QzO9qrPrNkpdI0XJkfzvmTu8V2Zylln6A=="
    },
    "d3-color": {
      "version": "1.4.1",
      "resolved": "https://registry.npmjs.org/d3-color/-/d3-color-1.4.1.tgz",
      "integrity": "sha512-p2sTHSLCJI2QKunbGb7ocOh7DgTAn8IrLx21QRc/BSnodXM4sv6aLQlnfpvehFMLZEfBc6g9pH9SWQccFYfJ9Q=="
    },
    "d3-dispatch": {
      "version": "1.0.6",
      "resolved": "https://registry.npmjs.org/d3-dispatch/-/d3-dispatch-1.0.6.tgz",
      "integrity": "sha512-fVjoElzjhCEy+Hbn8KygnmMS7Or0a9sI2UzGwoB7cCtvI1XpVN9GpoYlnb3xt2YV66oXYb1fLJ8GMvP4hdU1RA=="
    },
    "d3-force": {
      "version": "1.2.1",
      "resolved": "https://registry.npmjs.org/d3-force/-/d3-force-1.2.1.tgz",
      "integrity": "sha512-HHvehyaiUlVo5CxBJ0yF/xny4xoaxFxDnBXNvNcfW9adORGZfyNF1dj6DGLKyk4Yh3brP/1h3rnDzdIAwL08zg==",
      "requires": {
        "d3-collection": "1",
        "d3-dispatch": "1",
        "d3-quadtree": "1",
        "d3-timer": "1"
      }
    },
    "d3-hierarchy": {
      "version": "1.1.9",
      "resolved": "https://registry.npmjs.org/d3-hierarchy/-/d3-hierarchy-1.1.9.tgz",
      "integrity": "sha512-j8tPxlqh1srJHAtxfvOUwKNYJkQuBFdM1+JAUfq6xqH5eAqf93L7oG1NVqDa4CpFZNvnNKtCYEUC8KY9yEn9lQ=="
    },
    "d3-interpolate": {
      "version": "1.4.0",
      "resolved": "https://registry.npmjs.org/d3-interpolate/-/d3-interpolate-1.4.0.tgz",
      "integrity": "sha512-V9znK0zc3jOPV4VD2zZn0sDhZU3WAE2bmlxdIwwQPPzPjvyLkd8B3JUVdS1IDUFDkWZ72c9qnv1GK2ZagTZ8EA==",
      "requires": {
        "d3-color": "1"
      }
    },
    "d3-path": {
      "version": "1.0.9",
      "resolved": "https://registry.npmjs.org/d3-path/-/d3-path-1.0.9.tgz",
      "integrity": "sha512-VLaYcn81dtHVTjEHd8B+pbe9yHWpXKZUC87PzoFmsFrJqgFwDe/qxfp5MlfsfM1V5E/iVt0MmEbWQ7FVIXh/bg=="
    },
    "d3-quadtree": {
      "version": "1.0.7",
      "resolved": "https://registry.npmjs.org/d3-quadtree/-/d3-quadtree-1.0.7.tgz",
      "integrity": "sha512-RKPAeXnkC59IDGD0Wu5mANy0Q2V28L+fNe65pOCXVdVuTJS3WPKaJlFHer32Rbh9gIo9qMuJXio8ra4+YmIymA=="
    },
    "d3-shape": {
      "version": "1.3.7",
      "resolved": "https://registry.npmjs.org/d3-shape/-/d3-shape-1.3.7.tgz",
      "integrity": "sha512-EUkvKjqPFUAZyOlhY5gzCxCeI0Aep04LwIRpsZ/mLFelJiUfnK56jo5JMDSE7yyP2kLSb6LtF+S5chMk7uqPqw==",
      "requires": {
        "d3-path": "1"
      }
    },
    "d3-timer": {
      "version": "1.0.10",
      "resolved": "https://registry.npmjs.org/d3-timer/-/d3-timer-1.0.10.tgz",
      "integrity": "sha512-B1JDm0XDaQC+uvo4DT79H0XmBskgS3l6Ve+1SBCfxgmtIb1AVrPIoqd+nPSv+loMX8szQ0sVUhGngL7D5QPiXw=="
    },
    "dashdash": {
      "version": "1.14.1",
      "resolved": "https://registry.npmjs.org/dashdash/-/dashdash-1.14.1.tgz",
      "integrity": "sha1-hTz6D3y+L+1d4gMmuN1YEDX24vA=",
      "dev": true,
      "requires": {
        "assert-plus": "^1.0.0"
      }
    },
    "date-fns": {
      "version": "2.15.0",
      "resolved": "https://registry.npmjs.org/date-fns/-/date-fns-2.15.0.tgz",
      "integrity": "sha512-ZCPzAMJZn3rNUvvQIMlXhDr4A+Ar07eLeGsGREoWU19a3Pqf5oYa+ccd+B3F6XVtQY6HANMFdOQ8A+ipFnvJdQ==",
      "dev": true
    },
    "de-indent": {
      "version": "1.0.2",
      "resolved": "https://registry.npmjs.org/de-indent/-/de-indent-1.0.2.tgz",
      "integrity": "sha1-sgOOhG3DO6pXlhKNCAS0VbjB4h0=",
      "dev": true
    },
    "debug": {
      "version": "3.1.0",
      "resolved": "https://registry.npmjs.org/debug/-/debug-3.1.0.tgz",
      "integrity": "sha512-OX8XqP7/1a9cqkxYw2yXss15f26NKWBpDXQd0/uK/KPqdQhxbPa994hnzjcE2VqQpDslf55723cKPUOGSmMY3g==",
      "requires": {
        "ms": "2.0.0"
      }
    },
    "debug-log": {
      "version": "1.0.1",
      "resolved": "https://registry.npmjs.org/debug-log/-/debug-log-1.0.1.tgz",
      "integrity": "sha1-IwdjLUwEOCuN+KMvcLiVBG1SdF8=",
      "dev": true
    },
    "decamelize": {
      "version": "1.2.0",
      "resolved": "https://registry.npmjs.org/decamelize/-/decamelize-1.2.0.tgz",
      "integrity": "sha1-9lNNFRSCabIDUue+4m9QH5oZEpA=",
      "dev": true
    },
    "decode-uri-component": {
      "version": "0.2.0",
      "resolved": "https://registry.npmjs.org/decode-uri-component/-/decode-uri-component-0.2.0.tgz",
      "integrity": "sha1-6zkTMzRYd1y4TNGh+uBiEGu4dUU=",
      "dev": true
    },
    "decompress-response": {
      "version": "3.3.0",
      "resolved": "https://registry.npmjs.org/decompress-response/-/decompress-response-3.3.0.tgz",
      "integrity": "sha1-gKTdMjdIOEv6JICDYirt7Jgq3/M=",
      "dev": true,
      "requires": {
        "mimic-response": "^1.0.0"
      }
    },
    "deep-equal": {
      "version": "1.1.1",
      "resolved": "https://registry.npmjs.org/deep-equal/-/deep-equal-1.1.1.tgz",
      "integrity": "sha512-yd9c5AdiqVcR+JjcwUQb9DkhJc8ngNr0MahEBGvDiJw8puWab2yZlh+nkasOnZP+EGTAP6rRp2JzJhJZzvNF8g==",
      "requires": {
        "is-arguments": "^1.0.4",
        "is-date-object": "^1.0.1",
        "is-regex": "^1.0.4",
        "object-is": "^1.0.1",
        "object-keys": "^1.1.1",
        "regexp.prototype.flags": "^1.2.0"
      }
    },
    "deep-extend": {
      "version": "0.6.0",
      "resolved": "https://registry.npmjs.org/deep-extend/-/deep-extend-0.6.0.tgz",
      "integrity": "sha512-LOHxIOaPYdHlJRtCQfDIVZtfw/ufM8+rVj649RIHzcm/vGwQRXFt6OPqIFWsm2XEMrNIEtWR64sY1LEKD2vAOA==",
      "dev": true
    },
    "deep-is": {
      "version": "0.1.3",
      "resolved": "https://registry.npmjs.org/deep-is/-/deep-is-0.1.3.tgz",
      "integrity": "sha1-s2nW+128E+7PUk+RsHD+7cNXzzQ="
    },
    "deepmerge": {
      "version": "1.5.2",
      "resolved": "https://registry.npmjs.org/deepmerge/-/deepmerge-1.5.2.tgz",
      "integrity": "sha512-95k0GDqvBjZavkuvzx/YqVLv/6YYa17fz6ILMSf7neqQITCPbnfEnQvEgMPNjH4kgobe7+WIL0yJEHku+H3qtQ=="
    },
    "default-gateway": {
      "version": "4.2.0",
      "resolved": "https://registry.npmjs.org/default-gateway/-/default-gateway-4.2.0.tgz",
      "integrity": "sha512-h6sMrVB1VMWVrW13mSc6ia/DwYYw5MN6+exNu1OaJeFac5aSAvwM7lZ0NVfTABuSkQelr4h5oebg3KB1XPdjgA==",
      "dev": true,
      "requires": {
        "execa": "^1.0.0",
        "ip-regex": "^2.1.0"
      }
    },
    "defer-to-connect": {
      "version": "1.1.3",
      "resolved": "https://registry.npmjs.org/defer-to-connect/-/defer-to-connect-1.1.3.tgz",
      "integrity": "sha512-0ISdNousHvZT2EiFlZeZAHBUvSxmKswVCEf8hW7KWgG4a8MVEu/3Vb6uWYozkjylyCxe0JBIiRB1jV45S70WVQ==",
      "dev": true
    },
    "define-properties": {
      "version": "1.1.3",
      "resolved": "https://registry.npmjs.org/define-properties/-/define-properties-1.1.3.tgz",
      "integrity": "sha512-3MqfYKj2lLzdMSf8ZIZE/V+Zuy+BgD6f164e8K2w7dgnpKArBDerGYpM46IYYcjnkdPNMjPk9A6VFB8+3SKlXQ==",
      "requires": {
        "object-keys": "^1.0.12"
      }
    },
    "define-property": {
      "version": "2.0.2",
      "resolved": "https://registry.npmjs.org/define-property/-/define-property-2.0.2.tgz",
      "integrity": "sha512-jwK2UV4cnPpbcG7+VRARKTZPUWowwXA8bzH5NP6ud0oeAxyYPuGZUAC7hMugpCdz4BeSZl2Dl9k66CHJ/46ZYQ==",
      "dev": true,
      "requires": {
        "is-descriptor": "^1.0.2",
        "isobject": "^3.0.1"
      },
      "dependencies": {
        "is-accessor-descriptor": {
          "version": "1.0.0",
          "resolved": "https://registry.npmjs.org/is-accessor-descriptor/-/is-accessor-descriptor-1.0.0.tgz",
          "integrity": "sha512-m5hnHTkcVsPfqx3AKlyttIPb7J+XykHvJP2B9bZDjlhLIoEq4XoK64Vg7boZlVWYK6LUY94dYPEE7Lh0ZkZKcQ==",
          "dev": true,
          "requires": {
            "kind-of": "^6.0.0"
          }
        },
        "is-data-descriptor": {
          "version": "1.0.0",
          "resolved": "https://registry.npmjs.org/is-data-descriptor/-/is-data-descriptor-1.0.0.tgz",
          "integrity": "sha512-jbRXy1FmtAoCjQkVmIVYwuuqDFUbaOeDjmed1tOGPrsMhtJA4rD9tkgA0F1qJ3gRFRXcHYVkdeaP50Q5rE/jLQ==",
          "dev": true,
          "requires": {
            "kind-of": "^6.0.0"
          }
        },
        "is-descriptor": {
          "version": "1.0.2",
          "resolved": "https://registry.npmjs.org/is-descriptor/-/is-descriptor-1.0.2.tgz",
          "integrity": "sha512-2eis5WqQGV7peooDyLmNEPUrps9+SXX5c9pL3xEB+4e9HnGuDa7mB7kHxHw4CbqS9k1T2hOH3miL8n8WtiYVtg==",
          "dev": true,
          "requires": {
            "is-accessor-descriptor": "^1.0.0",
            "is-data-descriptor": "^1.0.0",
            "kind-of": "^6.0.2"
          }
        }
      }
    },
    "defined": {
      "version": "1.0.0",
      "resolved": "https://registry.npmjs.org/defined/-/defined-1.0.0.tgz",
      "integrity": "sha1-yY2bzvdWdBiOEQlpFRGZ45sfppM="
    },
    "deglob": {
      "version": "4.0.1",
      "resolved": "https://registry.npmjs.org/deglob/-/deglob-4.0.1.tgz",
      "integrity": "sha512-/g+RDZ7yf2HvoW+E5Cy+K94YhgcFgr6C8LuHZD1O5HoNPkf3KY6RfXJ0DBGlB/NkLi5gml+G9zqRzk9S0mHZCg==",
      "dev": true,
      "requires": {
        "find-root": "^1.0.0",
        "glob": "^7.0.5",
        "ignore": "^5.0.0",
        "pkg-config": "^1.1.0",
        "run-parallel": "^1.1.2",
        "uniq": "^1.0.1"
      },
      "dependencies": {
        "ignore": {
          "version": "5.1.8",
          "resolved": "https://registry.npmjs.org/ignore/-/ignore-5.1.8.tgz",
          "integrity": "sha512-BMpfD7PpiETpBl/A6S498BaIJ6Y/ABT93ETbby2fP00v4EbvPBXWEoaR1UBPKs3iR53pJY7EtZk5KACI57i1Uw==",
          "dev": true
        }
      }
    },
    "del": {
      "version": "4.1.1",
      "resolved": "https://registry.npmjs.org/del/-/del-4.1.1.tgz",
      "integrity": "sha512-QwGuEUouP2kVwQenAsOof5Fv8K9t3D8Ca8NxcXKrIpEHjTXK5J2nXLdP+ALI1cgv8wj7KuwBhTwBkOZSJKM5XQ==",
      "dev": true,
      "requires": {
        "@types/glob": "^7.1.1",
        "globby": "^6.1.0",
        "is-path-cwd": "^2.0.0",
        "is-path-in-cwd": "^2.0.0",
        "p-map": "^2.0.0",
        "pify": "^4.0.1",
        "rimraf": "^2.6.3"
      }
    },
    "delaunay-triangulate": {
      "version": "1.1.6",
      "resolved": "https://registry.npmjs.org/delaunay-triangulate/-/delaunay-triangulate-1.1.6.tgz",
      "integrity": "sha1-W7yiGweBmNS8PHV5ajXLuYwllUw=",
      "requires": {
        "incremental-convex-hull": "^1.0.1",
        "uniq": "^1.0.1"
      }
    },
    "delayed-stream": {
      "version": "1.0.0",
      "resolved": "https://registry.npmjs.org/delayed-stream/-/delayed-stream-1.0.0.tgz",
      "integrity": "sha1-3zrhmayt+31ECqrgsp4icrJOxhk=",
      "dev": true
    },
    "delegates": {
      "version": "1.0.0",
      "resolved": "https://registry.npmjs.org/delegates/-/delegates-1.0.0.tgz",
      "integrity": "sha1-hMbhWbgZBP3KWaDvRM2HDTElD5o=",
      "dev": true
    },
    "denque": {
      "version": "1.4.1",
      "resolved": "https://registry.npmjs.org/denque/-/denque-1.4.1.tgz",
      "integrity": "sha512-OfzPuSZKGcgr96rf1oODnfjqBFmr1DVoc/TrItj3Ohe0Ah1C5WX5Baquw/9U9KovnQ88EqmJbD66rKYUQYN1tQ=="
    },
    "depd": {
      "version": "1.1.2",
      "resolved": "https://registry.npmjs.org/depd/-/depd-1.1.2.tgz",
      "integrity": "sha1-m81S4UwJd2PnSbJ0xDRu0uVgtak="
    },
    "des.js": {
      "version": "1.0.1",
      "resolved": "https://registry.npmjs.org/des.js/-/des.js-1.0.1.tgz",
      "integrity": "sha512-Q0I4pfFrv2VPd34/vfLrFOoRmlYj3OV50i7fskps1jZWK1kApMWWT9G6RRUeYedLcBDIhnSDaUvJMb3AhUlaEA==",
      "dev": true,
      "requires": {
        "inherits": "^2.0.1",
        "minimalistic-assert": "^1.0.0"
      }
    },
    "destroy": {
      "version": "1.0.4",
      "resolved": "https://registry.npmjs.org/destroy/-/destroy-1.0.4.tgz",
      "integrity": "sha1-l4hXRCxEdJ5CBmE+N5RiBYJqvYA="
    },
    "detect-file": {
      "version": "1.0.0",
      "resolved": "https://registry.npmjs.org/detect-file/-/detect-file-1.0.0.tgz",
      "integrity": "sha1-8NZtA2cqglyxtzvbP+YjEMjlUrc=",
      "dev": true
    },
    "detect-kerning": {
      "version": "2.1.2",
      "resolved": "https://registry.npmjs.org/detect-kerning/-/detect-kerning-2.1.2.tgz",
      "integrity": "sha512-I3JIbrnKPAntNLl1I6TpSQQdQ4AutYzv/sKMFKbepawV/hlH0GmYKhUoOEMd4xqaUHT+Bm0f4127lh5qs1m1tw=="
    },
    "detect-node": {
      "version": "2.0.4",
      "resolved": "https://registry.npmjs.org/detect-node/-/detect-node-2.0.4.tgz",
      "integrity": "sha512-ZIzRpLJrOj7jjP2miAtgqIfmzbxa4ZOr5jJc601zklsfEx9oTzmmj2nVpIPRpNlRTIh8lc1kyViIY7BWSGNmKw==",
      "dev": true
    },
    "diffie-hellman": {
      "version": "5.0.3",
      "resolved": "https://registry.npmjs.org/diffie-hellman/-/diffie-hellman-5.0.3.tgz",
      "integrity": "sha512-kqag/Nl+f3GwyK25fhUMYj81BUOrZ9IuJsjIcDE5icNM9FJHAVm3VcUDxdLPoQtTuUylWm6ZIknYJwwaPxsUzg==",
      "dev": true,
      "requires": {
        "bn.js": "^4.1.0",
        "miller-rabin": "^4.0.0",
        "randombytes": "^2.0.0"
      }
    },
    "dir-glob": {
      "version": "2.2.2",
      "resolved": "https://registry.npmjs.org/dir-glob/-/dir-glob-2.2.2.tgz",
      "integrity": "sha512-f9LBi5QWzIW3I6e//uxZoLBlUt9kcp66qo0sSCxL6YZKc75R1c4MFCoe/LaZiBGmgujvQdxc5Bn3QhfyvK5Hsw==",
      "dev": true,
      "requires": {
        "path-type": "^3.0.0"
      }
    },
    "dns-equal": {
      "version": "1.0.0",
      "resolved": "https://registry.npmjs.org/dns-equal/-/dns-equal-1.0.0.tgz",
      "integrity": "sha1-s55/HabrCnW6nBcySzR1PEfgZU0=",
      "dev": true
    },
    "dns-packet": {
      "version": "1.3.1",
      "resolved": "https://registry.npmjs.org/dns-packet/-/dns-packet-1.3.1.tgz",
      "integrity": "sha512-0UxfQkMhYAUaZI+xrNZOz/as5KgDU0M/fQ9b6SpkyLbk3GEswDi6PADJVaYJradtRVsRIlF1zLyOodbcTCDzUg==",
      "dev": true,
      "requires": {
        "ip": "^1.1.0",
        "safe-buffer": "^5.0.1"
      }
    },
    "dns-txt": {
      "version": "2.0.2",
      "resolved": "https://registry.npmjs.org/dns-txt/-/dns-txt-2.0.2.tgz",
      "integrity": "sha1-uR2Ab10nGI5Ks+fRB9iBocxGQrY=",
      "dev": true,
      "requires": {
        "buffer-indexof": "^1.0.0"
      }
    },
    "doctrine": {
      "version": "3.0.0",
      "resolved": "https://registry.npmjs.org/doctrine/-/doctrine-3.0.0.tgz",
      "integrity": "sha512-yS+Q5i3hBf7GBkd4KG8a7eBNNWNGLTaEwwYWUijIYM7zrlYDM0BFXHjjPWlWZ1Rg7UaddZeIDmi9jF3HmqiQ2w==",
      "dev": true,
      "requires": {
        "esutils": "^2.0.2"
      }
    },
    "dom-converter": {
      "version": "0.2.0",
      "resolved": "https://registry.npmjs.org/dom-converter/-/dom-converter-0.2.0.tgz",
      "integrity": "sha512-gd3ypIPfOMr9h5jIKq8E3sHOTCjeirnl0WK5ZdS1AW0Odt0b1PaWaHdJ4Qk4klv+YB9aJBS7mESXjFoDQPu6DA==",
      "dev": true,
      "requires": {
        "utila": "~0.4"
      }
    },
    "dom-serializer": {
      "version": "0.2.2",
      "resolved": "https://registry.npmjs.org/dom-serializer/-/dom-serializer-0.2.2.tgz",
      "integrity": "sha512-2/xPb3ORsQ42nHYiSunXkDjPLBaEj/xTwUO4B7XCZQTRk7EBtTOPaygh10YAAh2OI1Qrp6NWfpAhzswj0ydt9g==",
      "dev": true,
      "requires": {
        "domelementtype": "^2.0.1",
        "entities": "^2.0.0"
      },
      "dependencies": {
        "domelementtype": {
          "version": "2.0.1",
          "resolved": "https://registry.npmjs.org/domelementtype/-/domelementtype-2.0.1.tgz",
          "integrity": "sha512-5HOHUDsYZWV8FGWN0Njbr/Rn7f/eWSQi1v7+HsUVwXgn8nWWlL64zKDkS0n8ZmQ3mlWOMuXOnR+7Nx/5tMO5AQ==",
          "dev": true
        }
      }
    },
    "domain-browser": {
      "version": "1.2.0",
      "resolved": "https://registry.npmjs.org/domain-browser/-/domain-browser-1.2.0.tgz",
      "integrity": "sha512-jnjyiM6eRyZl2H+W8Q/zLMA481hzi0eszAaBUzIVnmYVDBbnLxVNnfu1HgEBvCbL+71FrxMl3E6lpKH7Ge3OXA==",
      "dev": true
    },
    "domelementtype": {
      "version": "1.3.1",
      "resolved": "https://registry.npmjs.org/domelementtype/-/domelementtype-1.3.1.tgz",
      "integrity": "sha512-BSKB+TSpMpFI/HOxCNr1O8aMOTZ8hT3pM3GQ0w/mWRmkhEDSFJkkyzz4XQsBV44BChwGkrDfMyjVD0eA2aFV3w==",
      "dev": true
    },
    "domhandler": {
      "version": "2.4.2",
      "resolved": "https://registry.npmjs.org/domhandler/-/domhandler-2.4.2.tgz",
      "integrity": "sha512-JiK04h0Ht5u/80fdLMCEmV4zkNh2BcoMFBmZ/91WtYZ8qVXSKjiw7fXMgFPnHcSZgOo3XdinHvmnDUeMf5R4wA==",
      "dev": true,
      "requires": {
        "domelementtype": "1"
      }
    },
    "domutils": {
      "version": "1.5.1",
      "resolved": "https://registry.npmjs.org/domutils/-/domutils-1.5.1.tgz",
      "integrity": "sha1-3NhIiib1Y9YQeeSMn3t+Mjc2gs8=",
      "dev": true,
      "requires": {
        "dom-serializer": "0",
        "domelementtype": "1"
      }
    },
    "dot-prop": {
      "version": "5.2.0",
      "resolved": "https://registry.npmjs.org/dot-prop/-/dot-prop-5.2.0.tgz",
      "integrity": "sha512-uEUyaDKoSQ1M4Oq8l45hSE26SnTxL6snNnqvK/VWx5wJhmff5z0FUVJDKDanor/6w3kzE3i7XZOk+7wC0EXr1A==",
      "dev": true,
      "requires": {
        "is-obj": "^2.0.0"
      },
      "dependencies": {
        "is-obj": {
          "version": "2.0.0",
          "resolved": "https://registry.npmjs.org/is-obj/-/is-obj-2.0.0.tgz",
          "integrity": "sha512-drqDG3cbczxxEJRoOXcOjtdp1J/lyp1mNn0xaznRs8+muBhgQcrnbspox5X5fOw0HnMnbfDzvnEMEtqDEJEo8w==",
          "dev": true
        }
      }
    },
    "dotignore": {
      "version": "0.1.2",
      "resolved": "https://registry.npmjs.org/dotignore/-/dotignore-0.1.2.tgz",
      "integrity": "sha512-UGGGWfSauusaVJC+8fgV+NVvBXkCTmVv7sk6nojDZZvuOUNGUy0Zk4UpHQD6EDjS0jpBwcACvH4eofvyzBcRDw==",
      "requires": {
        "minimatch": "^3.0.4"
      }
    },
    "double-bits": {
      "version": "1.1.1",
      "resolved": "https://registry.npmjs.org/double-bits/-/double-bits-1.1.1.tgz",
      "integrity": "sha1-WKu6RUlNpND6Nrc60RoobJGEscY="
    },
    "draw-svg-path": {
      "version": "1.0.0",
      "resolved": "https://registry.npmjs.org/draw-svg-path/-/draw-svg-path-1.0.0.tgz",
      "integrity": "sha1-bxFtli3TFLmepTTW9Y3WbNvWk3k=",
      "requires": {
        "abs-svg-path": "~0.1.1",
        "normalize-svg-path": "~0.1.0"
      }
    },
    "dtype": {
      "version": "2.0.0",
      "resolved": "https://registry.npmjs.org/dtype/-/dtype-2.0.0.tgz",
      "integrity": "sha1-zQUjI84GFETs0uj1dI9popvihDQ="
    },
    "dup": {
      "version": "1.0.0",
      "resolved": "https://registry.npmjs.org/dup/-/dup-1.0.0.tgz",
      "integrity": "sha1-UfxaxoX4GWRp3wuQXpNLIK9bQCk="
    },
    "duplexer3": {
      "version": "0.1.4",
      "resolved": "https://registry.npmjs.org/duplexer3/-/duplexer3-0.1.4.tgz",
      "integrity": "sha1-7gHdHKwO08vH/b6jfcCo8c4ALOI=",
      "dev": true
    },
    "duplexify": {
      "version": "3.7.1",
      "resolved": "https://registry.npmjs.org/duplexify/-/duplexify-3.7.1.tgz",
      "integrity": "sha512-07z8uv2wMyS51kKhD1KsdXJg5WQ6t93RneqRxUHnskXVtlYYkLqM0gqStQZ3pj073g687jPCHrqNfCzawLYh5g==",
      "requires": {
        "end-of-stream": "^1.0.0",
        "inherits": "^2.0.1",
        "readable-stream": "^2.0.0",
        "stream-shift": "^1.0.0"
      }
    },
    "earcut": {
      "version": "2.2.2",
      "resolved": "https://registry.npmjs.org/earcut/-/earcut-2.2.2.tgz",
      "integrity": "sha512-eZoZPPJcUHnfRZ0PjLvx2qBordSiO8ofC3vt+qACLM95u+4DovnbYNpQtJh0DNsWj8RnxrQytD4WA8gj5cRIaQ=="
    },
    "ecc-jsbn": {
      "version": "0.1.2",
      "resolved": "https://registry.npmjs.org/ecc-jsbn/-/ecc-jsbn-0.1.2.tgz",
      "integrity": "sha1-OoOpBOVDUyh4dMVkt1SThoSamMk=",
      "dev": true,
      "requires": {
        "jsbn": "~0.1.0",
        "safer-buffer": "^2.1.0"
      }
    },
    "edges-to-adjacency-list": {
      "version": "1.0.0",
      "resolved": "https://registry.npmjs.org/edges-to-adjacency-list/-/edges-to-adjacency-list-1.0.0.tgz",
      "integrity": "sha1-wUbS4ISt37p0pRKTxuAZmkn3V/E=",
      "requires": {
        "uniq": "^1.0.0"
      }
    },
    "ee-first": {
      "version": "1.1.1",
      "resolved": "https://registry.npmjs.org/ee-first/-/ee-first-1.1.1.tgz",
      "integrity": "sha1-WQxhFWsK4vTwJVcyoViyZrxWsh0="
    },
    "electron-to-chromium": {
      "version": "1.3.533",
      "resolved": "https://registry.npmjs.org/electron-to-chromium/-/electron-to-chromium-1.3.533.tgz",
      "integrity": "sha512-YqAL+NXOzjBnpY+dcOKDlZybJDCOzgsq4koW3fvyty/ldTmsb4QazZpOWmVvZ2m0t5jbBf7L0lIGU3BUipwG+A==",
      "dev": true
    },
    "element-size": {
      "version": "1.1.1",
      "resolved": "https://registry.npmjs.org/element-size/-/element-size-1.1.1.tgz",
      "integrity": "sha1-ZOXxWdlxIWMYRby67K8nnDm1404="
    },
    "element-ui": {
      "version": "2.13.2",
      "resolved": "https://registry.npmjs.org/element-ui/-/element-ui-2.13.2.tgz",
      "integrity": "sha512-r761DRPssMPKDiJZWFlG+4e4vr0cRG/atKr3Eqr8Xi0tQMNbtmYU1QXvFnKiFPFFGkgJ6zS6ASkG+sellcoHlQ==",
      "requires": {
        "async-validator": "~1.8.1",
        "babel-helper-vue-jsx-merge-props": "^2.0.0",
        "deepmerge": "^1.2.0",
        "normalize-wheel": "^1.0.1",
        "resize-observer-polyfill": "^1.5.0",
        "throttle-debounce": "^1.0.1"
      }
    },
    "elementary-circuits-directed-graph": {
      "version": "1.2.0",
      "resolved": "https://registry.npmjs.org/elementary-circuits-directed-graph/-/elementary-circuits-directed-graph-1.2.0.tgz",
      "integrity": "sha512-eOQofnrNqebPtC29PvyNMGUBdMrIw5i8nOoC/2VOlSF84tf5+ZXnRkIk7TgdT22jFXK68CC7aA881KRmNYf/Pg==",
      "requires": {
        "strongly-connected-components": "^1.0.1"
      }
    },
    "elliptic": {
      "version": "6.5.3",
      "resolved": "https://registry.npmjs.org/elliptic/-/elliptic-6.5.3.tgz",
      "integrity": "sha512-IMqzv5wNQf+E6aHeIqATs0tOLeOTwj1QKbRcS3jBbYkl5oLAserA8yJTT7/VyHUYG91PRmPyeQDObKLPpeS4dw==",
      "dev": true,
      "requires": {
        "bn.js": "^4.4.0",
        "brorand": "^1.0.1",
        "hash.js": "^1.0.0",
        "hmac-drbg": "^1.0.0",
        "inherits": "^2.0.1",
        "minimalistic-assert": "^1.0.0",
        "minimalistic-crypto-utils": "^1.0.0"
      }
    },
    "emoji-regex": {
      "version": "7.0.3",
      "resolved": "https://registry.npmjs.org/emoji-regex/-/emoji-regex-7.0.3.tgz",
      "integrity": "sha512-CwBLREIQ7LvYFB0WyRvwhq5N5qPhc6PMjD6bYggFlI5YyDgl+0vxq5VHbMOFqLg7hfWzmu8T5Z1QofhmTIhItA==",
      "dev": true
    },
    "emojis-list": {
      "version": "3.0.0",
      "resolved": "https://registry.npmjs.org/emojis-list/-/emojis-list-3.0.0.tgz",
      "integrity": "sha512-/kyM18EfinwXZbno9FyUGeFh87KC8HRQBQGildHZbEuRyWFOmv1U10o9BBp8XVZDVNNuQKyIGIu5ZYAAXJ0V2Q==",
      "dev": true
    },
    "encodeurl": {
      "version": "1.0.2",
      "resolved": "https://registry.npmjs.org/encodeurl/-/encodeurl-1.0.2.tgz",
      "integrity": "sha1-rT/0yG7C0CkyL1oCw6mmBslbP1k="
    },
    "end-of-stream": {
      "version": "1.4.4",
      "resolved": "https://registry.npmjs.org/end-of-stream/-/end-of-stream-1.4.4.tgz",
      "integrity": "sha512-+uw1inIHVPQoaVuHzRyXd21icM+cnt4CzD5rW+NC1wjOUSTOs+Te7FOv7AhN7vS9x/oIyhLP5PR1H+phQAHu5Q==",
      "requires": {
        "once": "^1.4.0"
      }
    },
    "enhanced-resolve": {
      "version": "4.3.0",
      "resolved": "https://registry.npmjs.org/enhanced-resolve/-/enhanced-resolve-4.3.0.tgz",
      "integrity": "sha512-3e87LvavsdxyoCfGusJnrZ5G8SLPOFeHSNpZI/ATL9a5leXo2k0w6MKnbqhdBad9qTobSfB20Ld7UmgoNbAZkQ==",
      "dev": true,
      "requires": {
        "graceful-fs": "^4.1.2",
        "memory-fs": "^0.5.0",
        "tapable": "^1.0.0"
      },
      "dependencies": {
        "memory-fs": {
          "version": "0.5.0",
          "resolved": "https://registry.npmjs.org/memory-fs/-/memory-fs-0.5.0.tgz",
          "integrity": "sha512-jA0rdU5KoQMC0e6ppoNRtpp6vjFq6+NY7r8hywnC7V+1Xj/MtHwGIbB1QaK/dunyjWteJzmkpd7ooeWg10T7GA==",
          "dev": true,
          "requires": {
            "errno": "^0.1.3",
            "readable-stream": "^2.0.1"
          }
        }
      }
    },
    "entities": {
      "version": "2.0.3",
      "resolved": "https://registry.npmjs.org/entities/-/entities-2.0.3.tgz",
      "integrity": "sha512-MyoZ0jgnLvB2X3Lg5HqpFmn1kybDiIfEQmKzTb5apr51Rb+T3KdmMiqa70T+bhGnyv7bQ6WMj2QMHpGMmlrUYQ==",
      "dev": true
    },
    "errno": {
      "version": "0.1.7",
      "resolved": "https://registry.npmjs.org/errno/-/errno-0.1.7.tgz",
      "integrity": "sha512-MfrRBDWzIWifgq6tJj60gkAwtLNb6sQPlcFrSOflcP1aFmmruKQ2wRnze/8V6kgyz7H3FF8Npzv78mZ7XLLflg==",
      "dev": true,
      "requires": {
        "prr": "~1.0.1"
      }
    },
    "error-ex": {
      "version": "1.3.2",
      "resolved": "https://registry.npmjs.org/error-ex/-/error-ex-1.3.2.tgz",
      "integrity": "sha512-7dFHNmqeFSEt2ZBsCriorKnn3Z2pj+fd9kmI6QoWw4//DL+icEBfc0U7qJCisqrTsKTjw4fNFy2pW9OqStD84g==",
      "dev": true,
      "requires": {
        "is-arrayish": "^0.2.1"
      }
    },
    "es-abstract": {
      "version": "1.17.6",
      "resolved": "https://registry.npmjs.org/es-abstract/-/es-abstract-1.17.6.tgz",
      "integrity": "sha512-Fr89bON3WFyUi5EvAeI48QTWX0AyekGgLA8H+c+7fbfCkJwRWRMLd8CQedNEyJuoYYhmtEqY92pgte1FAhBlhw==",
      "requires": {
        "es-to-primitive": "^1.2.1",
        "function-bind": "^1.1.1",
        "has": "^1.0.3",
        "has-symbols": "^1.0.1",
        "is-callable": "^1.2.0",
        "is-regex": "^1.1.0",
        "object-inspect": "^1.7.0",
        "object-keys": "^1.1.1",
        "object.assign": "^4.1.0",
        "string.prototype.trimend": "^1.0.1",
        "string.prototype.trimstart": "^1.0.1"
      },
      "dependencies": {
        "is-regex": {
          "version": "1.1.1",
          "resolved": "https://registry.npmjs.org/is-regex/-/is-regex-1.1.1.tgz",
          "integrity": "sha512-1+QkEcxiLlB7VEyFtyBg94e08OAsvq7FUBgApTq/w2ymCLyKJgDPsybBENVtA7XCQEgEXxKPonG+mvYRxh/LIg==",
          "requires": {
            "has-symbols": "^1.0.1"
          }
        }
      }
    },
    "es-to-primitive": {
      "version": "1.2.1",
      "resolved": "https://registry.npmjs.org/es-to-primitive/-/es-to-primitive-1.2.1.tgz",
      "integrity": "sha512-QCOllgZJtaUo9miYBcLChTUaHNjJF3PYs1VidD7AwiEj1kYxKeQTctLAezAOH5ZKRH0g2IgPn6KwB4IT8iRpvA==",
      "requires": {
        "is-callable": "^1.1.4",
        "is-date-object": "^1.0.1",
        "is-symbol": "^1.0.2"
      }
    },
    "es5-ext": {
      "version": "0.10.53",
      "resolved": "https://registry.npmjs.org/es5-ext/-/es5-ext-0.10.53.tgz",
      "integrity": "sha512-Xs2Stw6NiNHWypzRTY1MtaG/uJlwCk8kH81920ma8mvN8Xq1gsfhZvpkImLQArw8AHnv8MT2I45J3c0R8slE+Q==",
      "requires": {
        "es6-iterator": "~2.0.3",
        "es6-symbol": "~3.1.3",
        "next-tick": "~1.0.0"
      }
    },
    "es6-iterator": {
      "version": "2.0.3",
      "resolved": "https://registry.npmjs.org/es6-iterator/-/es6-iterator-2.0.3.tgz",
      "integrity": "sha1-p96IkUGgWpSwhUQDstCg+/qY87c=",
      "requires": {
        "d": "1",
        "es5-ext": "^0.10.35",
        "es6-symbol": "^3.1.1"
      }
    },
    "es6-promise": {
      "version": "4.2.8",
      "resolved": "https://registry.npmjs.org/es6-promise/-/es6-promise-4.2.8.tgz",
      "integrity": "sha512-HJDGx5daxeIvxdBxvG2cb9g4tEvwIk3i8+nhX0yGrYmZUzbkdg8QbDevheDB8gd0//uPj4c1EQua8Q+MViT0/w=="
    },
    "es6-symbol": {
      "version": "3.1.3",
      "resolved": "https://registry.npmjs.org/es6-symbol/-/es6-symbol-3.1.3.tgz",
      "integrity": "sha512-NJ6Yn3FuDinBaBRWl/q5X/s4koRHBrgKAu+yGI6JCBeiu3qrcbJhwT2GeR/EXVfylRk8dpQVJoLEFhK+Mu31NA==",
      "requires": {
        "d": "^1.0.1",
        "ext": "^1.1.2"
      }
    },
    "es6-weak-map": {
      "version": "2.0.3",
      "resolved": "https://registry.npmjs.org/es6-weak-map/-/es6-weak-map-2.0.3.tgz",
      "integrity": "sha512-p5um32HOTO1kP+w7PRnB+5lQ43Z6muuMuIMffvDN8ZB4GcnjLBV6zGStpbASIMk4DCAvEaamhe2zhyCb/QXXsA==",
      "requires": {
        "d": "1",
        "es5-ext": "^0.10.46",
        "es6-iterator": "^2.0.3",
        "es6-symbol": "^3.1.1"
      }
    },
    "escalade": {
      "version": "3.0.2",
      "resolved": "https://registry.npmjs.org/escalade/-/escalade-3.0.2.tgz",
      "integrity": "sha512-gPYAU37hYCUhW5euPeR+Y74F7BL+IBsV93j5cvGriSaD1aG6MGsqsV1yamRdrWrb2j3aiZvb0X+UBOWpx3JWtQ==",
      "dev": true
    },
    "escape-goat": {
      "version": "2.1.1",
      "resolved": "https://registry.npmjs.org/escape-goat/-/escape-goat-2.1.1.tgz",
      "integrity": "sha512-8/uIhbG12Csjy2JEW7D9pHbreaVaS/OpN3ycnyvElTdwM5n6GY6W6e2IPemfvGZeUMqZ9A/3GqIZMgKnBhAw/Q==",
      "dev": true
    },
    "escape-html": {
      "version": "1.0.3",
      "resolved": "https://registry.npmjs.org/escape-html/-/escape-html-1.0.3.tgz",
      "integrity": "sha1-Aljq5NPQwJdN4cFpGI7wBR0dGYg="
    },
    "escape-string-regexp": {
      "version": "1.0.5",
      "resolved": "https://registry.npmjs.org/escape-string-regexp/-/escape-string-regexp-1.0.5.tgz",
      "integrity": "sha1-G2HAViGQqN/2rjuyzwIAyhMLhtQ="
    },
    "escodegen": {
      "version": "1.14.3",
      "resolved": "https://registry.npmjs.org/escodegen/-/escodegen-1.14.3.tgz",
      "integrity": "sha512-qFcX0XJkdg+PB3xjZZG/wKSuT1PnQWx57+TVSjIMmILd2yC/6ByYElPwJnslDsuWuSAp4AwJGumarAAmJch5Kw==",
      "requires": {
        "esprima": "^4.0.1",
        "estraverse": "^4.2.0",
        "esutils": "^2.0.2",
        "optionator": "^0.8.1",
        "source-map": "~0.6.1"
      }
    },
    "eslint": {
      "version": "6.8.0",
      "resolved": "https://registry.npmjs.org/eslint/-/eslint-6.8.0.tgz",
      "integrity": "sha512-K+Iayyo2LtyYhDSYwz5D5QdWw0hCacNzyq1Y821Xna2xSJj7cijoLLYmLxTQgcgZ9mC61nryMy9S7GRbYpI5Ig==",
      "dev": true,
      "requires": {
        "@babel/code-frame": "^7.0.0",
        "ajv": "^6.10.0",
        "chalk": "^2.1.0",
        "cross-spawn": "^6.0.5",
        "debug": "^4.0.1",
        "doctrine": "^3.0.0",
        "eslint-scope": "^5.0.0",
        "eslint-utils": "^1.4.3",
        "eslint-visitor-keys": "^1.1.0",
        "espree": "^6.1.2",
        "esquery": "^1.0.1",
        "esutils": "^2.0.2",
        "file-entry-cache": "^5.0.1",
        "functional-red-black-tree": "^1.0.1",
        "glob-parent": "^5.0.0",
        "globals": "^12.1.0",
        "ignore": "^4.0.6",
        "import-fresh": "^3.0.0",
        "imurmurhash": "^0.1.4",
        "inquirer": "^7.0.0",
        "is-glob": "^4.0.0",
        "js-yaml": "^3.13.1",
        "json-stable-stringify-without-jsonify": "^1.0.1",
        "levn": "^0.3.0",
        "lodash": "^4.17.14",
        "minimatch": "^3.0.4",
        "mkdirp": "^0.5.1",
        "natural-compare": "^1.4.0",
        "optionator": "^0.8.3",
        "progress": "^2.0.0",
        "regexpp": "^2.0.1",
        "semver": "^6.1.2",
        "strip-ansi": "^5.2.0",
        "strip-json-comments": "^3.0.1",
        "table": "^5.2.3",
        "text-table": "^0.2.0",
        "v8-compile-cache": "^2.0.3"
      },
      "dependencies": {
        "debug": {
          "version": "4.1.1",
          "resolved": "https://registry.npmjs.org/debug/-/debug-4.1.1.tgz",
          "integrity": "sha512-pYAIzeRo8J6KPEaJ0VWOh5Pzkbw/RetuzehGM7QRRX5he4fPHx2rdKMB256ehJCkX+XRQm16eZLqLNS8RSZXZw==",
          "dev": true,
          "requires": {
            "ms": "^2.1.1"
          }
        },
        "glob-parent": {
          "version": "5.1.1",
          "resolved": "https://registry.npmjs.org/glob-parent/-/glob-parent-5.1.1.tgz",
          "integrity": "sha512-FnI+VGOpnlGHWZxthPGR+QhR78fuiK0sNLkHQv+bL9fQi57lNNdquIbna/WrfROrolq8GK5Ek6BiMwqL/voRYQ==",
          "dev": true,
          "requires": {
            "is-glob": "^4.0.1"
          }
        },
        "globals": {
          "version": "12.4.0",
          "resolved": "https://registry.npmjs.org/globals/-/globals-12.4.0.tgz",
          "integrity": "sha512-BWICuzzDvDoH54NHKCseDanAhE3CeDorgDL5MT6LMXXj2WCnd9UC2szdk4AWLfjdgNBCXLUanXYcpBBKOSWGwg==",
          "dev": true,
          "requires": {
            "type-fest": "^0.8.1"
          }
        },
        "ignore": {
          "version": "4.0.6",
          "resolved": "https://registry.npmjs.org/ignore/-/ignore-4.0.6.tgz",
          "integrity": "sha512-cyFDKrqc/YdcWFniJhzI42+AzS+gNwmUzOSFcRCQYwySuBBBy/KjuxWLZ/FHEH6Moq1NizMOBWyTcv8O4OZIMg==",
          "dev": true
        },
        "ms": {
          "version": "2.1.2",
          "resolved": "https://registry.npmjs.org/ms/-/ms-2.1.2.tgz",
          "integrity": "sha512-sGkPx+VjMtmA6MX27oA4FBFELFCZZ4S4XqeGOXCv68tT+jb3vk/RyaKWP0PTKyWtmLSM0b+adUTEvbs1PEaH2w==",
          "dev": true
        },
        "semver": {
          "version": "6.3.0",
          "resolved": "https://registry.npmjs.org/semver/-/semver-6.3.0.tgz",
          "integrity": "sha512-b39TBaTSfV6yBrapU89p5fKekE2m/NwnDocOVruQFS1/veMgdzuPcnOM34M6CwxW8jH/lxEa5rBoDeUwu5HHTw==",
          "dev": true
        }
      }
    },
    "eslint-config-standard": {
      "version": "14.1.1",
      "resolved": "https://registry.npmjs.org/eslint-config-standard/-/eslint-config-standard-14.1.1.tgz",
      "integrity": "sha512-Z9B+VR+JIXRxz21udPTL9HpFMyoMUEeX1G251EQ6e05WD9aPVtVBn09XUmZ259wCMlCDmYDSZG62Hhm+ZTJcUg==",
      "dev": true
    },
    "eslint-config-standard-jsx": {
      "version": "8.1.0",
      "resolved": "https://registry.npmjs.org/eslint-config-standard-jsx/-/eslint-config-standard-jsx-8.1.0.tgz",
      "integrity": "sha512-ULVC8qH8qCqbU792ZOO6DaiaZyHNS/5CZt3hKqHkEhVlhPEPN3nfBqqxJCyp59XrjIBZPu1chMYe9T2DXZ7TMw==",
      "dev": true
    },
    "eslint-import-resolver-node": {
      "version": "0.3.4",
      "resolved": "https://registry.npmjs.org/eslint-import-resolver-node/-/eslint-import-resolver-node-0.3.4.tgz",
      "integrity": "sha512-ogtf+5AB/O+nM6DIeBUNr2fuT7ot9Qg/1harBfBtaP13ekEWFQEEMP94BCB7zaNW3gyY+8SHYF00rnqYwXKWOA==",
      "dev": true,
      "requires": {
        "debug": "^2.6.9",
        "resolve": "^1.13.1"
      },
      "dependencies": {
        "debug": {
          "version": "2.6.9",
          "resolved": "https://registry.npmjs.org/debug/-/debug-2.6.9.tgz",
          "integrity": "sha512-bC7ElrdJaJnPbAP+1EotYvqZsb3ecl5wi6Bfi6BJTUcNowp6cvspg0jXznRTKDjm/E7AdgFBVeAPVMNcKGsHMA==",
          "dev": true,
          "requires": {
            "ms": "2.0.0"
          }
        }
      }
    },
    "eslint-module-utils": {
      "version": "2.6.0",
      "resolved": "https://registry.npmjs.org/eslint-module-utils/-/eslint-module-utils-2.6.0.tgz",
      "integrity": "sha512-6j9xxegbqe8/kZY8cYpcp0xhbK0EgJlg3g9mib3/miLaExuuwc3n5UEfSnU6hWMbT0FAYVvDbL9RrRgpUeQIvA==",
      "dev": true,
      "requires": {
        "debug": "^2.6.9",
        "pkg-dir": "^2.0.0"
      },
      "dependencies": {
        "debug": {
          "version": "2.6.9",
          "resolved": "https://registry.npmjs.org/debug/-/debug-2.6.9.tgz",
          "integrity": "sha512-bC7ElrdJaJnPbAP+1EotYvqZsb3ecl5wi6Bfi6BJTUcNowp6cvspg0jXznRTKDjm/E7AdgFBVeAPVMNcKGsHMA==",
          "dev": true,
          "requires": {
            "ms": "2.0.0"
          }
        },
        "find-up": {
          "version": "2.1.0",
          "resolved": "https://registry.npmjs.org/find-up/-/find-up-2.1.0.tgz",
          "integrity": "sha1-RdG35QbHF93UgndaK3eSCjwMV6c=",
          "dev": true,
          "requires": {
            "locate-path": "^2.0.0"
          }
        },
        "locate-path": {
          "version": "2.0.0",
          "resolved": "https://registry.npmjs.org/locate-path/-/locate-path-2.0.0.tgz",
          "integrity": "sha1-K1aLJl7slExtnA3pw9u7ygNUzY4=",
          "dev": true,
          "requires": {
            "p-locate": "^2.0.0",
            "path-exists": "^3.0.0"
          }
        },
        "p-limit": {
          "version": "1.3.0",
          "resolved": "https://registry.npmjs.org/p-limit/-/p-limit-1.3.0.tgz",
          "integrity": "sha512-vvcXsLAJ9Dr5rQOPk7toZQZJApBl2K4J6dANSsEuh6QI41JYcsS/qhTGa9ErIUUgK3WNQoJYvylxvjqmiqEA9Q==",
          "dev": true,
          "requires": {
            "p-try": "^1.0.0"
          }
        },
        "p-locate": {
          "version": "2.0.0",
          "resolved": "https://registry.npmjs.org/p-locate/-/p-locate-2.0.0.tgz",
          "integrity": "sha1-IKAQOyIqcMj9OcwuWAaA893l7EM=",
          "dev": true,
          "requires": {
            "p-limit": "^1.1.0"
          }
        },
        "p-try": {
          "version": "1.0.0",
          "resolved": "https://registry.npmjs.org/p-try/-/p-try-1.0.0.tgz",
          "integrity": "sha1-y8ec26+P1CKOE/Yh8rGiN8GyB7M=",
          "dev": true
        },
        "pkg-dir": {
          "version": "2.0.0",
          "resolved": "https://registry.npmjs.org/pkg-dir/-/pkg-dir-2.0.0.tgz",
          "integrity": "sha1-9tXREJ4Z1j7fQo4L1X4Sd3YVM0s=",
          "dev": true,
          "requires": {
            "find-up": "^2.1.0"
          }
        }
      }
    },
    "eslint-plugin-es": {
      "version": "2.0.0",
      "resolved": "https://registry.npmjs.org/eslint-plugin-es/-/eslint-plugin-es-2.0.0.tgz",
      "integrity": "sha512-f6fceVtg27BR02EYnBhgWLFQfK6bN4Ll0nQFrBHOlCsAyxeZkn0NHns5O0YZOPrV1B3ramd6cgFwaoFLcSkwEQ==",
      "dev": true,
      "requires": {
        "eslint-utils": "^1.4.2",
        "regexpp": "^3.0.0"
      },
      "dependencies": {
        "regexpp": {
          "version": "3.1.0",
          "resolved": "https://registry.npmjs.org/regexpp/-/regexpp-3.1.0.tgz",
          "integrity": "sha512-ZOIzd8yVsQQA7j8GCSlPGXwg5PfmA1mrq0JP4nGhh54LaKN3xdai/vHUDu74pKwV8OxseMS65u2NImosQcSD0Q==",
          "dev": true
        }
      }
    },
    "eslint-plugin-import": {
      "version": "2.18.2",
      "resolved": "https://registry.npmjs.org/eslint-plugin-import/-/eslint-plugin-import-2.18.2.tgz",
      "integrity": "sha512-5ohpsHAiUBRNaBWAF08izwUGlbrJoJJ+W9/TBwsGoR1MnlgfwMIKrFeSjWbt6moabiXW9xNvtFz+97KHRfI4HQ==",
      "dev": true,
      "requires": {
        "array-includes": "^3.0.3",
        "contains-path": "^0.1.0",
        "debug": "^2.6.9",
        "doctrine": "1.5.0",
        "eslint-import-resolver-node": "^0.3.2",
        "eslint-module-utils": "^2.4.0",
        "has": "^1.0.3",
        "minimatch": "^3.0.4",
        "object.values": "^1.1.0",
        "read-pkg-up": "^2.0.0",
        "resolve": "^1.11.0"
      },
      "dependencies": {
        "debug": {
          "version": "2.6.9",
          "resolved": "https://registry.npmjs.org/debug/-/debug-2.6.9.tgz",
          "integrity": "sha512-bC7ElrdJaJnPbAP+1EotYvqZsb3ecl5wi6Bfi6BJTUcNowp6cvspg0jXznRTKDjm/E7AdgFBVeAPVMNcKGsHMA==",
          "dev": true,
          "requires": {
            "ms": "2.0.0"
          }
        },
        "doctrine": {
          "version": "1.5.0",
          "resolved": "https://registry.npmjs.org/doctrine/-/doctrine-1.5.0.tgz",
          "integrity": "sha1-N53Ocw9hZvds76TmcHoVmwLFpvo=",
          "dev": true,
          "requires": {
            "esutils": "^2.0.2",
            "isarray": "^1.0.0"
          }
        },
        "find-up": {
          "version": "2.1.0",
          "resolved": "https://registry.npmjs.org/find-up/-/find-up-2.1.0.tgz",
          "integrity": "sha1-RdG35QbHF93UgndaK3eSCjwMV6c=",
          "dev": true,
          "requires": {
            "locate-path": "^2.0.0"
          }
        },
        "load-json-file": {
          "version": "2.0.0",
          "resolved": "https://registry.npmjs.org/load-json-file/-/load-json-file-2.0.0.tgz",
          "integrity": "sha1-eUfkIUmvgNaWy/eXvKq8/h/inKg=",
          "dev": true,
          "requires": {
            "graceful-fs": "^4.1.2",
            "parse-json": "^2.2.0",
            "pify": "^2.0.0",
            "strip-bom": "^3.0.0"
          }
        },
        "locate-path": {
          "version": "2.0.0",
          "resolved": "https://registry.npmjs.org/locate-path/-/locate-path-2.0.0.tgz",
          "integrity": "sha1-K1aLJl7slExtnA3pw9u7ygNUzY4=",
          "dev": true,
          "requires": {
            "p-locate": "^2.0.0",
            "path-exists": "^3.0.0"
          }
        },
        "p-limit": {
          "version": "1.3.0",
          "resolved": "https://registry.npmjs.org/p-limit/-/p-limit-1.3.0.tgz",
          "integrity": "sha512-vvcXsLAJ9Dr5rQOPk7toZQZJApBl2K4J6dANSsEuh6QI41JYcsS/qhTGa9ErIUUgK3WNQoJYvylxvjqmiqEA9Q==",
          "dev": true,
          "requires": {
            "p-try": "^1.0.0"
          }
        },
        "p-locate": {
          "version": "2.0.0",
          "resolved": "https://registry.npmjs.org/p-locate/-/p-locate-2.0.0.tgz",
          "integrity": "sha1-IKAQOyIqcMj9OcwuWAaA893l7EM=",
          "dev": true,
          "requires": {
            "p-limit": "^1.1.0"
          }
        },
        "p-try": {
          "version": "1.0.0",
          "resolved": "https://registry.npmjs.org/p-try/-/p-try-1.0.0.tgz",
          "integrity": "sha1-y8ec26+P1CKOE/Yh8rGiN8GyB7M=",
          "dev": true
        },
        "parse-json": {
          "version": "2.2.0",
          "resolved": "https://registry.npmjs.org/parse-json/-/parse-json-2.2.0.tgz",
          "integrity": "sha1-9ID0BDTvgHQfhGkJn43qGPVaTck=",
          "dev": true,
          "requires": {
            "error-ex": "^1.2.0"
          }
        },
        "path-type": {
          "version": "2.0.0",
          "resolved": "https://registry.npmjs.org/path-type/-/path-type-2.0.0.tgz",
          "integrity": "sha1-8BLMuEFbcJb8LaoQVMPXI4lZTHM=",
          "dev": true,
          "requires": {
            "pify": "^2.0.0"
          }
        },
        "pify": {
          "version": "2.3.0",
          "resolved": "https://registry.npmjs.org/pify/-/pify-2.3.0.tgz",
          "integrity": "sha1-7RQaasBDqEnqWISY59yosVMw6Qw=",
          "dev": true
        },
        "read-pkg": {
          "version": "2.0.0",
          "resolved": "https://registry.npmjs.org/read-pkg/-/read-pkg-2.0.0.tgz",
          "integrity": "sha1-jvHAYjxqbbDcZxPEv6xGMysjaPg=",
          "dev": true,
          "requires": {
            "load-json-file": "^2.0.0",
            "normalize-package-data": "^2.3.2",
            "path-type": "^2.0.0"
          }
        },
        "read-pkg-up": {
          "version": "2.0.0",
          "resolved": "https://registry.npmjs.org/read-pkg-up/-/read-pkg-up-2.0.0.tgz",
          "integrity": "sha1-a3KoBImE4MQeeVEP1en6mbO1Sb4=",
          "dev": true,
          "requires": {
            "find-up": "^2.0.0",
            "read-pkg": "^2.0.0"
          }
        },
        "strip-bom": {
          "version": "3.0.0",
          "resolved": "https://registry.npmjs.org/strip-bom/-/strip-bom-3.0.0.tgz",
          "integrity": "sha1-IzTBjpx1n3vdVv3vfprj1YjmjtM=",
          "dev": true
        }
      }
    },
    "eslint-plugin-node": {
      "version": "10.0.0",
      "resolved": "https://registry.npmjs.org/eslint-plugin-node/-/eslint-plugin-node-10.0.0.tgz",
      "integrity": "sha512-1CSyM/QCjs6PXaT18+zuAXsjXGIGo5Rw630rSKwokSs2jrYURQc4R5JZpoanNCqwNmepg+0eZ9L7YiRUJb8jiQ==",
      "dev": true,
      "requires": {
        "eslint-plugin-es": "^2.0.0",
        "eslint-utils": "^1.4.2",
        "ignore": "^5.1.1",
        "minimatch": "^3.0.4",
        "resolve": "^1.10.1",
        "semver": "^6.1.0"
      },
      "dependencies": {
        "ignore": {
          "version": "5.1.8",
          "resolved": "https://registry.npmjs.org/ignore/-/ignore-5.1.8.tgz",
          "integrity": "sha512-BMpfD7PpiETpBl/A6S498BaIJ6Y/ABT93ETbby2fP00v4EbvPBXWEoaR1UBPKs3iR53pJY7EtZk5KACI57i1Uw==",
          "dev": true
        },
        "semver": {
          "version": "6.3.0",
          "resolved": "https://registry.npmjs.org/semver/-/semver-6.3.0.tgz",
          "integrity": "sha512-b39TBaTSfV6yBrapU89p5fKekE2m/NwnDocOVruQFS1/veMgdzuPcnOM34M6CwxW8jH/lxEa5rBoDeUwu5HHTw==",
          "dev": true
        }
      }
    },
    "eslint-plugin-promise": {
      "version": "4.2.1",
      "resolved": "https://registry.npmjs.org/eslint-plugin-promise/-/eslint-plugin-promise-4.2.1.tgz",
      "integrity": "sha512-VoM09vT7bfA7D+upt+FjeBO5eHIJQBUWki1aPvB+vbNiHS3+oGIJGIeyBtKQTME6UPXXy3vV07OL1tHd3ANuDw==",
      "dev": true
    },
    "eslint-plugin-react": {
      "version": "7.14.3",
      "resolved": "https://registry.npmjs.org/eslint-plugin-react/-/eslint-plugin-react-7.14.3.tgz",
      "integrity": "sha512-EzdyyBWC4Uz2hPYBiEJrKCUi2Fn+BJ9B/pJQcjw5X+x/H2Nm59S4MJIvL4O5NEE0+WbnQwEBxWY03oUk+Bc3FA==",
      "dev": true,
      "requires": {
        "array-includes": "^3.0.3",
        "doctrine": "^2.1.0",
        "has": "^1.0.3",
        "jsx-ast-utils": "^2.1.0",
        "object.entries": "^1.1.0",
        "object.fromentries": "^2.0.0",
        "object.values": "^1.1.0",
        "prop-types": "^15.7.2",
        "resolve": "^1.10.1"
      },
      "dependencies": {
        "doctrine": {
          "version": "2.1.0",
          "resolved": "https://registry.npmjs.org/doctrine/-/doctrine-2.1.0.tgz",
          "integrity": "sha512-35mSku4ZXK0vfCuHEDAwt55dg2jNajHZ1odvF+8SSr82EsZY4QmXfuWso8oEd8zRhVObSN18aM0CjSdoBX7zIw==",
          "dev": true,
          "requires": {
            "esutils": "^2.0.2"
          }
        }
      }
    },
    "eslint-plugin-standard": {
      "version": "4.0.1",
      "resolved": "https://registry.npmjs.org/eslint-plugin-standard/-/eslint-plugin-standard-4.0.1.tgz",
      "integrity": "sha512-v/KBnfyaOMPmZc/dmc6ozOdWqekGp7bBGq4jLAecEfPGmfKiWS4sA8sC0LqiV9w5qmXAtXVn4M3p1jSyhY85SQ==",
      "dev": true
    },
    "eslint-plugin-vue": {
      "version": "6.2.2",
      "resolved": "https://registry.npmjs.org/eslint-plugin-vue/-/eslint-plugin-vue-6.2.2.tgz",
      "integrity": "sha512-Nhc+oVAHm0uz/PkJAWscwIT4ijTrK5fqNqz9QB1D35SbbuMG1uB6Yr5AJpvPSWg+WOw7nYNswerYh0kOk64gqQ==",
      "dev": true,
      "requires": {
        "natural-compare": "^1.4.0",
        "semver": "^5.6.0",
        "vue-eslint-parser": "^7.0.0"
      }
    },
    "eslint-scope": {
      "version": "5.1.0",
      "resolved": "https://registry.npmjs.org/eslint-scope/-/eslint-scope-5.1.0.tgz",
      "integrity": "sha512-iiGRvtxWqgtx5m8EyQUJihBloE4EnYeGE/bz1wSPwJE6tZuJUtHlhqDM4Xj2ukE8Dyy1+HCZ4hE0fzIVMzb58w==",
      "dev": true,
      "requires": {
        "esrecurse": "^4.1.0",
        "estraverse": "^4.1.1"
      }
    },
    "eslint-utils": {
      "version": "1.4.3",
      "resolved": "https://registry.npmjs.org/eslint-utils/-/eslint-utils-1.4.3.tgz",
      "integrity": "sha512-fbBN5W2xdY45KulGXmLHZ3c3FHfVYmKg0IrAKGOkT/464PQsx2UeIzfz1RmEci+KLm1bBaAzZAh8+/E+XAeZ8Q==",
      "dev": true,
      "requires": {
        "eslint-visitor-keys": "^1.1.0"
      }
    },
    "eslint-visitor-keys": {
      "version": "1.3.0",
      "resolved": "https://registry.npmjs.org/eslint-visitor-keys/-/eslint-visitor-keys-1.3.0.tgz",
      "integrity": "sha512-6J72N8UNa462wa/KFODt/PJ3IU60SDpC3QXC1Hjc1BXXpfL2C9R5+AU7jhe0F6GREqVMh4Juu+NY7xn+6dipUQ==",
      "dev": true
    },
    "espree": {
      "version": "6.2.1",
      "resolved": "https://registry.npmjs.org/espree/-/espree-6.2.1.tgz",
      "integrity": "sha512-ysCxRQY3WaXJz9tdbWOwuWr5Y/XrPTGX9Kiz3yoUXwW0VZ4w30HTkQLaGx/+ttFjF8i+ACbArnB4ce68a9m5hw==",
      "dev": true,
      "requires": {
        "acorn": "^7.1.1",
        "acorn-jsx": "^5.2.0",
        "eslint-visitor-keys": "^1.1.0"
      }
    },
    "esprima": {
      "version": "4.0.1",
      "resolved": "https://registry.npmjs.org/esprima/-/esprima-4.0.1.tgz",
      "integrity": "sha512-eGuFFw7Upda+g4p+QHvnW0RyTX/SVeJBDM/gCtMARO0cLuT2HcEKnTPvhjV6aGeqrCB/sbNop0Kszm0jsaWU4A=="
    },
    "esquery": {
      "version": "1.3.1",
      "resolved": "https://registry.npmjs.org/esquery/-/esquery-1.3.1.tgz",
      "integrity": "sha512-olpvt9QG0vniUBZspVRN6lwB7hOZoTRtT+jzR+tS4ffYx2mzbw+z0XCOk44aaLYKApNX5nMm+E+P6o25ip/DHQ==",
      "dev": true,
      "requires": {
        "estraverse": "^5.1.0"
      },
      "dependencies": {
        "estraverse": {
          "version": "5.2.0",
          "resolved": "https://registry.npmjs.org/estraverse/-/estraverse-5.2.0.tgz",
          "integrity": "sha512-BxbNGGNm0RyRYvUdHpIwv9IWzeM9XClbOxwoATuFdOE7ZE6wHL+HQ5T8hoPM+zHvmKzzsEqhgy0GrQ5X13afiQ==",
          "dev": true
        }
      }
    },
    "esrecurse": {
      "version": "4.2.1",
      "resolved": "https://registry.npmjs.org/esrecurse/-/esrecurse-4.2.1.tgz",
      "integrity": "sha512-64RBB++fIOAXPw3P9cy89qfMlvZEXZkqqJkjqqXIvzP5ezRZjW+lPWjw35UX/3EhUPFYbg5ER4JYgDw4007/DQ==",
      "dev": true,
      "requires": {
        "estraverse": "^4.1.0"
      }
    },
    "estraverse": {
      "version": "4.3.0",
      "resolved": "https://registry.npmjs.org/estraverse/-/estraverse-4.3.0.tgz",
      "integrity": "sha512-39nnKffWz8xN1BU/2c79n9nB9HDzo0niYUqx6xyqUnyoAnQyyWpOTdZEeiCch8BBu515t4wp9ZmgVfVhn9EBpw=="
    },
    "esutils": {
      "version": "2.0.3",
      "resolved": "https://registry.npmjs.org/esutils/-/esutils-2.0.3.tgz",
      "integrity": "sha512-kVscqXk4OCp68SZ0dkgEKVi6/8ij300KBWTJq32P/dYeWTSwK41WyTxalN1eRmA5Z9UU/LX9D7FWSmV9SAYx6g=="
    },
    "etag": {
      "version": "1.8.1",
      "resolved": "https://registry.npmjs.org/etag/-/etag-1.8.1.tgz",
      "integrity": "sha1-Qa4u62XvpiJorr/qg6x9eSmbCIc="
    },
    "eventemitter3": {
      "version": "4.0.4",
      "resolved": "https://registry.npmjs.org/eventemitter3/-/eventemitter3-4.0.4.tgz",
      "integrity": "sha512-rlaVLnVxtxvoyLsQQFBx53YmXHDxRIzzTLbdfxqi4yocpSjAxXwkU0cScM5JgSKMqEhrZpnvQ2D9gjylR0AimQ==",
      "dev": true
    },
    "events": {
      "version": "1.1.1",
      "resolved": "https://registry.npmjs.org/events/-/events-1.1.1.tgz",
      "integrity": "sha1-nr23Y1rQmccNzEwqH1AEKI6L2SQ="
    },
    "eventsource": {
      "version": "1.0.7",
      "resolved": "https://registry.npmjs.org/eventsource/-/eventsource-1.0.7.tgz",
      "integrity": "sha512-4Ln17+vVT0k8aWq+t/bF5arcS3EpT9gYtW66EPacdj/mAFevznsnyoHLPy2BA8gbIQeIHoPsvwmfBftfcG//BQ==",
      "dev": true,
      "requires": {
        "original": "^1.0.0"
      }
    },
    "evp_bytestokey": {
      "version": "1.0.3",
      "resolved": "https://registry.npmjs.org/evp_bytestokey/-/evp_bytestokey-1.0.3.tgz",
      "integrity": "sha512-/f2Go4TognH/KvCISP7OUsHn85hT9nUkxxA9BEWxFn+Oj9o8ZNLm/40hdlgSLyuOimsrTKLUMEorQexp/aPQeA==",
      "dev": true,
      "requires": {
        "md5.js": "^1.3.4",
        "safe-buffer": "^5.1.1"
      }
    },
    "execa": {
      "version": "1.0.0",
      "resolved": "https://registry.npmjs.org/execa/-/execa-1.0.0.tgz",
      "integrity": "sha512-adbxcyWV46qiHyvSp50TKt05tB4tK3HcmF7/nxfAdhnox83seTDbwnaqKO4sXRy7roHAIFqJP/Rw/AuEbX61LA==",
      "dev": true,
      "requires": {
        "cross-spawn": "^6.0.0",
        "get-stream": "^4.0.0",
        "is-stream": "^1.1.0",
        "npm-run-path": "^2.0.0",
        "p-finally": "^1.0.0",
        "signal-exit": "^3.0.0",
        "strip-eof": "^1.0.0"
      }
    },
    "expand-brackets": {
      "version": "2.1.4",
      "resolved": "https://registry.npmjs.org/expand-brackets/-/expand-brackets-2.1.4.tgz",
      "integrity": "sha1-t3c14xXOMPa27/D4OwQVGiJEliI=",
      "dev": true,
      "requires": {
        "debug": "^2.3.3",
        "define-property": "^0.2.5",
        "extend-shallow": "^2.0.1",
        "posix-character-classes": "^0.1.0",
        "regex-not": "^1.0.0",
        "snapdragon": "^0.8.1",
        "to-regex": "^3.0.1"
      },
      "dependencies": {
        "debug": {
          "version": "2.6.9",
          "resolved": "https://registry.npmjs.org/debug/-/debug-2.6.9.tgz",
          "integrity": "sha512-bC7ElrdJaJnPbAP+1EotYvqZsb3ecl5wi6Bfi6BJTUcNowp6cvspg0jXznRTKDjm/E7AdgFBVeAPVMNcKGsHMA==",
          "dev": true,
          "requires": {
            "ms": "2.0.0"
          }
        },
        "define-property": {
          "version": "0.2.5",
          "resolved": "https://registry.npmjs.org/define-property/-/define-property-0.2.5.tgz",
          "integrity": "sha1-w1se+RjsPJkPmlvFe+BKrOxcgRY=",
          "dev": true,
          "requires": {
            "is-descriptor": "^0.1.0"
          }
        },
        "extend-shallow": {
          "version": "2.0.1",
          "resolved": "https://registry.npmjs.org/extend-shallow/-/extend-shallow-2.0.1.tgz",
          "integrity": "sha1-Ua99YUrZqfYQ6huvu5idaxxWiQ8=",
          "dev": true,
          "requires": {
            "is-extendable": "^0.1.0"
          }
        }
      }
    },
    "expand-tilde": {
      "version": "2.0.2",
      "resolved": "https://registry.npmjs.org/expand-tilde/-/expand-tilde-2.0.2.tgz",
      "integrity": "sha1-l+gBqgUt8CRU3kawK/YhZCzchQI=",
      "dev": true,
      "requires": {
        "homedir-polyfill": "^1.0.1"
      }
    },
    "express": {
      "version": "4.17.1",
      "resolved": "https://registry.npmjs.org/express/-/express-4.17.1.tgz",
      "integrity": "sha512-mHJ9O79RqluphRrcw2X/GTh3k9tVv8YcoyY4Kkh4WDMUYKRZUq0h1o0w2rrrxBqM7VoeUVqgb27xlEMXTnYt4g==",
      "requires": {
        "accepts": "~1.3.7",
        "array-flatten": "1.1.1",
        "body-parser": "1.19.0",
        "content-disposition": "0.5.3",
        "content-type": "~1.0.4",
        "cookie": "0.4.0",
        "cookie-signature": "1.0.6",
        "debug": "2.6.9",
        "depd": "~1.1.2",
        "encodeurl": "~1.0.2",
        "escape-html": "~1.0.3",
        "etag": "~1.8.1",
        "finalhandler": "~1.1.2",
        "fresh": "0.5.2",
        "merge-descriptors": "1.0.1",
        "methods": "~1.1.2",
        "on-finished": "~2.3.0",
        "parseurl": "~1.3.3",
        "path-to-regexp": "0.1.7",
        "proxy-addr": "~2.0.5",
        "qs": "6.7.0",
        "range-parser": "~1.2.1",
        "safe-buffer": "5.1.2",
        "send": "0.17.1",
        "serve-static": "1.14.1",
        "setprototypeof": "1.1.1",
        "statuses": "~1.5.0",
        "type-is": "~1.6.18",
        "utils-merge": "1.0.1",
        "vary": "~1.1.2"
      },
      "dependencies": {
        "debug": {
          "version": "2.6.9",
          "resolved": "https://registry.npmjs.org/debug/-/debug-2.6.9.tgz",
          "integrity": "sha512-bC7ElrdJaJnPbAP+1EotYvqZsb3ecl5wi6Bfi6BJTUcNowp6cvspg0jXznRTKDjm/E7AdgFBVeAPVMNcKGsHMA==",
          "requires": {
            "ms": "2.0.0"
          }
        }
      }
    },
    "ext": {
      "version": "1.4.0",
      "resolved": "https://registry.npmjs.org/ext/-/ext-1.4.0.tgz",
      "integrity": "sha512-Key5NIsUxdqKg3vIsdw9dSuXpPCQ297y6wBjL30edxwPgt2E44WcWBZey/ZvUc6sERLTxKdyCu4gZFmUbk1Q7A==",
      "requires": {
        "type": "^2.0.0"
      },
      "dependencies": {
        "type": {
          "version": "2.0.0",
          "resolved": "https://registry.npmjs.org/type/-/type-2.0.0.tgz",
          "integrity": "sha512-KBt58xCHry4Cejnc2ISQAF7QY+ORngsWfxezO68+12hKV6lQY8P/psIkcbjeHWn7MqcgciWJyCCevFMJdIXpow=="
        }
      }
    },
    "extend": {
      "version": "3.0.2",
      "resolved": "https://registry.npmjs.org/extend/-/extend-3.0.2.tgz",
      "integrity": "sha512-fjquC59cD7CyW6urNXK0FBufkZcoiGG80wTuPujX590cB5Ttln20E2UB4S/WARVqhXffZl2LNgS+gQdPIIim/g==",
      "dev": true
    },
    "extend-shallow": {
      "version": "3.0.2",
      "resolved": "https://registry.npmjs.org/extend-shallow/-/extend-shallow-3.0.2.tgz",
      "integrity": "sha1-Jqcarwc7OfshJxcnRhMcJwQCjbg=",
      "dev": true,
      "requires": {
        "assign-symbols": "^1.0.0",
        "is-extendable": "^1.0.1"
      },
      "dependencies": {
        "is-extendable": {
          "version": "1.0.1",
          "resolved": "https://registry.npmjs.org/is-extendable/-/is-extendable-1.0.1.tgz",
          "integrity": "sha512-arnXMxT1hhoKo9k1LZdmlNyJdDDfy2v0fXjFlmok4+i8ul/6WlbVge9bhM74OpNPQPMGUToDtz+KXa1PneJxOA==",
          "dev": true,
          "requires": {
            "is-plain-object": "^2.0.4"
          }
        }
      }
    },
    "external-editor": {
      "version": "3.1.0",
      "resolved": "https://registry.npmjs.org/external-editor/-/external-editor-3.1.0.tgz",
      "integrity": "sha512-hMQ4CX1p1izmuLYyZqLMO/qGNw10wSv9QDCPfzXfyFrOaCSSoRfqE1Kf1s5an66J5JZC62NewG+mK49jOCtQew==",
      "dev": true,
      "requires": {
        "chardet": "^0.7.0",
        "iconv-lite": "^0.4.24",
        "tmp": "^0.0.33"
      }
    },
    "extglob": {
      "version": "2.0.4",
      "resolved": "https://registry.npmjs.org/extglob/-/extglob-2.0.4.tgz",
      "integrity": "sha512-Nmb6QXkELsuBr24CJSkilo6UHHgbekK5UiZgfE6UHD3Eb27YC6oD+bhcT+tJ6cl8dmsgdQxnWlcry8ksBIBLpw==",
      "dev": true,
      "requires": {
        "array-unique": "^0.3.2",
        "define-property": "^1.0.0",
        "expand-brackets": "^2.1.4",
        "extend-shallow": "^2.0.1",
        "fragment-cache": "^0.2.1",
        "regex-not": "^1.0.0",
        "snapdragon": "^0.8.1",
        "to-regex": "^3.0.1"
      },
      "dependencies": {
        "define-property": {
          "version": "1.0.0",
          "resolved": "https://registry.npmjs.org/define-property/-/define-property-1.0.0.tgz",
          "integrity": "sha1-dp66rz9KY6rTr56NMEybvnm/sOY=",
          "dev": true,
          "requires": {
            "is-descriptor": "^1.0.0"
          }
        },
        "extend-shallow": {
          "version": "2.0.1",
          "resolved": "https://registry.npmjs.org/extend-shallow/-/extend-shallow-2.0.1.tgz",
          "integrity": "sha1-Ua99YUrZqfYQ6huvu5idaxxWiQ8=",
          "dev": true,
          "requires": {
            "is-extendable": "^0.1.0"
          }
        },
        "is-accessor-descriptor": {
          "version": "1.0.0",
          "resolved": "https://registry.npmjs.org/is-accessor-descriptor/-/is-accessor-descriptor-1.0.0.tgz",
          "integrity": "sha512-m5hnHTkcVsPfqx3AKlyttIPb7J+XykHvJP2B9bZDjlhLIoEq4XoK64Vg7boZlVWYK6LUY94dYPEE7Lh0ZkZKcQ==",
          "dev": true,
          "requires": {
            "kind-of": "^6.0.0"
          }
        },
        "is-data-descriptor": {
          "version": "1.0.0",
          "resolved": "https://registry.npmjs.org/is-data-descriptor/-/is-data-descriptor-1.0.0.tgz",
          "integrity": "sha512-jbRXy1FmtAoCjQkVmIVYwuuqDFUbaOeDjmed1tOGPrsMhtJA4rD9tkgA0F1qJ3gRFRXcHYVkdeaP50Q5rE/jLQ==",
          "dev": true,
          "requires": {
            "kind-of": "^6.0.0"
          }
        },
        "is-descriptor": {
          "version": "1.0.2",
          "resolved": "https://registry.npmjs.org/is-descriptor/-/is-descriptor-1.0.2.tgz",
          "integrity": "sha512-2eis5WqQGV7peooDyLmNEPUrps9+SXX5c9pL3xEB+4e9HnGuDa7mB7kHxHw4CbqS9k1T2hOH3miL8n8WtiYVtg==",
          "dev": true,
          "requires": {
            "is-accessor-descriptor": "^1.0.0",
            "is-data-descriptor": "^1.0.0",
            "kind-of": "^6.0.2"
          }
        }
      }
    },
    "extract-frustum-planes": {
      "version": "1.0.0",
      "resolved": "https://registry.npmjs.org/extract-frustum-planes/-/extract-frustum-planes-1.0.0.tgz",
      "integrity": "sha1-l9VwP/BWTIw8aDjKxF+ee8UsnvU="
    },
    "extsprintf": {
      "version": "1.3.0",
      "resolved": "https://registry.npmjs.org/extsprintf/-/extsprintf-1.3.0.tgz",
      "integrity": "sha1-lpGEQOMEGnpBT4xS48V06zw+HgU=",
      "dev": true
    },
    "falafel": {
      "version": "2.2.4",
      "resolved": "https://registry.npmjs.org/falafel/-/falafel-2.2.4.tgz",
      "integrity": "sha512-0HXjo8XASWRmsS0X1EkhwEMZaD3Qvp7FfURwjLKjG1ghfRm/MGZl2r4cWUTv41KdNghTw4OUMmVtdGQp3+H+uQ==",
      "requires": {
        "acorn": "^7.1.1",
        "foreach": "^2.0.5",
        "isarray": "^2.0.1",
        "object-keys": "^1.0.6"
      },
      "dependencies": {
        "isarray": {
          "version": "2.0.5",
          "resolved": "https://registry.npmjs.org/isarray/-/isarray-2.0.5.tgz",
          "integrity": "sha512-xHjhDr3cNBK0BzdUJSPXZntQUx/mwMS5Rw4A7lPJ90XGAO6ISP/ePDNuo0vhqOZU+UD5JoodwCAAoZQd3FeAKw=="
        }
      }
    },
    "fast-deep-equal": {
      "version": "3.1.3",
      "resolved": "https://registry.npmjs.org/fast-deep-equal/-/fast-deep-equal-3.1.3.tgz",
      "integrity": "sha512-f3qQ9oQy9j2AhBe/H9VC91wLmKBCCU/gDOnKNAYG5hswO7BLKj09Hc5HYNz9cGI++xlpDCIgDaitVs03ATR84Q==",
      "dev": true
    },
    "fast-isnumeric": {
      "version": "1.1.4",
      "resolved": "https://registry.npmjs.org/fast-isnumeric/-/fast-isnumeric-1.1.4.tgz",
      "integrity": "sha512-1mM8qOr2LYz8zGaUdmiqRDiuue00Dxjgcb1NQR7TnhLVh6sQyngP9xvLo7Sl7LZpP/sk5eb+bcyWXw530NTBZw==",
      "requires": {
        "is-string-blank": "^1.0.1"
      }
    },
    "fast-json-stable-stringify": {
      "version": "2.1.0",
      "resolved": "https://registry.npmjs.org/fast-json-stable-stringify/-/fast-json-stable-stringify-2.1.0.tgz",
      "integrity": "sha512-lhd/wF+Lk98HZoTCtlVraHtfh5XYijIjalXck7saUtuanSDyLMxnHhSXEDJqHxD7msR8D0uCmqlkwjCV8xvwHw==",
      "dev": true
    },
    "fast-levenshtein": {
      "version": "2.0.6",
      "resolved": "https://registry.npmjs.org/fast-levenshtein/-/fast-levenshtein-2.0.6.tgz",
      "integrity": "sha1-PYpcZog6FqMMqGQ+hR8Zuqd5eRc="
    },
    "faye-websocket": {
      "version": "0.10.0",
      "resolved": "https://registry.npmjs.org/faye-websocket/-/faye-websocket-0.10.0.tgz",
      "integrity": "sha1-TkkvjQTftviQA1B/btvy1QHnxvQ=",
      "dev": true,
      "requires": {
        "websocket-driver": ">=0.5.1"
      }
    },
    "figgy-pudding": {
      "version": "3.5.2",
      "resolved": "https://registry.npmjs.org/figgy-pudding/-/figgy-pudding-3.5.2.tgz",
      "integrity": "sha512-0btnI/H8f2pavGMN8w40mlSKOfTK2SVJmBfBeVIj3kNw0swwgzyRq0d5TJVOwodFmtvpPeWPN/MCcfuWF0Ezbw==",
      "dev": true
    },
    "figures": {
      "version": "3.2.0",
      "resolved": "https://registry.npmjs.org/figures/-/figures-3.2.0.tgz",
      "integrity": "sha512-yaduQFRKLXYOGgEn6AZau90j3ggSOyiqXU0F9JZfeXYhNa+Jk4X+s45A2zg5jns87GAFa34BBm2kXw4XpNcbdg==",
      "dev": true,
      "requires": {
        "escape-string-regexp": "^1.0.5"
      }
    },
    "file-entry-cache": {
      "version": "5.0.1",
      "resolved": "https://registry.npmjs.org/file-entry-cache/-/file-entry-cache-5.0.1.tgz",
      "integrity": "sha512-bCg29ictuBaKUwwArK4ouCaqDgLZcysCFLmM/Yn/FDoqndh/9vNuQfXRDvTuXKLxfD/JtZQGKFT8MGcJBK644g==",
      "dev": true,
      "requires": {
        "flat-cache": "^2.0.1"
      }
    },
    "file-loader": {
      "version": "4.3.0",
      "resolved": "https://registry.npmjs.org/file-loader/-/file-loader-4.3.0.tgz",
      "integrity": "sha512-aKrYPYjF1yG3oX0kWRrqrSMfgftm7oJW5M+m4owoldH5C51C0RkIwB++JbRvEW3IU6/ZG5n8UvEcdgwOt2UOWA==",
      "dev": true,
      "requires": {
        "loader-utils": "^1.2.3",
        "schema-utils": "^2.5.0"
      }
    },
    "fill-range": {
      "version": "7.0.1",
      "resolved": "https://registry.npmjs.org/fill-range/-/fill-range-7.0.1.tgz",
      "integrity": "sha512-qOo9F+dMUmC2Lcb4BbVvnKJxTPjCm+RRpe4gDuGrzkL7mEVl/djYSu2OdQ2Pa302N4oqkSg9ir6jaLWJ2USVpQ==",
      "dev": true,
      "requires": {
        "to-regex-range": "^5.0.1"
      }
    },
    "filtered-vector": {
      "version": "1.2.4",
      "resolved": "https://registry.npmjs.org/filtered-vector/-/filtered-vector-1.2.4.tgz",
      "integrity": "sha1-VkU8A030MC0pPKjs3qw/kKvGeNM=",
      "requires": {
        "binary-search-bounds": "^1.0.0",
        "cubic-hermite": "^1.0.0"
      },
      "dependencies": {
        "binary-search-bounds": {
          "version": "1.0.0",
          "resolved": "https://registry.npmjs.org/binary-search-bounds/-/binary-search-bounds-1.0.0.tgz",
          "integrity": "sha1-MjyjF+PypA9CRMclX1OEpbIHu2k="
        }
      }
    },
    "finalhandler": {
      "version": "1.1.2",
      "resolved": "https://registry.npmjs.org/finalhandler/-/finalhandler-1.1.2.tgz",
      "integrity": "sha512-aAWcW57uxVNrQZqFXjITpW3sIUQmHGG3qSb9mUah9MgMC4NeWhNOlNjXEYq3HjRAvL6arUviZGGJsBg6z0zsWA==",
      "requires": {
        "debug": "2.6.9",
        "encodeurl": "~1.0.2",
        "escape-html": "~1.0.3",
        "on-finished": "~2.3.0",
        "parseurl": "~1.3.3",
        "statuses": "~1.5.0",
        "unpipe": "~1.0.0"
      },
      "dependencies": {
        "debug": {
          "version": "2.6.9",
          "resolved": "https://registry.npmjs.org/debug/-/debug-2.6.9.tgz",
          "integrity": "sha512-bC7ElrdJaJnPbAP+1EotYvqZsb3ecl5wi6Bfi6BJTUcNowp6cvspg0jXznRTKDjm/E7AdgFBVeAPVMNcKGsHMA==",
          "requires": {
            "ms": "2.0.0"
          }
        }
      }
    },
    "find-cache-dir": {
      "version": "2.1.0",
      "resolved": "https://registry.npmjs.org/find-cache-dir/-/find-cache-dir-2.1.0.tgz",
      "integrity": "sha512-Tq6PixE0w/VMFfCgbONnkiQIVol/JJL7nRMi20fqzA4NRs9AfeqMGeRdPi3wIhYkxjeBaWh2rxwapn5Tu3IqOQ==",
      "dev": true,
      "requires": {
        "commondir": "^1.0.1",
        "make-dir": "^2.0.0",
        "pkg-dir": "^3.0.0"
      }
    },
    "find-root": {
      "version": "1.1.0",
      "resolved": "https://registry.npmjs.org/find-root/-/find-root-1.1.0.tgz",
      "integrity": "sha512-NKfW6bec6GfKc0SGx1e07QZY9PE99u0Bft/0rzSD5k3sO/vwkVUpDUKVm5Gpp5Ue3YfShPFTX2070tDs5kB9Ng==",
      "dev": true
    },
    "find-up": {
      "version": "3.0.0",
      "resolved": "https://registry.npmjs.org/find-up/-/find-up-3.0.0.tgz",
      "integrity": "sha512-1yD6RmLI1XBfxugvORwlck6f75tYL+iR0jqwsOrOxMZyGYqUuDhJ0l4AXdO1iX/FTs9cBAMEk1gWSEx1kSbylg==",
      "dev": true,
      "requires": {
        "locate-path": "^3.0.0"
      }
    },
    "findup-sync": {
      "version": "3.0.0",
      "resolved": "https://registry.npmjs.org/findup-sync/-/findup-sync-3.0.0.tgz",
      "integrity": "sha512-YbffarhcicEhOrm4CtrwdKBdCuz576RLdhJDsIfvNtxUuhdRet1qZcsMjqbePtAseKdAnDyM/IyXbu7PRPRLYg==",
      "dev": true,
      "requires": {
        "detect-file": "^1.0.0",
        "is-glob": "^4.0.0",
        "micromatch": "^3.0.4",
        "resolve-dir": "^1.0.1"
      }
    },
    "flat-cache": {
      "version": "2.0.1",
      "resolved": "https://registry.npmjs.org/flat-cache/-/flat-cache-2.0.1.tgz",
      "integrity": "sha512-LoQe6yDuUMDzQAEH8sgmh4Md6oZnc/7PjtwjNFSzveXqSHt6ka9fPBuso7IGf9Rz4uqnSnWiFH2B/zj24a5ReA==",
      "dev": true,
      "requires": {
        "flatted": "^2.0.0",
        "rimraf": "2.6.3",
        "write": "1.0.3"
      },
      "dependencies": {
        "rimraf": {
          "version": "2.6.3",
          "resolved": "https://registry.npmjs.org/rimraf/-/rimraf-2.6.3.tgz",
          "integrity": "sha512-mwqeW5XsA2qAejG46gYdENaxXjx9onRNCfn7L0duuP4hCuTIi/QO7PDK07KJfp1d+izWPrzEJDcSqBa0OZQriA==",
          "dev": true,
          "requires": {
            "glob": "^7.1.3"
          }
        }
      }
    },
    "flatted": {
      "version": "2.0.2",
      "resolved": "https://registry.npmjs.org/flatted/-/flatted-2.0.2.tgz",
      "integrity": "sha512-r5wGx7YeOwNWNlCA0wQ86zKyDLMQr+/RB8xy74M4hTphfmjlijTSSXGuH8rnvKZnfT9i+75zmd8jcKdMR4O6jA==",
      "dev": true
    },
    "flatten-vertex-data": {
      "version": "1.0.2",
      "resolved": "https://registry.npmjs.org/flatten-vertex-data/-/flatten-vertex-data-1.0.2.tgz",
      "integrity": "sha512-BvCBFK2NZqerFTdMDgqfHBwxYWnxeCkwONsw6PvBMcUXqo8U/KDWwmXhqx1x2kLIg7DqIsJfOaJFOmlua3Lxuw==",
      "requires": {
        "dtype": "^2.0.0"
      }
    },
    "flip-pixels": {
      "version": "1.0.2",
      "resolved": "https://registry.npmjs.org/flip-pixels/-/flip-pixels-1.0.2.tgz",
      "integrity": "sha512-oXbJGbjDnfJRWPC7Va38EFhd+A8JWE5/hCiKcK8qjCdbLj9DTpsq6MEudwpRTH+V4qq+Jw7d3pUgQdSr3x3mTA=="
    },
    "flush-write-stream": {
      "version": "1.1.1",
      "resolved": "https://registry.npmjs.org/flush-write-stream/-/flush-write-stream-1.1.1.tgz",
      "integrity": "sha512-3Z4XhFZ3992uIq0XOqb9AreonueSYphE6oYbpt5+3u06JWklbsPkNv3ZKkP9Bz/r+1MWCaMoSQ28P85+1Yc77w==",
      "dev": true,
      "requires": {
        "inherits": "^2.0.3",
        "readable-stream": "^2.3.6"
      }
    },
    "follow-redirects": {
      "version": "1.5.10",
      "resolved": "https://registry.npmjs.org/follow-redirects/-/follow-redirects-1.5.10.tgz",
      "integrity": "sha512-0V5l4Cizzvqt5D44aTXbFZz+FtyXV1vrDN6qrelxtfYQKW0KO0W2T/hkE8xvGa/540LkZlkaUjO4ailYTFtHVQ==",
      "requires": {
        "debug": "=3.1.0"
      }
    },
    "font-atlas": {
      "version": "2.1.0",
      "resolved": "https://registry.npmjs.org/font-atlas/-/font-atlas-2.1.0.tgz",
      "integrity": "sha512-kP3AmvX+HJpW4w3d+PiPR2X6E1yvsBXt2yhuCw+yReO9F1WYhvZwx3c95DGZGwg9xYzDGrgJYa885xmVA+28Cg==",
      "requires": {
        "css-font": "^1.0.0"
      }
    },
    "font-measure": {
      "version": "1.2.2",
      "resolved": "https://registry.npmjs.org/font-measure/-/font-measure-1.2.2.tgz",
      "integrity": "sha512-mRLEpdrWzKe9hbfaF3Qpr06TAjquuBVP5cHy4b3hyeNdjc9i0PO6HniGsX5vjL5OWv7+Bd++NiooNpT/s8BvIA==",
      "requires": {
        "css-font": "^1.2.0"
      }
    },
    "for-each": {
      "version": "0.3.3",
      "resolved": "https://registry.npmjs.org/for-each/-/for-each-0.3.3.tgz",
      "integrity": "sha512-jqYfLp7mo9vIyQf8ykW2v7A+2N4QjeCeI5+Dz9XraiO1ign81wjiH7Fb9vSOWvQfNtmSa4H2RoQTrrXivdUZmw==",
      "requires": {
        "is-callable": "^1.1.3"
      }
    },
    "for-in": {
      "version": "1.0.2",
      "resolved": "https://registry.npmjs.org/for-in/-/for-in-1.0.2.tgz",
      "integrity": "sha1-gQaNKVqBQuwKxybG4iAMMPttXoA=",
      "dev": true
    },
    "foreach": {
      "version": "2.0.5",
      "resolved": "https://registry.npmjs.org/foreach/-/foreach-2.0.5.tgz",
      "integrity": "sha1-C+4AUBiusmDQo6865ljdATbsG5k="
    },
    "forever-agent": {
      "version": "0.6.1",
      "resolved": "https://registry.npmjs.org/forever-agent/-/forever-agent-0.6.1.tgz",
      "integrity": "sha1-+8cfDEGt6zf5bFd60e1C2P2sypE=",
      "dev": true
    },
    "form-data": {
      "version": "2.3.3",
      "resolved": "https://registry.npmjs.org/form-data/-/form-data-2.3.3.tgz",
      "integrity": "sha512-1lLKB2Mu3aGP1Q/2eCOx0fNbRMe7XdwktwOruhfqqd0rIJWwN4Dh+E3hrPSlDCXnSR7UtZ1N38rVXm+6+MEhJQ==",
      "dev": true,
      "requires": {
        "asynckit": "^0.4.0",
        "combined-stream": "^1.0.6",
        "mime-types": "^2.1.12"
      }
    },
    "forwarded": {
      "version": "0.1.2",
      "resolved": "https://registry.npmjs.org/forwarded/-/forwarded-0.1.2.tgz",
      "integrity": "sha1-mMI9qxF1ZXuMBXPozszZGw/xjIQ="
    },
    "fragment-cache": {
      "version": "0.2.1",
      "resolved": "https://registry.npmjs.org/fragment-cache/-/fragment-cache-0.2.1.tgz",
      "integrity": "sha1-QpD60n8T6Jvn8zeZxrxaCr//DRk=",
      "dev": true,
      "requires": {
        "map-cache": "^0.2.2"
      }
    },
    "fresh": {
      "version": "0.5.2",
      "resolved": "https://registry.npmjs.org/fresh/-/fresh-0.5.2.tgz",
      "integrity": "sha1-PYyt2Q2XZWn6g1qx+OSyOhBWBac="
    },
    "from2": {
      "version": "2.3.0",
      "resolved": "https://registry.npmjs.org/from2/-/from2-2.3.0.tgz",
      "integrity": "sha1-i/tVAr3kpNNs/e6gB/zKIdfjgq8=",
      "requires": {
        "inherits": "^2.0.1",
        "readable-stream": "^2.0.0"
      }
    },
    "fs-write-stream-atomic": {
      "version": "1.0.10",
      "resolved": "https://registry.npmjs.org/fs-write-stream-atomic/-/fs-write-stream-atomic-1.0.10.tgz",
      "integrity": "sha1-tH31NJPvkR33VzHnCp3tAYnbQMk=",
      "dev": true,
      "requires": {
        "graceful-fs": "^4.1.2",
        "iferr": "^0.1.5",
        "imurmurhash": "^0.1.4",
        "readable-stream": "1 || 2"
      }
    },
    "fs.realpath": {
      "version": "1.0.0",
      "resolved": "https://registry.npmjs.org/fs.realpath/-/fs.realpath-1.0.0.tgz",
      "integrity": "sha1-FQStJSMVjKpA20onh8sBQRmU6k8="
    },
    "fsevents": {
      "version": "2.1.3",
      "resolved": "https://registry.npmjs.org/fsevents/-/fsevents-2.1.3.tgz",
      "integrity": "sha512-Auw9a4AxqWpa9GUfj370BMPzzyncfBABW8Mab7BGWBYDj4Isgq+cDKtx0i6u9jcX9pQDnswsaaOTgTmA5pEjuQ==",
      "dev": true,
      "optional": true
    },
    "fstream": {
      "version": "1.0.12",
      "resolved": "https://registry.npmjs.org/fstream/-/fstream-1.0.12.tgz",
      "integrity": "sha512-WvJ193OHa0GHPEL+AycEJgxvBEwyfRkN1vhjca23OaPVMCaLCXTd5qAu82AjTcgP1UJmytkOKb63Ypde7raDIg==",
      "dev": true,
      "requires": {
        "graceful-fs": "^4.1.2",
        "inherits": "~2.0.0",
        "mkdirp": ">=0.5 0",
        "rimraf": "2"
      }
    },
    "function-bind": {
      "version": "1.1.1",
      "resolved": "https://registry.npmjs.org/function-bind/-/function-bind-1.1.1.tgz",
      "integrity": "sha512-yIovAzMX49sF8Yl58fSCWJ5svSLuaibPxXQJFLmBObTuCr0Mf1KiPopGM9NiFjiYBCbfaa2Fh6breQ6ANVTI0A=="
    },
    "functional-red-black-tree": {
      "version": "1.0.1",
      "resolved": "https://registry.npmjs.org/functional-red-black-tree/-/functional-red-black-tree-1.0.1.tgz",
      "integrity": "sha1-GwqzvVU7Kg1jmdKcDj6gslIHgyc="
    },
    "gamma": {
      "version": "0.1.0",
      "resolved": "https://registry.npmjs.org/gamma/-/gamma-0.1.0.tgz",
      "integrity": "sha1-MxVkNAO/J5BsqAqzfDbs6UQO8zA="
    },
    "gauge": {
      "version": "2.7.4",
      "resolved": "https://registry.npmjs.org/gauge/-/gauge-2.7.4.tgz",
      "integrity": "sha1-LANAXHU4w51+s3sxcCLjJfsBi/c=",
      "dev": true,
      "requires": {
        "aproba": "^1.0.3",
        "console-control-strings": "^1.0.0",
        "has-unicode": "^2.0.0",
        "object-assign": "^4.1.0",
        "signal-exit": "^3.0.0",
        "string-width": "^1.0.1",
        "strip-ansi": "^3.0.1",
        "wide-align": "^1.1.0"
      },
      "dependencies": {
        "ansi-regex": {
          "version": "2.1.1",
          "resolved": "https://registry.npmjs.org/ansi-regex/-/ansi-regex-2.1.1.tgz",
          "integrity": "sha1-w7M6te42DYbg5ijwRorn7yfWVN8=",
          "dev": true
        },
        "is-fullwidth-code-point": {
          "version": "1.0.0",
          "resolved": "https://registry.npmjs.org/is-fullwidth-code-point/-/is-fullwidth-code-point-1.0.0.tgz",
          "integrity": "sha1-754xOG8DGn8NZDr4L95QxFfvAMs=",
          "dev": true,
          "requires": {
            "number-is-nan": "^1.0.0"
          }
        },
        "string-width": {
          "version": "1.0.2",
          "resolved": "https://registry.npmjs.org/string-width/-/string-width-1.0.2.tgz",
          "integrity": "sha1-EYvfW4zcUaKn5w0hHgfisLmxB9M=",
          "dev": true,
          "requires": {
            "code-point-at": "^1.0.0",
            "is-fullwidth-code-point": "^1.0.0",
            "strip-ansi": "^3.0.0"
          }
        },
        "strip-ansi": {
          "version": "3.0.1",
          "resolved": "https://registry.npmjs.org/strip-ansi/-/strip-ansi-3.0.1.tgz",
          "integrity": "sha1-ajhfuIU9lS1f8F0Oiq+UJ43GPc8=",
          "dev": true,
          "requires": {
            "ansi-regex": "^2.0.0"
          }
        }
      }
    },
    "gaze": {
      "version": "1.1.3",
      "resolved": "https://registry.npmjs.org/gaze/-/gaze-1.1.3.tgz",
      "integrity": "sha512-BRdNm8hbWzFzWHERTrejLqwHDfS4GibPoq5wjTPIoJHoBtKGPg3xAFfxmM+9ztbXelxcf2hwQcaz1PtmFeue8g==",
      "dev": true,
      "requires": {
        "globule": "^1.0.0"
      }
    },
    "gensync": {
      "version": "1.0.0-beta.1",
      "resolved": "https://registry.npmjs.org/gensync/-/gensync-1.0.0-beta.1.tgz",
      "integrity": "sha512-r8EC6NO1sngH/zdD9fiRDLdcgnbayXah+mLgManTaIZJqEC1MZstmnox8KpnI2/fxQwrp5OpCOYWLp4rBl4Jcg==",
      "dev": true
    },
    "geojson-vt": {
      "version": "3.2.1",
      "resolved": "https://registry.npmjs.org/geojson-vt/-/geojson-vt-3.2.1.tgz",
      "integrity": "sha512-EvGQQi/zPrDA6zr6BnJD/YhwAkBP8nnJ9emh3EnHQKVMfg/MRVtPbMYdgVy/IaEmn4UfagD2a6fafPDL5hbtwg=="
    },
    "get-caller-file": {
      "version": "2.0.5",
      "resolved": "https://registry.npmjs.org/get-caller-file/-/get-caller-file-2.0.5.tgz",
      "integrity": "sha512-DyFP3BM/3YHTQOCUL/w0OZHR0lpKeGrxotcHWcqNEdnltqFwXVfhEBQ94eIo34AfQpo0rGki4cyIiftY06h2Fg==",
      "dev": true
    },
    "get-canvas-context": {
      "version": "1.0.2",
      "resolved": "https://registry.npmjs.org/get-canvas-context/-/get-canvas-context-1.0.2.tgz",
      "integrity": "sha1-1ue1C8TkyGNXzTnyJkeoS3NgHpM="
    },
    "get-stdin": {
      "version": "4.0.1",
      "resolved": "https://registry.npmjs.org/get-stdin/-/get-stdin-4.0.1.tgz",
      "integrity": "sha1-uWjGsKBDhDJJAui/Gl3zJXmkUP4=",
      "dev": true
    },
    "get-stream": {
      "version": "4.1.0",
      "resolved": "https://registry.npmjs.org/get-stream/-/get-stream-4.1.0.tgz",
      "integrity": "sha512-GMat4EJ5161kIy2HevLlr4luNjBgvmj413KaQA7jt4V8B4RDsfpHk7WQ9GVqfYyyx8OS/L66Kox+rJRNklLK7w==",
      "dev": true,
      "requires": {
        "pump": "^3.0.0"
      }
    },
    "get-value": {
      "version": "2.0.6",
      "resolved": "https://registry.npmjs.org/get-value/-/get-value-2.0.6.tgz",
      "integrity": "sha1-3BXKHGcjh8p2vTesCjlbogQqLCg=",
      "dev": true
    },
    "getpass": {
      "version": "0.1.7",
      "resolved": "https://registry.npmjs.org/getpass/-/getpass-0.1.7.tgz",
      "integrity": "sha1-Xv+OPmhNVprkyysSgmBOi6YhSfo=",
      "dev": true,
      "requires": {
        "assert-plus": "^1.0.0"
      }
    },
    "gl-axes3d": {
      "version": "1.5.3",
      "resolved": "https://registry.npmjs.org/gl-axes3d/-/gl-axes3d-1.5.3.tgz",
      "integrity": "sha512-KRYbguKQcDQ6PcB9g1pgqB8Ly4TY1DQODpPKiDTasyWJ8PxQk0t2Q7XoQQijNqvsguITCpVVCzNb5GVtIWiVlQ==",
      "requires": {
        "bit-twiddle": "^1.0.2",
        "dup": "^1.0.0",
        "extract-frustum-planes": "^1.0.0",
        "gl-buffer": "^2.1.2",
        "gl-mat4": "^1.2.0",
        "gl-shader": "^4.2.1",
        "gl-state": "^1.0.0",
        "gl-vao": "^1.3.0",
        "gl-vec4": "^1.0.1",
        "glslify": "^7.0.0",
        "robust-orientation": "^1.1.3",
        "split-polygon": "^1.0.0",
        "vectorize-text": "^3.2.1"
      }
    },
    "gl-buffer": {
      "version": "2.1.2",
      "resolved": "https://registry.npmjs.org/gl-buffer/-/gl-buffer-2.1.2.tgz",
      "integrity": "sha1-LbjZwaVSf7oM25EonCBuiCuInNs=",
      "requires": {
        "ndarray": "^1.0.15",
        "ndarray-ops": "^1.1.0",
        "typedarray-pool": "^1.0.0"
      }
    },
    "gl-cone3d": {
      "version": "1.5.2",
      "resolved": "https://registry.npmjs.org/gl-cone3d/-/gl-cone3d-1.5.2.tgz",
      "integrity": "sha512-1JNeHH4sUtUmDA4ZK7Om8/kShwb8IZVAsnxaaB7IPRJsNGciLj1sTpODrJGeMl41RNkex5kXD2SQFrzyEAR2Rw==",
      "requires": {
        "colormap": "^2.3.1",
        "gl-buffer": "^2.1.2",
        "gl-mat4": "^1.2.0",
        "gl-shader": "^4.2.1",
        "gl-texture2d": "^2.1.0",
        "gl-vao": "^1.3.0",
        "gl-vec3": "^1.1.3",
        "glsl-inverse": "^1.0.0",
        "glsl-out-of-range": "^1.0.4",
        "glsl-specular-cook-torrance": "^2.0.1",
        "glslify": "^7.0.0",
        "ndarray": "^1.0.18"
      }
    },
    "gl-constants": {
      "version": "1.0.0",
      "resolved": "https://registry.npmjs.org/gl-constants/-/gl-constants-1.0.0.tgz",
      "integrity": "sha1-WXpQTjZHUP9QJTqjX43qevSl0jM="
    },
    "gl-contour2d": {
      "version": "1.1.7",
      "resolved": "https://registry.npmjs.org/gl-contour2d/-/gl-contour2d-1.1.7.tgz",
      "integrity": "sha512-GdebvJ9DtT3pJDpoE+eU2q+Wo9S3MijPpPz5arZbhK85w2bARmpFpVfPaDlZqWkB644W3BlH8TVyvAo1KE4Bhw==",
      "requires": {
        "binary-search-bounds": "^2.0.4",
        "cdt2d": "^1.0.0",
        "clean-pslg": "^1.1.2",
        "gl-buffer": "^2.1.2",
        "gl-shader": "^4.2.1",
        "glslify": "^7.0.0",
        "iota-array": "^1.0.0",
        "ndarray": "^1.0.18",
        "surface-nets": "^1.0.2"
      }
    },
    "gl-error3d": {
      "version": "1.0.16",
      "resolved": "https://registry.npmjs.org/gl-error3d/-/gl-error3d-1.0.16.tgz",
      "integrity": "sha512-TGJewnKSp7ZnqGgG3XCF9ldrDbxZrO+OWlx6oIet4OdOM//n8xJ5isArnIV/sdPJnFbhfoLxWrW9f5fxHFRQ1A==",
      "requires": {
        "gl-buffer": "^2.1.2",
        "gl-shader": "^4.2.1",
        "gl-vao": "^1.3.0",
        "glsl-out-of-range": "^1.0.4",
        "glslify": "^7.0.0"
      }
    },
    "gl-fbo": {
      "version": "2.0.5",
      "resolved": "https://registry.npmjs.org/gl-fbo/-/gl-fbo-2.0.5.tgz",
      "integrity": "sha1-D6daSXz3h2lVMGkcjwSrtvtV+iI=",
      "requires": {
        "gl-texture2d": "^2.0.0"
      }
    },
    "gl-format-compiler-error": {
      "version": "1.0.3",
      "resolved": "https://registry.npmjs.org/gl-format-compiler-error/-/gl-format-compiler-error-1.0.3.tgz",
      "integrity": "sha1-DHmxdRiZzpcy6GJA8JCqQemEcag=",
      "requires": {
        "add-line-numbers": "^1.0.1",
        "gl-constants": "^1.0.0",
        "glsl-shader-name": "^1.0.0",
        "sprintf-js": "^1.0.3"
      }
    },
    "gl-heatmap2d": {
      "version": "1.1.0",
      "resolved": "https://registry.npmjs.org/gl-heatmap2d/-/gl-heatmap2d-1.1.0.tgz",
      "integrity": "sha512-0FLXyxv6UBCzzhi4Q2u+9fUs6BX1+r5ZztFe27VikE9FUVw7hZiuSHmgDng92EpydogcSYHXCIK8+58RagODug==",
      "requires": {
        "binary-search-bounds": "^2.0.4",
        "gl-buffer": "^2.1.2",
        "gl-shader": "^4.2.1",
        "glslify": "^7.0.0",
        "iota-array": "^1.0.0",
        "typedarray-pool": "^1.2.0"
      }
    },
    "gl-line3d": {
      "version": "1.2.1",
      "resolved": "https://registry.npmjs.org/gl-line3d/-/gl-line3d-1.2.1.tgz",
      "integrity": "sha512-eeb0+RI2ZBRqMYJK85SgsRiJK7c4aiOjcnirxv0830A3jmOc99snY3AbPcV8KvKmW0Yaf3KA4e+qNCbHiTOTnA==",
      "requires": {
        "binary-search-bounds": "^2.0.4",
        "gl-buffer": "^2.1.2",
        "gl-shader": "^4.2.1",
        "gl-texture2d": "^2.1.0",
        "gl-vao": "^1.3.0",
        "glsl-out-of-range": "^1.0.4",
        "glslify": "^7.0.0",
        "ndarray": "^1.0.18"
      }
    },
    "gl-mat3": {
      "version": "1.0.0",
      "resolved": "https://registry.npmjs.org/gl-mat3/-/gl-mat3-1.0.0.tgz",
      "integrity": "sha1-iWMyGcpCk3mha5GF2V1BcTRTuRI="
    },
    "gl-mat4": {
      "version": "1.2.0",
      "resolved": "https://registry.npmjs.org/gl-mat4/-/gl-mat4-1.2.0.tgz",
      "integrity": "sha512-sT5C0pwB1/e9G9AvAoLsoaJtbMGjfd/jfxo8jMCKqYYEnjZuFvqV5rehqar0538EmssjdDeiEWnKyBSTw7quoA=="
    },
    "gl-matrix": {
      "version": "3.3.0",
      "resolved": "https://registry.npmjs.org/gl-matrix/-/gl-matrix-3.3.0.tgz",
      "integrity": "sha512-COb7LDz+SXaHtl/h4LeaFcNdJdAQSDeVqjiIihSXNrkWObZLhDI4hIkZC11Aeqp7bcE72clzB0BnDXr2SmslRA=="
    },
    "gl-mesh3d": {
      "version": "2.3.1",
      "resolved": "https://registry.npmjs.org/gl-mesh3d/-/gl-mesh3d-2.3.1.tgz",
      "integrity": "sha512-pXECamyGgu4/9HeAQSE5OEUuLBGS1aq9V4BCsTcxsND4fNLaajEkYKUz/WY2QSYElqKdsMBVsldGiKRKwlybqA==",
      "requires": {
        "barycentric": "^1.0.1",
        "colormap": "^2.3.1",
        "gl-buffer": "^2.1.2",
        "gl-mat4": "^1.2.0",
        "gl-shader": "^4.2.1",
        "gl-texture2d": "^2.1.0",
        "gl-vao": "^1.3.0",
        "glsl-out-of-range": "^1.0.4",
        "glsl-specular-cook-torrance": "^2.0.1",
        "glslify": "^7.0.0",
        "ndarray": "^1.0.18",
        "normals": "^1.1.0",
        "polytope-closest-point": "^1.0.0",
        "simplicial-complex-contour": "^1.0.2",
        "typedarray-pool": "^1.1.0"
      }
    },
    "gl-plot2d": {
      "version": "1.4.5",
      "resolved": "https://registry.npmjs.org/gl-plot2d/-/gl-plot2d-1.4.5.tgz",
      "integrity": "sha512-6GmCN10SWtV+qHFQ1gjdnVubeHFVsm6P4zmo0HrPIl9TcdePCUHDlBKWAuE6XtFhiMKMj7R8rApOX8O8uXUYog==",
      "requires": {
        "binary-search-bounds": "^2.0.4",
        "gl-buffer": "^2.1.2",
        "gl-select-static": "^2.0.7",
        "gl-shader": "^4.2.1",
        "glsl-inverse": "^1.0.0",
        "glslify": "^7.0.0",
        "text-cache": "^4.2.2"
      }
    },
    "gl-plot3d": {
      "version": "2.4.6",
      "resolved": "https://registry.npmjs.org/gl-plot3d/-/gl-plot3d-2.4.6.tgz",
      "integrity": "sha512-CkrNvDKu0p74Di2g2Oc9kU+s1Oe+wi4cIfHzXABp8DvfoRl0/bayqJ9q8EcRAqMeQQxQZYGvJkk4hlBwI758Jw==",
      "requires": {
        "3d-view": "^2.0.0",
        "a-big-triangle": "^1.0.3",
        "gl-axes3d": "^1.5.3",
        "gl-fbo": "^2.0.5",
        "gl-mat4": "^1.2.0",
        "gl-select-static": "^2.0.7",
        "gl-shader": "^4.2.1",
        "gl-spikes3d": "^1.0.10",
        "glslify": "^7.0.0",
        "has-passive-events": "^1.0.0",
        "is-mobile": "^2.2.1",
        "mouse-change": "^1.4.0",
        "mouse-event-offset": "^3.0.2",
        "mouse-wheel": "^1.2.0",
        "ndarray": "^1.0.19",
        "right-now": "^1.0.0"
      }
    },
    "gl-pointcloud2d": {
      "version": "1.0.3",
      "resolved": "https://registry.npmjs.org/gl-pointcloud2d/-/gl-pointcloud2d-1.0.3.tgz",
      "integrity": "sha512-OS2e1irvJXVRpg/GziXj10xrFJm9kkRfFoB6BLUvkjCQV7ZRNNcs2CD+YSK1r0gvMwTg2T3lfLM3UPwNtz+4Xw==",
      "requires": {
        "gl-buffer": "^2.1.2",
        "gl-shader": "^4.2.1",
        "glslify": "^7.0.0",
        "typedarray-pool": "^1.1.0"
      }
    },
    "gl-quat": {
      "version": "1.0.0",
      "resolved": "https://registry.npmjs.org/gl-quat/-/gl-quat-1.0.0.tgz",
      "integrity": "sha1-CUXskjOG9FMpvl3DV7HIwtR1hsU=",
      "requires": {
        "gl-mat3": "^1.0.0",
        "gl-vec3": "^1.0.3",
        "gl-vec4": "^1.0.0"
      }
    },
    "gl-scatter3d": {
      "version": "1.2.3",
      "resolved": "https://registry.npmjs.org/gl-scatter3d/-/gl-scatter3d-1.2.3.tgz",
      "integrity": "sha512-nXqPlT1w5Qt51dTksj+DUqrZqwWAEWg0PocsKcoDnVNv0X8sGA+LBZ0Y+zrA+KNXUL0PPCX9WR9cF2uJAZl1Sw==",
      "requires": {
        "gl-buffer": "^2.1.2",
        "gl-mat4": "^1.2.0",
        "gl-shader": "^4.2.1",
        "gl-vao": "^1.3.0",
        "glsl-out-of-range": "^1.0.4",
        "glslify": "^7.0.0",
        "is-string-blank": "^1.0.1",
        "typedarray-pool": "^1.1.0",
        "vectorize-text": "^3.2.1"
      }
    },
    "gl-select-box": {
      "version": "1.0.4",
      "resolved": "https://registry.npmjs.org/gl-select-box/-/gl-select-box-1.0.4.tgz",
      "integrity": "sha512-mKsCnglraSKyBbQiGq0Ila0WF+m6Tr+EWT2yfaMn/Sh9aMHq5Wt0F/l6Cf/Ed3CdERq5jHWAY5yxLviZteYu2w==",
      "requires": {
        "gl-buffer": "^2.1.2",
        "gl-shader": "^4.2.1",
        "glslify": "^7.0.0"
      }
    },
    "gl-select-static": {
      "version": "2.0.7",
      "resolved": "https://registry.npmjs.org/gl-select-static/-/gl-select-static-2.0.7.tgz",
      "integrity": "sha512-OvpYprd+ngl3liEatBTdXhSyNBjwvjMSvV2rN0KHpTU+BTi4viEETXNZXFgGXY37qARs0L28ybk3UQEW6C5Nnw==",
      "requires": {
        "bit-twiddle": "^1.0.2",
        "gl-fbo": "^2.0.5",
        "ndarray": "^1.0.18",
        "typedarray-pool": "^1.1.0"
      }
    },
    "gl-shader": {
      "version": "4.2.1",
      "resolved": "https://registry.npmjs.org/gl-shader/-/gl-shader-4.2.1.tgz",
      "integrity": "sha1-vJuAjpKTxRtmjojeYVsMETcI3C8=",
      "requires": {
        "gl-format-compiler-error": "^1.0.2",
        "weakmap-shim": "^1.1.0"
      }
    },
    "gl-spikes2d": {
      "version": "1.0.2",
      "resolved": "https://registry.npmjs.org/gl-spikes2d/-/gl-spikes2d-1.0.2.tgz",
      "integrity": "sha512-QVeOZsi9nQuJJl7NB3132CCv5KA10BWxAY2QgJNsKqbLsG53B/TrGJpjIAohnJftdZ4fT6b3ZojWgeaXk8bOOA=="
    },
    "gl-spikes3d": {
      "version": "1.0.10",
      "resolved": "https://registry.npmjs.org/gl-spikes3d/-/gl-spikes3d-1.0.10.tgz",
      "integrity": "sha512-lT3xroowOFxMvlhT5Mof76B2TE02l5zt/NIWljhczV2FFHgIVhA4jMrd5dIv1so1RXMBDJIKu0uJI3QKliDVLg==",
      "requires": {
        "gl-buffer": "^2.1.2",
        "gl-shader": "^4.2.1",
        "gl-vao": "^1.3.0",
        "glslify": "^7.0.0"
      }
    },
    "gl-state": {
      "version": "1.0.0",
      "resolved": "https://registry.npmjs.org/gl-state/-/gl-state-1.0.0.tgz",
      "integrity": "sha1-Ji+qdYNbC5xTLBLzitxCXR0wzRc=",
      "requires": {
        "uniq": "^1.0.0"
      }
    },
    "gl-streamtube3d": {
      "version": "1.4.1",
      "resolved": "https://registry.npmjs.org/gl-streamtube3d/-/gl-streamtube3d-1.4.1.tgz",
      "integrity": "sha512-rH02v00kgwgdpkXVo7KsSoPp38bIAYR9TE1iONjcQ4cQAlDhrGRauqT/P5sUaOIzs17A2DxWGcXM+EpNQs9pUA==",
      "requires": {
        "gl-cone3d": "^1.5.2",
        "gl-vec3": "^1.1.3",
        "gl-vec4": "^1.0.1",
        "glsl-inverse": "^1.0.0",
        "glsl-out-of-range": "^1.0.4",
        "glsl-specular-cook-torrance": "^2.0.1",
        "glslify": "^7.0.0"
      }
    },
    "gl-surface3d": {
      "version": "1.5.2",
      "resolved": "https://registry.npmjs.org/gl-surface3d/-/gl-surface3d-1.5.2.tgz",
      "integrity": "sha512-rWSQwEQDkB0T5CDEDFJwJc4VgwwJaAyFRSJ92NJlrTSwDlsEsWdzG9+APx6FWJMwkOpIoZGWqv+csswK2kMMLQ==",
      "requires": {
        "binary-search-bounds": "^2.0.4",
        "bit-twiddle": "^1.0.2",
        "colormap": "^2.3.1",
        "dup": "^1.0.0",
        "gl-buffer": "^2.1.2",
        "gl-mat4": "^1.2.0",
        "gl-shader": "^4.2.1",
        "gl-texture2d": "^2.1.0",
        "gl-vao": "^1.3.0",
        "glsl-out-of-range": "^1.0.4",
        "glsl-specular-beckmann": "^1.1.2",
        "glslify": "^7.0.0",
        "ndarray": "^1.0.18",
        "ndarray-gradient": "^1.0.0",
        "ndarray-ops": "^1.2.2",
        "ndarray-pack": "^1.2.1",
        "ndarray-scratch": "^1.2.0",
        "surface-nets": "^1.0.2",
        "typedarray-pool": "^1.1.0"
      }
    },
    "gl-text": {
      "version": "1.1.8",
      "resolved": "https://registry.npmjs.org/gl-text/-/gl-text-1.1.8.tgz",
      "integrity": "sha512-whnq9DEFYbW92C4ONwk2eT0YkzmVPHoADnEtuzMOmit87XhgAhBrNs3lK9EgGjU/MoWYvlF6RkI8Kl7Yuo1hUw==",
      "requires": {
        "bit-twiddle": "^1.0.2",
        "color-normalize": "^1.5.0",
        "css-font": "^1.2.0",
        "detect-kerning": "^2.1.2",
        "es6-weak-map": "^2.0.3",
        "flatten-vertex-data": "^1.0.2",
        "font-atlas": "^2.1.0",
        "font-measure": "^1.2.2",
        "gl-util": "^3.1.2",
        "is-plain-obj": "^1.1.0",
        "object-assign": "^4.1.1",
        "parse-rect": "^1.2.0",
        "parse-unit": "^1.0.1",
        "pick-by-alias": "^1.2.0",
        "regl": "^1.3.11",
        "to-px": "^1.0.1",
        "typedarray-pool": "^1.1.0"
      }
    },
    "gl-texture2d": {
      "version": "2.1.0",
      "resolved": "https://registry.npmjs.org/gl-texture2d/-/gl-texture2d-2.1.0.tgz",
      "integrity": "sha1-/2gk5+fDGoum/c2+nlxpXX4hh8c=",
      "requires": {
        "ndarray": "^1.0.15",
        "ndarray-ops": "^1.2.2",
        "typedarray-pool": "^1.1.0"
      }
    },
    "gl-util": {
      "version": "3.1.3",
      "resolved": "https://registry.npmjs.org/gl-util/-/gl-util-3.1.3.tgz",
      "integrity": "sha512-dvRTggw5MSkJnCbh74jZzSoTOGnVYK+Bt+Ckqm39CVcl6+zSsxqWk4lr5NKhkqXHL6qvZAU9h17ZF8mIskY9mA==",
      "requires": {
        "is-browser": "^2.0.1",
        "is-firefox": "^1.0.3",
        "is-plain-obj": "^1.1.0",
        "number-is-integer": "^1.0.1",
        "object-assign": "^4.1.0",
        "pick-by-alias": "^1.2.0",
        "weak-map": "^1.0.5"
      }
    },
    "gl-vao": {
      "version": "1.3.0",
      "resolved": "https://registry.npmjs.org/gl-vao/-/gl-vao-1.3.0.tgz",
      "integrity": "sha1-6ekqqVWIyrnVwvBLaTRAw99pGSM="
    },
    "gl-vec3": {
      "version": "1.1.3",
      "resolved": "https://registry.npmjs.org/gl-vec3/-/gl-vec3-1.1.3.tgz",
      "integrity": "sha512-jduKUqT0SGH02l8Yl+mV1yVsDfYgQAJyXGxkJQGyxPLHRiW25DwVIRPt6uvhrEMHftJfqhqKthRcyZqNEl9Xdw=="
    },
    "gl-vec4": {
      "version": "1.0.1",
      "resolved": "https://registry.npmjs.org/gl-vec4/-/gl-vec4-1.0.1.tgz",
      "integrity": "sha1-l9loeCgbFLUyy84QF4Xf0cs0CWQ="
    },
    "glob": {
      "version": "7.1.6",
      "resolved": "https://registry.npmjs.org/glob/-/glob-7.1.6.tgz",
      "integrity": "sha512-LwaxwyZ72Lk7vZINtNNrywX0ZuLyStrdDtabefZKAY5ZGJhVtgdznluResxNmPitE0SAO+O26sWTHeKSI2wMBA==",
      "requires": {
        "fs.realpath": "^1.0.0",
        "inflight": "^1.0.4",
        "inherits": "2",
        "minimatch": "^3.0.4",
        "once": "^1.3.0",
        "path-is-absolute": "^1.0.0"
      }
    },
    "glob-parent": {
      "version": "3.1.0",
      "resolved": "https://registry.npmjs.org/glob-parent/-/glob-parent-3.1.0.tgz",
      "integrity": "sha1-nmr2KZ2NO9K9QEMIMr0RPfkGxa4=",
      "dev": true,
      "requires": {
        "is-glob": "^3.1.0",
        "path-dirname": "^1.0.0"
      },
      "dependencies": {
        "is-glob": {
          "version": "3.1.0",
          "resolved": "https://registry.npmjs.org/is-glob/-/is-glob-3.1.0.tgz",
          "integrity": "sha1-e6WuJCF4BKxwcHuWkiVnSGzD6Eo=",
          "dev": true,
          "requires": {
            "is-extglob": "^2.1.0"
          }
        }
      }
    },
    "global-dirs": {
      "version": "2.0.1",
      "resolved": "https://registry.npmjs.org/global-dirs/-/global-dirs-2.0.1.tgz",
      "integrity": "sha512-5HqUqdhkEovj2Of/ms3IeS/EekcO54ytHRLV4PEY2rhRwrHXLQjeVEES0Lhka0xwNDtGYn58wyC4s5+MHsOO6A==",
      "dev": true,
      "requires": {
        "ini": "^1.3.5"
      }
    },
    "global-modules": {
      "version": "2.0.0",
      "resolved": "https://registry.npmjs.org/global-modules/-/global-modules-2.0.0.tgz",
      "integrity": "sha512-NGbfmJBp9x8IxyJSd1P+otYK8vonoJactOogrVfFRIAEY1ukil8RSKDz2Yo7wh1oihl51l/r6W4epkeKJHqL8A==",
      "dev": true,
      "requires": {
        "global-prefix": "^3.0.0"
      },
      "dependencies": {
        "global-prefix": {
          "version": "3.0.0",
          "resolved": "https://registry.npmjs.org/global-prefix/-/global-prefix-3.0.0.tgz",
          "integrity": "sha512-awConJSVCHVGND6x3tmMaKcQvwXLhjdkmomy2W+Goaui8YPgYgXJZewhg3fWC+DlfqqQuWg8AwqjGTD2nAPVWg==",
          "dev": true,
          "requires": {
            "ini": "^1.3.5",
            "kind-of": "^6.0.2",
            "which": "^1.3.1"
          }
        }
      }
    },
    "global-prefix": {
      "version": "1.0.2",
      "resolved": "https://registry.npmjs.org/global-prefix/-/global-prefix-1.0.2.tgz",
      "integrity": "sha1-2/dDxsFJklk8ZVVoy2btMsASLr4=",
      "dev": true,
      "requires": {
        "expand-tilde": "^2.0.2",
        "homedir-polyfill": "^1.0.1",
        "ini": "^1.3.4",
        "is-windows": "^1.0.1",
        "which": "^1.2.14"
      }
    },
    "globals": {
      "version": "11.12.0",
      "resolved": "https://registry.npmjs.org/globals/-/globals-11.12.0.tgz",
      "integrity": "sha512-WOBp/EEGUiIsJSp7wcv/y6MO+lV9UoncWqxuFfm8eBwzWNgyfBd6Gz+IeKQ9jCmyhoH99g15M3T+QaVHFjizVA==",
      "dev": true
    },
    "globby": {
      "version": "6.1.0",
      "resolved": "https://registry.npmjs.org/globby/-/globby-6.1.0.tgz",
      "integrity": "sha1-9abXDoOV4hyFj7BInWTfAkJNUGw=",
      "dev": true,
      "requires": {
        "array-union": "^1.0.1",
        "glob": "^7.0.3",
        "object-assign": "^4.0.1",
        "pify": "^2.0.0",
        "pinkie-promise": "^2.0.0"
      },
      "dependencies": {
        "pify": {
          "version": "2.3.0",
          "resolved": "https://registry.npmjs.org/pify/-/pify-2.3.0.tgz",
          "integrity": "sha1-7RQaasBDqEnqWISY59yosVMw6Qw=",
          "dev": true
        }
      }
    },
    "globule": {
      "version": "1.3.2",
      "resolved": "https://registry.npmjs.org/globule/-/globule-1.3.2.tgz",
      "integrity": "sha512-7IDTQTIu2xzXkT+6mlluidnWo+BypnbSoEVVQCGfzqnl5Ik8d3e1d4wycb8Rj9tWW+Z39uPWsdlquqiqPCd/pA==",
      "dev": true,
      "requires": {
        "glob": "~7.1.1",
        "lodash": "~4.17.10",
        "minimatch": "~3.0.2"
      }
    },
    "glsl-inject-defines": {
      "version": "1.0.3",
      "resolved": "https://registry.npmjs.org/glsl-inject-defines/-/glsl-inject-defines-1.0.3.tgz",
      "integrity": "sha1-3RqswsF/yyvT/DJBHGYz0Ne2D9Q=",
      "requires": {
        "glsl-token-inject-block": "^1.0.0",
        "glsl-token-string": "^1.0.1",
        "glsl-tokenizer": "^2.0.2"
      }
    },
    "glsl-inverse": {
      "version": "1.0.0",
      "resolved": "https://registry.npmjs.org/glsl-inverse/-/glsl-inverse-1.0.0.tgz",
      "integrity": "sha1-EsCx0GX1WERNHm/q95td34qRiuY="
    },
    "glsl-out-of-range": {
      "version": "1.0.4",
      "resolved": "https://registry.npmjs.org/glsl-out-of-range/-/glsl-out-of-range-1.0.4.tgz",
      "integrity": "sha512-fCcDu2LCQ39VBvfe1FbhuazXEf0CqMZI9OYXrYlL6uUARG48CTAbL04+tZBtVM0zo1Ljx4OLu2AxNquq++lxWQ=="
    },
    "glsl-resolve": {
      "version": "0.0.1",
      "resolved": "https://registry.npmjs.org/glsl-resolve/-/glsl-resolve-0.0.1.tgz",
      "integrity": "sha1-iUvvc5ENeSyBtRQxgANdCnivdtM=",
      "requires": {
        "resolve": "^0.6.1",
        "xtend": "^2.1.2"
      },
      "dependencies": {
        "resolve": {
          "version": "0.6.3",
          "resolved": "https://registry.npmjs.org/resolve/-/resolve-0.6.3.tgz",
          "integrity": "sha1-3ZV5gufnNt699TtYpN2RdUV13UY="
        },
        "xtend": {
          "version": "2.2.0",
          "resolved": "https://registry.npmjs.org/xtend/-/xtend-2.2.0.tgz",
          "integrity": "sha1-7vax8ZjByN6vrYsXZaBNrUoBxak="
        }
      }
    },
    "glsl-shader-name": {
      "version": "1.0.0",
      "resolved": "https://registry.npmjs.org/glsl-shader-name/-/glsl-shader-name-1.0.0.tgz",
      "integrity": "sha1-osMLO6c0mb77DMcYTXx3M91LSH0=",
      "requires": {
        "atob-lite": "^1.0.0",
        "glsl-tokenizer": "^2.0.2"
      }
    },
    "glsl-specular-beckmann": {
      "version": "1.1.2",
      "resolved": "https://registry.npmjs.org/glsl-specular-beckmann/-/glsl-specular-beckmann-1.1.2.tgz",
      "integrity": "sha1-/OkFaTPs3yRWJ4N2pU0IKJPndfE="
    },
    "glsl-specular-cook-torrance": {
      "version": "2.0.1",
      "resolved": "https://registry.npmjs.org/glsl-specular-cook-torrance/-/glsl-specular-cook-torrance-2.0.1.tgz",
      "integrity": "sha1-qJHMBsjHtPRyhwK0gk/ay7ln148=",
      "requires": {
        "glsl-specular-beckmann": "^1.1.1"
      }
    },
    "glsl-token-assignments": {
      "version": "2.0.2",
      "resolved": "https://registry.npmjs.org/glsl-token-assignments/-/glsl-token-assignments-2.0.2.tgz",
      "integrity": "sha1-pdgqt4SZwuimuDy2lJXm5mXOAZ8="
    },
    "glsl-token-defines": {
      "version": "1.0.0",
      "resolved": "https://registry.npmjs.org/glsl-token-defines/-/glsl-token-defines-1.0.0.tgz",
      "integrity": "sha1-y4kqqVmTYjFyhHDU90AySJaX+p0=",
      "requires": {
        "glsl-tokenizer": "^2.0.0"
      }
    },
    "glsl-token-depth": {
      "version": "1.1.2",
      "resolved": "https://registry.npmjs.org/glsl-token-depth/-/glsl-token-depth-1.1.2.tgz",
      "integrity": "sha1-I8XjDuK9JViEtKKLyFC495HpXYQ="
    },
    "glsl-token-descope": {
      "version": "1.0.2",
      "resolved": "https://registry.npmjs.org/glsl-token-descope/-/glsl-token-descope-1.0.2.tgz",
      "integrity": "sha1-D8kKsyYYa4L1l7LnfcniHvzTIHY=",
      "requires": {
        "glsl-token-assignments": "^2.0.0",
        "glsl-token-depth": "^1.1.0",
        "glsl-token-properties": "^1.0.0",
        "glsl-token-scope": "^1.1.0"
      }
    },
    "glsl-token-inject-block": {
      "version": "1.1.0",
      "resolved": "https://registry.npmjs.org/glsl-token-inject-block/-/glsl-token-inject-block-1.1.0.tgz",
      "integrity": "sha1-4QFfWYDBCRgkraomJfHf3ovQADQ="
    },
    "glsl-token-properties": {
      "version": "1.0.1",
      "resolved": "https://registry.npmjs.org/glsl-token-properties/-/glsl-token-properties-1.0.1.tgz",
      "integrity": "sha1-SD3D2Dnw1LXGFx0VkfJJvlPCip4="
    },
    "glsl-token-scope": {
      "version": "1.1.2",
      "resolved": "https://registry.npmjs.org/glsl-token-scope/-/glsl-token-scope-1.1.2.tgz",
      "integrity": "sha1-oXKOeN8kRE+cuT/RjvD3VQOmQ7E="
    },
    "glsl-token-string": {
      "version": "1.0.1",
      "resolved": "https://registry.npmjs.org/glsl-token-string/-/glsl-token-string-1.0.1.tgz",
      "integrity": "sha1-WUQdL4V958NEnJRWZgIezjWOSOw="
    },
    "glsl-token-whitespace-trim": {
      "version": "1.0.0",
      "resolved": "https://registry.npmjs.org/glsl-token-whitespace-trim/-/glsl-token-whitespace-trim-1.0.0.tgz",
      "integrity": "sha1-RtHf6Yx1vX1QTAXX0RsbPpzJOxA="
    },
    "glsl-tokenizer": {
      "version": "2.1.5",
      "resolved": "https://registry.npmjs.org/glsl-tokenizer/-/glsl-tokenizer-2.1.5.tgz",
      "integrity": "sha512-XSZEJ/i4dmz3Pmbnpsy3cKh7cotvFlBiZnDOwnj/05EwNp2XrhQ4XKJxT7/pDt4kp4YcpRSKz8eTV7S+mwV6MA==",
      "requires": {
        "through2": "^0.6.3"
      }
    },
    "glslify": {
      "version": "7.0.0",
      "resolved": "https://registry.npmjs.org/glslify/-/glslify-7.0.0.tgz",
      "integrity": "sha512-yw8jDQIe9FlSH5NiZEqSAsCPj9HI7nhXgXLAgSv2Nm9eBPsFJmyN9+rNwbiozJapcj9xtc/71rMYlN9cxp1B8Q==",
      "requires": {
        "bl": "^1.0.0",
        "concat-stream": "^1.5.2",
        "duplexify": "^3.4.5",
        "falafel": "^2.1.0",
        "from2": "^2.3.0",
        "glsl-resolve": "0.0.1",
        "glsl-token-whitespace-trim": "^1.0.0",
        "glslify-bundle": "^5.0.0",
        "glslify-deps": "^1.2.5",
        "minimist": "^1.2.0",
        "resolve": "^1.1.5",
        "stack-trace": "0.0.9",
        "static-eval": "^2.0.0",
        "through2": "^2.0.1",
        "xtend": "^4.0.0"
      },
      "dependencies": {
        "bl": {
          "version": "1.2.2",
          "resolved": "https://registry.npmjs.org/bl/-/bl-1.2.2.tgz",
          "integrity": "sha512-e8tQYnZodmebYDWGH7KMRvtzKXaJHx3BbilrgZCfvyLUYdKpK1t5PSPmpkny/SgiTSCnjfLW7v5rlONXVFkQEA==",
          "requires": {
            "readable-stream": "^2.3.5",
            "safe-buffer": "^5.1.1"
          }
        },
        "through2": {
          "version": "2.0.5",
          "resolved": "https://registry.npmjs.org/through2/-/through2-2.0.5.tgz",
          "integrity": "sha512-/mrRod8xqpA+IHSLyGCQ2s8SPHiCDEeQJSep1jqLYeEUClOFG2Qsh+4FU6G9VeqpZnGW/Su8LQGc4YKni5rYSQ==",
          "requires": {
            "readable-stream": "~2.3.6",
            "xtend": "~4.0.1"
          }
        }
      }
    },
    "glslify-bundle": {
      "version": "5.1.1",
      "resolved": "https://registry.npmjs.org/glslify-bundle/-/glslify-bundle-5.1.1.tgz",
      "integrity": "sha512-plaAOQPv62M1r3OsWf2UbjN0hUYAB7Aph5bfH58VxJZJhloRNbxOL9tl/7H71K7OLJoSJ2ZqWOKk3ttQ6wy24A==",
      "requires": {
        "glsl-inject-defines": "^1.0.1",
        "glsl-token-defines": "^1.0.0",
        "glsl-token-depth": "^1.1.1",
        "glsl-token-descope": "^1.0.2",
        "glsl-token-scope": "^1.1.1",
        "glsl-token-string": "^1.0.1",
        "glsl-token-whitespace-trim": "^1.0.0",
        "glsl-tokenizer": "^2.0.2",
        "murmurhash-js": "^1.0.0",
        "shallow-copy": "0.0.1"
      }
    },
    "glslify-deps": {
      "version": "1.3.1",
      "resolved": "https://registry.npmjs.org/glslify-deps/-/glslify-deps-1.3.1.tgz",
      "integrity": "sha512-Ogm179MCazwIRyEqs3g3EOY4Y3XIAa0yl8J5RE9rJC6QH1w8weVOp2RZu0mvnYy/2xIas1w166YR2eZdDkWQxg==",
      "requires": {
        "@choojs/findup": "^0.2.0",
        "events": "^1.0.2",
        "glsl-resolve": "0.0.1",
        "glsl-tokenizer": "^2.0.0",
        "graceful-fs": "^4.1.2",
        "inherits": "^2.0.1",
        "map-limit": "0.0.1",
        "resolve": "^1.0.0"
      }
    },
    "got": {
      "version": "9.6.0",
      "resolved": "https://registry.npmjs.org/got/-/got-9.6.0.tgz",
      "integrity": "sha512-R7eWptXuGYxwijs0eV+v3o6+XH1IqVK8dJOEecQfTmkncw9AV4dcw/Dhxi8MdlqPthxxpZyizMzyg8RTmEsG+Q==",
      "dev": true,
      "requires": {
        "@sindresorhus/is": "^0.14.0",
        "@szmarczak/http-timer": "^1.1.2",
        "cacheable-request": "^6.0.0",
        "decompress-response": "^3.3.0",
        "duplexer3": "^0.1.4",
        "get-stream": "^4.1.0",
        "lowercase-keys": "^1.0.1",
        "mimic-response": "^1.0.1",
        "p-cancelable": "^1.0.0",
        "to-readable-stream": "^1.0.0",
        "url-parse-lax": "^3.0.0"
      }
    },
    "graceful-fs": {
      "version": "4.2.4",
      "resolved": "https://registry.npmjs.org/graceful-fs/-/graceful-fs-4.2.4.tgz",
      "integrity": "sha512-WjKPNJF79dtJAVniUlGGWHYGz2jWxT6VhN/4m1NdkbZ2nOsEF+cI1Edgql5zCRhs/VsQYRvrXctxktVXZUkixw=="
    },
    "grid-index": {
      "version": "1.1.0",
      "resolved": "https://registry.npmjs.org/grid-index/-/grid-index-1.1.0.tgz",
      "integrity": "sha512-HZRwumpOGUrHyxO5bqKZL0B0GlUpwtCAzZ42sgxUPniu33R1LSFH5yrIcBCHjkctCAh3mtWKcKd9J4vDDdeVHA=="
    },
    "handle-thing": {
      "version": "2.0.1",
      "resolved": "https://registry.npmjs.org/handle-thing/-/handle-thing-2.0.1.tgz",
      "integrity": "sha512-9Qn4yBxelxoh2Ow62nP+Ka/kMnOXRi8BXnRaUwezLNhqelnN49xKz4F/dPP8OYLxLxq6JDtZb2i9XznUQbNPTg==",
      "dev": true
    },
    "har-schema": {
      "version": "2.0.0",
      "resolved": "https://registry.npmjs.org/har-schema/-/har-schema-2.0.0.tgz",
      "integrity": "sha1-qUwiJOvKwEeCoNkDVSHyRzW37JI=",
      "dev": true
    },
    "har-validator": {
      "version": "5.1.5",
      "resolved": "https://registry.npmjs.org/har-validator/-/har-validator-5.1.5.tgz",
      "integrity": "sha512-nmT2T0lljbxdQZfspsno9hgrG3Uir6Ks5afism62poxqBM6sDnMEuPmzTq8XN0OEwqKLLdh1jQI3qyE66Nzb3w==",
      "dev": true,
      "requires": {
        "ajv": "^6.12.3",
        "har-schema": "^2.0.0"
      }
    },
    "has": {
      "version": "1.0.3",
      "resolved": "https://registry.npmjs.org/has/-/has-1.0.3.tgz",
      "integrity": "sha512-f2dvO0VU6Oej7RkWJGrehjbzMAjFp5/VKPp5tTpWIV4JHHZK1/BxbFRtf/siA2SWTe09caDmVtYYzWEIbBS4zw==",
      "requires": {
        "function-bind": "^1.1.1"
      }
    },
    "has-ansi": {
      "version": "2.0.0",
      "resolved": "https://registry.npmjs.org/has-ansi/-/has-ansi-2.0.0.tgz",
      "integrity": "sha1-NPUEnOHs3ysGSa8+8k5F7TVBbZE=",
      "dev": true,
      "requires": {
        "ansi-regex": "^2.0.0"
      },
      "dependencies": {
        "ansi-regex": {
          "version": "2.1.1",
          "resolved": "https://registry.npmjs.org/ansi-regex/-/ansi-regex-2.1.1.tgz",
          "integrity": "sha1-w7M6te42DYbg5ijwRorn7yfWVN8=",
          "dev": true
        }
      }
    },
    "has-flag": {
      "version": "3.0.0",
      "resolved": "https://registry.npmjs.org/has-flag/-/has-flag-3.0.0.tgz",
      "integrity": "sha1-tdRU3CGZriJWmfNGfloH87lVuv0="
    },
    "has-hover": {
      "version": "1.0.1",
      "resolved": "https://registry.npmjs.org/has-hover/-/has-hover-1.0.1.tgz",
      "integrity": "sha1-PZdDeusZnGK4rAisvcU9O8UsF/c=",
      "requires": {
        "is-browser": "^2.0.1"
      }
    },
    "has-passive-events": {
      "version": "1.0.0",
      "resolved": "https://registry.npmjs.org/has-passive-events/-/has-passive-events-1.0.0.tgz",
      "integrity": "sha512-2vSj6IeIsgvsRMyeQ0JaCX5Q3lX4zMn5HpoVc7MEhQ6pv8Iq9rsXjsp+E5ZwaT7T0xhMT0KmU8gtt1EFVdbJiw==",
      "requires": {
        "is-browser": "^2.0.1"
      }
    },
    "has-symbols": {
      "version": "1.0.1",
      "resolved": "https://registry.npmjs.org/has-symbols/-/has-symbols-1.0.1.tgz",
      "integrity": "sha512-PLcsoqu++dmEIZB+6totNFKq/7Do+Z0u4oT0zKOJNl3lYK6vGwwu2hjHs+68OEZbTjiUE9bgOABXbP/GvrS0Kg=="
    },
    "has-unicode": {
      "version": "2.0.1",
      "resolved": "https://registry.npmjs.org/has-unicode/-/has-unicode-2.0.1.tgz",
      "integrity": "sha1-4Ob+aijPUROIVeCG0Wkedx3iqLk=",
      "dev": true
    },
    "has-value": {
      "version": "1.0.0",
      "resolved": "https://registry.npmjs.org/has-value/-/has-value-1.0.0.tgz",
      "integrity": "sha1-GLKB2lhbHFxR3vJMkw7SmgvmsXc=",
      "dev": true,
      "requires": {
        "get-value": "^2.0.6",
        "has-values": "^1.0.0",
        "isobject": "^3.0.0"
      }
    },
    "has-values": {
      "version": "1.0.0",
      "resolved": "https://registry.npmjs.org/has-values/-/has-values-1.0.0.tgz",
      "integrity": "sha1-lbC2P+whRmGab+V/51Yo1aOe/k8=",
      "dev": true,
      "requires": {
        "is-number": "^3.0.0",
        "kind-of": "^4.0.0"
      },
      "dependencies": {
        "is-number": {
          "version": "3.0.0",
          "resolved": "https://registry.npmjs.org/is-number/-/is-number-3.0.0.tgz",
          "integrity": "sha1-JP1iAaR4LPUFYcgQJ2r8fRLXEZU=",
          "dev": true,
          "requires": {
            "kind-of": "^3.0.2"
          },
          "dependencies": {
            "kind-of": {
              "version": "3.2.2",
              "resolved": "https://registry.npmjs.org/kind-of/-/kind-of-3.2.2.tgz",
              "integrity": "sha1-MeohpzS6ubuw8yRm2JOupR5KPGQ=",
              "dev": true,
              "requires": {
                "is-buffer": "^1.1.5"
              }
            }
          }
        },
        "kind-of": {
          "version": "4.0.0",
          "resolved": "https://registry.npmjs.org/kind-of/-/kind-of-4.0.0.tgz",
          "integrity": "sha1-IIE989cSkosgc3hpGkUGb65y3Vc=",
          "dev": true,
          "requires": {
            "is-buffer": "^1.1.5"
          }
        }
      }
    },
    "has-yarn": {
      "version": "2.1.0",
      "resolved": "https://registry.npmjs.org/has-yarn/-/has-yarn-2.1.0.tgz",
      "integrity": "sha512-UqBRqi4ju7T+TqGNdqAO0PaSVGsDGJUBQvk9eUWNGRY1CFGDzYhLWoM7JQEemnlvVcv/YEmc2wNW8BC24EnUsw==",
      "dev": true
    },
    "hash-base": {
      "version": "3.1.0",
      "resolved": "https://registry.npmjs.org/hash-base/-/hash-base-3.1.0.tgz",
      "integrity": "sha512-1nmYp/rhMDiE7AYkDw+lLwlAzz0AntGIe51F3RfFfEqyQ3feY2eI/NcwC6umIQVOASPMsWJLJScWKSSvzL9IVA==",
      "dev": true,
      "requires": {
        "inherits": "^2.0.4",
        "readable-stream": "^3.6.0",
        "safe-buffer": "^5.2.0"
      },
      "dependencies": {
        "inherits": {
          "version": "2.0.4",
          "resolved": "https://registry.npmjs.org/inherits/-/inherits-2.0.4.tgz",
          "integrity": "sha512-k/vGaX4/Yla3WzyMCvTQOXYeIHvqOKtnqBduzTHpzpQZzAskKMhZ2K+EnBiSM9zGSoIFeMpXKxa4dYeZIQqewQ==",
          "dev": true
        },
        "readable-stream": {
          "version": "3.6.0",
          "resolved": "https://registry.npmjs.org/readable-stream/-/readable-stream-3.6.0.tgz",
          "integrity": "sha512-BViHy7LKeTz4oNnkcLJ+lVSL6vpiFeX6/d3oSH8zCW7UxP2onchk+vTGB143xuFjHS3deTgkKoXXymXqymiIdA==",
          "dev": true,
          "requires": {
            "inherits": "^2.0.3",
            "string_decoder": "^1.1.1",
            "util-deprecate": "^1.0.1"
          }
        },
        "safe-buffer": {
          "version": "5.2.1",
          "resolved": "https://registry.npmjs.org/safe-buffer/-/safe-buffer-5.2.1.tgz",
          "integrity": "sha512-rp3So07KcdmmKbGvgaNxQSJr7bGVSVk5S9Eq1F+ppbRo70+YeaDxkw5Dd8NPN+GD6bjnYm2VuPuCXmpuYvmCXQ==",
          "dev": true
        }
      }
    },
    "hash-sum": {
      "version": "1.0.2",
      "resolved": "https://registry.npmjs.org/hash-sum/-/hash-sum-1.0.2.tgz",
      "integrity": "sha1-M7QHd3VMZDJXPBIMw4CLvRDUfwQ=",
      "dev": true
    },
    "hash.js": {
      "version": "1.1.7",
      "resolved": "https://registry.npmjs.org/hash.js/-/hash.js-1.1.7.tgz",
      "integrity": "sha512-taOaskGt4z4SOANNseOviYDvjEJinIkRgmp7LbKP2YTTmVxWBl87s/uzK9r+44BclBSp2X7K1hqeNfz9JbBeXA==",
      "dev": true,
      "requires": {
        "inherits": "^2.0.3",
        "minimalistic-assert": "^1.0.1"
      }
    },
    "he": {
      "version": "1.2.0",
      "resolved": "https://registry.npmjs.org/he/-/he-1.2.0.tgz",
      "integrity": "sha512-F/1DnUGPopORZi0ni+CvrCgHQ5FyEAHRLSApuYWMmrbSwoN2Mn/7k+Gl38gJnR7yyDZk6WLXwiGod1JOWNDKGw==",
      "dev": true
    },
    "helmet": {
      "version": "4.0.0",
      "resolved": "https://registry.npmjs.org/helmet/-/helmet-4.0.0.tgz",
      "integrity": "sha512-HyoRKKHhWhO6+EBfgRLkuZR4/+NXc1nJB7x0bWwW89i9eoPciK0qUqyZNOA/zowpgrW9C4+J5toqMkZrpBOlkg=="
    },
    "hex-color-regex": {
      "version": "1.1.0",
      "resolved": "https://registry.npmjs.org/hex-color-regex/-/hex-color-regex-1.1.0.tgz",
      "integrity": "sha512-l9sfDFsuqtOqKDsQdqrMRk0U85RZc0RtOR9yPI7mRVOa4FsR/BVnZ0shmQRM96Ji99kYZP/7hn1cedc1+ApsTQ==",
      "dev": true
    },
    "hmac-drbg": {
      "version": "1.0.1",
      "resolved": "https://registry.npmjs.org/hmac-drbg/-/hmac-drbg-1.0.1.tgz",
      "integrity": "sha1-0nRXAQJabHdabFRXk+1QL8DGSaE=",
      "dev": true,
      "requires": {
        "hash.js": "^1.0.3",
        "minimalistic-assert": "^1.0.0",
        "minimalistic-crypto-utils": "^1.0.1"
      }
    },
    "homedir-polyfill": {
      "version": "1.0.3",
      "resolved": "https://registry.npmjs.org/homedir-polyfill/-/homedir-polyfill-1.0.3.tgz",
      "integrity": "sha512-eSmmWE5bZTK2Nou4g0AI3zZ9rswp7GRKoKXS1BLUkvPviOqs4YTN1djQIqrXy9k5gEtdLPy86JjRwsNM9tnDcA==",
      "dev": true,
      "requires": {
        "parse-passwd": "^1.0.0"
      }
    },
    "hosted-git-info": {
      "version": "2.8.8",
      "resolved": "https://registry.npmjs.org/hosted-git-info/-/hosted-git-info-2.8.8.tgz",
      "integrity": "sha512-f/wzC2QaWBs7t9IYqB4T3sR1xviIViXJRJTWBlx2Gf3g0Xi5vI7Yy4koXQ1c9OYDGHN9sBy1DQ2AB8fqZBWhUg==",
      "dev": true
    },
    "hpack.js": {
      "version": "2.1.6",
      "resolved": "https://registry.npmjs.org/hpack.js/-/hpack.js-2.1.6.tgz",
      "integrity": "sha1-h3dMCUnlE/QuhFdbPEVoH63ioLI=",
      "dev": true,
      "requires": {
        "inherits": "^2.0.1",
        "obuf": "^1.0.0",
        "readable-stream": "^2.0.1",
        "wbuf": "^1.1.0"
      }
    },
    "hsl-regex": {
      "version": "1.0.0",
      "resolved": "https://registry.npmjs.org/hsl-regex/-/hsl-regex-1.0.0.tgz",
      "integrity": "sha1-1JMwx4ntgZ4nakwNJy3/owsY/m4=",
      "dev": true
    },
    "hsla-regex": {
      "version": "1.0.0",
      "resolved": "https://registry.npmjs.org/hsla-regex/-/hsla-regex-1.0.0.tgz",
      "integrity": "sha1-wc56MWjIxmFAM6S194d/OyJfnDg=",
      "dev": true
    },
    "hsluv": {
      "version": "0.0.3",
      "resolved": "https://registry.npmjs.org/hsluv/-/hsluv-0.0.3.tgz",
      "integrity": "sha1-gpEH2vtKn4tSoYCe0C4JHq3mdUw="
    },
    "html-comment-regex": {
      "version": "1.1.2",
      "resolved": "https://registry.npmjs.org/html-comment-regex/-/html-comment-regex-1.1.2.tgz",
      "integrity": "sha512-P+M65QY2JQ5Y0G9KKdlDpo0zK+/OHptU5AaBwUfAIDJZk1MYf32Frm84EcOytfJE0t5JvkAnKlmjsXDnWzCJmQ==",
      "dev": true
    },
    "html-entities": {
      "version": "1.3.1",
      "resolved": "https://registry.npmjs.org/html-entities/-/html-entities-1.3.1.tgz",
      "integrity": "sha512-rhE/4Z3hIhzHAUKbW8jVcCyuT5oJCXXqhN/6mXXVCpzTmvJnoH2HL/bt3EZ6p55jbFJBeAe1ZNpL5BugLujxNA==",
      "dev": true
    },
    "html-minifier": {
      "version": "3.5.21",
      "resolved": "https://registry.npmjs.org/html-minifier/-/html-minifier-3.5.21.tgz",
      "integrity": "sha512-LKUKwuJDhxNa3uf/LPR/KVjm/l3rBqtYeCOAekvG8F1vItxMUpueGd94i/asDDr8/1u7InxzFA5EeGjhhG5mMA==",
      "dev": true,
      "requires": {
        "camel-case": "3.0.x",
        "clean-css": "4.2.x",
        "commander": "2.17.x",
        "he": "1.2.x",
        "param-case": "2.1.x",
        "relateurl": "0.2.x",
        "uglify-js": "3.4.x"
      },
      "dependencies": {
        "commander": {
          "version": "2.17.1",
          "resolved": "https://registry.npmjs.org/commander/-/commander-2.17.1.tgz",
          "integrity": "sha512-wPMUt6FnH2yzG95SA6mzjQOEKUU3aLaDEmzs1ti+1E9h+CsrZghRlqEM/EJ4KscsQVG8uNN4uVreUeT8+drlgg==",
          "dev": true
        }
      }
    },
    "html-webpack-plugin": {
      "version": "3.2.0",
      "resolved": "https://registry.npmjs.org/html-webpack-plugin/-/html-webpack-plugin-3.2.0.tgz",
      "integrity": "sha1-sBq71yOsqqeze2r0SS69oD2d03s=",
      "dev": true,
      "requires": {
        "html-minifier": "^3.2.3",
        "loader-utils": "^0.2.16",
        "lodash": "^4.17.3",
        "pretty-error": "^2.0.2",
        "tapable": "^1.0.0",
        "toposort": "^1.0.0",
        "util.promisify": "1.0.0"
      },
      "dependencies": {
        "big.js": {
          "version": "3.2.0",
          "resolved": "https://registry.npmjs.org/big.js/-/big.js-3.2.0.tgz",
          "integrity": "sha512-+hN/Zh2D08Mx65pZ/4g5bsmNiZUuChDiQfTUQ7qJr4/kuopCr88xZsAXv6mBoZEsUI4OuGHlX59qE94K2mMW8Q==",
          "dev": true
        },
        "emojis-list": {
          "version": "2.1.0",
          "resolved": "https://registry.npmjs.org/emojis-list/-/emojis-list-2.1.0.tgz",
          "integrity": "sha1-TapNnbAPmBmIDHn6RXrlsJof04k=",
          "dev": true
        },
        "json5": {
          "version": "0.5.1",
          "resolved": "https://registry.npmjs.org/json5/-/json5-0.5.1.tgz",
          "integrity": "sha1-Hq3nrMASA0rYTiOWdn6tn6VJWCE=",
          "dev": true
        },
        "loader-utils": {
          "version": "0.2.17",
          "resolved": "https://registry.npmjs.org/loader-utils/-/loader-utils-0.2.17.tgz",
          "integrity": "sha1-+G5jdNQyBabmxg6RlvF8Apm/s0g=",
          "dev": true,
          "requires": {
            "big.js": "^3.1.3",
            "emojis-list": "^2.0.0",
            "json5": "^0.5.0",
            "object-assign": "^4.0.1"
          }
        }
      }
    },
    "htmlparser2": {
      "version": "3.10.1",
      "resolved": "https://registry.npmjs.org/htmlparser2/-/htmlparser2-3.10.1.tgz",
      "integrity": "sha512-IgieNijUMbkDovyoKObU1DUhm1iwNYE/fuifEoEHfd1oZKZDaONBSkal7Y01shxsM49R4XaMdGez3WnF9UfiCQ==",
      "dev": true,
      "requires": {
        "domelementtype": "^1.3.1",
        "domhandler": "^2.3.0",
        "domutils": "^1.5.1",
        "entities": "^1.1.1",
        "inherits": "^2.0.1",
        "readable-stream": "^3.1.1"
      },
      "dependencies": {
        "entities": {
          "version": "1.1.2",
          "resolved": "https://registry.npmjs.org/entities/-/entities-1.1.2.tgz",
          "integrity": "sha512-f2LZMYl1Fzu7YSBKg+RoROelpOaNrcGmE9AZubeDfrCEia483oW4MI4VyFd5VNHIgQ/7qm1I0wUHK1eJnn2y2w==",
          "dev": true
        },
        "readable-stream": {
          "version": "3.6.0",
          "resolved": "https://registry.npmjs.org/readable-stream/-/readable-stream-3.6.0.tgz",
          "integrity": "sha512-BViHy7LKeTz4oNnkcLJ+lVSL6vpiFeX6/d3oSH8zCW7UxP2onchk+vTGB143xuFjHS3deTgkKoXXymXqymiIdA==",
          "dev": true,
          "requires": {
            "inherits": "^2.0.3",
            "string_decoder": "^1.1.1",
            "util-deprecate": "^1.0.1"
          }
        }
      }
    },
    "http-cache-semantics": {
      "version": "4.1.0",
      "resolved": "https://registry.npmjs.org/http-cache-semantics/-/http-cache-semantics-4.1.0.tgz",
      "integrity": "sha512-carPklcUh7ROWRK7Cv27RPtdhYhUsela/ue5/jKzjegVvXDqM2ILE9Q2BGn9JZJh1g87cp56su/FgQSzcWS8cQ==",
      "dev": true
    },
    "http-deceiver": {
      "version": "1.2.7",
      "resolved": "https://registry.npmjs.org/http-deceiver/-/http-deceiver-1.2.7.tgz",
      "integrity": "sha1-+nFolEq5pRnTN8sL7HKE3D5yPYc=",
      "dev": true
    },
    "http-errors": {
      "version": "1.7.2",
      "resolved": "https://registry.npmjs.org/http-errors/-/http-errors-1.7.2.tgz",
      "integrity": "sha512-uUQBt3H/cSIVfch6i1EuPNy/YsRSOUBXTVfZ+yR7Zjez3qjBz6i9+i4zjNaoqcoFVI4lQJ5plg63TvGfRSDCRg==",
      "requires": {
        "depd": "~1.1.2",
        "inherits": "2.0.3",
        "setprototypeof": "1.1.1",
        "statuses": ">= 1.5.0 < 2",
        "toidentifier": "1.0.0"
      }
    },
    "http-proxy": {
      "version": "1.18.1",
      "resolved": "https://registry.npmjs.org/http-proxy/-/http-proxy-1.18.1.tgz",
      "integrity": "sha512-7mz/721AbnJwIVbnaSv1Cz3Am0ZLT/UBwkC92VlxhXv/k/BBQfM2fXElQNC27BVGr0uwUpplYPQM9LnaBMR5NQ==",
      "dev": true,
      "requires": {
        "eventemitter3": "^4.0.0",
        "follow-redirects": "^1.0.0",
        "requires-port": "^1.0.0"
      }
    },
    "http-proxy-middleware": {
      "version": "0.19.1",
      "resolved": "https://registry.npmjs.org/http-proxy-middleware/-/http-proxy-middleware-0.19.1.tgz",
      "integrity": "sha512-yHYTgWMQO8VvwNS22eLLloAkvungsKdKTLO8AJlftYIKNfJr3GK3zK0ZCfzDDGUBttdGc8xFy1mCitvNKQtC3Q==",
      "dev": true,
      "requires": {
        "http-proxy": "^1.17.0",
        "is-glob": "^4.0.0",
        "lodash": "^4.17.11",
        "micromatch": "^3.1.10"
      }
    },
    "http-signature": {
      "version": "1.2.0",
      "resolved": "https://registry.npmjs.org/http-signature/-/http-signature-1.2.0.tgz",
      "integrity": "sha1-muzZJRFHcvPZW2WmCruPfBj7rOE=",
      "dev": true,
      "requires": {
        "assert-plus": "^1.0.0",
        "jsprim": "^1.2.2",
        "sshpk": "^1.7.0"
      }
    },
    "https-browserify": {
      "version": "1.0.0",
      "resolved": "https://registry.npmjs.org/https-browserify/-/https-browserify-1.0.0.tgz",
      "integrity": "sha1-7AbBDgo0wPL68Zn3/X/Hj//QPHM=",
      "dev": true
    },
    "iconv-lite": {
      "version": "0.4.24",
      "resolved": "https://registry.npmjs.org/iconv-lite/-/iconv-lite-0.4.24.tgz",
      "integrity": "sha512-v3MXnZAcvnywkTUEZomIActle7RXXeedOR31wwl7VlyoXO4Qi9arvSenNQWne1TcRwhCL1HwLI21bEqdpj8/rA==",
      "requires": {
        "safer-buffer": ">= 2.1.2 < 3"
      }
    },
    "icss-utils": {
      "version": "4.1.1",
      "resolved": "https://registry.npmjs.org/icss-utils/-/icss-utils-4.1.1.tgz",
      "integrity": "sha512-4aFq7wvWyMHKgxsH8QQtGpvbASCf+eM3wPRLI6R+MgAnTCZ6STYsRvttLvRWK0Nfif5piF394St3HeJDaljGPA==",
      "dev": true,
      "requires": {
        "postcss": "^7.0.14"
      }
    },
    "ieee754": {
      "version": "1.1.13",
      "resolved": "https://registry.npmjs.org/ieee754/-/ieee754-1.1.13.tgz",
      "integrity": "sha512-4vf7I2LYV/HaWerSo3XmlMkp5eZ83i+/CDluXi/IGTs/O1sejBNhTtnxzmRZfvOUqj7lZjqHkeTvpgSFDlWZTg=="
    },
    "iferr": {
      "version": "0.1.5",
      "resolved": "https://registry.npmjs.org/iferr/-/iferr-0.1.5.tgz",
      "integrity": "sha1-xg7taebY/bazEEofy8ocGS3FtQE=",
      "dev": true
    },
    "ignore": {
      "version": "3.3.10",
      "resolved": "https://registry.npmjs.org/ignore/-/ignore-3.3.10.tgz",
      "integrity": "sha512-Pgs951kaMm5GXP7MOvxERINe3gsaVjUWFm+UZPSq9xYriQAksyhg0csnS0KXSNRD5NmNdapXEpjxG49+AKh/ug==",
      "dev": true
    },
    "ignore-by-default": {
      "version": "1.0.1",
      "resolved": "https://registry.npmjs.org/ignore-by-default/-/ignore-by-default-1.0.1.tgz",
      "integrity": "sha1-SMptcvbGo68Aqa1K5odr44ieKwk=",
      "dev": true
    },
    "image-palette": {
      "version": "2.1.0",
      "resolved": "https://registry.npmjs.org/image-palette/-/image-palette-2.1.0.tgz",
      "integrity": "sha512-3ImSEWD26+xuQFdP0RWR4WSXadZwvgrFhjGNpMEapTG1tf2XrBFS2dlKK5hNgH4UIaSQlSUFRn1NeA+zULIWbQ==",
      "requires": {
        "color-id": "^1.1.0",
        "pxls": "^2.0.0",
        "quantize": "^1.0.2"
      }
    },
    "import-fresh": {
      "version": "3.2.1",
      "resolved": "https://registry.npmjs.org/import-fresh/-/import-fresh-3.2.1.tgz",
      "integrity": "sha512-6e1q1cnWP2RXD9/keSkxHScg508CdXqXWgWBaETNhyuBFz+kUZlKboh+ISK+bU++DmbHimVBrOz/zzPe0sZ3sQ==",
      "dev": true,
      "requires": {
        "parent-module": "^1.0.0",
        "resolve-from": "^4.0.0"
      },
      "dependencies": {
        "resolve-from": {
          "version": "4.0.0",
          "resolved": "https://registry.npmjs.org/resolve-from/-/resolve-from-4.0.0.tgz",
          "integrity": "sha512-pb/MYmXstAkysRFx8piNI1tGFNQIFA3vkE3Gq4EuA1dF6gHp/+vgZqsCGJapvy8N3Q+4o7FwvquPJcnZ7RYy4g==",
          "dev": true
        }
      }
    },
    "import-lazy": {
      "version": "2.1.0",
      "resolved": "https://registry.npmjs.org/import-lazy/-/import-lazy-2.1.0.tgz",
      "integrity": "sha1-BWmOPUXIjo1+nZLLBYTnfwlvPkM=",
      "dev": true
    },
    "import-local": {
      "version": "2.0.0",
      "resolved": "https://registry.npmjs.org/import-local/-/import-local-2.0.0.tgz",
      "integrity": "sha512-b6s04m3O+s3CGSbqDIyP4R6aAwAeYlVq9+WUWep6iHa8ETRf9yei1U48C5MmfJmV9AiLYYBKPMq/W+/WRpQmCQ==",
      "dev": true,
      "requires": {
        "pkg-dir": "^3.0.0",
        "resolve-cwd": "^2.0.0"
      }
    },
    "imurmurhash": {
      "version": "0.1.4",
      "resolved": "https://registry.npmjs.org/imurmurhash/-/imurmurhash-0.1.4.tgz",
      "integrity": "sha1-khi5srkoojixPcT7a21XbyMUU+o=",
      "dev": true
    },
    "in-publish": {
      "version": "2.0.1",
      "resolved": "https://registry.npmjs.org/in-publish/-/in-publish-2.0.1.tgz",
      "integrity": "sha512-oDM0kUSNFC31ShNxHKUyfZKy8ZeXZBWMjMdZHKLOk13uvT27VTL/QzRGfRUcevJhpkZAvlhPYuXkF7eNWrtyxQ==",
      "dev": true
    },
    "incremental-convex-hull": {
      "version": "1.0.1",
      "resolved": "https://registry.npmjs.org/incremental-convex-hull/-/incremental-convex-hull-1.0.1.tgz",
      "integrity": "sha1-UUKMFMudmmFEv+abKFH7N3M0vh4=",
      "requires": {
        "robust-orientation": "^1.1.2",
        "simplicial-complex": "^1.0.0"
      }
    },
    "indent-string": {
      "version": "2.1.0",
      "resolved": "https://registry.npmjs.org/indent-string/-/indent-string-2.1.0.tgz",
      "integrity": "sha1-ji1INIdCEhtKghi3oTfppSBJ3IA=",
      "dev": true,
      "requires": {
        "repeating": "^2.0.0"
      }
    },
    "indexes-of": {
      "version": "1.0.1",
      "resolved": "https://registry.npmjs.org/indexes-of/-/indexes-of-1.0.1.tgz",
      "integrity": "sha1-8w9xbI4r00bHtn0985FVZqfAVgc=",
      "dev": true
    },
    "infer-owner": {
      "version": "1.0.4",
      "resolved": "https://registry.npmjs.org/infer-owner/-/infer-owner-1.0.4.tgz",
      "integrity": "sha512-IClj+Xz94+d7irH5qRyfJonOdfTzuDaifE6ZPWfx0N0+/ATZCbuTPq2prFl526urkQd90WyUKIh1DfBQ2hMz9A==",
      "dev": true
    },
    "inflight": {
      "version": "1.0.6",
      "resolved": "https://registry.npmjs.org/inflight/-/inflight-1.0.6.tgz",
      "integrity": "sha1-Sb1jMdfQLQwJvJEKEHW6gWW1bfk=",
      "requires": {
        "once": "^1.3.0",
        "wrappy": "1"
      }
    },
    "inherits": {
      "version": "2.0.3",
      "resolved": "https://registry.npmjs.org/inherits/-/inherits-2.0.3.tgz",
      "integrity": "sha1-Yzwsg+PaQqUC9SRmAiSA9CCCYd4="
    },
    "ini": {
      "version": "1.3.5",
      "resolved": "https://registry.npmjs.org/ini/-/ini-1.3.5.tgz",
      "integrity": "sha512-RZY5huIKCMRWDUqZlEi72f/lmXKMvuszcMBduliQ3nnWbx9X/ZBQO7DijMEYS9EhHBb2qacRUMtC7svLwe0lcw==",
      "dev": true
    },
    "inquirer": {
      "version": "7.3.3",
      "resolved": "https://registry.npmjs.org/inquirer/-/inquirer-7.3.3.tgz",
      "integrity": "sha512-JG3eIAj5V9CwcGvuOmoo6LB9kbAYT8HXffUl6memuszlwDC/qvFAJw49XJ5NROSFNPxp3iQg1GqkFhaY/CR0IA==",
      "dev": true,
      "requires": {
        "ansi-escapes": "^4.2.1",
        "chalk": "^4.1.0",
        "cli-cursor": "^3.1.0",
        "cli-width": "^3.0.0",
        "external-editor": "^3.0.3",
        "figures": "^3.0.0",
        "lodash": "^4.17.19",
        "mute-stream": "0.0.8",
        "run-async": "^2.4.0",
        "rxjs": "^6.6.0",
        "string-width": "^4.1.0",
        "strip-ansi": "^6.0.0",
        "through": "^2.3.6"
      },
      "dependencies": {
        "ansi-regex": {
          "version": "5.0.0",
          "resolved": "https://registry.npmjs.org/ansi-regex/-/ansi-regex-5.0.0.tgz",
          "integrity": "sha512-bY6fj56OUQ0hU1KjFNDQuJFezqKdrAyFdIevADiqrWHwSlbmBNMHp5ak2f40Pm8JTFyM2mqxkG6ngkHO11f/lg==",
          "dev": true
        },
        "ansi-styles": {
          "version": "4.2.1",
          "resolved": "https://registry.npmjs.org/ansi-styles/-/ansi-styles-4.2.1.tgz",
          "integrity": "sha512-9VGjrMsG1vePxcSweQsN20KY/c4zN0h9fLjqAbwbPfahM3t+NL+M9HC8xeXG2I8pX5NoamTGNuomEUFI7fcUjA==",
          "dev": true,
          "requires": {
            "@types/color-name": "^1.1.1",
            "color-convert": "^2.0.1"
          }
        },
        "chalk": {
          "version": "4.1.0",
          "resolved": "https://registry.npmjs.org/chalk/-/chalk-4.1.0.tgz",
          "integrity": "sha512-qwx12AxXe2Q5xQ43Ac//I6v5aXTipYrSESdOgzrN+9XjgEpyjpKuvSGaN4qE93f7TQTlerQQ8S+EQ0EyDoVL1A==",
          "dev": true,
          "requires": {
            "ansi-styles": "^4.1.0",
            "supports-color": "^7.1.0"
          }
        },
        "color-convert": {
          "version": "2.0.1",
          "resolved": "https://registry.npmjs.org/color-convert/-/color-convert-2.0.1.tgz",
          "integrity": "sha512-RRECPsj7iu/xb5oKYcsFHSppFNnsj/52OVTRKb4zP5onXwVF3zVmmToNcOfGC+CRDpfK/U584fMg38ZHCaElKQ==",
          "dev": true,
          "requires": {
            "color-name": "~1.1.4"
          }
        },
        "emoji-regex": {
          "version": "8.0.0",
          "resolved": "https://registry.npmjs.org/emoji-regex/-/emoji-regex-8.0.0.tgz",
          "integrity": "sha512-MSjYzcWNOA0ewAHpz0MxpYFvwg6yjy1NG3xteoqz644VCo/RPgnr1/GGt+ic3iJTzQ8Eu3TdM14SawnVUmGE6A==",
          "dev": true
        },
        "has-flag": {
          "version": "4.0.0",
          "resolved": "https://registry.npmjs.org/has-flag/-/has-flag-4.0.0.tgz",
          "integrity": "sha512-EykJT/Q1KjTWctppgIAgfSO0tKVuZUjhgMr17kqTumMl6Afv3EISleU7qZUzoXDFTAHTDC4NOoG/ZxU3EvlMPQ==",
          "dev": true
        },
        "is-fullwidth-code-point": {
          "version": "3.0.0",
          "resolved": "https://registry.npmjs.org/is-fullwidth-code-point/-/is-fullwidth-code-point-3.0.0.tgz",
          "integrity": "sha512-zymm5+u+sCsSWyD9qNaejV3DFvhCKclKdizYaJUuHA83RLjb7nSuGnddCHGv0hk+KY7BMAlsWeK4Ueg6EV6XQg==",
          "dev": true
        },
        "string-width": {
          "version": "4.2.0",
          "resolved": "https://registry.npmjs.org/string-width/-/string-width-4.2.0.tgz",
          "integrity": "sha512-zUz5JD+tgqtuDjMhwIg5uFVV3dtqZ9yQJlZVfq4I01/K5Paj5UHj7VyrQOJvzawSVlKpObApbfD0Ed6yJc+1eg==",
          "dev": true,
          "requires": {
            "emoji-regex": "^8.0.0",
            "is-fullwidth-code-point": "^3.0.0",
            "strip-ansi": "^6.0.0"
          }
        },
        "strip-ansi": {
          "version": "6.0.0",
          "resolved": "https://registry.npmjs.org/strip-ansi/-/strip-ansi-6.0.0.tgz",
          "integrity": "sha512-AuvKTrTfQNYNIctbR1K/YGTR1756GycPsg7b9bdV9Duqur4gv6aKqHXah67Z8ImS7WEz5QVcOtlfW2rZEugt6w==",
          "dev": true,
          "requires": {
            "ansi-regex": "^5.0.0"
          }
        },
        "supports-color": {
          "version": "7.1.0",
          "resolved": "https://registry.npmjs.org/supports-color/-/supports-color-7.1.0.tgz",
          "integrity": "sha512-oRSIpR8pxT1Wr2FquTNnGet79b3BWljqOuoW/h4oBhxJ/HUbX5nX6JSruTkvXDCFMwDPvsaTTbvMLKZWSy0R5g==",
          "dev": true,
          "requires": {
            "has-flag": "^4.0.0"
          }
        }
      }
    },
    "internal-ip": {
      "version": "4.3.0",
      "resolved": "https://registry.npmjs.org/internal-ip/-/internal-ip-4.3.0.tgz",
      "integrity": "sha512-S1zBo1D6zcsyuC6PMmY5+55YMILQ9av8lotMx447Bq6SAgo/sDK6y6uUKmuYhW7eacnIhFfsPmCNYdDzsnnDCg==",
      "dev": true,
      "requires": {
        "default-gateway": "^4.2.0",
        "ipaddr.js": "^1.9.0"
      }
    },
    "interpret": {
      "version": "1.4.0",
      "resolved": "https://registry.npmjs.org/interpret/-/interpret-1.4.0.tgz",
      "integrity": "sha512-agE4QfB2Lkp9uICn7BAqoscw4SZP9kTE2hxiFI3jBPmXJfdqiahTbUuKGsMoN2GtqL9AxhYioAcVvgsb1HvRbA==",
      "dev": true
    },
    "interval-tree-1d": {
      "version": "1.0.3",
      "resolved": "https://registry.npmjs.org/interval-tree-1d/-/interval-tree-1d-1.0.3.tgz",
      "integrity": "sha1-j9veArayx9verWNry+2OCHENhcE=",
      "requires": {
        "binary-search-bounds": "^1.0.0"
      },
      "dependencies": {
        "binary-search-bounds": {
          "version": "1.0.0",
          "resolved": "https://registry.npmjs.org/binary-search-bounds/-/binary-search-bounds-1.0.0.tgz",
          "integrity": "sha1-MjyjF+PypA9CRMclX1OEpbIHu2k="
        }
      }
    },
    "intro.js": {
      "version": "2.9.3",
      "resolved": "https://registry.npmjs.org/intro.js/-/intro.js-2.9.3.tgz",
      "integrity": "sha512-hC+EXWnEuJeA3CveGMat3XHePd2iaXNFJIVfvJh2E9IzBMGLTlhWvPIVHAgKlOpO4lNayCxEqzr4N02VmHFr9Q=="
    },
    "invert-permutation": {
      "version": "1.0.0",
      "resolved": "https://registry.npmjs.org/invert-permutation/-/invert-permutation-1.0.0.tgz",
      "integrity": "sha1-oKeAQurbNrwXVR54fv0UOa3VSTM="
    },
    "iota-array": {
      "version": "1.0.0",
      "resolved": "https://registry.npmjs.org/iota-array/-/iota-array-1.0.0.tgz",
      "integrity": "sha1-ge9X/l0FgUzVjCSDYyqZwwoOgIc="
    },
    "ip": {
      "version": "1.1.5",
      "resolved": "https://registry.npmjs.org/ip/-/ip-1.1.5.tgz",
      "integrity": "sha1-vd7XARQpCCjAoDnnLvJfWq7ENUo=",
      "dev": true
    },
    "ip-regex": {
      "version": "2.1.0",
      "resolved": "https://registry.npmjs.org/ip-regex/-/ip-regex-2.1.0.tgz",
      "integrity": "sha1-+ni/XS5pE8kRzp+BnuUUa7bYROk=",
      "dev": true
    },
    "ipaddr.js": {
      "version": "1.9.1",
      "resolved": "https://registry.npmjs.org/ipaddr.js/-/ipaddr.js-1.9.1.tgz",
      "integrity": "sha512-0KI/607xoxSToH7GjN1FfSbLoU0+btTicjsQSWQlh/hZykN8KpmMf7uYwPW3R+akZ6R/w18ZlXSHBYXiYUPO3g=="
    },
    "is-absolute-url": {
      "version": "2.1.0",
      "resolved": "https://registry.npmjs.org/is-absolute-url/-/is-absolute-url-2.1.0.tgz",
      "integrity": "sha1-UFMN+4T8yap9vnhS6Do3uTufKqY=",
      "dev": true
    },
    "is-accessor-descriptor": {
      "version": "0.1.6",
      "resolved": "https://registry.npmjs.org/is-accessor-descriptor/-/is-accessor-descriptor-0.1.6.tgz",
      "integrity": "sha1-qeEss66Nh2cn7u84Q/igiXtcmNY=",
      "dev": true,
      "requires": {
        "kind-of": "^3.0.2"
      },
      "dependencies": {
        "kind-of": {
          "version": "3.2.2",
          "resolved": "https://registry.npmjs.org/kind-of/-/kind-of-3.2.2.tgz",
          "integrity": "sha1-MeohpzS6ubuw8yRm2JOupR5KPGQ=",
          "dev": true,
          "requires": {
            "is-buffer": "^1.1.5"
          }
        }
      }
    },
    "is-arguments": {
      "version": "1.0.4",
      "resolved": "https://registry.npmjs.org/is-arguments/-/is-arguments-1.0.4.tgz",
      "integrity": "sha512-xPh0Rmt8NE65sNzvyUmWgI1tz3mKq74lGA0mL8LYZcoIzKOzDh6HmrYm3d18k60nHerC8A9Km8kYu87zfSFnLA=="
    },
    "is-arrayish": {
      "version": "0.2.1",
      "resolved": "https://registry.npmjs.org/is-arrayish/-/is-arrayish-0.2.1.tgz",
      "integrity": "sha1-d8mYQFJ6qOyxqLppe4BkWnqSap0=",
      "dev": true
    },
    "is-base64": {
      "version": "0.1.0",
      "resolved": "https://registry.npmjs.org/is-base64/-/is-base64-0.1.0.tgz",
      "integrity": "sha512-WRRyllsGXJM7ZN7gPTCCQ/6wNPTRDwiWdPK66l5sJzcU/oOzcIcRRf0Rux8bkpox/1yjt0F6VJRsQOIG2qz5sg=="
    },
    "is-binary-path": {
      "version": "2.1.0",
      "resolved": "https://registry.npmjs.org/is-binary-path/-/is-binary-path-2.1.0.tgz",
      "integrity": "sha512-ZMERYes6pDydyuGidse7OsHxtbI7WVeUEozgR/g7rd0xUimYNlvZRE/K2MgZTjWy725IfelLeVcEM97mmtRGXw==",
      "dev": true,
      "requires": {
        "binary-extensions": "^2.0.0"
      }
    },
    "is-blob": {
      "version": "2.1.0",
      "resolved": "https://registry.npmjs.org/is-blob/-/is-blob-2.1.0.tgz",
      "integrity": "sha512-SZ/fTft5eUhQM6oF/ZaASFDEdbFVe89Imltn9uZr03wdKMcWNVYSMjQPFtg05QuNkt5l5c135ElvXEQG0rk4tw=="
    },
    "is-browser": {
      "version": "2.1.0",
      "resolved": "https://registry.npmjs.org/is-browser/-/is-browser-2.1.0.tgz",
      "integrity": "sha512-F5rTJxDQ2sW81fcfOR1GnCXT6sVJC104fCyfj+mjpwNEwaPYSn5fte5jiHmBg3DHsIoL/l8Kvw5VN5SsTRcRFQ=="
    },
    "is-buffer": {
      "version": "1.1.6",
      "resolved": "https://registry.npmjs.org/is-buffer/-/is-buffer-1.1.6.tgz",
      "integrity": "sha512-NcdALwpXkTm5Zvvbk7owOUSvVvBKDgKP5/ewfXEznmQFfs4ZRmanOeKBTjRVjka3QFoN6XJ+9F3USqfHqTaU5w=="
    },
    "is-callable": {
      "version": "1.2.0",
      "resolved": "https://registry.npmjs.org/is-callable/-/is-callable-1.2.0.tgz",
      "integrity": "sha512-pyVD9AaGLxtg6srb2Ng6ynWJqkHU9bEM087AKck0w8QwDarTfNcpIYoU8x8Hv2Icm8u6kFJM18Dag8lyqGkviw=="
    },
    "is-ci": {
      "version": "2.0.0",
      "resolved": "https://registry.npmjs.org/is-ci/-/is-ci-2.0.0.tgz",
      "integrity": "sha512-YfJT7rkpQB0updsdHLGWrvhBJfcfzNNawYDNIyQXJz0IViGf75O8EBPKSdvw2rF+LGCsX4FZ8tcr3b19LcZq4w==",
      "dev": true,
      "requires": {
        "ci-info": "^2.0.0"
      }
    },
    "is-color-stop": {
      "version": "1.1.0",
      "resolved": "https://registry.npmjs.org/is-color-stop/-/is-color-stop-1.1.0.tgz",
      "integrity": "sha1-z/9HGu5N1cnhWFmPvhKWe1za00U=",
      "dev": true,
      "requires": {
        "css-color-names": "^0.0.4",
        "hex-color-regex": "^1.1.0",
        "hsl-regex": "^1.0.0",
        "hsla-regex": "^1.0.0",
        "rgb-regex": "^1.0.1",
        "rgba-regex": "^1.0.0"
      }
    },
    "is-data-descriptor": {
      "version": "0.1.4",
      "resolved": "https://registry.npmjs.org/is-data-descriptor/-/is-data-descriptor-0.1.4.tgz",
      "integrity": "sha1-C17mSDiOLIYCgueT8YVv7D8wG1Y=",
      "dev": true,
      "requires": {
        "kind-of": "^3.0.2"
      },
      "dependencies": {
        "kind-of": {
          "version": "3.2.2",
          "resolved": "https://registry.npmjs.org/kind-of/-/kind-of-3.2.2.tgz",
          "integrity": "sha1-MeohpzS6ubuw8yRm2JOupR5KPGQ=",
          "dev": true,
          "requires": {
            "is-buffer": "^1.1.5"
          }
        }
      }
    },
    "is-date-object": {
      "version": "1.0.2",
      "resolved": "https://registry.npmjs.org/is-date-object/-/is-date-object-1.0.2.tgz",
      "integrity": "sha512-USlDT524woQ08aoZFzh3/Z6ch9Y/EWXEHQ/AaRN0SkKq4t2Jw2R2339tSXmwuVoY7LLlBCbOIlx2myP/L5zk0g=="
    },
    "is-descriptor": {
      "version": "0.1.6",
      "resolved": "https://registry.npmjs.org/is-descriptor/-/is-descriptor-0.1.6.tgz",
      "integrity": "sha512-avDYr0SB3DwO9zsMov0gKCESFYqCnE4hq/4z3TdUlukEy5t9C0YRq7HLrsN52NAcqXKaepeCD0n+B0arnVG3Hg==",
      "dev": true,
      "requires": {
        "is-accessor-descriptor": "^0.1.6",
        "is-data-descriptor": "^0.1.4",
        "kind-of": "^5.0.0"
      },
      "dependencies": {
        "kind-of": {
          "version": "5.1.0",
          "resolved": "https://registry.npmjs.org/kind-of/-/kind-of-5.1.0.tgz",
          "integrity": "sha512-NGEErnH6F2vUuXDh+OlbcKW7/wOcfdRHaZ7VWtqCztfHri/++YKmP51OdWeGPuqCOba6kk2OTe5d02VmTB80Pw==",
          "dev": true
        }
      }
    },
    "is-directory": {
      "version": "0.3.1",
      "resolved": "https://registry.npmjs.org/is-directory/-/is-directory-0.3.1.tgz",
      "integrity": "sha1-YTObbyR1/Hcv2cnYP1yFddwVSuE=",
      "dev": true
    },
    "is-extendable": {
      "version": "0.1.1",
      "resolved": "https://registry.npmjs.org/is-extendable/-/is-extendable-0.1.1.tgz",
      "integrity": "sha1-YrEQ4omkcUGOPsNqYX1HLjAd/Ik=",
      "dev": true
    },
    "is-extglob": {
      "version": "2.1.1",
      "resolved": "https://registry.npmjs.org/is-extglob/-/is-extglob-2.1.1.tgz",
      "integrity": "sha1-qIwCU1eR8C7TfHahueqXc8gz+MI=",
      "dev": true
    },
    "is-finite": {
      "version": "1.1.0",
      "resolved": "https://registry.npmjs.org/is-finite/-/is-finite-1.1.0.tgz",
      "integrity": "sha512-cdyMtqX/BOqqNBBiKlIVkytNHm49MtMlYyn1zxzvJKWmFMlGzm+ry5BBfYyeY9YmNKbRSo/o7OX9w9ale0wg3w=="
    },
    "is-firefox": {
      "version": "1.0.3",
      "resolved": "https://registry.npmjs.org/is-firefox/-/is-firefox-1.0.3.tgz",
      "integrity": "sha1-KioVZ3g6QX9uFYMjEI84YbCRhWI="
    },
    "is-float-array": {
      "version": "1.0.0",
      "resolved": "https://registry.npmjs.org/is-float-array/-/is-float-array-1.0.0.tgz",
      "integrity": "sha512-4ew1Sx6B6kEAl3T3NOM0yB94J3NZnBdNt4paw0e8nY73yHHTeTEhyQ3Lj7EQEnv5LD+GxNTaT4L46jcKjjpLiQ=="
    },
    "is-fullwidth-code-point": {
      "version": "2.0.0",
      "resolved": "https://registry.npmjs.org/is-fullwidth-code-point/-/is-fullwidth-code-point-2.0.0.tgz",
      "integrity": "sha1-o7MKXE8ZkYMWeqq5O+764937ZU8=",
      "dev": true
    },
    "is-glob": {
      "version": "4.0.1",
      "resolved": "https://registry.npmjs.org/is-glob/-/is-glob-4.0.1.tgz",
      "integrity": "sha512-5G0tKtBTFImOqDnLB2hG6Bp2qcKEFduo4tZu9MT/H6NQv/ghhy30o55ufafxJ/LdH79LLs2Kfrn85TLKyA7BUg==",
      "dev": true,
      "requires": {
        "is-extglob": "^2.1.1"
      }
    },
    "is-iexplorer": {
      "version": "1.0.0",
      "resolved": "https://registry.npmjs.org/is-iexplorer/-/is-iexplorer-1.0.0.tgz",
      "integrity": "sha1-HXK8ZtP+Iur2Fw3ajPEJQySM/HY="
    },
    "is-installed-globally": {
      "version": "0.3.2",
      "resolved": "https://registry.npmjs.org/is-installed-globally/-/is-installed-globally-0.3.2.tgz",
      "integrity": "sha512-wZ8x1js7Ia0kecP/CHM/3ABkAmujX7WPvQk6uu3Fly/Mk44pySulQpnHG46OMjHGXApINnV4QhY3SWnECO2z5g==",
      "dev": true,
      "requires": {
        "global-dirs": "^2.0.1",
        "is-path-inside": "^3.0.1"
      },
      "dependencies": {
        "is-path-inside": {
          "version": "3.0.2",
          "resolved": "https://registry.npmjs.org/is-path-inside/-/is-path-inside-3.0.2.tgz",
          "integrity": "sha512-/2UGPSgmtqwo1ktx8NDHjuPwZWmHhO+gj0f93EkhLB5RgW9RZevWYYlIkS6zePc6U2WpOdQYIwHe9YC4DWEBVg==",
          "dev": true
        }
      }
    },
    "is-mobile": {
      "version": "2.2.2",
      "resolved": "https://registry.npmjs.org/is-mobile/-/is-mobile-2.2.2.tgz",
      "integrity": "sha512-wW/SXnYJkTjs++tVK5b6kVITZpAZPtUrt9SF80vvxGiF/Oywal+COk1jlRkiVq15RFNEQKQY31TkV24/1T5cVg=="
    },
    "is-npm": {
      "version": "4.0.0",
      "resolved": "https://registry.npmjs.org/is-npm/-/is-npm-4.0.0.tgz",
      "integrity": "sha512-96ECIfh9xtDDlPylNPXhzjsykHsMJZ18ASpaWzQyBr4YRTcVjUvzaHayDAES2oU/3KpljhHUjtSRNiDwi0F0ig==",
      "dev": true
    },
    "is-number": {
      "version": "7.0.0",
      "resolved": "https://registry.npmjs.org/is-number/-/is-number-7.0.0.tgz",
      "integrity": "sha512-41Cifkg6e8TylSpdtTpeLVMqvSBEVzTttHvERD741+pnZ8ANv0004MRL43QKPDlK9cGvNp6NZWZUBlbGXYxxng==",
      "dev": true
    },
    "is-obj": {
      "version": "1.0.1",
      "resolved": "https://registry.npmjs.org/is-obj/-/is-obj-1.0.1.tgz",
      "integrity": "sha1-PkcprB9f3gJc19g6iW2rn09n2w8="
    },
    "is-path-cwd": {
      "version": "2.2.0",
      "resolved": "https://registry.npmjs.org/is-path-cwd/-/is-path-cwd-2.2.0.tgz",
      "integrity": "sha512-w942bTcih8fdJPJmQHFzkS76NEP8Kzzvmw92cXsazb8intwLqPibPPdXf4ANdKV3rYMuuQYGIWtvz9JilB3NFQ==",
      "dev": true
    },
    "is-path-in-cwd": {
      "version": "2.1.0",
      "resolved": "https://registry.npmjs.org/is-path-in-cwd/-/is-path-in-cwd-2.1.0.tgz",
      "integrity": "sha512-rNocXHgipO+rvnP6dk3zI20RpOtrAM/kzbB258Uw5BWr3TpXi861yzjo16Dn4hUox07iw5AyeMLHWsujkjzvRQ==",
      "dev": true,
      "requires": {
        "is-path-inside": "^2.1.0"
      }
    },
    "is-path-inside": {
      "version": "2.1.0",
      "resolved": "https://registry.npmjs.org/is-path-inside/-/is-path-inside-2.1.0.tgz",
      "integrity": "sha512-wiyhTzfDWsvwAW53OBWF5zuvaOGlZ6PwYxAbPVDhpm+gM09xKQGjBq/8uYN12aDvMxnAnq3dxTyoSoRNmg5YFg==",
      "dev": true,
      "requires": {
        "path-is-inside": "^1.0.2"
      }
    },
    "is-plain-obj": {
      "version": "1.1.0",
      "resolved": "https://registry.npmjs.org/is-plain-obj/-/is-plain-obj-1.1.0.tgz",
      "integrity": "sha1-caUMhCnfync8kqOQpKA7OfzVHT4="
    },
    "is-plain-object": {
      "version": "2.0.4",
      "resolved": "https://registry.npmjs.org/is-plain-object/-/is-plain-object-2.0.4.tgz",
      "integrity": "sha512-h5PpgXkWitc38BBMYawTYMWJHFZJVnBquFE57xFpjB8pJFiF6gZ+bU+WyI/yqXiFR5mdLsgYNaPe8uao6Uv9Og==",
      "dev": true,
      "requires": {
        "isobject": "^3.0.1"
      }
    },
    "is-regex": {
      "version": "1.0.5",
      "resolved": "https://registry.npmjs.org/is-regex/-/is-regex-1.0.5.tgz",
      "integrity": "sha512-vlKW17SNq44owv5AQR3Cq0bQPEb8+kF3UKZ2fiZNOWtztYE5i0CzCZxFDwO58qAOWtxdBRVO/V5Qin1wjCqFYQ==",
      "requires": {
        "has": "^1.0.3"
      }
    },
    "is-resolvable": {
      "version": "1.1.0",
      "resolved": "https://registry.npmjs.org/is-resolvable/-/is-resolvable-1.1.0.tgz",
      "integrity": "sha512-qgDYXFSR5WvEfuS5dMj6oTMEbrrSaM0CrFk2Yiq/gXnBvD9pMa2jGXxyhGLfvhZpuMZe18CJpFxAt3CRs42NMg==",
      "dev": true
    },
    "is-stream": {
      "version": "1.1.0",
      "resolved": "https://registry.npmjs.org/is-stream/-/is-stream-1.1.0.tgz",
      "integrity": "sha1-EtSj3U5o4Lec6428hBc66A2RykQ=",
      "dev": true
    },
    "is-string": {
      "version": "1.0.5",
      "resolved": "https://registry.npmjs.org/is-string/-/is-string-1.0.5.tgz",
      "integrity": "sha512-buY6VNRjhQMiF1qWDouloZlQbRhDPCebwxSjxMjxgemYT46YMd2NR0/H+fBhEfWX4A/w9TBJ+ol+okqJKFE6vQ==",
      "dev": true
    },
    "is-string-blank": {
      "version": "1.0.1",
      "resolved": "https://registry.npmjs.org/is-string-blank/-/is-string-blank-1.0.1.tgz",
      "integrity": "sha512-9H+ZBCVs3L9OYqv8nuUAzpcT9OTgMD1yAWrG7ihlnibdkbtB850heAmYWxHuXc4CHy4lKeK69tN+ny1K7gBIrw=="
    },
    "is-svg": {
      "version": "3.0.0",
      "resolved": "https://registry.npmjs.org/is-svg/-/is-svg-3.0.0.tgz",
      "integrity": "sha512-gi4iHK53LR2ujhLVVj+37Ykh9GLqYHX6JOVXbLAucaG/Cqw9xwdFOjDM2qeifLs1sF1npXXFvDu0r5HNgCMrzQ==",
      "dev": true,
      "requires": {
        "html-comment-regex": "^1.1.0"
      }
    },
    "is-svg-path": {
      "version": "1.0.2",
      "resolved": "https://registry.npmjs.org/is-svg-path/-/is-svg-path-1.0.2.tgz",
      "integrity": "sha1-d6tZDBKz0gNI5cehPQBAyHeE3aA="
    },
    "is-symbol": {
      "version": "1.0.3",
      "resolved": "https://registry.npmjs.org/is-symbol/-/is-symbol-1.0.3.tgz",
      "integrity": "sha512-OwijhaRSgqvhm/0ZdAcXNZt9lYdKFpcRDT5ULUuYXPoT794UNOdU+gpT6Rzo7b4V2HUl/op6GqY894AZwv9faQ==",
      "requires": {
        "has-symbols": "^1.0.1"
      }
    },
    "is-typedarray": {
      "version": "1.0.0",
      "resolved": "https://registry.npmjs.org/is-typedarray/-/is-typedarray-1.0.0.tgz",
      "integrity": "sha1-5HnICFjfDBsR3dppQPlgEfzaSpo=",
      "dev": true
    },
    "is-utf8": {
      "version": "0.2.1",
      "resolved": "https://registry.npmjs.org/is-utf8/-/is-utf8-0.2.1.tgz",
      "integrity": "sha1-Sw2hRCEE0bM2NA6AeX6GXPOffXI=",
      "dev": true
    },
    "is-windows": {
      "version": "1.0.2",
      "resolved": "https://registry.npmjs.org/is-windows/-/is-windows-1.0.2.tgz",
      "integrity": "sha512-eXK1UInq2bPmjyX6e3VHIzMLobc4J94i4AWn+Hpq3OU5KkrRC96OAcR3PRJ/pGu6m8TRnBHP9dkXQVsT/COVIA==",
      "dev": true
    },
    "is-wsl": {
      "version": "1.1.0",
      "resolved": "https://registry.npmjs.org/is-wsl/-/is-wsl-1.1.0.tgz",
      "integrity": "sha1-HxbkqiKwTRM2tmGIpmrzxgDDpm0=",
      "dev": true
    },
    "is-yarn-global": {
      "version": "0.3.0",
      "resolved": "https://registry.npmjs.org/is-yarn-global/-/is-yarn-global-0.3.0.tgz",
      "integrity": "sha512-VjSeb/lHmkoyd8ryPVIKvOCn4D1koMqY+vqyjjUfc3xyKtP4dYOxM44sZrnqQSzSds3xyOrUTLTC9LVCVgLngw==",
      "dev": true
    },
    "isarray": {
      "version": "1.0.0",
      "resolved": "https://registry.npmjs.org/isarray/-/isarray-1.0.0.tgz",
      "integrity": "sha1-u5NdSFgsuhaMBoNJV6VKPgcSTxE="
    },
    "isexe": {
      "version": "2.0.0",
      "resolved": "https://registry.npmjs.org/isexe/-/isexe-2.0.0.tgz",
      "integrity": "sha1-6PvzdNxVb/iUehDcsFctYz8s+hA=",
      "dev": true
    },
    "isobject": {
      "version": "3.0.1",
      "resolved": "https://registry.npmjs.org/isobject/-/isobject-3.0.1.tgz",
      "integrity": "sha1-TkMekrEalzFjaqH5yNHMvP2reN8=",
      "dev": true
    },
    "isstream": {
      "version": "0.1.2",
      "resolved": "https://registry.npmjs.org/isstream/-/isstream-0.1.2.tgz",
      "integrity": "sha1-R+Y/evVa+m+S4VAOaQ64uFKcCZo=",
      "dev": true
    },
    "js-base64": {
      "version": "2.6.4",
      "resolved": "https://registry.npmjs.org/js-base64/-/js-base64-2.6.4.tgz",
      "integrity": "sha512-pZe//GGmwJndub7ZghVHz7vjb2LgC1m8B07Au3eYqeqv9emhESByMXxaEgkUkEqJe87oBbSniGYoQNIBklc7IQ==",
      "dev": true
    },
    "js-tokens": {
      "version": "4.0.0",
      "resolved": "https://registry.npmjs.org/js-tokens/-/js-tokens-4.0.0.tgz",
      "integrity": "sha512-RdJUflcE3cUzKiMqQgsCu06FPu9UdIJO0beYbPhHN4k6apgJtifcoCtT9bcxOpYBtpD2kCM6Sbzg4CausW/PKQ==",
      "dev": true
    },
    "js-yaml": {
      "version": "3.14.0",
      "resolved": "https://registry.npmjs.org/js-yaml/-/js-yaml-3.14.0.tgz",
      "integrity": "sha512-/4IbIeHcD9VMHFqDR/gQ7EdZdLimOvW2DdcxFjdyyZ9NsbS+ccrXqVWDtab/lRl5AlUqmpBx8EhPaWR+OtY17A==",
      "dev": true,
      "requires": {
        "argparse": "^1.0.7",
        "esprima": "^4.0.0"
      }
    },
    "jsbn": {
      "version": "0.1.1",
      "resolved": "https://registry.npmjs.org/jsbn/-/jsbn-0.1.1.tgz",
      "integrity": "sha1-peZUwuWi3rXyAdls77yoDA7y9RM=",
      "dev": true
    },
    "jsesc": {
      "version": "0.5.0",
      "resolved": "https://registry.npmjs.org/jsesc/-/jsesc-0.5.0.tgz",
      "integrity": "sha1-597mbjXW/Bb3EP6R1c9p9w8IkR0="
    },
    "json-buffer": {
      "version": "3.0.0",
      "resolved": "https://registry.npmjs.org/json-buffer/-/json-buffer-3.0.0.tgz",
      "integrity": "sha1-Wx85evx11ne96Lz8Dkfh+aPZqJg=",
      "dev": true
    },
    "json-parse-better-errors": {
      "version": "1.0.2",
      "resolved": "https://registry.npmjs.org/json-parse-better-errors/-/json-parse-better-errors-1.0.2.tgz",
      "integrity": "sha512-mrqyZKfX5EhL7hvqcV6WG1yYjnjeuYDzDhhcAAUrq8Po85NBQBJP+ZDUT75qZQ98IkUoBqdkExkukOU7Ts2wrw==",
      "dev": true
    },
    "json-schema": {
      "version": "0.2.3",
      "resolved": "https://registry.npmjs.org/json-schema/-/json-schema-0.2.3.tgz",
      "integrity": "sha1-tIDIkuWaLwWVTOcnvT8qTogvnhM=",
      "dev": true
    },
    "json-schema-traverse": {
      "version": "0.4.1",
      "resolved": "https://registry.npmjs.org/json-schema-traverse/-/json-schema-traverse-0.4.1.tgz",
      "integrity": "sha512-xbbCH5dCYU5T8LcEhhuh7HJ88HXuW3qsI3Y0zOZFKfZEHcpWiHU/Jxzk629Brsab/mMiHQti9wMP+845RPe3Vg==",
      "dev": true
    },
    "json-stable-stringify-without-jsonify": {
      "version": "1.0.1",
      "resolved": "https://registry.npmjs.org/json-stable-stringify-without-jsonify/-/json-stable-stringify-without-jsonify-1.0.1.tgz",
      "integrity": "sha1-nbe1lJatPzz+8wp1FC0tkwrXJlE=",
      "dev": true
    },
    "json-stringify-safe": {
      "version": "5.0.1",
      "resolved": "https://registry.npmjs.org/json-stringify-safe/-/json-stringify-safe-5.0.1.tgz",
      "integrity": "sha1-Epai1Y/UXxmg9s4B1lcB4sc1tus=",
      "dev": true
    },
    "json3": {
      "version": "3.3.3",
      "resolved": "https://registry.npmjs.org/json3/-/json3-3.3.3.tgz",
      "integrity": "sha512-c7/8mbUsKigAbLkD5B010BK4D9LZm7A1pNItkEwiUZRpIN66exu/e7YQWysGun+TRKaJp8MhemM+VkfWv42aCA==",
      "dev": true
    },
    "json5": {
      "version": "2.1.3",
      "resolved": "https://registry.npmjs.org/json5/-/json5-2.1.3.tgz",
      "integrity": "sha512-KXPvOm8K9IJKFM0bmdn8QXh7udDh1g/giieX0NLCaMnb4hEiVFqnop2ImTXCc5e0/oHz3LTqmHGtExn5hfMkOA==",
      "dev": true,
      "requires": {
        "minimist": "^1.2.5"
      }
    },
    "jsprim": {
      "version": "1.4.1",
      "resolved": "https://registry.npmjs.org/jsprim/-/jsprim-1.4.1.tgz",
      "integrity": "sha1-MT5mvB5cwG5Di8G3SZwuXFastqI=",
      "dev": true,
      "requires": {
        "assert-plus": "1.0.0",
        "extsprintf": "1.3.0",
        "json-schema": "0.2.3",
        "verror": "1.10.0"
      }
    },
    "jsx-ast-utils": {
      "version": "2.4.1",
      "resolved": "https://registry.npmjs.org/jsx-ast-utils/-/jsx-ast-utils-2.4.1.tgz",
      "integrity": "sha512-z1xSldJ6imESSzOjd3NNkieVJKRlKYSOtMG8SFyCj2FIrvSaSuli/WjpBkEzCBoR9bYYYFgqJw61Xhu7Lcgk+w==",
      "dev": true,
      "requires": {
        "array-includes": "^3.1.1",
        "object.assign": "^4.1.0"
      }
    },
    "kdbush": {
      "version": "3.0.0",
      "resolved": "https://registry.npmjs.org/kdbush/-/kdbush-3.0.0.tgz",
      "integrity": "sha512-hRkd6/XW4HTsA9vjVpY9tuXJYLSlelnkTmVFu4M9/7MIYQtFcHpbugAU7UbOfjOiVSVYl2fqgBuJ32JUmRo5Ew=="
    },
    "keyv": {
      "version": "3.1.0",
      "resolved": "https://registry.npmjs.org/keyv/-/keyv-3.1.0.tgz",
      "integrity": "sha512-9ykJ/46SN/9KPM/sichzQ7OvXyGDYKGTaDlKMGCAlg2UK8KRy4jb0d8sFc+0Tt0YYnThq8X2RZgCg74RPxgcVA==",
      "dev": true,
      "requires": {
        "json-buffer": "3.0.0"
      }
    },
    "killable": {
      "version": "1.0.1",
      "resolved": "https://registry.npmjs.org/killable/-/killable-1.0.1.tgz",
      "integrity": "sha512-LzqtLKlUwirEUyl/nicirVmNiPvYs7l5n8wOPP7fyJVpUPkvCnW/vuiXGpylGUlnPDnB7311rARzAt3Mhswpjg==",
      "dev": true
    },
    "kind-of": {
      "version": "6.0.3",
      "resolved": "https://registry.npmjs.org/kind-of/-/kind-of-6.0.3.tgz",
      "integrity": "sha512-dcS1ul+9tmeD95T+x28/ehLgd9mENa3LsvDTtzm3vyBEO7RPptvAD+t44WVXaUjTBRcrpFeFlC8WCruUR456hw==",
      "dev": true
    },
    "last-call-webpack-plugin": {
      "version": "3.0.0",
      "resolved": "https://registry.npmjs.org/last-call-webpack-plugin/-/last-call-webpack-plugin-3.0.0.tgz",
      "integrity": "sha512-7KI2l2GIZa9p2spzPIVZBYyNKkN+e/SQPpnjlTiPhdbDW3F86tdKKELxKpzJ5sgU19wQWsACULZmpTPYHeWO5w==",
      "dev": true,
      "requires": {
        "lodash": "^4.17.5",
        "webpack-sources": "^1.1.0"
      }
    },
    "latest-version": {
      "version": "5.1.0",
      "resolved": "https://registry.npmjs.org/latest-version/-/latest-version-5.1.0.tgz",
      "integrity": "sha512-weT+r0kTkRQdCdYCNtkMwWXQTMEswKrFBkm4ckQOMVhhqhIMI1UT2hMj+1iigIhgSZm5gTmrRXBNoGUgaTY1xA==",
      "dev": true,
      "requires": {
        "package-json": "^6.3.0"
      }
    },
    "left-pad": {
      "version": "1.3.0",
      "resolved": "https://registry.npmjs.org/left-pad/-/left-pad-1.3.0.tgz",
      "integrity": "sha512-XI5MPzVNApjAyhQzphX8BkmKsKUxD4LdyK24iZeQGinBN9yTQT3bFlCBy/aVx2HrNcqQGsdot8ghrjyrvMCoEA=="
    },
    "lerp": {
      "version": "1.0.3",
      "resolved": "https://registry.npmjs.org/lerp/-/lerp-1.0.3.tgz",
      "integrity": "sha1-oYyJaPkXiW3hXM/MKNVaa3Med24="
    },
    "levn": {
      "version": "0.3.0",
      "resolved": "https://registry.npmjs.org/levn/-/levn-0.3.0.tgz",
      "integrity": "sha1-OwmSTt+fCDwEkP3UwLxEIeBHZO4=",
      "requires": {
        "prelude-ls": "~1.1.2",
        "type-check": "~0.3.2"
      }
    },
    "load-json-file": {
      "version": "1.1.0",
      "resolved": "https://registry.npmjs.org/load-json-file/-/load-json-file-1.1.0.tgz",
      "integrity": "sha1-lWkFcI1YtLq0wiYbBPWfMcmTdMA=",
      "dev": true,
      "requires": {
        "graceful-fs": "^4.1.2",
        "parse-json": "^2.2.0",
        "pify": "^2.0.0",
        "pinkie-promise": "^2.0.0",
        "strip-bom": "^2.0.0"
      },
      "dependencies": {
        "parse-json": {
          "version": "2.2.0",
          "resolved": "https://registry.npmjs.org/parse-json/-/parse-json-2.2.0.tgz",
          "integrity": "sha1-9ID0BDTvgHQfhGkJn43qGPVaTck=",
          "dev": true,
          "requires": {
            "error-ex": "^1.2.0"
          }
        },
        "pify": {
          "version": "2.3.0",
          "resolved": "https://registry.npmjs.org/pify/-/pify-2.3.0.tgz",
          "integrity": "sha1-7RQaasBDqEnqWISY59yosVMw6Qw=",
          "dev": true
        }
      }
    },
    "loader-runner": {
      "version": "2.4.0",
      "resolved": "https://registry.npmjs.org/loader-runner/-/loader-runner-2.4.0.tgz",
      "integrity": "sha512-Jsmr89RcXGIwivFY21FcRrisYZfvLMTWx5kOLc+JTxtpBOG6xML0vzbc6SEQG2FO9/4Fc3wW4LVcB5DmGflaRw==",
      "dev": true
    },
    "loader-utils": {
      "version": "1.4.0",
      "resolved": "https://registry.npmjs.org/loader-utils/-/loader-utils-1.4.0.tgz",
      "integrity": "sha512-qH0WSMBtn/oHuwjy/NucEgbx5dbxxnxup9s4PVXJUDHZBQY+s0NWA9rJf53RBnQZxfch7euUui7hpoAPvALZdA==",
      "dev": true,
      "requires": {
        "big.js": "^5.2.2",
        "emojis-list": "^3.0.0",
        "json5": "^1.0.1"
      },
      "dependencies": {
        "json5": {
          "version": "1.0.1",
          "resolved": "https://registry.npmjs.org/json5/-/json5-1.0.1.tgz",
          "integrity": "sha512-aKS4WQjPenRxiQsC93MNfjx+nbF4PAdYzmd/1JIj8HYzqfbu86beTuNgXDzPknWk0n0uARlyewZo4s++ES36Ow==",
          "dev": true,
          "requires": {
            "minimist": "^1.2.0"
          }
        }
      }
    },
    "locate-path": {
      "version": "3.0.0",
      "resolved": "https://registry.npmjs.org/locate-path/-/locate-path-3.0.0.tgz",
      "integrity": "sha512-7AO748wWnIhNqAuaty2ZWHkQHRSNfPVIsPIfwEOWO22AmaoVrWavlOcMR5nzTLNYvp36X220/maaRsrec1G65A==",
      "dev": true,
      "requires": {
        "p-locate": "^3.0.0",
        "path-exists": "^3.0.0"
      }
    },
    "lodash": {
      "version": "4.17.19",
      "resolved": "https://registry.npmjs.org/lodash/-/lodash-4.17.19.tgz",
      "integrity": "sha512-JNvd8XER9GQX0v2qJgsaN/mzFCNA5BRe/j8JN9d+tWyGLSodKQHKFicdwNYzWwI3wjRnaKPsGj1XkBjx/F96DQ==",
      "dev": true
    },
    "lodash.memoize": {
      "version": "4.1.2",
      "resolved": "https://registry.npmjs.org/lodash.memoize/-/lodash.memoize-4.1.2.tgz",
      "integrity": "sha1-vMbEmkKihA7Zl/Mj6tpezRguC/4=",
      "dev": true
    },
    "lodash.uniq": {
      "version": "4.5.0",
      "resolved": "https://registry.npmjs.org/lodash.uniq/-/lodash.uniq-4.5.0.tgz",
      "integrity": "sha1-0CJTc662Uq3BvILklFM5qEJ1R3M=",
      "dev": true
    },
    "loglevel": {
      "version": "1.6.8",
      "resolved": "https://registry.npmjs.org/loglevel/-/loglevel-1.6.8.tgz",
      "integrity": "sha512-bsU7+gc9AJ2SqpzxwU3+1fedl8zAntbtC5XYlt3s2j1hJcn2PsXSmgN8TaLG/J1/2mod4+cE/3vNL70/c1RNCA==",
      "dev": true
    },
    "loose-envify": {
      "version": "1.4.0",
      "resolved": "https://registry.npmjs.org/loose-envify/-/loose-envify-1.4.0.tgz",
      "integrity": "sha512-lyuxPGr/Wfhrlem2CL/UcnUc1zcqKAImBDzukY7Y5F/yQiNdko6+fRLevlw1HgMySw7f611UIY408EtxRSoK3Q==",
      "dev": true,
      "requires": {
        "js-tokens": "^3.0.0 || ^4.0.0"
      }
    },
    "loud-rejection": {
      "version": "1.6.0",
      "resolved": "https://registry.npmjs.org/loud-rejection/-/loud-rejection-1.6.0.tgz",
      "integrity": "sha1-W0b4AUft7leIcPCG0Eghz5mOVR8=",
      "dev": true,
      "requires": {
        "currently-unhandled": "^0.4.1",
        "signal-exit": "^3.0.0"
      }
    },
    "lower-case": {
      "version": "1.1.4",
      "resolved": "https://registry.npmjs.org/lower-case/-/lower-case-1.1.4.tgz",
      "integrity": "sha1-miyr0bno4K6ZOkv31YdcOcQujqw=",
      "dev": true
    },
    "lowercase-keys": {
      "version": "1.0.1",
      "resolved": "https://registry.npmjs.org/lowercase-keys/-/lowercase-keys-1.0.1.tgz",
      "integrity": "sha512-G2Lj61tXDnVFFOi8VZds+SoQjtQC3dgokKdDG2mTm1tx4m50NUHBOZSBwQQHyy0V12A0JTG4icfZQH+xPyh8VA==",
      "dev": true
    },
    "lru-cache": {
      "version": "5.1.1",
      "resolved": "https://registry.npmjs.org/lru-cache/-/lru-cache-5.1.1.tgz",
      "integrity": "sha512-KpNARQA3Iwv+jTA0utUVVbrh+Jlrr1Fv0e56GGzAFOXN7dk/FviaDW8LHmK52DlcH4WP2n6gI8vN1aesBFgo9w==",
      "dev": true,
      "requires": {
        "yallist": "^3.0.2"
      }
    },
    "magic-string": {
      "version": "0.25.7",
      "resolved": "https://registry.npmjs.org/magic-string/-/magic-string-0.25.7.tgz",
      "integrity": "sha512-4CrMT5DOHTDk4HYDlzmwu4FVCcIYI8gauveasrdCu2IKIFOJ3f0v/8MDGJCDL9oD2ppz/Av1b0Nj345H9M+XIA==",
      "requires": {
        "sourcemap-codec": "^1.4.4"
      }
    },
    "make-dir": {
      "version": "2.1.0",
      "resolved": "https://registry.npmjs.org/make-dir/-/make-dir-2.1.0.tgz",
      "integrity": "sha512-LS9X+dc8KLxXCb8dni79fLIIUA5VyZoyjSMCwTluaXA0o27cCK0bhXkpgw+sTXVpPy/lSO57ilRixqk0vDmtRA==",
      "dev": true,
      "requires": {
        "pify": "^4.0.1",
        "semver": "^5.6.0"
      }
    },
    "map-cache": {
      "version": "0.2.2",
      "resolved": "https://registry.npmjs.org/map-cache/-/map-cache-0.2.2.tgz",
      "integrity": "sha1-wyq9C9ZSXZsFFkW7TyasXcmKDb8=",
      "dev": true
    },
    "map-limit": {
      "version": "0.0.1",
      "resolved": "https://registry.npmjs.org/map-limit/-/map-limit-0.0.1.tgz",
      "integrity": "sha1-63lhAxwPDo0AG/LVb6toXViCLzg=",
      "requires": {
        "once": "~1.3.0"
      },
      "dependencies": {
        "once": {
          "version": "1.3.3",
          "resolved": "https://registry.npmjs.org/once/-/once-1.3.3.tgz",
          "integrity": "sha1-suJhVXzkwxTsgwTz+oJmPkKXyiA=",
          "requires": {
            "wrappy": "1"
          }
        }
      }
    },
    "map-obj": {
      "version": "1.0.1",
      "resolved": "https://registry.npmjs.org/map-obj/-/map-obj-1.0.1.tgz",
      "integrity": "sha1-2TPOuSBdgr3PSIb2dCvcK03qFG0=",
      "dev": true
    },
    "map-visit": {
      "version": "1.0.0",
      "resolved": "https://registry.npmjs.org/map-visit/-/map-visit-1.0.0.tgz",
      "integrity": "sha1-7Nyo8TFE5mDxtb1B8S80edmN+48=",
      "dev": true,
      "requires": {
        "object-visit": "^1.0.0"
      }
    },
    "mapbox-gl": {
      "version": "1.10.1",
      "resolved": "https://registry.npmjs.org/mapbox-gl/-/mapbox-gl-1.10.1.tgz",
      "integrity": "sha512-0aHt+lFUpYfvh0kMIqXqNXqoYMuhuAsMlw87TbhWrw78Tx2zfuPI0Lx31/YPUgJ+Ire0tzQ4JnuBL7acDNXmMg==",
      "requires": {
        "@mapbox/geojson-rewind": "^0.5.0",
        "@mapbox/geojson-types": "^1.0.2",
        "@mapbox/jsonlint-lines-primitives": "^2.0.2",
        "@mapbox/mapbox-gl-supported": "^1.5.0",
        "@mapbox/point-geometry": "^0.1.0",
        "@mapbox/tiny-sdf": "^1.1.1",
        "@mapbox/unitbezier": "^0.0.0",
        "@mapbox/vector-tile": "^1.3.1",
        "@mapbox/whoots-js": "^3.1.0",
        "csscolorparser": "~1.0.3",
        "earcut": "^2.2.2",
        "geojson-vt": "^3.2.1",
        "gl-matrix": "^3.2.1",
        "grid-index": "^1.1.0",
        "minimist": "^1.2.5",
        "murmurhash-js": "^1.0.0",
        "pbf": "^3.2.1",
        "potpack": "^1.0.1",
        "quickselect": "^2.0.0",
        "rw": "^1.3.3",
        "supercluster": "^7.0.0",
        "tinyqueue": "^2.0.3",
        "vt-pbf": "^3.1.1"
      }
    },
    "marching-simplex-table": {
      "version": "1.0.0",
      "resolved": "https://registry.npmjs.org/marching-simplex-table/-/marching-simplex-table-1.0.0.tgz",
      "integrity": "sha1-vBYlbg+Pm1WKqbKHL4gy2UM/Uuo=",
      "requires": {
        "convex-hull": "^1.0.3"
      }
    },
    "mat4-decompose": {
      "version": "1.0.4",
      "resolved": "https://registry.npmjs.org/mat4-decompose/-/mat4-decompose-1.0.4.tgz",
      "integrity": "sha1-ZetP451wh496RE60Yk1S9+frL68=",
      "requires": {
        "gl-mat4": "^1.0.1",
        "gl-vec3": "^1.0.2"
      }
    },
    "mat4-interpolate": {
      "version": "1.0.4",
      "resolved": "https://registry.npmjs.org/mat4-interpolate/-/mat4-interpolate-1.0.4.tgz",
      "integrity": "sha1-Vf/p6zw1KV4sDVqfdyXZBoqJ/3Q=",
      "requires": {
        "gl-mat4": "^1.0.1",
        "gl-vec3": "^1.0.2",
        "mat4-decompose": "^1.0.3",
        "mat4-recompose": "^1.0.3",
        "quat-slerp": "^1.0.0"
      }
    },
    "mat4-recompose": {
      "version": "1.0.4",
      "resolved": "https://registry.npmjs.org/mat4-recompose/-/mat4-recompose-1.0.4.tgz",
      "integrity": "sha1-OVPCMP8kc9x3LuAUpSySXPgbDk0=",
      "requires": {
        "gl-mat4": "^1.0.1"
      }
    },
    "math-log2": {
      "version": "1.0.1",
      "resolved": "https://registry.npmjs.org/math-log2/-/math-log2-1.0.1.tgz",
      "integrity": "sha1-+4lBvl9evol55xjmJzsXjlhpRWU="
    },
    "matrix-camera-controller": {
      "version": "2.1.3",
      "resolved": "https://registry.npmjs.org/matrix-camera-controller/-/matrix-camera-controller-2.1.3.tgz",
      "integrity": "sha1-NeUmDMHNVQliunmfLY1OlLGjk3A=",
      "requires": {
        "binary-search-bounds": "^1.0.0",
        "gl-mat4": "^1.1.2",
        "gl-vec3": "^1.0.3",
        "mat4-interpolate": "^1.0.3"
      },
      "dependencies": {
        "binary-search-bounds": {
          "version": "1.0.0",
          "resolved": "https://registry.npmjs.org/binary-search-bounds/-/binary-search-bounds-1.0.0.tgz",
          "integrity": "sha1-MjyjF+PypA9CRMclX1OEpbIHu2k="
        }
      }
    },
    "md5.js": {
      "version": "1.3.5",
      "resolved": "https://registry.npmjs.org/md5.js/-/md5.js-1.3.5.tgz",
      "integrity": "sha512-xitP+WxNPcTTOgnTJcrhM0xvdPepipPSf3I8EIpGKeFLjt3PlJLIDG3u8EX53ZIubkb+5U2+3rELYpEhHhzdkg==",
      "dev": true,
      "requires": {
        "hash-base": "^3.0.0",
        "inherits": "^2.0.1",
        "safe-buffer": "^5.1.2"
      }
    },
    "mdn-data": {
      "version": "2.0.4",
      "resolved": "https://registry.npmjs.org/mdn-data/-/mdn-data-2.0.4.tgz",
      "integrity": "sha512-iV3XNKw06j5Q7mi6h+9vbx23Tv7JkjEVgKHW4pimwyDGWm0OIQntJJ+u1C6mg6mK1EaTv42XQ7w76yuzH7M2cA==",
      "dev": true
    },
    "media-typer": {
      "version": "0.3.0",
      "resolved": "https://registry.npmjs.org/media-typer/-/media-typer-0.3.0.tgz",
      "integrity": "sha1-hxDXrwqmJvj/+hzgAWhUUmMlV0g="
    },
    "memory-fs": {
      "version": "0.4.1",
      "resolved": "https://registry.npmjs.org/memory-fs/-/memory-fs-0.4.1.tgz",
      "integrity": "sha1-OpoguEYlI+RHz7x+i7gO1me/xVI=",
      "dev": true,
      "requires": {
        "errno": "^0.1.3",
        "readable-stream": "^2.0.1"
      }
    },
    "memory-pager": {
      "version": "1.5.0",
      "resolved": "https://registry.npmjs.org/memory-pager/-/memory-pager-1.5.0.tgz",
      "integrity": "sha512-ZS4Bp4r/Zoeq6+NLJpP+0Zzm0pR8whtGPf1XExKLJBAczGMnSi3It14OiNCStjQjM6NU1okjQGSxgEZN8eBYKg==",
      "optional": true
    },
    "meow": {
      "version": "3.7.0",
      "resolved": "https://registry.npmjs.org/meow/-/meow-3.7.0.tgz",
      "integrity": "sha1-cstmi0JSKCkKu/qFaJJYcwioAfs=",
      "dev": true,
      "requires": {
        "camelcase-keys": "^2.0.0",
        "decamelize": "^1.1.2",
        "loud-rejection": "^1.0.0",
        "map-obj": "^1.0.1",
        "minimist": "^1.1.3",
        "normalize-package-data": "^2.3.4",
        "object-assign": "^4.0.1",
        "read-pkg-up": "^1.0.1",
        "redent": "^1.0.0",
        "trim-newlines": "^1.0.0"
      }
    },
    "merge-descriptors": {
      "version": "1.0.1",
      "resolved": "https://registry.npmjs.org/merge-descriptors/-/merge-descriptors-1.0.1.tgz",
      "integrity": "sha1-sAqqVW3YtEVoFQ7J0blT8/kMu2E="
    },
    "merge-source-map": {
      "version": "1.1.0",
      "resolved": "https://registry.npmjs.org/merge-source-map/-/merge-source-map-1.1.0.tgz",
      "integrity": "sha512-Qkcp7P2ygktpMPh2mCQZaf3jhN6D3Z/qVZHSdWvQ+2Ef5HgRAPBO57A77+ENm0CPx2+1Ce/MYKi3ymqdfuqibw==",
      "dev": true,
      "requires": {
        "source-map": "^0.6.1"
      }
    },
    "methods": {
      "version": "1.1.2",
      "resolved": "https://registry.npmjs.org/methods/-/methods-1.1.2.tgz",
      "integrity": "sha1-VSmk1nZUE07cxSZmVoNbD4Ua/O4="
    },
    "micromatch": {
      "version": "3.1.10",
      "resolved": "https://registry.npmjs.org/micromatch/-/micromatch-3.1.10.tgz",
      "integrity": "sha512-MWikgl9n9M3w+bpsY3He8L+w9eF9338xRl8IAO5viDizwSzziFEyUzo2xrrloB64ADbTf8uA8vRqqttDTOmccg==",
      "dev": true,
      "requires": {
        "arr-diff": "^4.0.0",
        "array-unique": "^0.3.2",
        "braces": "^2.3.1",
        "define-property": "^2.0.2",
        "extend-shallow": "^3.0.2",
        "extglob": "^2.0.4",
        "fragment-cache": "^0.2.1",
        "kind-of": "^6.0.2",
        "nanomatch": "^1.2.9",
        "object.pick": "^1.3.0",
        "regex-not": "^1.0.0",
        "snapdragon": "^0.8.1",
        "to-regex": "^3.0.2"
      },
      "dependencies": {
        "braces": {
          "version": "2.3.2",
          "resolved": "https://registry.npmjs.org/braces/-/braces-2.3.2.tgz",
          "integrity": "sha512-aNdbnj9P8PjdXU4ybaWLK2IF3jc/EoDYbC7AazW6to3TRsfXxscC9UXOB5iDiEQrkyIbWp2SLQda4+QAa7nc3w==",
          "dev": true,
          "requires": {
            "arr-flatten": "^1.1.0",
            "array-unique": "^0.3.2",
            "extend-shallow": "^2.0.1",
            "fill-range": "^4.0.0",
            "isobject": "^3.0.1",
            "repeat-element": "^1.1.2",
            "snapdragon": "^0.8.1",
            "snapdragon-node": "^2.0.1",
            "split-string": "^3.0.2",
            "to-regex": "^3.0.1"
          },
          "dependencies": {
            "extend-shallow": {
              "version": "2.0.1",
              "resolved": "https://registry.npmjs.org/extend-shallow/-/extend-shallow-2.0.1.tgz",
              "integrity": "sha1-Ua99YUrZqfYQ6huvu5idaxxWiQ8=",
              "dev": true,
              "requires": {
                "is-extendable": "^0.1.0"
              }
            }
          }
        },
        "fill-range": {
          "version": "4.0.0",
          "resolved": "https://registry.npmjs.org/fill-range/-/fill-range-4.0.0.tgz",
          "integrity": "sha1-1USBHUKPmOsGpj3EAtJAPDKMOPc=",
          "dev": true,
          "requires": {
            "extend-shallow": "^2.0.1",
            "is-number": "^3.0.0",
            "repeat-string": "^1.6.1",
            "to-regex-range": "^2.1.0"
          },
          "dependencies": {
            "extend-shallow": {
              "version": "2.0.1",
              "resolved": "https://registry.npmjs.org/extend-shallow/-/extend-shallow-2.0.1.tgz",
              "integrity": "sha1-Ua99YUrZqfYQ6huvu5idaxxWiQ8=",
              "dev": true,
              "requires": {
                "is-extendable": "^0.1.0"
              }
            }
          }
        },
        "is-number": {
          "version": "3.0.0",
          "resolved": "https://registry.npmjs.org/is-number/-/is-number-3.0.0.tgz",
          "integrity": "sha1-JP1iAaR4LPUFYcgQJ2r8fRLXEZU=",
          "dev": true,
          "requires": {
            "kind-of": "^3.0.2"
          },
          "dependencies": {
            "kind-of": {
              "version": "3.2.2",
              "resolved": "https://registry.npmjs.org/kind-of/-/kind-of-3.2.2.tgz",
              "integrity": "sha1-MeohpzS6ubuw8yRm2JOupR5KPGQ=",
              "dev": true,
              "requires": {
                "is-buffer": "^1.1.5"
              }
            }
          }
        },
        "to-regex-range": {
          "version": "2.1.1",
          "resolved": "https://registry.npmjs.org/to-regex-range/-/to-regex-range-2.1.1.tgz",
          "integrity": "sha1-fIDBe53+vlmeJzZ+DU3VWQFB2zg=",
          "dev": true,
          "requires": {
            "is-number": "^3.0.0",
            "repeat-string": "^1.6.1"
          }
        }
      }
    },
    "miller-rabin": {
      "version": "4.0.1",
      "resolved": "https://registry.npmjs.org/miller-rabin/-/miller-rabin-4.0.1.tgz",
      "integrity": "sha512-115fLhvZVqWwHPbClyntxEVfVDfl9DLLTuJvq3g2O/Oxi8AiNouAHvDSzHS0viUJc+V5vm3eq91Xwqn9dp4jRA==",
      "dev": true,
      "requires": {
        "bn.js": "^4.0.0",
        "brorand": "^1.0.1"
      }
    },
    "mime": {
      "version": "1.6.0",
      "resolved": "https://registry.npmjs.org/mime/-/mime-1.6.0.tgz",
      "integrity": "sha512-x0Vn8spI+wuJ1O6S7gnbaQg8Pxh4NNHb7KSINmEWKiPE4RKOplvijn+NkmYmmRgP68mc70j2EbeTFRsrswaQeg=="
    },
    "mime-db": {
      "version": "1.44.0",
      "resolved": "https://registry.npmjs.org/mime-db/-/mime-db-1.44.0.tgz",
      "integrity": "sha512-/NOTfLrsPBVeH7YtFPgsVWveuL+4SjjYxaQ1xtM1KMFj7HdxlBlxeyNLzhyJVx7r4rZGJAZ/6lkKCitSc/Nmpg=="
    },
    "mime-types": {
      "version": "2.1.27",
      "resolved": "https://registry.npmjs.org/mime-types/-/mime-types-2.1.27.tgz",
      "integrity": "sha512-JIhqnCasI9yD+SsmkquHBxTSEuZdQX5BuQnS2Vc7puQQQ+8yiP5AY5uWhpdv4YL4VM5c6iliiYWPgJ/nJQLp7w==",
      "requires": {
        "mime-db": "1.44.0"
      }
    },
    "mimic-fn": {
      "version": "2.1.0",
      "resolved": "https://registry.npmjs.org/mimic-fn/-/mimic-fn-2.1.0.tgz",
      "integrity": "sha512-OqbOk5oEQeAZ8WXWydlu9HJjz9WVdEIvamMCcXmuqUYjTknH/sqsWvhQ3vgwKFRR1HpjvNBKQ37nbJgYzGqGcg==",
      "dev": true
    },
    "mimic-response": {
      "version": "1.0.1",
      "resolved": "https://registry.npmjs.org/mimic-response/-/mimic-response-1.0.1.tgz",
      "integrity": "sha512-j5EctnkH7amfV/q5Hgmoal1g2QHFJRraOtmx0JpIqkxhBhI/lJSl1nMpQ45hVarwNETOoWEimndZ4QK0RHxuxQ==",
      "dev": true
    },
    "mini-css-extract-plugin": {
      "version": "0.8.0",
      "resolved": "https://registry.npmjs.org/mini-css-extract-plugin/-/mini-css-extract-plugin-0.8.0.tgz",
      "integrity": "sha512-MNpRGbNA52q6U92i0qbVpQNsgk7LExy41MdAlG84FeytfDOtRIf/mCHdEgG8rpTKOaNKiqUnZdlptF469hxqOw==",
      "dev": true,
      "requires": {
        "loader-utils": "^1.1.0",
        "normalize-url": "1.9.1",
        "schema-utils": "^1.0.0",
        "webpack-sources": "^1.1.0"
      },
      "dependencies": {
        "schema-utils": {
          "version": "1.0.0",
          "resolved": "https://registry.npmjs.org/schema-utils/-/schema-utils-1.0.0.tgz",
          "integrity": "sha512-i27Mic4KovM/lnGsy8whRCHhc7VicJajAjTrYg11K9zfZXnYIt4k5F+kZkwjnrhKzLic/HLU4j11mjsz2G/75g==",
          "dev": true,
          "requires": {
            "ajv": "^6.1.0",
            "ajv-errors": "^1.0.0",
            "ajv-keywords": "^3.1.0"
          }
        }
      }
    },
    "minimalistic-assert": {
      "version": "1.0.1",
      "resolved": "https://registry.npmjs.org/minimalistic-assert/-/minimalistic-assert-1.0.1.tgz",
      "integrity": "sha512-UtJcAD4yEaGtjPezWuO9wC4nwUnVH/8/Im3yEHQP4b67cXlD/Qr9hdITCU1xDbSEXg2XKNaP8jsReV7vQd00/A==",
      "dev": true
    },
    "minimalistic-crypto-utils": {
      "version": "1.0.1",
      "resolved": "https://registry.npmjs.org/minimalistic-crypto-utils/-/minimalistic-crypto-utils-1.0.1.tgz",
      "integrity": "sha1-9sAMHAsIIkblxNmd+4x8CDsrWCo=",
      "dev": true
    },
    "minimatch": {
      "version": "3.0.4",
      "resolved": "https://registry.npmjs.org/minimatch/-/minimatch-3.0.4.tgz",
      "integrity": "sha512-yJHVQEhyqPLUTgt9B83PXu6W3rx4MvvHvSUvToogpwoGDOUQ+yDrR0HRot+yOCdCO7u4hX3pWft6kWBBcqh0UA==",
      "requires": {
        "brace-expansion": "^1.1.7"
      }
    },
    "minimist": {
      "version": "1.2.5",
      "resolved": "https://registry.npmjs.org/minimist/-/minimist-1.2.5.tgz",
      "integrity": "sha512-FM9nNUYrRBAELZQT3xeZQ7fmMOBg6nWNmJKTcgsJeaLstP/UODVpGsr5OhXhhXg6f+qtJ8uiZ+PUxkDWcgIXLw=="
    },
    "mississippi": {
      "version": "3.0.0",
      "resolved": "https://registry.npmjs.org/mississippi/-/mississippi-3.0.0.tgz",
      "integrity": "sha512-x471SsVjUtBRtcvd4BzKE9kFC+/2TeWgKCgw0bZcw1b9l2X3QX5vCWgF+KaZaYm87Ss//rHnWryupDrgLvmSkA==",
      "dev": true,
      "requires": {
        "concat-stream": "^1.5.0",
        "duplexify": "^3.4.2",
        "end-of-stream": "^1.1.0",
        "flush-write-stream": "^1.0.0",
        "from2": "^2.1.0",
        "parallel-transform": "^1.1.0",
        "pump": "^3.0.0",
        "pumpify": "^1.3.3",
        "stream-each": "^1.1.0",
        "through2": "^2.0.0"
      },
      "dependencies": {
        "through2": {
          "version": "2.0.5",
          "resolved": "https://registry.npmjs.org/through2/-/through2-2.0.5.tgz",
          "integrity": "sha512-/mrRod8xqpA+IHSLyGCQ2s8SPHiCDEeQJSep1jqLYeEUClOFG2Qsh+4FU6G9VeqpZnGW/Su8LQGc4YKni5rYSQ==",
          "dev": true,
          "requires": {
            "readable-stream": "~2.3.6",
            "xtend": "~4.0.1"
          }
        }
      }
    },
    "mixin-deep": {
      "version": "1.3.2",
      "resolved": "https://registry.npmjs.org/mixin-deep/-/mixin-deep-1.3.2.tgz",
      "integrity": "sha512-WRoDn//mXBiJ1H40rqa3vH0toePwSsGb45iInWlTySa+Uu4k3tYUSxa2v1KqAiLtvlrSzaExqS1gtk96A9zvEA==",
      "dev": true,
      "requires": {
        "for-in": "^1.0.2",
        "is-extendable": "^1.0.1"
      },
      "dependencies": {
        "is-extendable": {
          "version": "1.0.1",
          "resolved": "https://registry.npmjs.org/is-extendable/-/is-extendable-1.0.1.tgz",
          "integrity": "sha512-arnXMxT1hhoKo9k1LZdmlNyJdDDfy2v0fXjFlmok4+i8ul/6WlbVge9bhM74OpNPQPMGUToDtz+KXa1PneJxOA==",
          "dev": true,
          "requires": {
            "is-plain-object": "^2.0.4"
          }
        }
      }
    },
    "mkdirp": {
      "version": "0.5.5",
      "resolved": "https://registry.npmjs.org/mkdirp/-/mkdirp-0.5.5.tgz",
      "integrity": "sha512-NKmAlESf6jMGym1++R0Ra7wvhV+wFW63FaSOFPwRahvea0gMUcGUhVeAg/0BC0wiv9ih5NYPB1Wn1UEI1/L+xQ==",
      "dev": true,
      "requires": {
        "minimist": "^1.2.5"
      }
    },
    "mongodb": {
      "version": "3.6.0",
      "resolved": "https://registry.npmjs.org/mongodb/-/mongodb-3.6.0.tgz",
      "integrity": "sha512-/XWWub1mHZVoqEsUppE0GV7u9kanLvHxho6EvBxQbShXTKYF9trhZC2NzbulRGeG7xMJHD8IOWRcdKx5LPjAjQ==",
      "requires": {
        "bl": "^2.2.0",
        "bson": "^1.1.4",
        "denque": "^1.4.1",
        "require_optional": "^1.0.1",
        "safe-buffer": "^5.1.2",
        "saslprep": "^1.0.0"
      }
    },
    "monotone-convex-hull-2d": {
      "version": "1.0.1",
      "resolved": "https://registry.npmjs.org/monotone-convex-hull-2d/-/monotone-convex-hull-2d-1.0.1.tgz",
      "integrity": "sha1-R/Xa6t88Sv03dkuqGqh4ekDu4Iw=",
      "requires": {
        "robust-orientation": "^1.1.3"
      }
    },
    "mouse-change": {
      "version": "1.4.0",
      "resolved": "https://registry.npmjs.org/mouse-change/-/mouse-change-1.4.0.tgz",
      "integrity": "sha1-wrd+W/o0pDzhRFyBV6Tk3JiVwU8=",
      "requires": {
        "mouse-event": "^1.0.0"
      }
    },
    "mouse-event": {
      "version": "1.0.5",
      "resolved": "https://registry.npmjs.org/mouse-event/-/mouse-event-1.0.5.tgz",
      "integrity": "sha1-s3ie23EJmX1aky0dAdqhVDpQFzI="
    },
    "mouse-event-offset": {
      "version": "3.0.2",
      "resolved": "https://registry.npmjs.org/mouse-event-offset/-/mouse-event-offset-3.0.2.tgz",
      "integrity": "sha1-39hqbiSMa6jK1TuQXVA3ogY+mYQ="
    },
    "mouse-wheel": {
      "version": "1.2.0",
      "resolved": "https://registry.npmjs.org/mouse-wheel/-/mouse-wheel-1.2.0.tgz",
      "integrity": "sha1-bSkDseqPtI5h8bU7kDZ3PwQs21w=",
      "requires": {
        "right-now": "^1.0.0",
        "signum": "^1.0.0",
        "to-px": "^1.0.1"
      },
      "dependencies": {
        "signum": {
          "version": "1.0.0",
          "resolved": "https://registry.npmjs.org/signum/-/signum-1.0.0.tgz",
          "integrity": "sha1-dKfSvyogtA66FqkrFSEk8dVZ+nc="
        }
      }
    },
    "move-concurrently": {
      "version": "1.0.1",
      "resolved": "https://registry.npmjs.org/move-concurrently/-/move-concurrently-1.0.1.tgz",
      "integrity": "sha1-viwAX9oy4LKa8fBdfEszIUxwH5I=",
      "dev": true,
      "requires": {
        "aproba": "^1.1.1",
        "copy-concurrently": "^1.0.0",
        "fs-write-stream-atomic": "^1.0.8",
        "mkdirp": "^0.5.1",
        "rimraf": "^2.5.4",
        "run-queue": "^1.0.3"
      }
    },
    "ms": {
      "version": "2.0.0",
      "resolved": "https://registry.npmjs.org/ms/-/ms-2.0.0.tgz",
      "integrity": "sha1-VgiurfwAvmwpAd9fmGF4jeDVl8g="
    },
    "multicast-dns": {
      "version": "6.2.3",
      "resolved": "https://registry.npmjs.org/multicast-dns/-/multicast-dns-6.2.3.tgz",
      "integrity": "sha512-ji6J5enbMyGRHIAkAOu3WdV8nggqviKCEKtXcOqfphZZtQrmHKycfynJ2V7eVPUA4NhJ6V7Wf4TmGbTwKE9B6g==",
      "dev": true,
      "requires": {
        "dns-packet": "^1.3.1",
        "thunky": "^1.0.2"
      }
    },
    "multicast-dns-service-types": {
      "version": "1.1.0",
      "resolved": "https://registry.npmjs.org/multicast-dns-service-types/-/multicast-dns-service-types-1.1.0.tgz",
      "integrity": "sha1-iZ8R2WhuXgXLkbNdXw5jt3PPyQE=",
      "dev": true
    },
    "mumath": {
      "version": "3.3.4",
      "resolved": "https://registry.npmjs.org/mumath/-/mumath-3.3.4.tgz",
      "integrity": "sha1-SNSg8P2MrU57Mglu6JsWGmPTC78=",
      "requires": {
        "almost-equal": "^1.1.0"
      }
    },
    "murmurhash-js": {
      "version": "1.0.0",
      "resolved": "https://registry.npmjs.org/murmurhash-js/-/murmurhash-js-1.0.0.tgz",
      "integrity": "sha1-sGJ44h/Gw3+lMTcysEEry2rhX1E="
    },
    "mute-stream": {
      "version": "0.0.8",
      "resolved": "https://registry.npmjs.org/mute-stream/-/mute-stream-0.0.8.tgz",
      "integrity": "sha512-nnbWWOkoWyUsTjKrhgD0dcz22mdkSnpYqbEjIm2nhwhuxlSkpywJmBo8h0ZqJdkp73mb90SssHkN4rsRaBAfAA==",
      "dev": true
    },
    "nan": {
      "version": "2.14.1",
      "resolved": "https://registry.npmjs.org/nan/-/nan-2.14.1.tgz",
      "integrity": "sha512-isWHgVjnFjh2x2yuJ/tj3JbwoHu3UC2dX5G/88Cm24yB6YopVgxvBObDY7n5xW6ExmFhJpSEQqFPvq9zaXc8Jw==",
      "dev": true
    },
    "nanomatch": {
      "version": "1.2.13",
      "resolved": "https://registry.npmjs.org/nanomatch/-/nanomatch-1.2.13.tgz",
      "integrity": "sha512-fpoe2T0RbHwBTBUOftAfBPaDEi06ufaUai0mE6Yn1kacc3SnTErfb/h+X94VXzI64rKFHYImXSvdwGGCmwOqCA==",
      "dev": true,
      "requires": {
        "arr-diff": "^4.0.0",
        "array-unique": "^0.3.2",
        "define-property": "^2.0.2",
        "extend-shallow": "^3.0.2",
        "fragment-cache": "^0.2.1",
        "is-windows": "^1.0.2",
        "kind-of": "^6.0.2",
        "object.pick": "^1.3.0",
        "regex-not": "^1.0.0",
        "snapdragon": "^0.8.1",
        "to-regex": "^3.0.1"
      }
    },
    "natural-compare": {
      "version": "1.4.0",
      "resolved": "https://registry.npmjs.org/natural-compare/-/natural-compare-1.4.0.tgz",
      "integrity": "sha1-Sr6/7tdUHywnrPspvbvRXI1bpPc=",
      "dev": true
    },
    "ndarray": {
      "version": "1.0.19",
      "resolved": "https://registry.npmjs.org/ndarray/-/ndarray-1.0.19.tgz",
      "integrity": "sha512-B4JHA4vdyZU30ELBw3g7/p9bZupyew5a7tX1Y/gGeF2hafrPaQZhgrGQfsvgfYbgdFZjYwuEcnaobeM/WMW+HQ==",
      "requires": {
        "iota-array": "^1.0.0",
        "is-buffer": "^1.0.2"
      }
    },
    "ndarray-extract-contour": {
      "version": "1.0.1",
      "resolved": "https://registry.npmjs.org/ndarray-extract-contour/-/ndarray-extract-contour-1.0.1.tgz",
      "integrity": "sha1-Cu4ROjozsia5DEiIz4d79HUTBeQ=",
      "requires": {
        "typedarray-pool": "^1.0.0"
      }
    },
    "ndarray-gradient": {
      "version": "1.0.0",
      "resolved": "https://registry.npmjs.org/ndarray-gradient/-/ndarray-gradient-1.0.0.tgz",
      "integrity": "sha1-t0kaUVxqZJ8ZpiMk//byf8jCU5M=",
      "requires": {
        "cwise-compiler": "^1.0.0",
        "dup": "^1.0.0"
      }
    },
    "ndarray-linear-interpolate": {
      "version": "1.0.0",
      "resolved": "https://registry.npmjs.org/ndarray-linear-interpolate/-/ndarray-linear-interpolate-1.0.0.tgz",
      "integrity": "sha1-eLySuFuavBW25n7mWCj54hN65ys="
    },
    "ndarray-ops": {
      "version": "1.2.2",
      "resolved": "https://registry.npmjs.org/ndarray-ops/-/ndarray-ops-1.2.2.tgz",
      "integrity": "sha1-WeiNLDKn7ryxvGkPrhQVeVV6YU4=",
      "requires": {
        "cwise-compiler": "^1.0.0"
      }
    },
    "ndarray-pack": {
      "version": "1.2.1",
      "resolved": "https://registry.npmjs.org/ndarray-pack/-/ndarray-pack-1.2.1.tgz",
      "integrity": "sha1-jK6+qqJNXs9w/4YCBjeXfajuWFo=",
      "requires": {
        "cwise-compiler": "^1.1.2",
        "ndarray": "^1.0.13"
      }
    },
    "ndarray-scratch": {
      "version": "1.2.0",
      "resolved": "https://registry.npmjs.org/ndarray-scratch/-/ndarray-scratch-1.2.0.tgz",
      "integrity": "sha1-YwRjbWLrqT20cnrBPGkzQdulDgE=",
      "requires": {
        "ndarray": "^1.0.14",
        "ndarray-ops": "^1.2.1",
        "typedarray-pool": "^1.0.2"
      }
    },
    "ndarray-sort": {
      "version": "1.0.1",
      "resolved": "https://registry.npmjs.org/ndarray-sort/-/ndarray-sort-1.0.1.tgz",
      "integrity": "sha1-/qBbTLg0x/TgIWo1TzynUTAN/Wo=",
      "requires": {
        "typedarray-pool": "^1.0.0"
      }
    },
    "negotiator": {
      "version": "0.6.2",
      "resolved": "https://registry.npmjs.org/negotiator/-/negotiator-0.6.2.tgz",
      "integrity": "sha512-hZXc7K2e+PgeI1eDBe/10Ard4ekbfrrqG8Ep+8Jmf4JID2bNg7NvCPOZN+kfF574pFQI7mum2AUqDidoKqcTOw=="
    },
    "neo-async": {
      "version": "2.6.2",
      "resolved": "https://registry.npmjs.org/neo-async/-/neo-async-2.6.2.tgz",
      "integrity": "sha512-Yd3UES5mWCSqR+qNT93S3UoYUkqAZ9lLg8a7g9rimsWmYGK8cVToA4/sF3RrshdyV3sAGMXVUmpMYOw+dLpOuw==",
      "dev": true
    },
    "next-tick": {
      "version": "1.0.0",
      "resolved": "https://registry.npmjs.org/next-tick/-/next-tick-1.0.0.tgz",
      "integrity": "sha1-yobR/ogoFpsBICCOPchCS524NCw="
    },
    "nextafter": {
      "version": "1.0.0",
      "resolved": "https://registry.npmjs.org/nextafter/-/nextafter-1.0.0.tgz",
      "integrity": "sha1-t9d7U1MQ4+CX5gJauwqQNHfsGjo=",
      "requires": {
        "double-bits": "^1.1.0"
      }
    },
    "nice-try": {
      "version": "1.0.5",
      "resolved": "https://registry.npmjs.org/nice-try/-/nice-try-1.0.5.tgz",
      "integrity": "sha512-1nh45deeb5olNY7eX82BkPO7SSxR5SSYJiPTrTdFUVYwAl8CKMA5N9PjTYkHiRjisVcxcQ1HXdLhx2qxxJzLNQ==",
      "dev": true
    },
    "no-case": {
      "version": "2.3.2",
      "resolved": "https://registry.npmjs.org/no-case/-/no-case-2.3.2.tgz",
      "integrity": "sha512-rmTZ9kz+f3rCvK2TD1Ue/oZlns7OGoIWP4fc3llxxRXlOkHKoWPPWJOfFYpITabSow43QJbRIoHQXtt10VldyQ==",
      "dev": true,
      "requires": {
        "lower-case": "^1.1.1"
      }
    },
    "node-forge": {
      "version": "0.9.0",
      "resolved": "https://registry.npmjs.org/node-forge/-/node-forge-0.9.0.tgz",
      "integrity": "sha512-7ASaDa3pD+lJ3WvXFsxekJQelBKRpne+GOVbLbtHYdd7pFspyeuJHnWfLplGf3SwKGbfs/aYl5V/JCIaHVUKKQ==",
      "dev": true
    },
    "node-gyp": {
      "version": "3.8.0",
      "resolved": "https://registry.npmjs.org/node-gyp/-/node-gyp-3.8.0.tgz",
      "integrity": "sha512-3g8lYefrRRzvGeSowdJKAKyks8oUpLEd/DyPV4eMhVlhJ0aNaZqIrNUIPuEWWTAoPqyFkfGrM67MC69baqn6vA==",
      "dev": true,
      "requires": {
        "fstream": "^1.0.0",
        "glob": "^7.0.3",
        "graceful-fs": "^4.1.2",
        "mkdirp": "^0.5.0",
        "nopt": "2 || 3",
        "npmlog": "0 || 1 || 2 || 3 || 4",
        "osenv": "0",
        "request": "^2.87.0",
        "rimraf": "2",
        "semver": "~5.3.0",
        "tar": "^2.0.0",
        "which": "1"
      },
      "dependencies": {
        "semver": {
          "version": "5.3.0",
          "resolved": "https://registry.npmjs.org/semver/-/semver-5.3.0.tgz",
          "integrity": "sha1-myzl094C0XxgEq0yaqa00M9U+U8=",
          "dev": true
        }
      }
    },
    "node-libs-browser": {
      "version": "2.2.1",
      "resolved": "https://registry.npmjs.org/node-libs-browser/-/node-libs-browser-2.2.1.tgz",
      "integrity": "sha512-h/zcD8H9kaDZ9ALUWwlBUDo6TKF8a7qBSCSEGfjTVIYeqsioSKaAX+BN7NgiMGp6iSIXZ3PxgCu8KS3b71YK5Q==",
      "dev": true,
      "requires": {
        "assert": "^1.1.1",
        "browserify-zlib": "^0.2.0",
        "buffer": "^4.3.0",
        "console-browserify": "^1.1.0",
        "constants-browserify": "^1.0.0",
        "crypto-browserify": "^3.11.0",
        "domain-browser": "^1.1.1",
        "events": "^3.0.0",
        "https-browserify": "^1.0.0",
        "os-browserify": "^0.3.0",
        "path-browserify": "0.0.1",
        "process": "^0.11.10",
        "punycode": "^1.2.4",
        "querystring-es3": "^0.2.0",
        "readable-stream": "^2.3.3",
        "stream-browserify": "^2.0.1",
        "stream-http": "^2.7.2",
        "string_decoder": "^1.0.0",
        "timers-browserify": "^2.0.4",
        "tty-browserify": "0.0.0",
        "url": "^0.11.0",
        "util": "^0.11.0",
        "vm-browserify": "^1.0.1"
      },
      "dependencies": {
        "events": {
          "version": "3.2.0",
          "resolved": "https://registry.npmjs.org/events/-/events-3.2.0.tgz",
          "integrity": "sha512-/46HWwbfCX2xTawVfkKLGxMifJYQBWMwY1mjywRtb4c9x8l5NP3KoJtnIOiL1hfdRkIuYhETxQlo62IF8tcnlg==",
          "dev": true
        },
        "punycode": {
          "version": "1.4.1",
          "resolved": "https://registry.npmjs.org/punycode/-/punycode-1.4.1.tgz",
          "integrity": "sha1-wNWmOycYgArY4esPpSachN1BhF4=",
          "dev": true
        }
      }
    },
    "node-releases": {
      "version": "1.1.60",
      "resolved": "https://registry.npmjs.org/node-releases/-/node-releases-1.1.60.tgz",
      "integrity": "sha512-gsO4vjEdQaTusZAEebUWp2a5d7dF5DYoIpDG7WySnk7BuZDW+GPpHXoXXuYawRBr/9t5q54tirPz79kFIWg4dA==",
      "dev": true
    },
    "node-sass": {
      "version": "4.14.1",
      "resolved": "https://registry.npmjs.org/node-sass/-/node-sass-4.14.1.tgz",
      "integrity": "sha512-sjCuOlvGyCJS40R8BscF5vhVlQjNN069NtQ1gSxyK1u9iqvn6tf7O1R4GNowVZfiZUCRt5MmMs1xd+4V/7Yr0g==",
      "dev": true,
      "requires": {
        "async-foreach": "^0.1.3",
        "chalk": "^1.1.1",
        "cross-spawn": "^3.0.0",
        "gaze": "^1.0.0",
        "get-stdin": "^4.0.1",
        "glob": "^7.0.3",
        "in-publish": "^2.0.0",
        "lodash": "^4.17.15",
        "meow": "^3.7.0",
        "mkdirp": "^0.5.1",
        "nan": "^2.13.2",
        "node-gyp": "^3.8.0",
        "npmlog": "^4.0.0",
        "request": "^2.88.0",
        "sass-graph": "2.2.5",
        "stdout-stream": "^1.4.0",
        "true-case-path": "^1.0.2"
      },
      "dependencies": {
        "ansi-regex": {
          "version": "2.1.1",
          "resolved": "https://registry.npmjs.org/ansi-regex/-/ansi-regex-2.1.1.tgz",
          "integrity": "sha1-w7M6te42DYbg5ijwRorn7yfWVN8=",
          "dev": true
        },
        "ansi-styles": {
          "version": "2.2.1",
          "resolved": "https://registry.npmjs.org/ansi-styles/-/ansi-styles-2.2.1.tgz",
          "integrity": "sha1-tDLdM1i2NM914eRmQ2gkBTPB3b4=",
          "dev": true
        },
        "chalk": {
          "version": "1.1.3",
          "resolved": "https://registry.npmjs.org/chalk/-/chalk-1.1.3.tgz",
          "integrity": "sha1-qBFcVeSnAv5NFQq9OHKCKn4J/Jg=",
          "dev": true,
          "requires": {
            "ansi-styles": "^2.2.1",
            "escape-string-regexp": "^1.0.2",
            "has-ansi": "^2.0.0",
            "strip-ansi": "^3.0.0",
            "supports-color": "^2.0.0"
          }
        },
        "cross-spawn": {
          "version": "3.0.1",
          "resolved": "https://registry.npmjs.org/cross-spawn/-/cross-spawn-3.0.1.tgz",
          "integrity": "sha1-ElYDfsufDF9549bvE14wdwGEuYI=",
          "dev": true,
          "requires": {
            "lru-cache": "^4.0.1",
            "which": "^1.2.9"
          }
        },
        "lru-cache": {
          "version": "4.1.5",
          "resolved": "https://registry.npmjs.org/lru-cache/-/lru-cache-4.1.5.tgz",
          "integrity": "sha512-sWZlbEP2OsHNkXrMl5GYk/jKk70MBng6UU4YI/qGDYbgf6YbP4EvmqISbXCoJiRKs+1bSpFHVgQxvJ17F2li5g==",
          "dev": true,
          "requires": {
            "pseudomap": "^1.0.2",
            "yallist": "^2.1.2"
          }
        },
        "strip-ansi": {
          "version": "3.0.1",
          "resolved": "https://registry.npmjs.org/strip-ansi/-/strip-ansi-3.0.1.tgz",
          "integrity": "sha1-ajhfuIU9lS1f8F0Oiq+UJ43GPc8=",
          "dev": true,
          "requires": {
            "ansi-regex": "^2.0.0"
          }
        },
        "supports-color": {
          "version": "2.0.0",
          "resolved": "https://registry.npmjs.org/supports-color/-/supports-color-2.0.0.tgz",
          "integrity": "sha1-U10EXOa2Nj+kARcIRimZXp3zJMc=",
          "dev": true
        },
        "yallist": {
          "version": "2.1.2",
          "resolved": "https://registry.npmjs.org/yallist/-/yallist-2.1.2.tgz",
          "integrity": "sha1-HBH5IY8HYImkfdUS+TxmmaaoHVI=",
          "dev": true
        }
      }
    },
    "nodemon": {
      "version": "2.0.4",
      "resolved": "https://registry.npmjs.org/nodemon/-/nodemon-2.0.4.tgz",
      "integrity": "sha512-Ltced+hIfTmaS28Zjv1BM552oQ3dbwPqI4+zI0SLgq+wpJhSyqgYude/aZa/3i31VCQWMfXJVxvu86abcam3uQ==",
      "dev": true,
      "requires": {
        "chokidar": "^3.2.2",
        "debug": "^3.2.6",
        "ignore-by-default": "^1.0.1",
        "minimatch": "^3.0.4",
        "pstree.remy": "^1.1.7",
        "semver": "^5.7.1",
        "supports-color": "^5.5.0",
        "touch": "^3.1.0",
        "undefsafe": "^2.0.2",
        "update-notifier": "^4.0.0"
      },
      "dependencies": {
        "debug": {
          "version": "3.2.6",
          "resolved": "https://registry.npmjs.org/debug/-/debug-3.2.6.tgz",
          "integrity": "sha512-mel+jf7nrtEl5Pn1Qx46zARXKDpBbvzezse7p7LqINmdoIk8PYP5SySaxEmYv6TZ0JyEKA1hsCId6DIhgITtWQ==",
          "dev": true,
          "requires": {
            "ms": "^2.1.1"
          }
        },
        "ms": {
          "version": "2.1.2",
          "resolved": "https://registry.npmjs.org/ms/-/ms-2.1.2.tgz",
          "integrity": "sha512-sGkPx+VjMtmA6MX27oA4FBFELFCZZ4S4XqeGOXCv68tT+jb3vk/RyaKWP0PTKyWtmLSM0b+adUTEvbs1PEaH2w==",
          "dev": true
        }
      }
    },
    "nopt": {
      "version": "3.0.6",
      "resolved": "https://registry.npmjs.org/nopt/-/nopt-3.0.6.tgz",
      "integrity": "sha1-xkZdvwirzU2zWTF/eaxopkayj/k=",
      "dev": true,
      "requires": {
        "abbrev": "1"
      }
    },
    "normalize-package-data": {
      "version": "2.5.0",
      "resolved": "https://registry.npmjs.org/normalize-package-data/-/normalize-package-data-2.5.0.tgz",
      "integrity": "sha512-/5CMN3T0R4XTj4DcGaexo+roZSdSFW/0AOOTROrjxzCG1wrWXEsGbRKevjlIL+ZDE4sZlJr5ED4YW0yqmkK+eA==",
      "dev": true,
      "requires": {
        "hosted-git-info": "^2.1.4",
        "resolve": "^1.10.0",
        "semver": "2 || 3 || 4 || 5",
        "validate-npm-package-license": "^3.0.1"
      }
    },
    "normalize-path": {
      "version": "3.0.0",
      "resolved": "https://registry.npmjs.org/normalize-path/-/normalize-path-3.0.0.tgz",
      "integrity": "sha512-6eZs5Ls3WtCisHWp9S2GUy8dqkpGi4BVSz3GaqiE6ezub0512ESztXUwUB6C6IKbQkY2Pnb/mD4WYojCRwcwLA==",
      "dev": true
    },
    "normalize-svg-path": {
      "version": "0.1.0",
      "resolved": "https://registry.npmjs.org/normalize-svg-path/-/normalize-svg-path-0.1.0.tgz",
      "integrity": "sha1-RWNg5g7Odfvve11+FgSA5//Rb+U="
    },
    "normalize-url": {
      "version": "1.9.1",
      "resolved": "https://registry.npmjs.org/normalize-url/-/normalize-url-1.9.1.tgz",
      "integrity": "sha1-LMDWazHqIwNkWENuNiDYWVTGbDw=",
      "dev": true,
      "requires": {
        "object-assign": "^4.0.1",
        "prepend-http": "^1.0.0",
        "query-string": "^4.1.0",
        "sort-keys": "^1.0.0"
      }
    },
    "normalize-wheel": {
      "version": "1.0.1",
      "resolved": "https://registry.npmjs.org/normalize-wheel/-/normalize-wheel-1.0.1.tgz",
      "integrity": "sha1-rsiGr/2wRQcNhWRH32Ls+GFG7EU="
    },
    "normalize.css": {
      "version": "8.0.1",
      "resolved": "https://registry.npmjs.org/normalize.css/-/normalize.css-8.0.1.tgz",
      "integrity": "sha512-qizSNPO93t1YUuUhP22btGOo3chcvDFqFaj2TRybP0DMxkHOCTYwp3n34fel4a31ORXy4m1Xq0Gyqpb5m33qIg=="
    },
    "normals": {
      "version": "1.1.0",
      "resolved": "https://registry.npmjs.org/normals/-/normals-1.1.0.tgz",
      "integrity": "sha1-MltZXtNK/kZ6bFWhT9kIV4f/WcA="
    },
    "npm-run-path": {
      "version": "2.0.2",
      "resolved": "https://registry.npmjs.org/npm-run-path/-/npm-run-path-2.0.2.tgz",
      "integrity": "sha1-NakjLfo11wZ7TLLd8jV7GHFTbF8=",
      "dev": true,
      "requires": {
        "path-key": "^2.0.0"
      }
    },
    "npmlog": {
      "version": "4.1.2",
      "resolved": "https://registry.npmjs.org/npmlog/-/npmlog-4.1.2.tgz",
      "integrity": "sha512-2uUqazuKlTaSI/dC8AzicUck7+IrEaOnN/e0jd3Xtt1KcGpwx30v50mL7oPyr/h9bL3E4aZccVwpwP+5W9Vjkg==",
      "dev": true,
      "requires": {
        "are-we-there-yet": "~1.1.2",
        "console-control-strings": "~1.1.0",
        "gauge": "~2.7.3",
        "set-blocking": "~2.0.0"
      }
    },
    "nth-check": {
      "version": "1.0.2",
      "resolved": "https://registry.npmjs.org/nth-check/-/nth-check-1.0.2.tgz",
      "integrity": "sha512-WeBOdju8SnzPN5vTUJYxYUxLeXpCaVP5i5e0LF8fg7WORF2Wd7wFX/pk0tYZk7s8T+J7VLy0Da6J1+wCT0AtHg==",
      "dev": true,
      "requires": {
        "boolbase": "~1.0.0"
      }
    },
    "number-is-integer": {
      "version": "1.0.1",
      "resolved": "https://registry.npmjs.org/number-is-integer/-/number-is-integer-1.0.1.tgz",
      "integrity": "sha1-5ZvKFy/+0nMY55x862y3LAlbIVI=",
      "requires": {
        "is-finite": "^1.0.1"
      }
    },
    "number-is-nan": {
      "version": "1.0.1",
      "resolved": "https://registry.npmjs.org/number-is-nan/-/number-is-nan-1.0.1.tgz",
      "integrity": "sha1-CXtgK1NCKlIsGvuHkDGDNpQaAR0=",
      "dev": true
    },
    "numeric": {
      "version": "1.2.6",
      "resolved": "https://registry.npmjs.org/numeric/-/numeric-1.2.6.tgz",
      "integrity": "sha1-dlsCvvl5iPz4gNTrPza4D6MTNao="
    },
    "oauth-sign": {
      "version": "0.9.0",
      "resolved": "https://registry.npmjs.org/oauth-sign/-/oauth-sign-0.9.0.tgz",
      "integrity": "sha512-fexhUFFPTGV8ybAtSIGbV6gOkSv8UtRbDBnAyLQw4QPKkgNlsH2ByPGtMUqdWkos6YCRmAqViwgZrJc/mRDzZQ==",
      "dev": true
    },
    "object-assign": {
      "version": "4.1.1",
      "resolved": "https://registry.npmjs.org/object-assign/-/object-assign-4.1.1.tgz",
      "integrity": "sha1-IQmtx5ZYh8/AXLvUQsrIv7s2CGM="
    },
    "object-copy": {
      "version": "0.1.0",
      "resolved": "https://registry.npmjs.org/object-copy/-/object-copy-0.1.0.tgz",
      "integrity": "sha1-fn2Fi3gb18mRpBupde04EnVOmYw=",
      "dev": true,
      "requires": {
        "copy-descriptor": "^0.1.0",
        "define-property": "^0.2.5",
        "kind-of": "^3.0.3"
      },
      "dependencies": {
        "define-property": {
          "version": "0.2.5",
          "resolved": "https://registry.npmjs.org/define-property/-/define-property-0.2.5.tgz",
          "integrity": "sha1-w1se+RjsPJkPmlvFe+BKrOxcgRY=",
          "dev": true,
          "requires": {
            "is-descriptor": "^0.1.0"
          }
        },
        "kind-of": {
          "version": "3.2.2",
          "resolved": "https://registry.npmjs.org/kind-of/-/kind-of-3.2.2.tgz",
          "integrity": "sha1-MeohpzS6ubuw8yRm2JOupR5KPGQ=",
          "dev": true,
          "requires": {
            "is-buffer": "^1.1.5"
          }
        }
      }
    },
    "object-inspect": {
      "version": "1.7.0",
      "resolved": "https://registry.npmjs.org/object-inspect/-/object-inspect-1.7.0.tgz",
      "integrity": "sha512-a7pEHdh1xKIAgTySUGgLMx/xwDZskN1Ud6egYYN3EdRW4ZMPNEDUTF+hwy2LUC+Bl+SyLXANnwz/jyh/qutKUw=="
    },
    "object-is": {
      "version": "1.1.2",
      "resolved": "https://registry.npmjs.org/object-is/-/object-is-1.1.2.tgz",
      "integrity": "sha512-5lHCz+0uufF6wZ7CRFWJN3hp8Jqblpgve06U5CMQ3f//6iDjPr2PEo9MWCjEssDsa+UZEL4PkFpr+BMop6aKzQ==",
      "requires": {
        "define-properties": "^1.1.3",
        "es-abstract": "^1.17.5"
      }
    },
    "object-keys": {
      "version": "1.1.1",
      "resolved": "https://registry.npmjs.org/object-keys/-/object-keys-1.1.1.tgz",
      "integrity": "sha512-NuAESUOUMrlIXOfHKzD6bpPu3tYt3xvjNdRIQ+FeT0lNb4K8WR70CaDxhuNguS2XG+GjkyMwOzsN5ZktImfhLA=="
    },
    "object-visit": {
      "version": "1.0.1",
      "resolved": "https://registry.npmjs.org/object-visit/-/object-visit-1.0.1.tgz",
      "integrity": "sha1-95xEk68MU3e1n+OdOV5BBC3QRbs=",
      "dev": true,
      "requires": {
        "isobject": "^3.0.0"
      }
    },
    "object.assign": {
      "version": "4.1.0",
      "resolved": "https://registry.npmjs.org/object.assign/-/object.assign-4.1.0.tgz",
      "integrity": "sha512-exHJeq6kBKj58mqGyTQ9DFvrZC/eR6OwxzoM9YRoGBqrXYonaFyGiFMuc9VZrXf7DarreEwMpurG3dd+CNyW5w==",
      "requires": {
        "define-properties": "^1.1.2",
        "function-bind": "^1.1.1",
        "has-symbols": "^1.0.0",
        "object-keys": "^1.0.11"
      }
    },
    "object.entries": {
      "version": "1.1.2",
      "resolved": "https://registry.npmjs.org/object.entries/-/object.entries-1.1.2.tgz",
      "integrity": "sha512-BQdB9qKmb/HyNdMNWVr7O3+z5MUIx3aiegEIJqjMBbBf0YT9RRxTJSim4mzFqtyr7PDAHigq0N9dO0m0tRakQA==",
      "dev": true,
      "requires": {
        "define-properties": "^1.1.3",
        "es-abstract": "^1.17.5",
        "has": "^1.0.3"
      }
    },
    "object.fromentries": {
      "version": "2.0.2",
      "resolved": "https://registry.npmjs.org/object.fromentries/-/object.fromentries-2.0.2.tgz",
      "integrity": "sha512-r3ZiBH7MQppDJVLx6fhD618GKNG40CZYH9wgwdhKxBDDbQgjeWGGd4AtkZad84d291YxvWe7bJGuE65Anh0dxQ==",
      "dev": true,
      "requires": {
        "define-properties": "^1.1.3",
        "es-abstract": "^1.17.0-next.1",
        "function-bind": "^1.1.1",
        "has": "^1.0.3"
      }
    },
    "object.getownpropertydescriptors": {
      "version": "2.1.0",
      "resolved": "https://registry.npmjs.org/object.getownpropertydescriptors/-/object.getownpropertydescriptors-2.1.0.tgz",
      "integrity": "sha512-Z53Oah9A3TdLoblT7VKJaTDdXdT+lQO+cNpKVnya5JDe9uLvzu1YyY1yFDFrcxrlRgWrEFH0jJtD/IbuwjcEVg==",
      "dev": true,
      "requires": {
        "define-properties": "^1.1.3",
        "es-abstract": "^1.17.0-next.1"
      }
    },
    "object.pick": {
      "version": "1.3.0",
      "resolved": "https://registry.npmjs.org/object.pick/-/object.pick-1.3.0.tgz",
      "integrity": "sha1-h6EKxMFpS9Lhy/U1kaZhQftd10c=",
      "dev": true,
      "requires": {
        "isobject": "^3.0.1"
      }
    },
    "object.values": {
      "version": "1.1.1",
      "resolved": "https://registry.npmjs.org/object.values/-/object.values-1.1.1.tgz",
      "integrity": "sha512-WTa54g2K8iu0kmS/us18jEmdv1a4Wi//BZ/DTVYEcH0XhLM5NYdpDHja3gt57VrZLcNAO2WGA+KpWsDBaHt6eA==",
      "dev": true,
      "requires": {
        "define-properties": "^1.1.3",
        "es-abstract": "^1.17.0-next.1",
        "function-bind": "^1.1.1",
        "has": "^1.0.3"
      }
    },
    "obuf": {
      "version": "1.1.2",
      "resolved": "https://registry.npmjs.org/obuf/-/obuf-1.1.2.tgz",
      "integrity": "sha512-PX1wu0AmAdPqOL1mWhqmlOd8kOIZQwGZw6rh7uby9fTc5lhaOWFLX3I6R1hrF9k3zUY40e6igsLGkDXK92LJNg==",
      "dev": true
    },
    "on-finished": {
      "version": "2.3.0",
      "resolved": "https://registry.npmjs.org/on-finished/-/on-finished-2.3.0.tgz",
      "integrity": "sha1-IPEzZIGwg811M3mSoWlxqi2QaUc=",
      "requires": {
        "ee-first": "1.1.1"
      }
    },
    "on-headers": {
      "version": "1.0.2",
      "resolved": "https://registry.npmjs.org/on-headers/-/on-headers-1.0.2.tgz",
      "integrity": "sha512-pZAE+FJLoyITytdqK0U5s+FIpjN0JP3OzFi/u8Rx+EV5/W+JTWGXG8xFzevE7AjBfDqHv/8vL8qQsIhHnqRkrA==",
      "dev": true
    },
    "once": {
      "version": "1.4.0",
      "resolved": "https://registry.npmjs.org/once/-/once-1.4.0.tgz",
      "integrity": "sha1-WDsap3WWHUsROsF9nFC6753Xa9E=",
      "requires": {
        "wrappy": "1"
      }
    },
    "onetime": {
      "version": "5.1.2",
      "resolved": "https://registry.npmjs.org/onetime/-/onetime-5.1.2.tgz",
      "integrity": "sha512-kbpaSSGJTWdAY5KPVeMOKXSrPtr8C8C7wodJbcsd51jRnmD+GZu8Y0VoU6Dm5Z4vWr0Ig/1NKuWRKf7j5aaYSg==",
      "dev": true,
      "requires": {
        "mimic-fn": "^2.1.0"
      }
    },
    "opn": {
      "version": "5.5.0",
      "resolved": "https://registry.npmjs.org/opn/-/opn-5.5.0.tgz",
      "integrity": "sha512-PqHpggC9bLV0VeWcdKhkpxY+3JTzetLSqTCWL/z/tFIbI6G8JCjondXklT1JinczLz2Xib62sSp0T/gKT4KksA==",
      "dev": true,
      "requires": {
        "is-wsl": "^1.1.0"
      }
    },
    "optimize-css-assets-webpack-plugin": {
      "version": "5.0.3",
      "resolved": "https://registry.npmjs.org/optimize-css-assets-webpack-plugin/-/optimize-css-assets-webpack-plugin-5.0.3.tgz",
      "integrity": "sha512-q9fbvCRS6EYtUKKSwI87qm2IxlyJK5b4dygW1rKUBT6mMDhdG5e5bZT63v6tnJR9F9FB/H5a0HTmtw+laUBxKA==",
      "dev": true,
      "requires": {
        "cssnano": "^4.1.10",
        "last-call-webpack-plugin": "^3.0.0"
      }
    },
    "optionator": {
      "version": "0.8.3",
      "resolved": "https://registry.npmjs.org/optionator/-/optionator-0.8.3.tgz",
      "integrity": "sha512-+IW9pACdk3XWmmTXG8m3upGUJst5XRGzxMRjXzAuJ1XnIFNvfhjjIuYkDvysnPQ7qzqVzLt78BCruntqRhWQbA==",
      "requires": {
        "deep-is": "~0.1.3",
        "fast-levenshtein": "~2.0.6",
        "levn": "~0.3.0",
        "prelude-ls": "~1.1.2",
        "type-check": "~0.3.2",
        "word-wrap": "~1.2.3"
      }
    },
    "orbit-camera-controller": {
      "version": "4.0.0",
      "resolved": "https://registry.npmjs.org/orbit-camera-controller/-/orbit-camera-controller-4.0.0.tgz",
      "integrity": "sha1-bis28OeHhmPDMPUNqbfOaGwncAU=",
      "requires": {
        "filtered-vector": "^1.2.1",
        "gl-mat4": "^1.0.3"
      }
    },
    "original": {
      "version": "1.0.2",
      "resolved": "https://registry.npmjs.org/original/-/original-1.0.2.tgz",
      "integrity": "sha512-hyBVl6iqqUOJ8FqRe+l/gS8H+kKYjrEndd5Pm1MfBtsEKA038HkkdbAl/72EAXGyonD/PFsvmVG+EvcIpliMBg==",
      "dev": true,
      "requires": {
        "url-parse": "^1.4.3"
      }
    },
    "os-browserify": {
      "version": "0.3.0",
      "resolved": "https://registry.npmjs.org/os-browserify/-/os-browserify-0.3.0.tgz",
      "integrity": "sha1-hUNzx/XCMVkU/Jv8a9gjj92h7Cc=",
      "dev": true
    },
    "os-homedir": {
      "version": "2.0.0",
      "resolved": "https://registry.npmjs.org/os-homedir/-/os-homedir-2.0.0.tgz",
      "integrity": "sha512-saRNz0DSC5C/I++gFIaJTXoFJMRwiP5zHar5vV3xQ2TkgEw6hDCcU5F272JjUylpiVgBrZNQHnfjkLabTfb92Q=="
    },
    "os-tmpdir": {
      "version": "1.0.2",
      "resolved": "https://registry.npmjs.org/os-tmpdir/-/os-tmpdir-1.0.2.tgz",
      "integrity": "sha1-u+Z0BseaqFxc/sdm/lc0VV36EnQ=",
      "dev": true
    },
    "osenv": {
      "version": "0.1.5",
      "resolved": "https://registry.npmjs.org/osenv/-/osenv-0.1.5.tgz",
      "integrity": "sha512-0CWcCECdMVc2Rw3U5w9ZjqX6ga6ubk1xDVKxtBQPK7wis/0F2r9T6k4ydGYhecl7YUBxBVxhL5oisPsNxAPe2g==",
      "dev": true,
      "requires": {
        "os-homedir": "^1.0.0",
        "os-tmpdir": "^1.0.0"
      },
      "dependencies": {
        "os-homedir": {
          "version": "1.0.2",
          "resolved": "https://registry.npmjs.org/os-homedir/-/os-homedir-1.0.2.tgz",
          "integrity": "sha1-/7xJiDNuDoM94MFox+8VISGqf7M=",
          "dev": true
        }
      }
    },
    "p-cancelable": {
      "version": "1.1.0",
      "resolved": "https://registry.npmjs.org/p-cancelable/-/p-cancelable-1.1.0.tgz",
      "integrity": "sha512-s73XxOZ4zpt1edZYZzvhqFa6uvQc1vwUa0K0BdtIZgQMAJj9IbebH+JkgKZc9h+B05PKHLOTl4ajG1BmNrVZlw==",
      "dev": true
    },
    "p-finally": {
      "version": "1.0.0",
      "resolved": "https://registry.npmjs.org/p-finally/-/p-finally-1.0.0.tgz",
      "integrity": "sha1-P7z7FbiZpEEjs0ttzBi3JDNqLK4=",
      "dev": true
    },
    "p-limit": {
      "version": "2.3.0",
      "resolved": "https://registry.npmjs.org/p-limit/-/p-limit-2.3.0.tgz",
      "integrity": "sha512-//88mFWSJx8lxCzwdAABTJL2MyWB12+eIY7MDL2SqLmAkeKU9qxRvWuSyTjm3FUmpBEMuFfckAIqEaVGUDxb6w==",
      "dev": true,
      "requires": {
        "p-try": "^2.0.0"
      }
    },
    "p-locate": {
      "version": "3.0.0",
      "resolved": "https://registry.npmjs.org/p-locate/-/p-locate-3.0.0.tgz",
      "integrity": "sha512-x+12w/To+4GFfgJhBEpiDcLozRJGegY+Ei7/z0tSLkMmxGZNybVMSfWj9aJn8Z5Fc7dBUNJOOVgPv2H7IwulSQ==",
      "dev": true,
      "requires": {
        "p-limit": "^2.0.0"
      }
    },
    "p-map": {
      "version": "2.1.0",
      "resolved": "https://registry.npmjs.org/p-map/-/p-map-2.1.0.tgz",
      "integrity": "sha512-y3b8Kpd8OAN444hxfBbFfj1FY/RjtTd8tzYwhUqNYXx0fXx2iX4maP4Qr6qhIKbQXI02wTLAda4fYUbDagTUFw==",
      "dev": true
    },
    "p-retry": {
      "version": "3.0.1",
      "resolved": "https://registry.npmjs.org/p-retry/-/p-retry-3.0.1.tgz",
      "integrity": "sha512-XE6G4+YTTkT2a0UWb2kjZe8xNwf8bIbnqpc/IS/idOBVhyves0mK5OJgeocjx7q5pvX/6m23xuzVPYT1uGM73w==",
      "dev": true,
      "requires": {
        "retry": "^0.12.0"
      }
    },
    "p-try": {
      "version": "2.2.0",
      "resolved": "https://registry.npmjs.org/p-try/-/p-try-2.2.0.tgz",
      "integrity": "sha512-R4nPAVTAU0B9D35/Gk3uJf/7XYbQcyohSKdvAxIRSNghFl4e71hVoGnBNQz9cWaXxO2I10KTC+3jMdvvoKw6dQ==",
      "dev": true
    },
    "package-json": {
      "version": "6.5.0",
      "resolved": "https://registry.npmjs.org/package-json/-/package-json-6.5.0.tgz",
      "integrity": "sha512-k3bdm2n25tkyxcjSKzB5x8kfVxlMdgsbPr0GkZcwHsLpba6cBjqCt1KlcChKEvxHIcTB1FVMuwoijZ26xex5MQ==",
      "dev": true,
      "requires": {
        "got": "^9.6.0",
        "registry-auth-token": "^4.0.0",
        "registry-url": "^5.0.0",
        "semver": "^6.2.0"
      },
      "dependencies": {
        "semver": {
          "version": "6.3.0",
          "resolved": "https://registry.npmjs.org/semver/-/semver-6.3.0.tgz",
          "integrity": "sha512-b39TBaTSfV6yBrapU89p5fKekE2m/NwnDocOVruQFS1/veMgdzuPcnOM34M6CwxW8jH/lxEa5rBoDeUwu5HHTw==",
          "dev": true
        }
      }
    },
    "pad-left": {
      "version": "1.0.2",
      "resolved": "https://registry.npmjs.org/pad-left/-/pad-left-1.0.2.tgz",
      "integrity": "sha1-GeVzXqmDlaJs7carkm6tEPMQDUw=",
      "requires": {
        "repeat-string": "^1.3.0"
      }
    },
    "pako": {
      "version": "1.0.11",
      "resolved": "https://registry.npmjs.org/pako/-/pako-1.0.11.tgz",
      "integrity": "sha512-4hLB8Py4zZce5s4yd9XzopqwVv/yGNhV1Bl8NTmCq1763HeK2+EwVTv+leGeL13Dnh2wfbqowVPXCIO0z4taYw==",
      "dev": true
    },
    "parallel-transform": {
      "version": "1.2.0",
      "resolved": "https://registry.npmjs.org/parallel-transform/-/parallel-transform-1.2.0.tgz",
      "integrity": "sha512-P2vSmIu38uIlvdcU7fDkyrxj33gTUy/ABO5ZUbGowxNCopBq/OoD42bP4UmMrJoPyk4Uqf0mu3mtWBhHCZD8yg==",
      "dev": true,
      "requires": {
        "cyclist": "^1.0.1",
        "inherits": "^2.0.3",
        "readable-stream": "^2.1.5"
      }
    },
    "param-case": {
      "version": "2.1.1",
      "resolved": "https://registry.npmjs.org/param-case/-/param-case-2.1.1.tgz",
      "integrity": "sha1-35T9jPZTHs915r75oIWPvHK+Ikc=",
      "dev": true,
      "requires": {
        "no-case": "^2.2.0"
      }
    },
    "parent-module": {
      "version": "1.0.1",
      "resolved": "https://registry.npmjs.org/parent-module/-/parent-module-1.0.1.tgz",
      "integrity": "sha512-GQ2EWRpQV8/o+Aw8YqtfZZPfNRWZYkbidE9k5rpl/hC3vtHHBfGm2Ifi6qWV+coDGkrUKZAxE3Lot5kcsRlh+g==",
      "dev": true,
      "requires": {
        "callsites": "^3.0.0"
      }
    },
    "parenthesis": {
      "version": "3.1.7",
      "resolved": "https://registry.npmjs.org/parenthesis/-/parenthesis-3.1.7.tgz",
      "integrity": "sha512-iMtu+HCbLXVrpf6Ys/4YKhcFxbux3xK4ZVB9r+a2kMSqeeQWQoDNYlXIsOjwlT2ldYXZ3k5PVeBnYn7fbAo/Bg=="
    },
    "parse-asn1": {
      "version": "5.1.6",
      "resolved": "https://registry.npmjs.org/parse-asn1/-/parse-asn1-5.1.6.tgz",
      "integrity": "sha512-RnZRo1EPU6JBnra2vGHj0yhp6ebyjBZpmUCLHWiFhxlzvBCCpAuZ7elsBp1PVAbQN0/04VD/19rfzlBSwLstMw==",
      "dev": true,
      "requires": {
        "asn1.js": "^5.2.0",
        "browserify-aes": "^1.0.0",
        "evp_bytestokey": "^1.0.0",
        "pbkdf2": "^3.0.3",
        "safe-buffer": "^5.1.1"
      }
    },
    "parse-json": {
      "version": "4.0.0",
      "resolved": "https://registry.npmjs.org/parse-json/-/parse-json-4.0.0.tgz",
      "integrity": "sha1-vjX1Qlvh9/bHRxhPmKeIy5lHfuA=",
      "dev": true,
      "requires": {
        "error-ex": "^1.3.1",
        "json-parse-better-errors": "^1.0.1"
      }
    },
    "parse-passwd": {
      "version": "1.0.0",
      "resolved": "https://registry.npmjs.org/parse-passwd/-/parse-passwd-1.0.0.tgz",
      "integrity": "sha1-bVuTSkVpk7I9N/QKOC1vFmao5cY=",
      "dev": true
    },
    "parse-rect": {
      "version": "1.2.0",
      "resolved": "https://registry.npmjs.org/parse-rect/-/parse-rect-1.2.0.tgz",
      "integrity": "sha512-4QZ6KYbnE6RTwg9E0HpLchUM9EZt6DnDxajFZZDSV4p/12ZJEvPO702DZpGvRYEPo00yKDys7jASi+/w7aO8LA==",
      "requires": {
        "pick-by-alias": "^1.2.0"
      }
    },
    "parse-svg-path": {
      "version": "0.1.2",
      "resolved": "https://registry.npmjs.org/parse-svg-path/-/parse-svg-path-0.1.2.tgz",
      "integrity": "sha1-en7A0esG+lMlx9PgCbhZoJtdSes="
    },
    "parse-unit": {
      "version": "1.0.1",
      "resolved": "https://registry.npmjs.org/parse-unit/-/parse-unit-1.0.1.tgz",
      "integrity": "sha1-fhu21b7zh0wo45JSaiVBFwKR7s8="
    },
    "parseurl": {
      "version": "1.3.3",
      "resolved": "https://registry.npmjs.org/parseurl/-/parseurl-1.3.3.tgz",
      "integrity": "sha512-CiyeOxFT/JZyN5m0z9PfXw4SCBJ6Sygz1Dpl0wqjlhDEGGBP1GnsUVEL0p63hoG1fcj3fHynXi9NYO4nWOL+qQ=="
    },
    "pascalcase": {
      "version": "0.1.1",
      "resolved": "https://registry.npmjs.org/pascalcase/-/pascalcase-0.1.1.tgz",
      "integrity": "sha1-s2PlXoAGym/iF4TS2yK9FdeRfxQ=",
      "dev": true
    },
    "path-browserify": {
      "version": "0.0.1",
      "resolved": "https://registry.npmjs.org/path-browserify/-/path-browserify-0.0.1.tgz",
      "integrity": "sha512-BapA40NHICOS+USX9SN4tyhq+A2RrN/Ws5F0Z5aMHDp98Fl86lX8Oti8B7uN93L4Ifv4fHOEA+pQw87gmMO/lQ==",
      "dev": true
    },
    "path-dirname": {
      "version": "1.0.2",
      "resolved": "https://registry.npmjs.org/path-dirname/-/path-dirname-1.0.2.tgz",
      "integrity": "sha1-zDPSTVJeCZpTiMAzbG4yuRYGCeA=",
      "dev": true
    },
    "path-exists": {
      "version": "3.0.0",
      "resolved": "https://registry.npmjs.org/path-exists/-/path-exists-3.0.0.tgz",
      "integrity": "sha1-zg6+ql94yxiSXqfYENe1mwEP1RU=",
      "dev": true
    },
    "path-is-absolute": {
      "version": "1.0.1",
      "resolved": "https://registry.npmjs.org/path-is-absolute/-/path-is-absolute-1.0.1.tgz",
      "integrity": "sha1-F0uSaHNVNP+8es5r9TpanhtcX18="
    },
    "path-is-inside": {
      "version": "1.0.2",
      "resolved": "https://registry.npmjs.org/path-is-inside/-/path-is-inside-1.0.2.tgz",
      "integrity": "sha1-NlQX3t5EQw0cEa9hAn+s8HS9/FM=",
      "dev": true
    },
    "path-key": {
      "version": "2.0.1",
      "resolved": "https://registry.npmjs.org/path-key/-/path-key-2.0.1.tgz",
      "integrity": "sha1-QRyttXTFoUDTpLGRDUDYDMn0C0A=",
      "dev": true
    },
    "path-parse": {
      "version": "1.0.6",
      "resolved": "https://registry.npmjs.org/path-parse/-/path-parse-1.0.6.tgz",
      "integrity": "sha512-GSmOT2EbHrINBf9SR7CDELwlJ8AENk3Qn7OikK4nFYAu3Ote2+JYNVvkpAEQm3/TLNEJFD/xZJjzyxg3KBWOzw=="
    },
    "path-to-regexp": {
      "version": "0.1.7",
      "resolved": "https://registry.npmjs.org/path-to-regexp/-/path-to-regexp-0.1.7.tgz",
      "integrity": "sha1-32BBeABfUi8V60SQ5yR6G/qmf4w="
    },
    "path-type": {
      "version": "3.0.0",
      "resolved": "https://registry.npmjs.org/path-type/-/path-type-3.0.0.tgz",
      "integrity": "sha512-T2ZUsdZFHgA3u4e5PfPbjd7HDDpxPnQb5jN0SrDsjNSuVXHJqtwTnWqG0B1jZrgmJ/7lj1EmVIByWt1gxGkWvg==",
      "dev": true,
      "requires": {
        "pify": "^3.0.0"
      },
      "dependencies": {
        "pify": {
          "version": "3.0.0",
          "resolved": "https://registry.npmjs.org/pify/-/pify-3.0.0.tgz",
          "integrity": "sha1-5aSs0sEB/fPZpNB/DbxNtJ3SgXY=",
          "dev": true
        }
      }
    },
    "pbf": {
      "version": "3.2.1",
      "resolved": "https://registry.npmjs.org/pbf/-/pbf-3.2.1.tgz",
      "integrity": "sha512-ClrV7pNOn7rtmoQVF4TS1vyU0WhYRnP92fzbfF75jAIwpnzdJXf8iTd4CMEqO4yUenH6NDqLiwjqlh6QgZzgLQ==",
      "requires": {
        "ieee754": "^1.1.12",
        "resolve-protobuf-schema": "^2.1.0"
      }
    },
    "pbkdf2": {
      "version": "3.1.1",
      "resolved": "https://registry.npmjs.org/pbkdf2/-/pbkdf2-3.1.1.tgz",
      "integrity": "sha512-4Ejy1OPxi9f2tt1rRV7Go7zmfDQ+ZectEQz3VGUQhgq62HtIRPDyG/JtnwIxs6x3uNMwo2V7q1fMvKjb+Tnpqg==",
      "dev": true,
      "requires": {
        "create-hash": "^1.1.2",
        "create-hmac": "^1.1.4",
        "ripemd160": "^2.0.1",
        "safe-buffer": "^5.0.1",
        "sha.js": "^2.4.8"
      }
    },
    "performance-now": {
      "version": "2.1.0",
      "resolved": "https://registry.npmjs.org/performance-now/-/performance-now-2.1.0.tgz",
      "integrity": "sha1-Ywn04OX6kT7BxpMHrjZLSzd8nns="
    },
    "permutation-parity": {
      "version": "1.0.0",
      "resolved": "https://registry.npmjs.org/permutation-parity/-/permutation-parity-1.0.0.tgz",
      "integrity": "sha1-AXTVH8pwSxG5pLFSsj1Tf9xrXvQ=",
      "requires": {
        "typedarray-pool": "^1.0.0"
      }
    },
    "permutation-rank": {
      "version": "1.0.0",
      "resolved": "https://registry.npmjs.org/permutation-rank/-/permutation-rank-1.0.0.tgz",
      "integrity": "sha1-n9mLvOzwj79ZlLXq3JSmLmeUg7U=",
      "requires": {
        "invert-permutation": "^1.0.0",
        "typedarray-pool": "^1.0.0"
      }
    },
    "pick-by-alias": {
      "version": "1.2.0",
      "resolved": "https://registry.npmjs.org/pick-by-alias/-/pick-by-alias-1.2.0.tgz",
      "integrity": "sha1-X3yysfIabh6ISgyHhVqko3NhEHs="
    },
    "picomatch": {
      "version": "2.2.2",
      "resolved": "https://registry.npmjs.org/picomatch/-/picomatch-2.2.2.tgz",
      "integrity": "sha512-q0M/9eZHzmr0AulXyPwNfZjtwZ/RBZlbN3K3CErVrk50T2ASYI7Bye0EvekFY3IP1Nt2DHu0re+V2ZHIpMkuWg==",
      "dev": true
    },
    "pify": {
      "version": "4.0.1",
      "resolved": "https://registry.npmjs.org/pify/-/pify-4.0.1.tgz",
      "integrity": "sha512-uB80kBFb/tfd68bVleG9T5GGsGPjJrLAUpR5PZIrhBnIaRTQRjqdJSsIKkOP6OAIFbj7GOrcudc5pNjZ+geV2g==",
      "dev": true
    },
    "pinkie": {
      "version": "2.0.4",
      "resolved": "https://registry.npmjs.org/pinkie/-/pinkie-2.0.4.tgz",
      "integrity": "sha1-clVrgM+g1IqXToDnckjoDtT3+HA=",
      "dev": true
    },
    "pinkie-promise": {
      "version": "2.0.1",
      "resolved": "https://registry.npmjs.org/pinkie-promise/-/pinkie-promise-2.0.1.tgz",
      "integrity": "sha1-ITXW36ejWMBprJsXh3YogihFD/o=",
      "dev": true,
      "requires": {
        "pinkie": "^2.0.0"
      }
    },
    "pkg-conf": {
      "version": "3.1.0",
      "resolved": "https://registry.npmjs.org/pkg-conf/-/pkg-conf-3.1.0.tgz",
      "integrity": "sha512-m0OTbR/5VPNPqO1ph6Fqbj7Hv6QU7gR/tQW40ZqrL1rjgCU85W6C1bJn0BItuJqnR98PWzw7Z8hHeChD1WrgdQ==",
      "dev": true,
      "requires": {
        "find-up": "^3.0.0",
        "load-json-file": "^5.2.0"
      },
      "dependencies": {
        "load-json-file": {
          "version": "5.3.0",
          "resolved": "https://registry.npmjs.org/load-json-file/-/load-json-file-5.3.0.tgz",
          "integrity": "sha512-cJGP40Jc/VXUsp8/OrnyKyTZ1y6v/dphm3bioS+RrKXjK2BB6wHUd6JptZEFDGgGahMT+InnZO5i1Ei9mpC8Bw==",
          "dev": true,
          "requires": {
            "graceful-fs": "^4.1.15",
            "parse-json": "^4.0.0",
            "pify": "^4.0.1",
            "strip-bom": "^3.0.0",
            "type-fest": "^0.3.0"
          }
        },
        "strip-bom": {
          "version": "3.0.0",
          "resolved": "https://registry.npmjs.org/strip-bom/-/strip-bom-3.0.0.tgz",
          "integrity": "sha1-IzTBjpx1n3vdVv3vfprj1YjmjtM=",
          "dev": true
        },
        "type-fest": {
          "version": "0.3.1",
          "resolved": "https://registry.npmjs.org/type-fest/-/type-fest-0.3.1.tgz",
          "integrity": "sha512-cUGJnCdr4STbePCgqNFbpVNCepa+kAVohJs1sLhxzdH+gnEoOd8VhbYa7pD3zZYGiURWM2xzEII3fQcRizDkYQ==",
          "dev": true
        }
      }
    },
    "pkg-config": {
      "version": "1.1.1",
      "resolved": "https://registry.npmjs.org/pkg-config/-/pkg-config-1.1.1.tgz",
      "integrity": "sha1-VX7yLXPaPIg3EHdmxS6tq94pj+Q=",
      "dev": true,
      "requires": {
        "debug-log": "^1.0.0",
        "find-root": "^1.0.0",
        "xtend": "^4.0.1"
      }
    },
    "pkg-dir": {
      "version": "3.0.0",
      "resolved": "https://registry.npmjs.org/pkg-dir/-/pkg-dir-3.0.0.tgz",
      "integrity": "sha512-/E57AYkoeQ25qkxMj5PBOVgF8Kiu/h7cYS30Z5+R7WaiCCBfLq58ZI/dSeaEKb9WVJV5n/03QwrN3IeWIFllvw==",
      "dev": true,
      "requires": {
        "find-up": "^3.0.0"
      }
    },
    "planar-dual": {
      "version": "1.0.2",
      "resolved": "https://registry.npmjs.org/planar-dual/-/planar-dual-1.0.2.tgz",
      "integrity": "sha1-tqQjVSOxsMt55fkm+OozXdmC1WM=",
      "requires": {
        "compare-angle": "^1.0.0",
        "dup": "^1.0.0"
      }
    },
    "planar-graph-to-polyline": {
      "version": "1.0.5",
      "resolved": "https://registry.npmjs.org/planar-graph-to-polyline/-/planar-graph-to-polyline-1.0.5.tgz",
      "integrity": "sha1-iCuGBRmbqIv9RkyVUzA1VsUrmIo=",
      "requires": {
        "edges-to-adjacency-list": "^1.0.0",
        "planar-dual": "^1.0.0",
        "point-in-big-polygon": "^2.0.0",
        "robust-orientation": "^1.0.1",
        "robust-sum": "^1.0.0",
        "two-product": "^1.0.0",
        "uniq": "^1.0.0"
      }
    },
    "plotly.js": {
      "version": "1.54.7",
      "resolved": "https://registry.npmjs.org/plotly.js/-/plotly.js-1.54.7.tgz",
      "integrity": "sha512-jNeQ5bcBioFiLkhb6N0B+Pt2szQKczYcuCw6W34ecZo0xAYsYsaNa64iNDDQUyjqTIM6GYvvUhe3KKNa36moig==",
      "requires": {
        "@plotly/d3-sankey": "0.7.2",
        "@plotly/d3-sankey-circular": "0.33.1",
        "@turf/area": "^6.0.1",
        "@turf/bbox": "^6.0.1",
        "@turf/centroid": "^6.0.2",
        "alpha-shape": "^1.0.0",
        "canvas-fit": "^1.5.0",
        "color-normalize": "^1.5.0",
        "color-rgba": "^2.1.1",
        "convex-hull": "^1.0.3",
        "country-regex": "^1.1.0",
        "d3": "^3.5.17",
        "d3-force": "^1.2.1",
        "d3-hierarchy": "^1.1.9",
        "d3-interpolate": "^1.4.0",
        "delaunay-triangulate": "^1.1.6",
        "es6-promise": "^4.2.8",
        "fast-isnumeric": "^1.1.4",
        "gl-cone3d": "^1.5.2",
        "gl-contour2d": "^1.1.7",
        "gl-error3d": "^1.0.16",
        "gl-heatmap2d": "^1.0.6",
        "gl-line3d": "1.2.1",
        "gl-mat4": "^1.2.0",
        "gl-mesh3d": "^2.3.1",
        "gl-plot2d": "^1.4.5",
        "gl-plot3d": "^2.4.6",
        "gl-pointcloud2d": "^1.0.3",
        "gl-scatter3d": "^1.2.3",
        "gl-select-box": "^1.0.4",
        "gl-spikes2d": "^1.0.2",
        "gl-streamtube3d": "^1.4.1",
        "gl-surface3d": "^1.5.2",
        "gl-text": "^1.1.8",
        "glslify": "^7.0.0",
        "has-hover": "^1.0.1",
        "has-passive-events": "^1.0.0",
        "is-mobile": "^2.2.2",
        "mapbox-gl": "1.10.1",
        "matrix-camera-controller": "^2.1.3",
        "mouse-change": "^1.4.0",
        "mouse-event-offset": "^3.0.2",
        "mouse-wheel": "^1.2.0",
        "ndarray": "^1.0.19",
        "ndarray-linear-interpolate": "^1.0.0",
        "parse-svg-path": "^0.1.2",
        "point-cluster": "^3.1.8",
        "polybooljs": "^1.2.0",
        "regl": "^1.6.1",
        "regl-error2d": "^2.0.8",
        "regl-line2d": "^3.0.15",
        "regl-scatter2d": "^3.1.8",
        "regl-splom": "^1.0.8",
        "right-now": "^1.0.0",
        "robust-orientation": "^1.1.3",
        "sane-topojson": "^4.0.0",
        "strongly-connected-components": "^1.0.1",
        "superscript-text": "^1.0.0",
        "svg-path-sdf": "^1.1.3",
        "tinycolor2": "^1.4.1",
        "to-px": "1.0.1",
        "topojson-client": "^3.1.0",
        "webgl-context": "^2.2.0",
        "world-calendars": "^1.0.3"
      }
    },
    "plotly.js-cartesian-dist": {
      "version": "1.54.7",
      "resolved": "https://registry.npmjs.org/plotly.js-cartesian-dist/-/plotly.js-cartesian-dist-1.54.7.tgz",
      "integrity": "sha512-2qDhuCY5+M0MCfroS57cJJNDESbs0XBeQCzokci6Xz6t9vXv5LAYdw+F+HRiY4lkEHp4PfUc5IzscJgrxgGX6A=="
    },
    "point-cluster": {
      "version": "3.1.8",
      "resolved": "https://registry.npmjs.org/point-cluster/-/point-cluster-3.1.8.tgz",
      "integrity": "sha512-7klIr45dpMeZuqjIK9+qBg3m2IhyZJNJkdqjJFw0Olq75FM8ojrTMjClVUrMjNYRVqtwztxCHH71Fyjhg+YwyQ==",
      "requires": {
        "array-bounds": "^1.0.1",
        "array-normalize": "^1.1.4",
        "binary-search-bounds": "^2.0.4",
        "bubleify": "^1.1.0",
        "clamp": "^1.0.1",
        "defined": "^1.0.0",
        "dtype": "^2.0.0",
        "flatten-vertex-data": "^1.0.2",
        "is-obj": "^1.0.1",
        "math-log2": "^1.0.1",
        "parse-rect": "^1.2.0",
        "pick-by-alias": "^1.2.0"
      }
    },
    "point-in-big-polygon": {
      "version": "2.0.0",
      "resolved": "https://registry.npmjs.org/point-in-big-polygon/-/point-in-big-polygon-2.0.0.tgz",
      "integrity": "sha1-ObYT6mzxfWtD4Yj3fzTETGszulU=",
      "requires": {
        "binary-search-bounds": "^1.0.0",
        "interval-tree-1d": "^1.0.1",
        "robust-orientation": "^1.1.3",
        "slab-decomposition": "^1.0.1"
      },
      "dependencies": {
        "binary-search-bounds": {
          "version": "1.0.0",
          "resolved": "https://registry.npmjs.org/binary-search-bounds/-/binary-search-bounds-1.0.0.tgz",
          "integrity": "sha1-MjyjF+PypA9CRMclX1OEpbIHu2k="
        }
      }
    },
    "polybooljs": {
      "version": "1.2.0",
      "resolved": "https://registry.npmjs.org/polybooljs/-/polybooljs-1.2.0.tgz",
      "integrity": "sha1-tDkMLgedTCYtOyUExiiNlbp6R1g="
    },
    "polytope-closest-point": {
      "version": "1.0.0",
      "resolved": "https://registry.npmjs.org/polytope-closest-point/-/polytope-closest-point-1.0.0.tgz",
      "integrity": "sha1-5uV/QIGrXox3i4Ee8G4sSK4zjD8=",
      "requires": {
        "numeric": "^1.2.6"
      }
    },
    "portfinder": {
      "version": "1.0.28",
      "resolved": "https://registry.npmjs.org/portfinder/-/portfinder-1.0.28.tgz",
      "integrity": "sha512-Se+2isanIcEqf2XMHjyUKskczxbPH7dQnlMjXX6+dybayyHvAf/TCgyMRlzf/B6QDhAEFOGes0pzRo3by4AbMA==",
      "dev": true,
      "requires": {
        "async": "^2.6.2",
        "debug": "^3.1.1",
        "mkdirp": "^0.5.5"
      },
      "dependencies": {
        "debug": {
          "version": "3.2.6",
          "resolved": "https://registry.npmjs.org/debug/-/debug-3.2.6.tgz",
          "integrity": "sha512-mel+jf7nrtEl5Pn1Qx46zARXKDpBbvzezse7p7LqINmdoIk8PYP5SySaxEmYv6TZ0JyEKA1hsCId6DIhgITtWQ==",
          "dev": true,
          "requires": {
            "ms": "^2.1.1"
          }
        },
        "ms": {
          "version": "2.1.2",
          "resolved": "https://registry.npmjs.org/ms/-/ms-2.1.2.tgz",
          "integrity": "sha512-sGkPx+VjMtmA6MX27oA4FBFELFCZZ4S4XqeGOXCv68tT+jb3vk/RyaKWP0PTKyWtmLSM0b+adUTEvbs1PEaH2w==",
          "dev": true
        }
      }
    },
    "posix-character-classes": {
      "version": "0.1.1",
      "resolved": "https://registry.npmjs.org/posix-character-classes/-/posix-character-classes-0.1.1.tgz",
      "integrity": "sha1-AerA/jta9xoqbAL+q7jB/vfgDqs=",
      "dev": true
    },
    "postcss": {
      "version": "7.0.32",
      "resolved": "https://registry.npmjs.org/postcss/-/postcss-7.0.32.tgz",
      "integrity": "sha512-03eXong5NLnNCD05xscnGKGDZ98CyzoqPSMjOe6SuoQY7Z2hIj0Ld1g/O/UQRuOle2aRtiIRDg9tDcTGAkLfKw==",
      "dev": true,
      "requires": {
        "chalk": "^2.4.2",
        "source-map": "^0.6.1",
        "supports-color": "^6.1.0"
      },
      "dependencies": {
        "supports-color": {
          "version": "6.1.0",
          "resolved": "https://registry.npmjs.org/supports-color/-/supports-color-6.1.0.tgz",
          "integrity": "sha512-qe1jfm1Mg7Nq/NSh6XE24gPXROEVsWHxC1LIx//XNlD9iw7YZQGjZNjYN7xGaEG6iKdA8EtNFW6R0gjnVXp+wQ==",
          "dev": true,
          "requires": {
            "has-flag": "^3.0.0"
          }
        }
      }
    },
    "postcss-calc": {
      "version": "7.0.3",
      "resolved": "https://registry.npmjs.org/postcss-calc/-/postcss-calc-7.0.3.tgz",
      "integrity": "sha512-IB/EAEmZhIMEIhG7Ov4x+l47UaXOS1n2f4FBUk/aKllQhtSCxWhTzn0nJgkqN7fo/jcWySvWTSB6Syk9L+31bA==",
      "dev": true,
      "requires": {
        "postcss": "^7.0.27",
        "postcss-selector-parser": "^6.0.2",
        "postcss-value-parser": "^4.0.2"
      }
    },
    "postcss-colormin": {
      "version": "4.0.3",
      "resolved": "https://registry.npmjs.org/postcss-colormin/-/postcss-colormin-4.0.3.tgz",
      "integrity": "sha512-WyQFAdDZpExQh32j0U0feWisZ0dmOtPl44qYmJKkq9xFWY3p+4qnRzCHeNrkeRhwPHz9bQ3mo0/yVkaply0MNw==",
      "dev": true,
      "requires": {
        "browserslist": "^4.0.0",
        "color": "^3.0.0",
        "has": "^1.0.0",
        "postcss": "^7.0.0",
        "postcss-value-parser": "^3.0.0"
      },
      "dependencies": {
        "postcss-value-parser": {
          "version": "3.3.1",
          "resolved": "https://registry.npmjs.org/postcss-value-parser/-/postcss-value-parser-3.3.1.tgz",
          "integrity": "sha512-pISE66AbVkp4fDQ7VHBwRNXzAAKJjw4Vw7nWI/+Q3vuly7SNfgYXvm6i5IgFylHGK5sP/xHAbB7N49OS4gWNyQ==",
          "dev": true
        }
      }
    },
    "postcss-convert-values": {
      "version": "4.0.1",
      "resolved": "https://registry.npmjs.org/postcss-convert-values/-/postcss-convert-values-4.0.1.tgz",
      "integrity": "sha512-Kisdo1y77KUC0Jmn0OXU/COOJbzM8cImvw1ZFsBgBgMgb1iL23Zs/LXRe3r+EZqM3vGYKdQ2YJVQ5VkJI+zEJQ==",
      "dev": true,
      "requires": {
        "postcss": "^7.0.0",
        "postcss-value-parser": "^3.0.0"
      },
      "dependencies": {
        "postcss-value-parser": {
          "version": "3.3.1",
          "resolved": "https://registry.npmjs.org/postcss-value-parser/-/postcss-value-parser-3.3.1.tgz",
          "integrity": "sha512-pISE66AbVkp4fDQ7VHBwRNXzAAKJjw4Vw7nWI/+Q3vuly7SNfgYXvm6i5IgFylHGK5sP/xHAbB7N49OS4gWNyQ==",
          "dev": true
        }
      }
    },
    "postcss-discard-comments": {
      "version": "4.0.2",
      "resolved": "https://registry.npmjs.org/postcss-discard-comments/-/postcss-discard-comments-4.0.2.tgz",
      "integrity": "sha512-RJutN259iuRf3IW7GZyLM5Sw4GLTOH8FmsXBnv8Ab/Tc2k4SR4qbV4DNbyyY4+Sjo362SyDmW2DQ7lBSChrpkg==",
      "dev": true,
      "requires": {
        "postcss": "^7.0.0"
      }
    },
    "postcss-discard-duplicates": {
      "version": "4.0.2",
      "resolved": "https://registry.npmjs.org/postcss-discard-duplicates/-/postcss-discard-duplicates-4.0.2.tgz",
      "integrity": "sha512-ZNQfR1gPNAiXZhgENFfEglF93pciw0WxMkJeVmw8eF+JZBbMD7jp6C67GqJAXVZP2BWbOztKfbsdmMp/k8c6oQ==",
      "dev": true,
      "requires": {
        "postcss": "^7.0.0"
      }
    },
    "postcss-discard-empty": {
      "version": "4.0.1",
      "resolved": "https://registry.npmjs.org/postcss-discard-empty/-/postcss-discard-empty-4.0.1.tgz",
      "integrity": "sha512-B9miTzbznhDjTfjvipfHoqbWKwd0Mj+/fL5s1QOz06wufguil+Xheo4XpOnc4NqKYBCNqqEzgPv2aPBIJLox0w==",
      "dev": true,
      "requires": {
        "postcss": "^7.0.0"
      }
    },
    "postcss-discard-overridden": {
      "version": "4.0.1",
      "resolved": "https://registry.npmjs.org/postcss-discard-overridden/-/postcss-discard-overridden-4.0.1.tgz",
      "integrity": "sha512-IYY2bEDD7g1XM1IDEsUT4//iEYCxAmP5oDSFMVU/JVvT7gh+l4fmjciLqGgwjdWpQIdb0Che2VX00QObS5+cTg==",
      "dev": true,
      "requires": {
        "postcss": "^7.0.0"
      }
    },
    "postcss-merge-longhand": {
      "version": "4.0.11",
      "resolved": "https://registry.npmjs.org/postcss-merge-longhand/-/postcss-merge-longhand-4.0.11.tgz",
      "integrity": "sha512-alx/zmoeXvJjp7L4mxEMjh8lxVlDFX1gqWHzaaQewwMZiVhLo42TEClKaeHbRf6J7j82ZOdTJ808RtN0ZOZwvw==",
      "dev": true,
      "requires": {
        "css-color-names": "0.0.4",
        "postcss": "^7.0.0",
        "postcss-value-parser": "^3.0.0",
        "stylehacks": "^4.0.0"
      },
      "dependencies": {
        "postcss-value-parser": {
          "version": "3.3.1",
          "resolved": "https://registry.npmjs.org/postcss-value-parser/-/postcss-value-parser-3.3.1.tgz",
          "integrity": "sha512-pISE66AbVkp4fDQ7VHBwRNXzAAKJjw4Vw7nWI/+Q3vuly7SNfgYXvm6i5IgFylHGK5sP/xHAbB7N49OS4gWNyQ==",
          "dev": true
        }
      }
    },
    "postcss-merge-rules": {
      "version": "4.0.3",
      "resolved": "https://registry.npmjs.org/postcss-merge-rules/-/postcss-merge-rules-4.0.3.tgz",
      "integrity": "sha512-U7e3r1SbvYzO0Jr3UT/zKBVgYYyhAz0aitvGIYOYK5CPmkNih+WDSsS5tvPrJ8YMQYlEMvsZIiqmn7HdFUaeEQ==",
      "dev": true,
      "requires": {
        "browserslist": "^4.0.0",
        "caniuse-api": "^3.0.0",
        "cssnano-util-same-parent": "^4.0.0",
        "postcss": "^7.0.0",
        "postcss-selector-parser": "^3.0.0",
        "vendors": "^1.0.0"
      },
      "dependencies": {
        "postcss-selector-parser": {
          "version": "3.1.2",
          "resolved": "https://registry.npmjs.org/postcss-selector-parser/-/postcss-selector-parser-3.1.2.tgz",
          "integrity": "sha512-h7fJ/5uWuRVyOtkO45pnt1Ih40CEleeyCHzipqAZO2e5H20g25Y48uYnFUiShvY4rZWNJ/Bib/KVPmanaCtOhA==",
          "dev": true,
          "requires": {
            "dot-prop": "^5.2.0",
            "indexes-of": "^1.0.1",
            "uniq": "^1.0.1"
          }
        }
      }
    },
    "postcss-minify-font-values": {
      "version": "4.0.2",
      "resolved": "https://registry.npmjs.org/postcss-minify-font-values/-/postcss-minify-font-values-4.0.2.tgz",
      "integrity": "sha512-j85oO6OnRU9zPf04+PZv1LYIYOprWm6IA6zkXkrJXyRveDEuQggG6tvoy8ir8ZwjLxLuGfNkCZEQG7zan+Hbtg==",
      "dev": true,
      "requires": {
        "postcss": "^7.0.0",
        "postcss-value-parser": "^3.0.0"
      },
      "dependencies": {
        "postcss-value-parser": {
          "version": "3.3.1",
          "resolved": "https://registry.npmjs.org/postcss-value-parser/-/postcss-value-parser-3.3.1.tgz",
          "integrity": "sha512-pISE66AbVkp4fDQ7VHBwRNXzAAKJjw4Vw7nWI/+Q3vuly7SNfgYXvm6i5IgFylHGK5sP/xHAbB7N49OS4gWNyQ==",
          "dev": true
        }
      }
    },
    "postcss-minify-gradients": {
      "version": "4.0.2",
      "resolved": "https://registry.npmjs.org/postcss-minify-gradients/-/postcss-minify-gradients-4.0.2.tgz",
      "integrity": "sha512-qKPfwlONdcf/AndP1U8SJ/uzIJtowHlMaSioKzebAXSG4iJthlWC9iSWznQcX4f66gIWX44RSA841HTHj3wK+Q==",
      "dev": true,
      "requires": {
        "cssnano-util-get-arguments": "^4.0.0",
        "is-color-stop": "^1.0.0",
        "postcss": "^7.0.0",
        "postcss-value-parser": "^3.0.0"
      },
      "dependencies": {
        "postcss-value-parser": {
          "version": "3.3.1",
          "resolved": "https://registry.npmjs.org/postcss-value-parser/-/postcss-value-parser-3.3.1.tgz",
          "integrity": "sha512-pISE66AbVkp4fDQ7VHBwRNXzAAKJjw4Vw7nWI/+Q3vuly7SNfgYXvm6i5IgFylHGK5sP/xHAbB7N49OS4gWNyQ==",
          "dev": true
        }
      }
    },
    "postcss-minify-params": {
      "version": "4.0.2",
      "resolved": "https://registry.npmjs.org/postcss-minify-params/-/postcss-minify-params-4.0.2.tgz",
      "integrity": "sha512-G7eWyzEx0xL4/wiBBJxJOz48zAKV2WG3iZOqVhPet/9geefm/Px5uo1fzlHu+DOjT+m0Mmiz3jkQzVHe6wxAWg==",
      "dev": true,
      "requires": {
        "alphanum-sort": "^1.0.0",
        "browserslist": "^4.0.0",
        "cssnano-util-get-arguments": "^4.0.0",
        "postcss": "^7.0.0",
        "postcss-value-parser": "^3.0.0",
        "uniqs": "^2.0.0"
      },
      "dependencies": {
        "postcss-value-parser": {
          "version": "3.3.1",
          "resolved": "https://registry.npmjs.org/postcss-value-parser/-/postcss-value-parser-3.3.1.tgz",
          "integrity": "sha512-pISE66AbVkp4fDQ7VHBwRNXzAAKJjw4Vw7nWI/+Q3vuly7SNfgYXvm6i5IgFylHGK5sP/xHAbB7N49OS4gWNyQ==",
          "dev": true
        }
      }
    },
    "postcss-minify-selectors": {
      "version": "4.0.2",
      "resolved": "https://registry.npmjs.org/postcss-minify-selectors/-/postcss-minify-selectors-4.0.2.tgz",
      "integrity": "sha512-D5S1iViljXBj9kflQo4YutWnJmwm8VvIsU1GeXJGiG9j8CIg9zs4voPMdQDUmIxetUOh60VilsNzCiAFTOqu3g==",
      "dev": true,
      "requires": {
        "alphanum-sort": "^1.0.0",
        "has": "^1.0.0",
        "postcss": "^7.0.0",
        "postcss-selector-parser": "^3.0.0"
      },
      "dependencies": {
        "postcss-selector-parser": {
          "version": "3.1.2",
          "resolved": "https://registry.npmjs.org/postcss-selector-parser/-/postcss-selector-parser-3.1.2.tgz",
          "integrity": "sha512-h7fJ/5uWuRVyOtkO45pnt1Ih40CEleeyCHzipqAZO2e5H20g25Y48uYnFUiShvY4rZWNJ/Bib/KVPmanaCtOhA==",
          "dev": true,
          "requires": {
            "dot-prop": "^5.2.0",
            "indexes-of": "^1.0.1",
            "uniq": "^1.0.1"
          }
        }
      }
    },
    "postcss-modules-extract-imports": {
      "version": "2.0.0",
      "resolved": "https://registry.npmjs.org/postcss-modules-extract-imports/-/postcss-modules-extract-imports-2.0.0.tgz",
      "integrity": "sha512-LaYLDNS4SG8Q5WAWqIJgdHPJrDDr/Lv775rMBFUbgjTz6j34lUznACHcdRWroPvXANP2Vj7yNK57vp9eFqzLWQ==",
      "dev": true,
      "requires": {
        "postcss": "^7.0.5"
      }
    },
    "postcss-modules-local-by-default": {
      "version": "3.0.3",
      "resolved": "https://registry.npmjs.org/postcss-modules-local-by-default/-/postcss-modules-local-by-default-3.0.3.tgz",
      "integrity": "sha512-e3xDq+LotiGesympRlKNgaJ0PCzoUIdpH0dj47iWAui/kyTgh3CiAr1qP54uodmJhl6p9rN6BoNcdEDVJx9RDw==",
      "dev": true,
      "requires": {
        "icss-utils": "^4.1.1",
        "postcss": "^7.0.32",
        "postcss-selector-parser": "^6.0.2",
        "postcss-value-parser": "^4.1.0"
      }
    },
    "postcss-modules-scope": {
      "version": "2.2.0",
      "resolved": "https://registry.npmjs.org/postcss-modules-scope/-/postcss-modules-scope-2.2.0.tgz",
      "integrity": "sha512-YyEgsTMRpNd+HmyC7H/mh3y+MeFWevy7V1evVhJWewmMbjDHIbZbOXICC2y+m1xI1UVfIT1HMW/O04Hxyu9oXQ==",
      "dev": true,
      "requires": {
        "postcss": "^7.0.6",
        "postcss-selector-parser": "^6.0.0"
      }
    },
    "postcss-modules-values": {
      "version": "3.0.0",
      "resolved": "https://registry.npmjs.org/postcss-modules-values/-/postcss-modules-values-3.0.0.tgz",
      "integrity": "sha512-1//E5jCBrZ9DmRX+zCtmQtRSV6PV42Ix7Bzj9GbwJceduuf7IqP8MgeTXuRDHOWj2m0VzZD5+roFWDuU8RQjcg==",
      "dev": true,
      "requires": {
        "icss-utils": "^4.0.0",
        "postcss": "^7.0.6"
      }
    },
    "postcss-normalize-charset": {
      "version": "4.0.1",
      "resolved": "https://registry.npmjs.org/postcss-normalize-charset/-/postcss-normalize-charset-4.0.1.tgz",
      "integrity": "sha512-gMXCrrlWh6G27U0hF3vNvR3w8I1s2wOBILvA87iNXaPvSNo5uZAMYsZG7XjCUf1eVxuPfyL4TJ7++SGZLc9A3g==",
      "dev": true,
      "requires": {
        "postcss": "^7.0.0"
      }
    },
    "postcss-normalize-display-values": {
      "version": "4.0.2",
      "resolved": "https://registry.npmjs.org/postcss-normalize-display-values/-/postcss-normalize-display-values-4.0.2.tgz",
      "integrity": "sha512-3F2jcsaMW7+VtRMAqf/3m4cPFhPD3EFRgNs18u+k3lTJJlVe7d0YPO+bnwqo2xg8YiRpDXJI2u8A0wqJxMsQuQ==",
      "dev": true,
      "requires": {
        "cssnano-util-get-match": "^4.0.0",
        "postcss": "^7.0.0",
        "postcss-value-parser": "^3.0.0"
      },
      "dependencies": {
        "postcss-value-parser": {
          "version": "3.3.1",
          "resolved": "https://registry.npmjs.org/postcss-value-parser/-/postcss-value-parser-3.3.1.tgz",
          "integrity": "sha512-pISE66AbVkp4fDQ7VHBwRNXzAAKJjw4Vw7nWI/+Q3vuly7SNfgYXvm6i5IgFylHGK5sP/xHAbB7N49OS4gWNyQ==",
          "dev": true
        }
      }
    },
    "postcss-normalize-positions": {
      "version": "4.0.2",
      "resolved": "https://registry.npmjs.org/postcss-normalize-positions/-/postcss-normalize-positions-4.0.2.tgz",
      "integrity": "sha512-Dlf3/9AxpxE+NF1fJxYDeggi5WwV35MXGFnnoccP/9qDtFrTArZ0D0R+iKcg5WsUd8nUYMIl8yXDCtcrT8JrdA==",
      "dev": true,
      "requires": {
        "cssnano-util-get-arguments": "^4.0.0",
        "has": "^1.0.0",
        "postcss": "^7.0.0",
        "postcss-value-parser": "^3.0.0"
      },
      "dependencies": {
        "postcss-value-parser": {
          "version": "3.3.1",
          "resolved": "https://registry.npmjs.org/postcss-value-parser/-/postcss-value-parser-3.3.1.tgz",
          "integrity": "sha512-pISE66AbVkp4fDQ7VHBwRNXzAAKJjw4Vw7nWI/+Q3vuly7SNfgYXvm6i5IgFylHGK5sP/xHAbB7N49OS4gWNyQ==",
          "dev": true
        }
      }
    },
    "postcss-normalize-repeat-style": {
      "version": "4.0.2",
      "resolved": "https://registry.npmjs.org/postcss-normalize-repeat-style/-/postcss-normalize-repeat-style-4.0.2.tgz",
      "integrity": "sha512-qvigdYYMpSuoFs3Is/f5nHdRLJN/ITA7huIoCyqqENJe9PvPmLhNLMu7QTjPdtnVf6OcYYO5SHonx4+fbJE1+Q==",
      "dev": true,
      "requires": {
        "cssnano-util-get-arguments": "^4.0.0",
        "cssnano-util-get-match": "^4.0.0",
        "postcss": "^7.0.0",
        "postcss-value-parser": "^3.0.0"
      },
      "dependencies": {
        "postcss-value-parser": {
          "version": "3.3.1",
          "resolved": "https://registry.npmjs.org/postcss-value-parser/-/postcss-value-parser-3.3.1.tgz",
          "integrity": "sha512-pISE66AbVkp4fDQ7VHBwRNXzAAKJjw4Vw7nWI/+Q3vuly7SNfgYXvm6i5IgFylHGK5sP/xHAbB7N49OS4gWNyQ==",
          "dev": true
        }
      }
    },
    "postcss-normalize-string": {
      "version": "4.0.2",
      "resolved": "https://registry.npmjs.org/postcss-normalize-string/-/postcss-normalize-string-4.0.2.tgz",
      "integrity": "sha512-RrERod97Dnwqq49WNz8qo66ps0swYZDSb6rM57kN2J+aoyEAJfZ6bMx0sx/F9TIEX0xthPGCmeyiam/jXif0eA==",
      "dev": true,
      "requires": {
        "has": "^1.0.0",
        "postcss": "^7.0.0",
        "postcss-value-parser": "^3.0.0"
      },
      "dependencies": {
        "postcss-value-parser": {
          "version": "3.3.1",
          "resolved": "https://registry.npmjs.org/postcss-value-parser/-/postcss-value-parser-3.3.1.tgz",
          "integrity": "sha512-pISE66AbVkp4fDQ7VHBwRNXzAAKJjw4Vw7nWI/+Q3vuly7SNfgYXvm6i5IgFylHGK5sP/xHAbB7N49OS4gWNyQ==",
          "dev": true
        }
      }
    },
    "postcss-normalize-timing-functions": {
      "version": "4.0.2",
      "resolved": "https://registry.npmjs.org/postcss-normalize-timing-functions/-/postcss-normalize-timing-functions-4.0.2.tgz",
      "integrity": "sha512-acwJY95edP762e++00Ehq9L4sZCEcOPyaHwoaFOhIwWCDfik6YvqsYNxckee65JHLKzuNSSmAdxwD2Cud1Z54A==",
      "dev": true,
      "requires": {
        "cssnano-util-get-match": "^4.0.0",
        "postcss": "^7.0.0",
        "postcss-value-parser": "^3.0.0"
      },
      "dependencies": {
        "postcss-value-parser": {
          "version": "3.3.1",
          "resolved": "https://registry.npmjs.org/postcss-value-parser/-/postcss-value-parser-3.3.1.tgz",
          "integrity": "sha512-pISE66AbVkp4fDQ7VHBwRNXzAAKJjw4Vw7nWI/+Q3vuly7SNfgYXvm6i5IgFylHGK5sP/xHAbB7N49OS4gWNyQ==",
          "dev": true
        }
      }
    },
    "postcss-normalize-unicode": {
      "version": "4.0.1",
      "resolved": "https://registry.npmjs.org/postcss-normalize-unicode/-/postcss-normalize-unicode-4.0.1.tgz",
      "integrity": "sha512-od18Uq2wCYn+vZ/qCOeutvHjB5jm57ToxRaMeNuf0nWVHaP9Hua56QyMF6fs/4FSUnVIw0CBPsU0K4LnBPwYwg==",
      "dev": true,
      "requires": {
        "browserslist": "^4.0.0",
        "postcss": "^7.0.0",
        "postcss-value-parser": "^3.0.0"
      },
      "dependencies": {
        "postcss-value-parser": {
          "version": "3.3.1",
          "resolved": "https://registry.npmjs.org/postcss-value-parser/-/postcss-value-parser-3.3.1.tgz",
          "integrity": "sha512-pISE66AbVkp4fDQ7VHBwRNXzAAKJjw4Vw7nWI/+Q3vuly7SNfgYXvm6i5IgFylHGK5sP/xHAbB7N49OS4gWNyQ==",
          "dev": true
        }
      }
    },
    "postcss-normalize-url": {
      "version": "4.0.1",
      "resolved": "https://registry.npmjs.org/postcss-normalize-url/-/postcss-normalize-url-4.0.1.tgz",
      "integrity": "sha512-p5oVaF4+IHwu7VpMan/SSpmpYxcJMtkGppYf0VbdH5B6hN8YNmVyJLuY9FmLQTzY3fag5ESUUHDqM+heid0UVA==",
      "dev": true,
      "requires": {
        "is-absolute-url": "^2.0.0",
        "normalize-url": "^3.0.0",
        "postcss": "^7.0.0",
        "postcss-value-parser": "^3.0.0"
      },
      "dependencies": {
        "normalize-url": {
          "version": "3.3.0",
          "resolved": "https://registry.npmjs.org/normalize-url/-/normalize-url-3.3.0.tgz",
          "integrity": "sha512-U+JJi7duF1o+u2pynbp2zXDW2/PADgC30f0GsHZtRh+HOcXHnw137TrNlyxxRvWW5fjKd3bcLHPxofWuCjaeZg==",
          "dev": true
        },
        "postcss-value-parser": {
          "version": "3.3.1",
          "resolved": "https://registry.npmjs.org/postcss-value-parser/-/postcss-value-parser-3.3.1.tgz",
          "integrity": "sha512-pISE66AbVkp4fDQ7VHBwRNXzAAKJjw4Vw7nWI/+Q3vuly7SNfgYXvm6i5IgFylHGK5sP/xHAbB7N49OS4gWNyQ==",
          "dev": true
        }
      }
    },
    "postcss-normalize-whitespace": {
      "version": "4.0.2",
      "resolved": "https://registry.npmjs.org/postcss-normalize-whitespace/-/postcss-normalize-whitespace-4.0.2.tgz",
      "integrity": "sha512-tO8QIgrsI3p95r8fyqKV+ufKlSHh9hMJqACqbv2XknufqEDhDvbguXGBBqxw9nsQoXWf0qOqppziKJKHMD4GtA==",
      "dev": true,
      "requires": {
        "postcss": "^7.0.0",
        "postcss-value-parser": "^3.0.0"
      },
      "dependencies": {
        "postcss-value-parser": {
          "version": "3.3.1",
          "resolved": "https://registry.npmjs.org/postcss-value-parser/-/postcss-value-parser-3.3.1.tgz",
          "integrity": "sha512-pISE66AbVkp4fDQ7VHBwRNXzAAKJjw4Vw7nWI/+Q3vuly7SNfgYXvm6i5IgFylHGK5sP/xHAbB7N49OS4gWNyQ==",
          "dev": true
        }
      }
    },
    "postcss-ordered-values": {
      "version": "4.1.2",
      "resolved": "https://registry.npmjs.org/postcss-ordered-values/-/postcss-ordered-values-4.1.2.tgz",
      "integrity": "sha512-2fCObh5UanxvSxeXrtLtlwVThBvHn6MQcu4ksNT2tsaV2Fg76R2CV98W7wNSlX+5/pFwEyaDwKLLoEV7uRybAw==",
      "dev": true,
      "requires": {
        "cssnano-util-get-arguments": "^4.0.0",
        "postcss": "^7.0.0",
        "postcss-value-parser": "^3.0.0"
      },
      "dependencies": {
        "postcss-value-parser": {
          "version": "3.3.1",
          "resolved": "https://registry.npmjs.org/postcss-value-parser/-/postcss-value-parser-3.3.1.tgz",
          "integrity": "sha512-pISE66AbVkp4fDQ7VHBwRNXzAAKJjw4Vw7nWI/+Q3vuly7SNfgYXvm6i5IgFylHGK5sP/xHAbB7N49OS4gWNyQ==",
          "dev": true
        }
      }
    },
    "postcss-reduce-initial": {
      "version": "4.0.3",
      "resolved": "https://registry.npmjs.org/postcss-reduce-initial/-/postcss-reduce-initial-4.0.3.tgz",
      "integrity": "sha512-gKWmR5aUulSjbzOfD9AlJiHCGH6AEVLaM0AV+aSioxUDd16qXP1PCh8d1/BGVvpdWn8k/HiK7n6TjeoXN1F7DA==",
      "dev": true,
      "requires": {
        "browserslist": "^4.0.0",
        "caniuse-api": "^3.0.0",
        "has": "^1.0.0",
        "postcss": "^7.0.0"
      }
    },
    "postcss-reduce-transforms": {
      "version": "4.0.2",
      "resolved": "https://registry.npmjs.org/postcss-reduce-transforms/-/postcss-reduce-transforms-4.0.2.tgz",
      "integrity": "sha512-EEVig1Q2QJ4ELpJXMZR8Vt5DQx8/mo+dGWSR7vWXqcob2gQLyQGsionYcGKATXvQzMPn6DSN1vTN7yFximdIAg==",
      "dev": true,
      "requires": {
        "cssnano-util-get-match": "^4.0.0",
        "has": "^1.0.0",
        "postcss": "^7.0.0",
        "postcss-value-parser": "^3.0.0"
      },
      "dependencies": {
        "postcss-value-parser": {
          "version": "3.3.1",
          "resolved": "https://registry.npmjs.org/postcss-value-parser/-/postcss-value-parser-3.3.1.tgz",
          "integrity": "sha512-pISE66AbVkp4fDQ7VHBwRNXzAAKJjw4Vw7nWI/+Q3vuly7SNfgYXvm6i5IgFylHGK5sP/xHAbB7N49OS4gWNyQ==",
          "dev": true
        }
      }
    },
    "postcss-selector-parser": {
      "version": "6.0.2",
      "resolved": "https://registry.npmjs.org/postcss-selector-parser/-/postcss-selector-parser-6.0.2.tgz",
      "integrity": "sha512-36P2QR59jDTOAiIkqEprfJDsoNrvwFei3eCqKd1Y0tUsBimsq39BLp7RD+JWny3WgB1zGhJX8XVePwm9k4wdBg==",
      "dev": true,
      "requires": {
        "cssesc": "^3.0.0",
        "indexes-of": "^1.0.1",
        "uniq": "^1.0.1"
      }
    },
    "postcss-svgo": {
      "version": "4.0.2",
      "resolved": "https://registry.npmjs.org/postcss-svgo/-/postcss-svgo-4.0.2.tgz",
      "integrity": "sha512-C6wyjo3VwFm0QgBy+Fu7gCYOkCmgmClghO+pjcxvrcBKtiKt0uCF+hvbMO1fyv5BMImRK90SMb+dwUnfbGd+jw==",
      "dev": true,
      "requires": {
        "is-svg": "^3.0.0",
        "postcss": "^7.0.0",
        "postcss-value-parser": "^3.0.0",
        "svgo": "^1.0.0"
      },
      "dependencies": {
        "postcss-value-parser": {
          "version": "3.3.1",
          "resolved": "https://registry.npmjs.org/postcss-value-parser/-/postcss-value-parser-3.3.1.tgz",
          "integrity": "sha512-pISE66AbVkp4fDQ7VHBwRNXzAAKJjw4Vw7nWI/+Q3vuly7SNfgYXvm6i5IgFylHGK5sP/xHAbB7N49OS4gWNyQ==",
          "dev": true
        }
      }
    },
    "postcss-unique-selectors": {
      "version": "4.0.1",
      "resolved": "https://registry.npmjs.org/postcss-unique-selectors/-/postcss-unique-selectors-4.0.1.tgz",
      "integrity": "sha512-+JanVaryLo9QwZjKrmJgkI4Fn8SBgRO6WXQBJi7KiAVPlmxikB5Jzc4EvXMT2H0/m0RjrVVm9rGNhZddm/8Spg==",
      "dev": true,
      "requires": {
        "alphanum-sort": "^1.0.0",
        "postcss": "^7.0.0",
        "uniqs": "^2.0.0"
      }
    },
    "postcss-value-parser": {
      "version": "4.1.0",
      "resolved": "https://registry.npmjs.org/postcss-value-parser/-/postcss-value-parser-4.1.0.tgz",
      "integrity": "sha512-97DXOFbQJhk71ne5/Mt6cOu6yxsSfM0QGQyl0L25Gca4yGWEGJaig7l7gbCX623VqTBNGLRLaVUCnNkcedlRSQ==",
      "dev": true
    },
    "potpack": {
      "version": "1.0.1",
      "resolved": "https://registry.npmjs.org/potpack/-/potpack-1.0.1.tgz",
      "integrity": "sha512-15vItUAbViaYrmaB/Pbw7z6qX2xENbFSTA7Ii4tgbPtasxm5v6ryKhKtL91tpWovDJzTiZqdwzhcFBCwiMVdVw=="
    },
    "prelude-ls": {
      "version": "1.1.2",
      "resolved": "https://registry.npmjs.org/prelude-ls/-/prelude-ls-1.1.2.tgz",
      "integrity": "sha1-IZMqVJ9eUv/ZqCf1cOBL5iqX2lQ="
    },
    "prepend-http": {
      "version": "1.0.4",
      "resolved": "https://registry.npmjs.org/prepend-http/-/prepend-http-1.0.4.tgz",
      "integrity": "sha1-1PRWKwzjaW5BrFLQ4ALlemNdxtw=",
      "dev": true
    },
    "prettier": {
      "version": "1.19.1",
      "resolved": "https://registry.npmjs.org/prettier/-/prettier-1.19.1.tgz",
      "integrity": "sha512-s7PoyDv/II1ObgQunCbB9PdLmUcBZcnWOcxDh7O0N/UwDEsHyqkW+Qh28jW+mVuCdx7gLB0BotYI1Y6uI9iyew==",
      "dev": true,
      "optional": true
    },
    "pretty-error": {
      "version": "2.1.1",
      "resolved": "https://registry.npmjs.org/pretty-error/-/pretty-error-2.1.1.tgz",
      "integrity": "sha1-X0+HyPkeWuPzuoerTPXgOxoX8aM=",
      "dev": true,
      "requires": {
        "renderkid": "^2.0.1",
        "utila": "~0.4"
      }
    },
    "process": {
      "version": "0.11.10",
      "resolved": "https://registry.npmjs.org/process/-/process-0.11.10.tgz",
      "integrity": "sha1-czIwDoQBYb2j5podHZGn1LwW8YI=",
      "dev": true
    },
    "process-nextick-args": {
      "version": "2.0.1",
      "resolved": "https://registry.npmjs.org/process-nextick-args/-/process-nextick-args-2.0.1.tgz",
      "integrity": "sha512-3ouUOpQhtgrbOa17J7+uxOTpITYWaGP7/AhoR3+A+/1e9skrzelGi/dXzEYyvbxubEF6Wn2ypscTKiKJFFn1ag=="
    },
    "progress": {
      "version": "2.0.3",
      "resolved": "https://registry.npmjs.org/progress/-/progress-2.0.3.tgz",
      "integrity": "sha512-7PiHtLll5LdnKIMw100I+8xJXR5gW2QwWYkT6iJva0bXitZKa/XMrSbdmg3r2Xnaidz9Qumd0VPaMrZlF9V9sA==",
      "dev": true
    },
    "promise-inflight": {
      "version": "1.0.1",
      "resolved": "https://registry.npmjs.org/promise-inflight/-/promise-inflight-1.0.1.tgz",
      "integrity": "sha1-mEcocL8igTL8vdhoEputEsPAKeM=",
      "dev": true
    },
    "prop-types": {
      "version": "15.7.2",
      "resolved": "https://registry.npmjs.org/prop-types/-/prop-types-15.7.2.tgz",
      "integrity": "sha512-8QQikdH7//R2vurIJSutZ1smHYTcLpRWEOlHnzcWHmBYrOGUysKwSsrC89BCiFj3CbrfJ/nXFdJepOVrY1GCHQ==",
      "dev": true,
      "requires": {
        "loose-envify": "^1.4.0",
        "object-assign": "^4.1.1",
        "react-is": "^16.8.1"
      }
    },
    "protocol-buffers-schema": {
      "version": "3.4.0",
      "resolved": "https://registry.npmjs.org/protocol-buffers-schema/-/protocol-buffers-schema-3.4.0.tgz",
      "integrity": "sha512-G/2kcamPF2S49W5yaMGdIpkG6+5wZF0fzBteLKgEHjbNzqjZQ85aAs1iJGto31EJaSTkNvHs5IXuHSaTLWBAiA=="
    },
    "proxy-addr": {
      "version": "2.0.6",
      "resolved": "https://registry.npmjs.org/proxy-addr/-/proxy-addr-2.0.6.tgz",
      "integrity": "sha512-dh/frvCBVmSsDYzw6n926jv974gddhkFPfiN8hPOi30Wax25QZyZEGveluCgliBnqmuM+UJmBErbAUFIoDbjOw==",
      "requires": {
        "forwarded": "~0.1.2",
        "ipaddr.js": "1.9.1"
      }
    },
    "prr": {
      "version": "1.0.1",
      "resolved": "https://registry.npmjs.org/prr/-/prr-1.0.1.tgz",
      "integrity": "sha1-0/wRS6BplaRexok/SEzrHXj19HY=",
      "dev": true
    },
    "pseudomap": {
      "version": "1.0.2",
      "resolved": "https://registry.npmjs.org/pseudomap/-/pseudomap-1.0.2.tgz",
      "integrity": "sha1-8FKijacOYYkX7wqKw0wa5aaChrM=",
      "dev": true
    },
    "psl": {
      "version": "1.8.0",
      "resolved": "https://registry.npmjs.org/psl/-/psl-1.8.0.tgz",
      "integrity": "sha512-RIdOzyoavK+hA18OGGWDqUTsCLhtA7IcZ/6NCs4fFJaHBDab+pDDmDIByWFRQJq2Cd7r1OoQxBGKOaztq+hjIQ==",
      "dev": true
    },
    "pstree.remy": {
      "version": "1.1.8",
      "resolved": "https://registry.npmjs.org/pstree.remy/-/pstree.remy-1.1.8.tgz",
      "integrity": "sha512-77DZwxQmxKnu3aR542U+X8FypNzbfJ+C5XQDk3uWjWxn6151aIMGthWYRXTqT1E5oJvg+ljaa2OJi+VfvCOQ8w==",
      "dev": true
    },
    "public-encrypt": {
      "version": "4.0.3",
      "resolved": "https://registry.npmjs.org/public-encrypt/-/public-encrypt-4.0.3.tgz",
      "integrity": "sha512-zVpa8oKZSz5bTMTFClc1fQOnyyEzpl5ozpi1B5YcvBrdohMjH2rfsBtyXcuNuwjsDIXmBYlF2N5FlJYhR29t8Q==",
      "dev": true,
      "requires": {
        "bn.js": "^4.1.0",
        "browserify-rsa": "^4.0.0",
        "create-hash": "^1.1.0",
        "parse-asn1": "^5.0.0",
        "randombytes": "^2.0.1",
        "safe-buffer": "^5.1.2"
      }
    },
    "pump": {
      "version": "3.0.0",
      "resolved": "https://registry.npmjs.org/pump/-/pump-3.0.0.tgz",
      "integrity": "sha512-LwZy+p3SFs1Pytd/jYct4wpv49HiYCqd9Rlc5ZVdk0V+8Yzv6jR5Blk3TRmPL1ft69TxP0IMZGJ+WPFU2BFhww==",
      "dev": true,
      "requires": {
        "end-of-stream": "^1.1.0",
        "once": "^1.3.1"
      }
    },
    "pumpify": {
      "version": "1.5.1",
      "resolved": "https://registry.npmjs.org/pumpify/-/pumpify-1.5.1.tgz",
      "integrity": "sha512-oClZI37HvuUJJxSKKrC17bZ9Cu0ZYhEAGPsPUy9KlMUmv9dKX2o77RUmq7f3XjIxbwyGwYzbzQ1L2Ks8sIradQ==",
      "dev": true,
      "requires": {
        "duplexify": "^3.6.0",
        "inherits": "^2.0.3",
        "pump": "^2.0.0"
      },
      "dependencies": {
        "pump": {
          "version": "2.0.1",
          "resolved": "https://registry.npmjs.org/pump/-/pump-2.0.1.tgz",
          "integrity": "sha512-ruPMNRkN3MHP1cWJc9OWr+T/xDP0jhXYCLfJcBuX54hhfIBnaQmAUMfDcG4DM5UMWByBbJY69QSphm3jtDKIkA==",
          "dev": true,
          "requires": {
            "end-of-stream": "^1.1.0",
            "once": "^1.3.1"
          }
        }
      }
    },
    "punycode": {
      "version": "2.1.1",
      "resolved": "https://registry.npmjs.org/punycode/-/punycode-2.1.1.tgz",
      "integrity": "sha512-XRsRjdf+j5ml+y/6GKHPZbrF/8p2Yga0JPtdqTIY2Xe5ohJPD9saDJJLPvp9+NSBprVvevdXZybnj2cv8OEd0A==",
      "dev": true
    },
    "pupa": {
      "version": "2.0.1",
      "resolved": "https://registry.npmjs.org/pupa/-/pupa-2.0.1.tgz",
      "integrity": "sha512-hEJH0s8PXLY/cdXh66tNEQGndDrIKNqNC5xmrysZy3i5C3oEoLna7YAOad+7u125+zH1HNXUmGEkrhb3c2VriA==",
      "dev": true,
      "requires": {
        "escape-goat": "^2.0.0"
      }
    },
    "pxls": {
      "version": "2.3.2",
      "resolved": "https://registry.npmjs.org/pxls/-/pxls-2.3.2.tgz",
      "integrity": "sha512-pQkwgbLqWPcuES5iEmGa10OlCf5xG0blkIF3dg7PpRZShbTYcvAdfFfGL03SMrkaSUaa/V0UpN9HWg40O2AIIw==",
      "requires": {
        "arr-flatten": "^1.1.0",
        "compute-dims": "^1.1.0",
        "flip-pixels": "^1.0.2",
        "is-browser": "^2.1.0",
        "is-buffer": "^2.0.3",
        "to-uint8": "^1.4.1"
      },
      "dependencies": {
        "is-buffer": {
          "version": "2.0.4",
          "resolved": "https://registry.npmjs.org/is-buffer/-/is-buffer-2.0.4.tgz",
          "integrity": "sha512-Kq1rokWXOPXWuaMAqZiJW4XxsmD9zGx9q4aePabbn3qCRGedtH7Cm+zV8WETitMfu1wdh+Rvd6w5egwSngUX2A=="
        }
      }
    },
    "q": {
      "version": "1.5.1",
      "resolved": "https://registry.npmjs.org/q/-/q-1.5.1.tgz",
      "integrity": "sha1-fjL3W0E4EpHQRhHxvxQQmsAGUdc=",
      "dev": true
    },
    "qs": {
      "version": "6.7.0",
      "resolved": "https://registry.npmjs.org/qs/-/qs-6.7.0.tgz",
      "integrity": "sha512-VCdBRNFTX1fyE7Nb6FYoURo/SPe62QCaAyzJvUjwRaIsc+NePBEniHlvxFmmX56+HZphIGtV0XeCirBtpDrTyQ=="
    },
    "quantize": {
      "version": "1.0.2",
      "resolved": "https://registry.npmjs.org/quantize/-/quantize-1.0.2.tgz",
      "integrity": "sha1-0lrCAKd7bXD0ASfKFxoQ4zyFRt4="
    },
    "quat-slerp": {
      "version": "1.0.1",
      "resolved": "https://registry.npmjs.org/quat-slerp/-/quat-slerp-1.0.1.tgz",
      "integrity": "sha1-K6oVzjprvcMkHZcusXKDE57Wnyk=",
      "requires": {
        "gl-quat": "^1.0.0"
      }
    },
    "query-string": {
      "version": "4.3.4",
      "resolved": "https://registry.npmjs.org/query-string/-/query-string-4.3.4.tgz",
      "integrity": "sha1-u7aTucqRXCMlFbIosaArYJBD2+s=",
      "dev": true,
      "requires": {
        "object-assign": "^4.1.0",
        "strict-uri-encode": "^1.0.0"
      }
    },
    "querystring": {
      "version": "0.2.0",
      "resolved": "https://registry.npmjs.org/querystring/-/querystring-0.2.0.tgz",
      "integrity": "sha1-sgmEkgO7Jd+CDadW50cAWHhSFiA=",
      "dev": true
    },
    "querystring-es3": {
      "version": "0.2.1",
      "resolved": "https://registry.npmjs.org/querystring-es3/-/querystring-es3-0.2.1.tgz",
      "integrity": "sha1-nsYfeQSYdXB9aUFFlv2Qek1xHnM=",
      "dev": true
    },
    "querystringify": {
      "version": "2.1.1",
      "resolved": "https://registry.npmjs.org/querystringify/-/querystringify-2.1.1.tgz",
      "integrity": "sha512-w7fLxIRCRT7U8Qu53jQnJyPkYZIaR4n5151KMfcJlO/A9397Wxb1amJvROTK6TOnp7PfoAmg/qXiNHI+08jRfA==",
      "dev": true
    },
    "quickselect": {
      "version": "2.0.0",
      "resolved": "https://registry.npmjs.org/quickselect/-/quickselect-2.0.0.tgz",
      "integrity": "sha512-RKJ22hX8mHe3Y6wH/N3wCM6BWtjaxIyyUIkpHOvfFnxdI4yD4tBXEBKSbriGujF6jnSVkJrffuo6vxACiSSxIw=="
    },
    "raf": {
      "version": "3.4.1",
      "resolved": "https://registry.npmjs.org/raf/-/raf-3.4.1.tgz",
      "integrity": "sha512-Sq4CW4QhwOHE8ucn6J34MqtZCeWFP2aQSmrlroYgqAV1PjStIhJXxYuTgUIfkEk7zTLjmIjLmU5q+fbD1NnOJA==",
      "requires": {
        "performance-now": "^2.1.0"
      }
    },
    "randombytes": {
      "version": "2.1.0",
      "resolved": "https://registry.npmjs.org/randombytes/-/randombytes-2.1.0.tgz",
      "integrity": "sha512-vYl3iOX+4CKUWuxGi9Ukhie6fsqXqS9FE2Zaic4tNFD2N2QQaXOMFbuKK4QmDHC0JO6B1Zp41J0LpT0oR68amQ==",
      "dev": true,
      "requires": {
        "safe-buffer": "^5.1.0"
      }
    },
    "randomfill": {
      "version": "1.0.4",
      "resolved": "https://registry.npmjs.org/randomfill/-/randomfill-1.0.4.tgz",
      "integrity": "sha512-87lcbR8+MhcWcUiQ+9e+Rwx8MyR2P7qnt15ynUlbm3TU/fjbgz4GsvfSUDTemtCCtVCqb4ZcEFlyPNTh9bBTLw==",
      "dev": true,
      "requires": {
        "randombytes": "^2.0.5",
        "safe-buffer": "^5.1.0"
      }
    },
    "range-parser": {
      "version": "1.2.1",
      "resolved": "https://registry.npmjs.org/range-parser/-/range-parser-1.2.1.tgz",
      "integrity": "sha512-Hrgsx+orqoygnmhFbKaHE6c296J+HTAQXoxEF6gNupROmmGJRoyzfG3ccAveqCBrwr/2yxQ5BVd/GTl5agOwSg=="
    },
    "rat-vec": {
      "version": "1.1.1",
      "resolved": "https://registry.npmjs.org/rat-vec/-/rat-vec-1.1.1.tgz",
      "integrity": "sha1-Dd4rZrezS7G80qI4BerIBth/0X8=",
      "requires": {
        "big-rat": "^1.0.3"
      }
    },
    "raw-body": {
      "version": "2.4.0",
      "resolved": "https://registry.npmjs.org/raw-body/-/raw-body-2.4.0.tgz",
      "integrity": "sha512-4Oz8DUIwdvoa5qMJelxipzi/iJIi40O5cGV1wNYp5hvZP8ZN0T+jiNkL0QepXs+EsQ9XJ8ipEDoiH70ySUJP3Q==",
      "requires": {
        "bytes": "3.1.0",
        "http-errors": "1.7.2",
        "iconv-lite": "0.4.24",
        "unpipe": "1.0.0"
      }
    },
    "rc": {
      "version": "1.2.8",
      "resolved": "https://registry.npmjs.org/rc/-/rc-1.2.8.tgz",
      "integrity": "sha512-y3bGgqKj3QBdxLbLkomlohkvsA8gdAiUQlSBJnBhfn+BPxg4bc62d8TcBW15wavDfgexCgccckhcZvywyQYPOw==",
      "dev": true,
      "requires": {
        "deep-extend": "^0.6.0",
        "ini": "~1.3.0",
        "minimist": "^1.2.0",
        "strip-json-comments": "~2.0.1"
      },
      "dependencies": {
        "strip-json-comments": {
          "version": "2.0.1",
          "resolved": "https://registry.npmjs.org/strip-json-comments/-/strip-json-comments-2.0.1.tgz",
          "integrity": "sha1-PFMZQukIwml8DsNEhYwobHygpgo=",
          "dev": true
        }
      }
    },
    "react-is": {
      "version": "16.13.1",
      "resolved": "https://registry.npmjs.org/react-is/-/react-is-16.13.1.tgz",
      "integrity": "sha512-24e6ynE2H+OKt4kqsOvNd8kBpV65zoxbA4BVsEOB3ARVWQki/DHzaUoC5KuON/BiccDaCCTZBuOcfZs70kR8bQ==",
      "dev": true
    },
    "read-pkg": {
      "version": "4.0.1",
      "resolved": "https://registry.npmjs.org/read-pkg/-/read-pkg-4.0.1.tgz",
      "integrity": "sha1-ljYlN48+HE1IyFhytabsfV0JMjc=",
      "dev": true,
      "requires": {
        "normalize-package-data": "^2.3.2",
        "parse-json": "^4.0.0",
        "pify": "^3.0.0"
      },
      "dependencies": {
        "pify": {
          "version": "3.0.0",
          "resolved": "https://registry.npmjs.org/pify/-/pify-3.0.0.tgz",
          "integrity": "sha1-5aSs0sEB/fPZpNB/DbxNtJ3SgXY=",
          "dev": true
        }
      }
    },
    "read-pkg-up": {
      "version": "1.0.1",
      "resolved": "https://registry.npmjs.org/read-pkg-up/-/read-pkg-up-1.0.1.tgz",
      "integrity": "sha1-nWPBMnbAZZGNV/ACpX9AobZD+wI=",
      "dev": true,
      "requires": {
        "find-up": "^1.0.0",
        "read-pkg": "^1.0.0"
      },
      "dependencies": {
        "find-up": {
          "version": "1.1.2",
          "resolved": "https://registry.npmjs.org/find-up/-/find-up-1.1.2.tgz",
          "integrity": "sha1-ay6YIrGizgpgq2TWEOzK1TyyTQ8=",
          "dev": true,
          "requires": {
            "path-exists": "^2.0.0",
            "pinkie-promise": "^2.0.0"
          }
        },
        "path-exists": {
          "version": "2.1.0",
          "resolved": "https://registry.npmjs.org/path-exists/-/path-exists-2.1.0.tgz",
          "integrity": "sha1-D+tsZPD8UY2adU3V77YscCJ2H0s=",
          "dev": true,
          "requires": {
            "pinkie-promise": "^2.0.0"
          }
        },
        "path-type": {
          "version": "1.1.0",
          "resolved": "https://registry.npmjs.org/path-type/-/path-type-1.1.0.tgz",
          "integrity": "sha1-WcRPfuSR2nBNpBXaWkBwuk+P5EE=",
          "dev": true,
          "requires": {
            "graceful-fs": "^4.1.2",
            "pify": "^2.0.0",
            "pinkie-promise": "^2.0.0"
          }
        },
        "pify": {
          "version": "2.3.0",
          "resolved": "https://registry.npmjs.org/pify/-/pify-2.3.0.tgz",
          "integrity": "sha1-7RQaasBDqEnqWISY59yosVMw6Qw=",
          "dev": true
        },
        "read-pkg": {
          "version": "1.1.0",
          "resolved": "https://registry.npmjs.org/read-pkg/-/read-pkg-1.1.0.tgz",
          "integrity": "sha1-9f+qXs0pyzHAR0vKfXVra7KePyg=",
          "dev": true,
          "requires": {
            "load-json-file": "^1.0.0",
            "normalize-package-data": "^2.3.2",
            "path-type": "^1.0.0"
          }
        }
      }
    },
    "readable-stream": {
      "version": "2.3.7",
      "resolved": "https://registry.npmjs.org/readable-stream/-/readable-stream-2.3.7.tgz",
      "integrity": "sha512-Ebho8K4jIbHAxnuxi7o42OrZgF/ZTNcsZj6nRKyUmkhLFq8CHItp/fy6hQZuZmP/n3yZ9VBUbp4zz/mX8hmYPw==",
      "requires": {
        "core-util-is": "~1.0.0",
        "inherits": "~2.0.3",
        "isarray": "~1.0.0",
        "process-nextick-args": "~2.0.0",
        "safe-buffer": "~5.1.1",
        "string_decoder": "~1.1.1",
        "util-deprecate": "~1.0.1"
      }
    },
    "readdirp": {
      "version": "3.4.0",
      "resolved": "https://registry.npmjs.org/readdirp/-/readdirp-3.4.0.tgz",
      "integrity": "sha512-0xe001vZBnJEK+uKcj8qOhyAKPzIT+gStxWr3LCB0DwcXR5NZJ3IaC+yGnHCYzB/S7ov3m3EEbZI2zeNvX+hGQ==",
      "dev": true,
      "requires": {
        "picomatch": "^2.2.1"
      }
    },
    "redent": {
      "version": "1.0.0",
      "resolved": "https://registry.npmjs.org/redent/-/redent-1.0.0.tgz",
      "integrity": "sha1-z5Fqsf1fHxbfsggi3W7H9zDCr94=",
      "dev": true,
      "requires": {
        "indent-string": "^2.1.0",
        "strip-indent": "^1.0.1"
      }
    },
    "reduce-simplicial-complex": {
      "version": "1.0.0",
      "resolved": "https://registry.npmjs.org/reduce-simplicial-complex/-/reduce-simplicial-complex-1.0.0.tgz",
      "integrity": "sha1-dNaWovg196bc2SBl/YxRgfLt+Lw=",
      "requires": {
        "cell-orientation": "^1.0.1",
        "compare-cell": "^1.0.0",
        "compare-oriented-cell": "^1.0.1"
      }
    },
    "regenerate": {
      "version": "1.4.1",
      "resolved": "https://registry.npmjs.org/regenerate/-/regenerate-1.4.1.tgz",
      "integrity": "sha512-j2+C8+NtXQgEKWk49MMP5P/u2GhnahTtVkRIHr5R5lVRlbKvmQ+oS+A5aLKWp2ma5VkT8sh6v+v4hbH0YHR66A=="
    },
    "regenerate-unicode-properties": {
      "version": "8.2.0",
      "resolved": "https://registry.npmjs.org/regenerate-unicode-properties/-/regenerate-unicode-properties-8.2.0.tgz",
      "integrity": "sha512-F9DjY1vKLo/tPePDycuH3dn9H1OTPIkVD9Kz4LODu+F2C75mgjAJ7x/gwy6ZcSNRAAkhNlJSOHRe8k3p+K9WhA==",
      "requires": {
        "regenerate": "^1.4.0"
      }
    },
    "regenerator-runtime": {
      "version": "0.11.1",
      "resolved": "https://registry.npmjs.org/regenerator-runtime/-/regenerator-runtime-0.11.1.tgz",
      "integrity": "sha512-MguG95oij0fC3QV3URf4V2SDYGJhJnJGqvIIgdECeODCT98wSWDAJ94SSuVpYQUoTcGUIL6L4yNB7j1DFFHSBg=="
    },
    "regex-not": {
      "version": "1.0.2",
      "resolved": "https://registry.npmjs.org/regex-not/-/regex-not-1.0.2.tgz",
      "integrity": "sha512-J6SDjUgDxQj5NusnOtdFxDwN/+HWykR8GELwctJ7mdqhcyy1xEc4SRFHUXvxTp661YaVKAjfRLZ9cCqS6tn32A==",
      "dev": true,
      "requires": {
        "extend-shallow": "^3.0.2",
        "safe-regex": "^1.1.0"
      }
    },
    "regex-regex": {
      "version": "1.0.0",
      "resolved": "https://registry.npmjs.org/regex-regex/-/regex-regex-1.0.0.tgz",
      "integrity": "sha1-kEih6uuHD01IDavHb8Qs3MC8OnI="
    },
    "regexp.prototype.flags": {
      "version": "1.3.0",
      "resolved": "https://registry.npmjs.org/regexp.prototype.flags/-/regexp.prototype.flags-1.3.0.tgz",
      "integrity": "sha512-2+Q0C5g951OlYlJz6yu5/M33IcsESLlLfsyIaLJaG4FA2r4yP8MvVMJUUP/fVBkSpbbbZlS5gynbEWLipiiXiQ==",
      "requires": {
        "define-properties": "^1.1.3",
        "es-abstract": "^1.17.0-next.1"
      }
    },
    "regexpp": {
      "version": "2.0.1",
      "resolved": "https://registry.npmjs.org/regexpp/-/regexpp-2.0.1.tgz",
      "integrity": "sha512-lv0M6+TkDVniA3aD1Eg0DVpfU/booSu7Eev3TDO/mZKHBfVjgCGTV4t4buppESEYDtkArYFOxTJWv6S5C+iaNw==",
      "dev": true
    },
    "regexpu-core": {
      "version": "4.7.0",
      "resolved": "https://registry.npmjs.org/regexpu-core/-/regexpu-core-4.7.0.tgz",
      "integrity": "sha512-TQ4KXRnIn6tz6tjnrXEkD/sshygKH/j5KzK86X8MkeHyZ8qst/LZ89j3X4/8HEIfHANTFIP/AbXakeRhWIl5YQ==",
      "requires": {
        "regenerate": "^1.4.0",
        "regenerate-unicode-properties": "^8.2.0",
        "regjsgen": "^0.5.1",
        "regjsparser": "^0.6.4",
        "unicode-match-property-ecmascript": "^1.0.4",
        "unicode-match-property-value-ecmascript": "^1.2.0"
      }
    },
    "registry-auth-token": {
      "version": "4.2.0",
      "resolved": "https://registry.npmjs.org/registry-auth-token/-/registry-auth-token-4.2.0.tgz",
      "integrity": "sha512-P+lWzPrsgfN+UEpDS3U8AQKg/UjZX6mQSJueZj3EK+vNESoqBSpBUD3gmu4sF9lOsjXWjF11dQKUqemf3veq1w==",
      "dev": true,
      "requires": {
        "rc": "^1.2.8"
      }
    },
    "registry-url": {
      "version": "5.1.0",
      "resolved": "https://registry.npmjs.org/registry-url/-/registry-url-5.1.0.tgz",
      "integrity": "sha512-8acYXXTI0AkQv6RAOjE3vOaIXZkT9wo4LOFbBKYQEEnnMNBpKqdUrI6S4NT0KPIo/WVvJ5tE/X5LF/TQUf0ekw==",
      "dev": true,
      "requires": {
        "rc": "^1.2.8"
      }
    },
    "regjsgen": {
      "version": "0.5.2",
      "resolved": "https://registry.npmjs.org/regjsgen/-/regjsgen-0.5.2.tgz",
      "integrity": "sha512-OFFT3MfrH90xIW8OOSyUrk6QHD5E9JOTeGodiJeBS3J6IwlgzJMNE/1bZklWz5oTg+9dCMyEetclvCVXOPoN3A=="
    },
    "regjsparser": {
      "version": "0.6.4",
      "resolved": "https://registry.npmjs.org/regjsparser/-/regjsparser-0.6.4.tgz",
      "integrity": "sha512-64O87/dPDgfk8/RQqC4gkZoGyyWFIEUTTh80CU6CWuK5vkCGyekIx+oKcEIYtP/RAxSQltCZHCNu/mdd7fqlJw==",
      "requires": {
        "jsesc": "~0.5.0"
      }
    },
    "regl": {
      "version": "1.6.1",
      "resolved": "https://registry.npmjs.org/regl/-/regl-1.6.1.tgz",
      "integrity": "sha512-7Z9rmpEqmLNwC9kCYCyfyu47eWZaQWeNpwZfwz99QueXN8B/Ow40DB0N+OeUeM/yu9pZAB01+JgJ+XghGveVoA=="
    },
    "regl-error2d": {
      "version": "2.0.10",
      "resolved": "https://registry.npmjs.org/regl-error2d/-/regl-error2d-2.0.10.tgz",
      "integrity": "sha512-5s9QIOGOYLmfZXDivHskbztdmzMskvTiq6Xzq/ijSpAoWm/Utm2ppzv/cyy8FjpnEThqEFJC8XA8jW2+pSOVNw==",
      "requires": {
        "array-bounds": "^1.0.1",
        "bubleify": "^2.0.0",
        "color-normalize": "^1.5.0",
        "flatten-vertex-data": "^1.0.2",
        "object-assign": "^4.1.1",
        "pick-by-alias": "^1.2.0",
        "to-float32": "^1.0.1",
        "update-diff": "^1.1.0"
      },
      "dependencies": {
        "acorn": {
          "version": "6.4.1",
          "resolved": "https://registry.npmjs.org/acorn/-/acorn-6.4.1.tgz",
          "integrity": "sha512-ZVA9k326Nwrj3Cj9jlh3wGFutC2ZornPNARZwsNYqQYgN0EsV2d53w5RN/co65Ohn4sUAUtb1rSUAOD6XN9idA=="
        },
        "buble": {
          "version": "0.20.0",
          "resolved": "https://registry.npmjs.org/buble/-/buble-0.20.0.tgz",
          "integrity": "sha512-/1gnaMQE8xvd5qsNBl+iTuyjJ9XxeaVxAMF86dQ4EyxFJOZtsgOS8Ra+7WHgZTam5IFDtt4BguN0sH0tVTKrOw==",
          "requires": {
            "acorn": "^6.4.1",
            "acorn-dynamic-import": "^4.0.0",
            "acorn-jsx": "^5.2.0",
            "chalk": "^2.4.2",
            "magic-string": "^0.25.7",
            "minimist": "^1.2.5",
            "regexpu-core": "4.5.4"
          }
        },
        "bubleify": {
          "version": "2.0.0",
          "resolved": "https://registry.npmjs.org/bubleify/-/bubleify-2.0.0.tgz",
          "integrity": "sha512-KikXZ8ADBJBENEkGA61zGznzz8Gy1GVzNCBBM2ipTHSpNolEZwafe0ZVcbcaVWpubS+5C/hd9MDLPc4bDQfohA==",
          "requires": {
            "buble": "^0.20.0"
          }
        },
        "regexpu-core": {
          "version": "4.5.4",
          "resolved": "https://registry.npmjs.org/regexpu-core/-/regexpu-core-4.5.4.tgz",
          "integrity": "sha512-BtizvGtFQKGPUcTy56o3nk1bGRp4SZOTYrDtGNlqCQufptV5IkkLN6Emw+yunAJjzf+C9FQFtvq7IoA3+oMYHQ==",
          "requires": {
            "regenerate": "^1.4.0",
            "regenerate-unicode-properties": "^8.0.2",
            "regjsgen": "^0.5.0",
            "regjsparser": "^0.6.0",
            "unicode-match-property-ecmascript": "^1.0.4",
            "unicode-match-property-value-ecmascript": "^1.1.0"
          }
        }
      }
    },
    "regl-line2d": {
      "version": "3.0.17",
      "resolved": "https://registry.npmjs.org/regl-line2d/-/regl-line2d-3.0.17.tgz",
      "integrity": "sha512-lBIwb6qxmQQzddwHIt5XZx8/OsRIukcFRPvaF2sQ33QSUtTKxoEp4P82Zyhbih8CEIMNtw4EyWD1e8znBEDM9Q==",
      "requires": {
        "array-bounds": "^1.0.1",
        "array-normalize": "^1.1.4",
        "bubleify": "^2.0.0",
        "color-normalize": "^1.5.0",
        "earcut": "^2.1.5",
        "es6-weak-map": "^2.0.3",
        "flatten-vertex-data": "^1.0.2",
        "glslify": "^7.0.0",
        "object-assign": "^4.1.1",
        "parse-rect": "^1.2.0",
        "pick-by-alias": "^1.2.0",
        "to-float32": "^1.0.1"
      },
      "dependencies": {
        "acorn": {
          "version": "6.4.1",
          "resolved": "https://registry.npmjs.org/acorn/-/acorn-6.4.1.tgz",
          "integrity": "sha512-ZVA9k326Nwrj3Cj9jlh3wGFutC2ZornPNARZwsNYqQYgN0EsV2d53w5RN/co65Ohn4sUAUtb1rSUAOD6XN9idA=="
        },
        "buble": {
          "version": "0.20.0",
          "resolved": "https://registry.npmjs.org/buble/-/buble-0.20.0.tgz",
          "integrity": "sha512-/1gnaMQE8xvd5qsNBl+iTuyjJ9XxeaVxAMF86dQ4EyxFJOZtsgOS8Ra+7WHgZTam5IFDtt4BguN0sH0tVTKrOw==",
          "requires": {
            "acorn": "^6.4.1",
            "acorn-dynamic-import": "^4.0.0",
            "acorn-jsx": "^5.2.0",
            "chalk": "^2.4.2",
            "magic-string": "^0.25.7",
            "minimist": "^1.2.5",
            "regexpu-core": "4.5.4"
          }
        },
        "bubleify": {
          "version": "2.0.0",
          "resolved": "https://registry.npmjs.org/bubleify/-/bubleify-2.0.0.tgz",
          "integrity": "sha512-KikXZ8ADBJBENEkGA61zGznzz8Gy1GVzNCBBM2ipTHSpNolEZwafe0ZVcbcaVWpubS+5C/hd9MDLPc4bDQfohA==",
          "requires": {
            "buble": "^0.20.0"
          }
        },
        "regexpu-core": {
          "version": "4.5.4",
          "resolved": "https://registry.npmjs.org/regexpu-core/-/regexpu-core-4.5.4.tgz",
          "integrity": "sha512-BtizvGtFQKGPUcTy56o3nk1bGRp4SZOTYrDtGNlqCQufptV5IkkLN6Emw+yunAJjzf+C9FQFtvq7IoA3+oMYHQ==",
          "requires": {
            "regenerate": "^1.4.0",
            "regenerate-unicode-properties": "^8.0.2",
            "regjsgen": "^0.5.0",
            "regjsparser": "^0.6.0",
            "unicode-match-property-ecmascript": "^1.0.4",
            "unicode-match-property-value-ecmascript": "^1.1.0"
          }
        }
      }
    },
    "regl-scatter2d": {
      "version": "3.1.8",
      "resolved": "https://registry.npmjs.org/regl-scatter2d/-/regl-scatter2d-3.1.8.tgz",
      "integrity": "sha512-Z9MYAUx9t8e3MsiHBbJAEstbIqauXxzcL9DmuKXQuRWfCMF2DBytYJtE0FpbQU6639wEMAJ54SEIlISWF8sQ2g==",
      "requires": {
        "array-range": "^1.0.1",
        "array-rearrange": "^2.2.2",
        "clamp": "^1.0.1",
        "color-id": "^1.1.0",
        "color-normalize": "1.5.0",
        "color-rgba": "^2.1.1",
        "flatten-vertex-data": "^1.0.2",
        "glslify": "^7.0.0",
        "image-palette": "^2.1.0",
        "is-iexplorer": "^1.0.0",
        "object-assign": "^4.1.1",
        "parse-rect": "^1.2.0",
        "pick-by-alias": "^1.2.0",
        "point-cluster": "^3.1.8",
        "to-float32": "^1.0.1",
        "update-diff": "^1.1.0"
      }
    },
    "regl-splom": {
      "version": "1.0.9",
      "resolved": "https://registry.npmjs.org/regl-splom/-/regl-splom-1.0.9.tgz",
      "integrity": "sha512-/sAka6KtShAi933xCN+qlSreHw7uoqKRyH6eoTkio1U//N/c5Jxc7idj2bTFeJ1Z2npDNoTuxircbR8TSvt9Cg==",
      "requires": {
        "array-bounds": "^1.0.1",
        "array-range": "^1.0.1",
        "bubleify": "^2.0.0",
        "color-alpha": "^1.0.4",
        "defined": "^1.0.0",
        "flatten-vertex-data": "^1.0.2",
        "left-pad": "^1.3.0",
        "parse-rect": "^1.2.0",
        "pick-by-alias": "^1.2.0",
        "point-cluster": "^3.1.8",
        "raf": "^3.4.1",
        "regl-scatter2d": "^3.1.2"
      },
      "dependencies": {
        "acorn": {
          "version": "6.4.1",
          "resolved": "https://registry.npmjs.org/acorn/-/acorn-6.4.1.tgz",
          "integrity": "sha512-ZVA9k326Nwrj3Cj9jlh3wGFutC2ZornPNARZwsNYqQYgN0EsV2d53w5RN/co65Ohn4sUAUtb1rSUAOD6XN9idA=="
        },
        "buble": {
          "version": "0.20.0",
          "resolved": "https://registry.npmjs.org/buble/-/buble-0.20.0.tgz",
          "integrity": "sha512-/1gnaMQE8xvd5qsNBl+iTuyjJ9XxeaVxAMF86dQ4EyxFJOZtsgOS8Ra+7WHgZTam5IFDtt4BguN0sH0tVTKrOw==",
          "requires": {
            "acorn": "^6.4.1",
            "acorn-dynamic-import": "^4.0.0",
            "acorn-jsx": "^5.2.0",
            "chalk": "^2.4.2",
            "magic-string": "^0.25.7",
            "minimist": "^1.2.5",
            "regexpu-core": "4.5.4"
          }
        },
        "bubleify": {
          "version": "2.0.0",
          "resolved": "https://registry.npmjs.org/bubleify/-/bubleify-2.0.0.tgz",
          "integrity": "sha512-KikXZ8ADBJBENEkGA61zGznzz8Gy1GVzNCBBM2ipTHSpNolEZwafe0ZVcbcaVWpubS+5C/hd9MDLPc4bDQfohA==",
          "requires": {
            "buble": "^0.20.0"
          }
        },
        "regexpu-core": {
          "version": "4.5.4",
          "resolved": "https://registry.npmjs.org/regexpu-core/-/regexpu-core-4.5.4.tgz",
          "integrity": "sha512-BtizvGtFQKGPUcTy56o3nk1bGRp4SZOTYrDtGNlqCQufptV5IkkLN6Emw+yunAJjzf+C9FQFtvq7IoA3+oMYHQ==",
          "requires": {
            "regenerate": "^1.4.0",
            "regenerate-unicode-properties": "^8.0.2",
            "regjsgen": "^0.5.0",
            "regjsparser": "^0.6.0",
            "unicode-match-property-ecmascript": "^1.0.4",
            "unicode-match-property-value-ecmascript": "^1.1.0"
          }
        }
      }
    },
    "relateurl": {
      "version": "0.2.7",
      "resolved": "https://registry.npmjs.org/relateurl/-/relateurl-0.2.7.tgz",
      "integrity": "sha1-VNvzd+UUQKypCkzSdGANP/LYiKk=",
      "dev": true
    },
    "remove-trailing-separator": {
      "version": "1.1.0",
      "resolved": "https://registry.npmjs.org/remove-trailing-separator/-/remove-trailing-separator-1.1.0.tgz",
      "integrity": "sha1-wkvOKig62tW8P1jg1IJJuSN52O8=",
      "dev": true
    },
    "renderkid": {
      "version": "2.0.3",
      "resolved": "https://registry.npmjs.org/renderkid/-/renderkid-2.0.3.tgz",
      "integrity": "sha512-z8CLQp7EZBPCwCnncgf9C4XAi3WR0dv+uWu/PjIyhhAb5d6IJ/QZqlHFprHeKT+59//V6BNUsLbvN8+2LarxGA==",
      "dev": true,
      "requires": {
        "css-select": "^1.1.0",
        "dom-converter": "^0.2",
        "htmlparser2": "^3.3.0",
        "strip-ansi": "^3.0.0",
        "utila": "^0.4.0"
      },
      "dependencies": {
        "ansi-regex": {
          "version": "2.1.1",
          "resolved": "https://registry.npmjs.org/ansi-regex/-/ansi-regex-2.1.1.tgz",
          "integrity": "sha1-w7M6te42DYbg5ijwRorn7yfWVN8=",
          "dev": true
        },
        "strip-ansi": {
          "version": "3.0.1",
          "resolved": "https://registry.npmjs.org/strip-ansi/-/strip-ansi-3.0.1.tgz",
          "integrity": "sha1-ajhfuIU9lS1f8F0Oiq+UJ43GPc8=",
          "dev": true,
          "requires": {
            "ansi-regex": "^2.0.0"
          }
        }
      }
    },
    "repeat-element": {
      "version": "1.1.3",
      "resolved": "https://registry.npmjs.org/repeat-element/-/repeat-element-1.1.3.tgz",
      "integrity": "sha512-ahGq0ZnV5m5XtZLMb+vP76kcAM5nkLqk0lpqAuojSKGgQtn4eRi4ZZGm2olo2zKFH+sMsWaqOCW1dqAnOru72g==",
      "dev": true
    },
    "repeat-string": {
      "version": "1.6.1",
      "resolved": "https://registry.npmjs.org/repeat-string/-/repeat-string-1.6.1.tgz",
      "integrity": "sha1-jcrkcOHIirwtYA//Sndihtp15jc="
    },
    "repeating": {
      "version": "2.0.1",
      "resolved": "https://registry.npmjs.org/repeating/-/repeating-2.0.1.tgz",
      "integrity": "sha1-UhTFOpJtNVJwdSf7q0FdvAjQbdo=",
      "dev": true,
      "requires": {
        "is-finite": "^1.0.0"
      }
    },
[truncated: 136,633 more chars]
