# Supplementary material for: Systematic detection of brain protein-coding genes under positive selection during primate evolution and their roles in cognition
Source: Genome Res. 2021 Mar;31(3):484–96. doi: 10.1101/gr.262113.120 (PMC7919455; doi:10.1101/gr.262113.120)
Supplement: Supplemental Material [file supp_gr.262113.120_Supplemental_Material.zip › package.json]

{
  "name": "genevo",
  "version": "1.0.0",
  "description": "The website of the GenEvo project conducted at the Pasteur institute",
  "main": "src/app.js",
  "scripts": {
    "start": "npm run build && node src/app.js",
    "test": "echo \"Error: no test specified\" && exit 1",
    "build": "webpack --config src/public/webpack.config.js",
    "dev": "concurrently 'npm:dev-front' 'npm:dev-back'",
    "dev-front": "webpack-dev-server --config src/public/webpack.config.js",
    "dev-back": "nodemon --use-strict src/app.js",
    "lint": "ls-lint && standard | snazzy",
    "lint-fix": "standard --fix | snazzy"
  },
  "standard": {
    "ignore": [
      "src/public/app/lib/*"
    ]
  },
  "repository": {
    "type": "git",
    "url": "https://github.com/GHFC/genevo.git"
  },
  "keywords": [
    "genes",
    "genetics",
    "genome",
    "brain",
    "evolution",
    "primates",
    "data-visualization"
  ],
  "author": {
    "name": "Simon Malesys",
    "email": "simon.malesys@pasteur.fr",
    "url": "https://research.pasteur.fr/en/member/simon-malesys/"
  },
  "bugs": "simon.malesys@pasteur.fr",
  "license": "GPL-3.0",
  "dependencies": {
    "axios": "^0.19.2",
    "cors": "^2.8.5",
    "element-ui": "^2.13.0",
    "express": "^4.17.1",
    "helmet": "^4.0.0",
    "intro.js": "^2.9.3",
    "mongodb": "^3.5.2",
    "normalize.css": "^8.0.1",
    "plotly.js": "^1.52.1",
    "plotly.js-cartesian-dist": "^1.52.1",
    "vue": "^2.6.11",
    "vue-introjs": "^1.3.2",
    "vuex": "^3.1.2"
  },
  "devDependencies": {
    "@babel/core": "^7.8.3",
    "@ls-lint/ls-lint": "^1.9.2",
    "babel-eslint": "^10.0.3",
    "babel-loader": "^8.0.5",
    "clean-webpack-plugin": "^3.0.0",
    "concurrently": "^5.0.2",
    "copy-webpack-plugin": "^5.1.1",
    "css-loader": "^3.4.2",
    "eslint": "^6.8.0",
    "eslint-plugin-vue": "^6.1.2",
    "file-loader": "^4.0.0",
    "html-webpack-plugin": "^3.2.0",
    "mini-css-extract-plugin": "0.8.0",
    "node-sass": "^4.13.1",
    "nodemon": "^2.0.2",
    "optimize-css-assets-webpack-plugin": "^5.0.3",
    "sass-loader": "^8.0.2",
    "snazzy": "^8.0.0",
    "standard": "^14.3.4",
    "url-loader": "^3.0.0",
    "vue-loader": "^15.8.3",
    "vue-template-compiler": "^2.6.11",
    "webpack": "^4.41.5",
    "webpack-cli": "^3.3.10",
    "webpack-dev-server": "^3.10.1"
  }
}
