# Supplementary material for: Systematic detection of brain protein-coding genes under positive selection during primate evolution and their roles in cognition
Source: Genome Res. 2021 Mar;31(3):484–96. doi: 10.1101/gr.262113.120 (PMC7919455; doi:10.1101/gr.262113.120)
Supplement: Supplemental Material [file supp_gr.262113.120_Supplemental_Material.zip › README.md]

# GenEvo

The website of the [GenEvo project](https://research.pasteur.fr/fr/project/genevo-project), conducted at the [Institut Pasteur](https://www.pasteur.fr/en) of Paris.

Visit it here: http://genevo.pasteur.fr/

The related Article: https://www.biorxiv.org/content/10.1101/658658v2

## Credits

Icons made by [Freepik](https://www.flaticon.com/authors/freepik) from [Flaticon](https://www.flaticon.com).
