# Supplementary material for: Systematic detection of brain protein-coding genes under positive selection during primate evolution and their roles in cognition
Source: Genome Res. 2021 Mar;31(3):484–96. doi: 10.1101/gr.262113.120 (PMC7919455; doi:10.1101/gr.262113.120)
Supplement: Supplemental Material [file supp_gr.262113.120_Supplemental_Material.zip › src/database.js]

// GenEvo
// Copyright (C) 2019 Institut Pasteur
//
// This program is free software: you can redistribute it and/or modify
// it under the terms of the GNU General Public License as published by
// the Free Software Foundation, either version 3 of the License, or
// (at your option) any later version.
//
// This program is distributed in the hope that it will be useful,
// but WITHOUT ANY WARRANTY; without even the implied warranty of
// MERCHANTABILITY or FITNESS FOR A PARTICULAR PURPOSE. See the
// GNU General Public License for more details.
//
// You should have received a copy of the GNU General Public License
// along with this program. If not, see <http://www.gnu.org/licenses/>.

// =========================================================================
// Handle the MongoDB connection and return the connected database.
// =========================================================================

const MongoClient = require('mongodb').MongoClient
const format = require('util').format
const log = require('./utils/logger.js')

// Configuration
// =========================================================================

const host = process.env.GENEVO_DB_HOST || 'localhost'
const port = process.env.GENEVO_DB_PORT || 27017
const name = process.env.GENEVO_DB_NAME || 'genevo'

const url = format('mongodb://%s:%d/%s', host, port, name)

// Connection
// =========================================================================

exports.connect = function (callback) {
  MongoClient.connect(url, {
    useNewUrlParser: true,
    useUnifiedTopology: true
  }, function (err, client) {
    if (err) {
      log.fatal('Error during the database connection : ' + err.message)
      throw err
    }

    log.info('Connected to database ' + name + ' on port ' + port)

    return callback(null, client)
  })
}
