# Supplementary material for: Systematic detection of brain protein-coding genes under positive selection during primate evolution and their roles in cognition
Source: Genome Res. 2021 Mar;31(3):484–96. doi: 10.1101/gr.262113.120 (PMC7919455; doi:10.1101/gr.262113.120)
Supplement: Supplemental Material [file supp_gr.262113.120_Supplemental_Material.zip › src/router.js]

// GenEvo
// Copyright (C) 2019 Institut Pasteur
//
// This program is free software: you can redistribute it and/or modify
// it under the terms of the GNU General Public License as published by
// the Free Software Foundation, either version 3 of the License, or
// (at your option) any later version.
//
// This program is distributed in the hope that it will be useful,
// but WITHOUT ANY WARRANTY; without even the implied warranty of
// MERCHANTABILITY or FITNESS FOR A PARTICULAR PURPOSE. See the
// GNU General Public License for more details.
//
// You should have received a copy of the GNU General Public License
// along with this program. If not, see <http://www.gnu.org/licenses/>.

// =========================================================================
// Main router
// =========================================================================

const express = require('express')
const requestChecker = require('./controllers/request-checker')
const bootstrap = require('./controllers/bootstrap')
const search = require('./controllers/search')
const downloadFasta = require('./controllers/download-fasta')
const logger = require('./middlewares/log.js')

const router = express.Router()

// Middlewares
// =========================================================================

router.use(logger)

// Routes
// =========================================================================

// Request the database and return the genes
router.get('/search', [
  requestChecker,
  search
])

// Run a bootstrap for the requested genes
router.get('/bootstrap', [
  requestChecker,
  bootstrap
])

// Get a FASTA file for a gene
router.get('/fasta/:file', [
  downloadFasta
])

// =========================================================================

module.exports = router
