# Supplementary material for: Systematic detection of brain protein-coding genes under positive selection during primate evolution and their roles in cognition
Source: Genome Res. 2021 Mar;31(3):484–96. doi: 10.1101/gr.262113.120 (PMC7919455; doi:10.1101/gr.262113.120)
Supplement: Supplemental Material [file supp_gr.262113.120_Supplemental_Material.zip › src/controllers/request-checker.js]

// GenEvo
// Copyright (C) 2019 Institut Pasteur
//
// This program is free software: you can redistribute it and/or modify
// it under the terms of the GNU General Public License as published by
// the Free Software Foundation, either version 3 of the License, or
// (at your option) any later version.
//
// This program is distributed in the hope that it will be useful,
// but WITHOUT ANY WARRANTY; without even the implied warranty of
// MERCHANTABILITY or FITNESS FOR A PARTICULAR PURPOSE. See the
// GNU General Public License for more details.
//
// You should have received a copy of the GNU General Public License
// along with this program. If not, see <http://www.gnu.org/licenses/>.

// =========================================================================
// Check the content of the request
// =========================================================================

module.exports = function (req, res, next) {
  if (!req.query.request && !req.query.genesLists.length) {
    return res.status(400).send('The request cannot be empty.')
  }

  if (req.query.request) {
    if (/[$.]/.test(req.query.request)) {
      return res.status(400).send('Dollars and dots are not allowed for database safety reasons.')
    }

    if (req.query.request.length < 2) {
      return res.status(400).send('The request is too short.')
    }

    if (/(^|\s)\S(\s|$)/.test(req.query.request)) {
      return res.status(400).send('One of the terms is too short.')
    }
  }

  if (req.query.genesLists && !(req.query.genesLists instanceof Array)) {
    return res.status(400).send('The genesLists parameter must be an array.')
  }

  if (!req.query.exactMatch) {
    return res.status(400).send('The exact match parameter is missing.')
  }

  next()
}
