# Supplementary material for: Systematic detection of brain protein-coding genes under positive selection during primate evolution and their roles in cognition
Source: Genome Res. 2021 Mar;31(3):484–96. doi: 10.1101/gr.262113.120 (PMC7919455; doi:10.1101/gr.262113.120)
Supplement: Supplemental Material [file supp_gr.262113.120_Supplemental_Material.zip › src/controllers/search.js]

// GenEvo
// Copyright (C) 2019 Institut Pasteur
//
// This program is free software: you can redistribute it and/or modify
// it under the terms of the GNU General Public License as published by
// the Free Software Foundation, either version 3 of the License, or
// (at your option) any later version.
//
// This program is distributed in the hope that it will be useful,
// but WITHOUT ANY WARRANTY; without even the implied warranty of
// MERCHANTABILITY or FITNESS FOR A PARTICULAR PURPOSE. See the
// GNU General Public License for more details.
//
// You should have received a copy of the GNU General Public License
// along with this program. If not, see <http://www.gnu.org/licenses/>.

// =========================================================================
// Search the database for one or many genes
// =========================================================================

const alphanumSort = require('../utils/alphanum-sort')
const cast = require('../utils/cast')
const log = require('../utils/logger')

// =========================================================================

module.exports = function (req, res) {
  var db = req.app.locals.db // Get the database reference
  var genes = db.collection('genes') // Get the collection
  var entrezList = [] // List of Entrez identifiers
  var geneList = [] // List of gene names
  var exactMatch = cast(req.query.exactMatch) // Match exactly the terms or not
  var orthologs = cast(req.query.orthologs) // Return only the 1-to-1 orthologs genes
  var fields = { _id: 0 } // Do not keep the _id field in the results

  // Split the request terms for the database query
  if (req.query.request) {
    req.query.request
      .match(/[^\s,]+/g)
      .map(function (term) {
        return cast(term)
      })
      .forEach(function (term) {
        if (typeof (term) === 'number') {
          entrezList.push(term)
        } else {
          var regex = ''
          if (exactMatch) regex = new RegExp('^' + term + '$', 'i')
          else regex = new RegExp(term, 'i')
          geneList.push(regex)
        }
      })
  }

  // Build the request
  var query = {
    $or: [
      { EntrezId: { $in: entrezList } },
      { Gene: { $in: geneList } }
    ]
  }

  if (orthologs) {
    query.$and = [
      { 'Chimpanzee.HomologyType': true },
      { 'Gorilla.HomologyType': true },
      { 'Marmoset.HomologyType': true },
      { 'Orangutan.HomologyType': true },
      { 'Macaque.HomologyType': true }
    ]
  }

  // Add the lists to the query, if any
  if (req.query.genesLists) {
    req.query.genesLists.forEach(function (name) {
      var req = {}
      req[name] = true
      query.$or.push(req)
    })
  }

  // Send the request to the database
  genes.find(query)
    .project(fields)
    .toArray(function (err, docs) {
      if (err) {
        log.error(req.ip + ' Error during the request: ' + err.message)
        res.status(500).send(err.message)
      }
      res.status(200).send(docs.sort(alphanumSort))
    })
}
