# Supplementary material for: Systematic detection of brain protein-coding genes under positive selection during primate evolution and their roles in cognition
Source: Genome Res. 2021 Mar;31(3):484–96. doi: 10.1101/gr.262113.120 (PMC7919455; doi:10.1101/gr.262113.120)
Supplement: Supplemental Material [file supp_gr.262113.120_Supplemental_Material.zip › src/controllers/bootstrap/bootstrapping.js]

// GenEvo
// Copyright (C) 2019 Institut Pasteur
//
// This program is free software: you can redistribute it and/or modify
// it under the terms of the GNU General Public License as published by
// the Free Software Foundation, either version 3 of the License, or
// (at your option) any later version.
//
// This program is distributed in the hope that it will be useful,
// but WITHOUT ANY WARRANTY; without even the implied warranty of
// MERCHANTABILITY or FITNESS FOR A PARTICULAR PURPOSE. See the
// GNU General Public License for more details.
//
// You should have received a copy of the GNU General Public License
// along with this program. If not, see <http://www.gnu.org/licenses/>.

// =========================================================================
// The main function to do the bootstrap with the genes
// =========================================================================

const median = require('../../utils/median')

// =========================================================================

module.exports = function (bootstrapBoxes, population, dataField) {
  // The distribution of random medians
  const distribution = []

  // The main bootstrap function
  function bootstrap (bootstrapBoxes, pop, dataField) {
    const dnds = []

    // Get the dNdS of random genes
    // -------------------------------------------------------------

    for (var box in bootstrapBoxes) {
      const genesNumber = bootstrapBoxes[box] // Number of genes with this box
      const reducedPop = pop.filter((gene) => { // Genes in the population with this box
        return gene.BootstrapBox === parseInt(box)
      })

      // Get randomly the proper amount of genes per box
      for (var i = 0; i < genesNumber; i++) {
        const gene = pop[Math.floor(Math.random() * pop.length)]
        dnds.push(gene[dataField])
      }
    }

    // Return the median of those dNdS
    // -------------------------------------------------------------

    return median(dnds)
  }

  // Execute the bootstrap 200 times
  for (var i = 0; i < 200; i++) {
    distribution.push(bootstrap(bootstrapBoxes, population, dataField))
  }

  // Return the sorted result
  return distribution.sort()
}
