# Supplementary material for: Systematic detection of brain protein-coding genes under positive selection during primate evolution and their roles in cognition
Source: Genome Res. 2021 Mar;31(3):484–96. doi: 10.1101/gr.262113.120 (PMC7919455; doi:10.1101/gr.262113.120)
Supplement: Supplemental Material [file supp_gr.262113.120_Supplemental_Material.zip › src/public/webpack.config.js]

// The individuals interface
// Copyright (C) 2019 Institut Pasteur
//
// This program is free software: you can redistribute it and/or modify
// it under the terms of the GNU General Public License as published by
// the Free Software Foundation, either version 3 of the License, or
// (at your option) any later version.
//
// This program is distributed in the hope that it will be useful,
// but WITHOUT ANY WARRANTY; without even the implied warranty of
// MERCHANTABILITY or FITNESS FOR A PARTICULAR PURPOSE. See the
// GNU General Public License for more details.
//
// You should have received a copy of the GNU General Public License
// along with this program. If not, see <http://www.gnu.org/licenses/>.

// =========================================================================
// Webpack configuration
// =========================================================================

const path = require('path')

const { DefinePlugin } = require('webpack')
const { NormalModuleReplacementPlugin } = require('webpack')
const { ProvidePlugin } = require('webpack')
const VueLoaderPlugin = require('vue-loader/lib/plugin')
const HtmlWebpackPlugin = require('html-webpack-plugin')
const MiniCssExtractPlugin = require('mini-css-extract-plugin')
const OptimizeCSSAssetsPlugin = require('optimize-css-assets-webpack-plugin')
const TerserPlugin = require('terser-webpack-plugin')
const CopyPlugin = require('copy-webpack-plugin')
const { CleanWebpackPlugin } = require('clean-webpack-plugin')

const config = require('./config/env')
const appName = process.env.npm_package_name

// =========================================================================

module.exports = {
  mode: config.APP_ENV === 'production' ? 'production' : 'development',
  watch: false,
  watchOptions: {
    ignored: /node_modules/
  },
  context: path.resolve(__dirname),
  entry: [
    './index.js'
  ],
  output: {
    path: path.resolve(__dirname, '../../dist'),
    filename: appName + '.js',
    chunkFilename: '[name].js'
  },
  optimization: {
    minimizer: [
      new TerserPlugin({
        cache: true,
        parallel: true
      }),
      new OptimizeCSSAssetsPlugin()
    ],
    splitChunks: {
      cacheGroups: {
        vendor: {
          test: /[\\/]node_modules[\\/]/,
          name: 'vendors',
          chunks: 'all'
        }
      }
    }
  },
  devServer: {
    contentBase: path.resolve(__dirname, '../../dist'),
    index: appName + '.html',
    port: 8888,
    proxy: {
      '/': 'http://localhost:3000'
    },
    stats: {
      assetsSort: '!size',
      children: false,
      modules: false
    },
    headers: {
      'Access-Control-Allow-Origin': '*'
    }
  },
  stats: {
    assetsSort: '!size',
    children: false,
    modules: false
  },
  plugins: [
    new VueLoaderPlugin(),

    // Generate global constants to be used by the front-end
    new DefinePlugin({
      APP_NAME: JSON.stringify(config.APP_NAME),
      APP_PUBLIC_PATH: JSON.stringify(config.APP_PUBLIC_PATH),
      APP_VERSION: JSON.stringify(config.APP_VERSION),
      APP_DESCRIPTION: JSON.stringify(config.APP_DESCRIPTION),
      APP_CONTACT: JSON.stringify(config.APP_CONTACT)
    }),

    // Remove dist folder after each reload to avoid issues
    new CleanWebpackPlugin(),

    // Put the CSS in a separate chunk
    new MiniCssExtractPlugin({
      filename: appName + '.css',
      chunkFilename: '[name].css'
    }),

    // Generate the main index.html page
    new HtmlWebpackPlugin({
      filename: appName + '.html',
      template: './index.html',
      favicon: 'app/images/favicon.png'
    }),

    // Raw copy of the brainBrowser files and workers
    new CopyPlugin([
      {
        from: 'app/lib/',
        to: path.resolve(__dirname, '../../dist/lib'),
        ignore: [
          'brainbrowser.surface-viewer.min.js'
        ]
      }
    ]),

    // Replace the default Chinese language with english
    new NormalModuleReplacementPlugin(/element-ui[/\\]lib[/\\]locale[/\\]lang[/\\]zh-CN/, 'element-ui/lib/locale/lang/en'),

    // Inject introJS
    new ProvidePlugin({
      introJs: ['intro.js']
    })
  ],
  module: {
    rules: [
      {
        test: /\.vue$/,
        loader: 'vue-loader'
      },
      {
        test: /\.scss$/,
        use: [
          MiniCssExtractPlugin.loader,
          'css-loader',
          'sass-loader'
        ]
      },
      {
        test: /\.css$/,
        use: [
          MiniCssExtractPlugin.loader,
          'css-loader'
        ]
      },
      {
        test: /\.(eot|ttf|woff|woff2|svg|svgz)(\?.+)?$/,
        use: [{
          loader: 'url-loader',
          options: {
            name: '[name].[ext]',
            outputPath: 'fonts/',
            limit: 10000
          }
        }]
      },
      {
        test: /\.(png|jpg|gif)$/,
        use: {
          loader: 'file-loader',
          options: {
            name: '[name].[ext]',
            outputPath: 'images/'
          }
        }
      }
    ]
  }
}
