# Supplementary material for: Systematic detection of brain protein-coding genes under positive selection during primate evolution and their roles in cognition
Source: Genome Res. 2021 Mar;31(3):484–96. doi: 10.1101/gr.262113.120 (PMC7919455; doi:10.1101/gr.262113.120)
Supplement: Supplemental Material [file supp_gr.262113.120_Supplemental_Material.zip › src/public/app/app.js]

// GenEvo
// Copyright (C) 2019 Institut Pasteur
//
// This program is free software: you can redistribute it and/or modify
// it under the terms of the GNU General Public License as published by
// the Free Software Foundation, either version 3 of the License, or
// (at your option) any later version.
//
// This program is distributed in the hope that it will be useful,
// but WITHOUT ANY WARRANTY; without even the implied warranty of
// MERCHANTABILITY or FITNESS FOR A PARTICULAR PURPOSE. See the
// GNU General Public License for more details.
//
// You should have received a copy of the GNU General Public License
// along with this program. If not, see <http://www.gnu.org/licenses/>.

// =========================================================================
// Vue instance handling the main page
// =========================================================================

import Vue from 'vue'
import Alert from 'element-ui/lib/alert'
import Button from 'element-ui/lib/button'
import Card from 'element-ui/lib/card'
import Form from 'element-ui/lib/form'
import FormItem from 'element-ui/lib/form-item'
import Input from 'element-ui/lib/input'
import Notification from 'element-ui/lib/notification'
import Option from 'element-ui/lib/option'
import OptionGroup from 'element-ui/lib/option-group'
import RadioButton from 'element-ui/lib/radio-button'
import RadioGroup from 'element-ui/lib/radio-group'
import Select from 'element-ui/lib/select'
import Switch from 'element-ui/lib/switch'

import VueIntro from 'vue-introjs'
import 'intro.js/introjs.css'

import 'normalize.css'
import './styles/element-theme.scss'
import './styles/fonts.css'

import topbar from './components/topbar/topbar.vue'
import sidebar from './components/sidebar/sidebar.vue'
import bottombar from './components/bottombar/bottombar.vue'
import search from './components/search/search.vue'
import bootstrap from './components/bootstrap/bootstrap.vue'
import dnds from './components/dnds/dnds.vue'
import modernHumans from './components/modern-humans/modern-humans.vue'
import primateEvolution from './components/primate-evolution/primate-evolution.vue'
import introgression from './components/introgression/introgression.vue'
import humanHemisphere from './components/human-hemisphere/human-hemisphere.vue'
import fetalHumanBrain from './components/fetal-human-brain/fetal-human-brain.vue'
import adultHumanBrain from './components/adult-human-brain/adult-human-brain.vue'
import resources from './resources.js'
import store from './store.js'

// =========================================================================

Vue.use(resources)
Vue.use(VueIntro)

// Element-UI components
Vue.use(Alert)
Vue.use(Button)
Vue.use(Card)
Vue.use(Form)
Vue.use(FormItem)
Vue.use(Input)
Vue.use(Option)
Vue.use(OptionGroup)
Vue.use(RadioButton)
Vue.use(RadioGroup)
Vue.use(Select)
Vue.use(Switch)

Vue.prototype.$notify = Notification

// =========================================================================

export default {
  name: 'genevo-app',
  components: {
    topbar,
    sidebar,
    bottombar,
    search,
    bootstrap,
    dnds,
    modernHumans,
    primateEvolution,
    introgression,
    humanHemisphere,
    fetalHumanBrain,
    adultHumanBrain
  },
  mounted: function () {
    // Handle online and offline states properly
    // -----------------------------------------

    const notify = this.$notify
    let offlineNotification = null

    window.addEventListener('offline', function () {
      offlineNotification = notify.warning({
        title: 'Network',
        message: 'You are offline.',
        offset: 64,
        duration: 0
      })
    })

    window.addEventListener('online', function () {
      offlineNotification.close()
      notify.success({
        title: 'Network',
        message: 'You are back online.',
        offset: 64
      })
    })

    // -----------------------------------------
  },
  computed: {
    genes: function () {
      return this.$store.state.genes
    },
    noResults: function () {
      return this.$store.state.noResults
    }
  },
  resources: resources,
  store: store
}
