# Supplementary material for: Systematic detection of brain protein-coding genes under positive selection during primate evolution and their roles in cognition
Source: Genome Res. 2021 Mar;31(3):484–96. doi: 10.1101/gr.262113.120 (PMC7919455; doi:10.1101/gr.262113.120)
Supplement: Supplemental Material [file supp_gr.262113.120_Supplemental_Material.zip › src/public/app/resources.js]

// GenEvo
// Copyright (C) 2019 Institut Pasteur
//
// This program is free software: you can redistribute it and/or modify
// it under the terms of the GNU General Public License as published by
// the Free Software Foundation, either version 3 of the License, or
// (at your option) any later version.
//
// This program is distributed in the hope that it will be useful,
// but WITHOUT ANY WARRANTY; without even the implied warranty of
// MERCHANTABILITY or FITNESS FOR A PARTICULAR PURPOSE. See the
// GNU General Public License for more details.
//
// You should have received a copy of the GNU General Public License
// along with this program. If not, see <http://www.gnu.org/licenses/>.

// =========================================================================
// Resources of the app, accessed with axios
// =========================================================================

import axios from 'axios'
import store from './store'

// Axios instance
// =========================================================================

const base = axios.create({
  baseURL: '/'
})

// Interceptors
// =========================================================================

base.interceptors.request.use(function (config) {
  store.commit('addRequest')
  return config
}, function (error) {
  return Promise.reject(error)
})

base.interceptors.response.use(function (response) {
  store.commit('removeRequest')
  return response
}, function (error) {
  store.commit('removeRequest')
  return Promise.reject(error)
})

// Resources
// =========================================================================

const resources = {

  search: function (params) {
    return base.get('search', { params: params })
  },

  bootstrap: function (params) {
    return base.get('bootstrap', { params: params })
  },

  downloadFasta: function (fileName) {
    return base.get('fasta/' + fileName)
  }
}

// =========================================================================

export default {
  install: function (Vue) {
    Vue.prototype.$resources = resources
  }
}
