# Supplementary material for: Systematic detection of brain protein-coding genes under positive selection during primate evolution and their roles in cognition
Source: Genome Res. 2021 Mar;31(3):484–96. doi: 10.1101/gr.262113.120 (PMC7919455; doi:10.1101/gr.262113.120)
Supplement: Supplemental Material [file supp_gr.262113.120_Supplemental_Material.zip › src/public/app/store.js]

// GenEvo
// Copyright (C) 2019 Institut Pasteur
//
// This program is free software: you can redistribute it and/or modify
// it under the terms of the GNU General Public License as published by
// the Free Software Foundation, either version 3 of the License, or
// (at your option) any later version.
//
// This program is distributed in the hope that it will be useful,
// but WITHOUT ANY WARRANTY; without even the implied warranty of
// MERCHANTABILITY or FITNESS FOR A PARTICULAR PURPOSE. See the
// GNU General Public License for more details.
//
// You should have received a copy of the GNU General Public License
// along with this program. If not, see <http://www.gnu.org/licenses/>.

// =========================================================================
// Vuex store for managing the application state
// =========================================================================

import Vue from 'vue'
import Vuex from 'vuex'

// =========================================================================

Vue.use(Vuex)

// =========================================================================

const store = new Vuex.Store({
  state: {
    loading: false, // Marker to know when a request is pending
    genes: [], // List of genes found by the request
    genesRequest: '', // Text request sent to the server
    genesLists: [], // Lists of genes sent to the server
    exact: true, // Exact match parameter
    quality: 'mediumQuality', // Coverage quality parameter
    alleleFq: 'pNpSGlobal', // Allele frequency parameter
    noResults: false, // Marker to display the no-results message
    hoveredDot: { // The dot of a chart currently hovered by the mouse
      dot: null,
      origin: '' // The chart where is was triggered
    },
    selectedDots: { // The list of dots currently selected by the user
      dots: [],
      origin: '' // The chart where is was triggered
    },
    brainGene: { // The gene selected in the sidebar to be displayed in the 3D brain
      gene: null,
      dataType: ''
    }
  },
  mutations: {
    addRequest: function (state) {
      state.loading = true
    },
    removeRequest: function (state) {
      state.loading = false
    },
    setGenes: function (state, genes) {
      state.genes = genes
    },
    setGenesRequest: function (state, request) {
      state.genesRequest = request
    },
    setGenesLists: function (state, list) {
      state.genesLists = list
    },
    setExact: function (state, exact) {
      state.exact = exact
    },
    setAlleleFq: function (state, alleleFq) {
      state.alleleFq = alleleFq
    },
    setQuality: function (state, quality) {
      state.quality = quality
    },
    setNoResults: function (state, noResults) {
      state.noResults = noResults
    },
    setHoveredDot: function (state, data) {
      state.hoveredDot.dot = data.dot
      state.hoveredDot.origin = data.origin
    },
    setSelectedDots: function (state, data) {
      state.selectedDots.dots = data.dots
      state.selectedDots.origin = data.origin
    },
    setBrainGene: function (state, data) {
      state.brainGene.gene = data.gene
      state.brainGene.dataType = data.dataType
    }
  },
  getters: {
    geneNames: function (state) {
      return state.genes.map((gene) => {
        return gene.Gene
      })
    }
  }
})

// =========================================================================

export default store
