# Supplementary material for: Systematic detection of brain protein-coding genes under positive selection during primate evolution and their roles in cognition
Source: Genome Res. 2021 Mar;31(3):484–96. doi: 10.1101/gr.262113.120 (PMC7919455; doi:10.1101/gr.262113.120)
Supplement: Supplemental Material [file supp_gr.262113.120_Supplemental_Material.zip › src/public/app/components/adult-human-brain/adult-human-brain.scss]

@import "../../styles/theme";
@import "../../styles/link";

.wrapper {
    height: 100%;
}

.adult-human-brain-card {
    height: 100%;

    .header-card {
        display: flex;
        align-items: center;

        .header-card-doc {
            margin-left: auto;
        }

        .header-card-doc-link {
            @extend %link;
            padding: 0;
        }
    }

    .content {
        display: flex;

        .chart,
        .brain {
            width: 50%;
        }

        .brain {
            display: flex;
            flex-direction: column;
        }

        .brain-color-scale {
            margin-bottom: 2em;
            margin-left: 8px;

            .scale {
                border: 1px solid #DDD;
                height: 2em;
                margin: 0 3em;

                background: -moz-linear-gradient(left,  #00cc29 15%, #000000 50%, #ff2c19 85%); /* FF3.6-15 */
                background: -webkit-linear-gradient(left,  #00cc29 15%,#000000 50%,#ff2c19 85%); /* Chrome10-25,Safari5.1-6 */
                background: linear-gradient(to right,  #00cc29 15%,#000000 50%,#ff2c19 85%); /* W3C, IE10+, FF16+, Chrome26+, Opera12+, Safari7+ */
            }

            .labels span:first-child {
                float: left;
            }

            .labels span:last-child {
                float: right;
            }
        }
    }
}
