# Supplementary material for: Systematic detection of brain protein-coding genes under positive selection during primate evolution and their roles in cognition
Source: Genome Res. 2021 Mar;31(3):484–96. doi: 10.1101/gr.262113.120 (PMC7919455; doi:10.1101/gr.262113.120)
Supplement: Supplemental Material [file supp_gr.262113.120_Supplemental_Material.zip › src/public/app/components/adult-human-brain/adult-human-brain.vue]

<!--
GenEvo
Copyright (C) 2019 Institut Pasteur

This program is free software: you can redistribute it and/or modify
it under the terms of the GNU General Public License as published by
the Free Software Foundation, either version 3 of the License, or
(at your option) any later version.

This program is distributed in the hope that it will be useful,
but WITHOUT ANY WARRANTY; without even the implied warranty of
MERCHANTABILITY or FITNESS FOR A PARTICULAR PURPOSE. See the
GNU General Public License for more details.

You should have received a copy of the GNU General Public License
along with this program. If not, see <http://www.gnu.org/licenses/>.
-->

<description>
  Box plot displaying the genes expression specificity in 4 adult brain regions
</description>

<template src="./adult-human-brain.html" lang="html"></template>
<script src="./adult-human-brain.js" lang="js"></script>
<style src="./adult-human-brain.scss" lang="scss" scoped></style>
