# Supplementary material for: Systematic detection of brain protein-coding genes under positive selection during primate evolution and their roles in cognition
Source: Genome Res. 2021 Mar;31(3):484–96. doi: 10.1101/gr.262113.120 (PMC7919455; doi:10.1101/gr.262113.120)
Supplement: Supplemental Material [file supp_gr.262113.120_Supplemental_Material.zip › src/public/app/components/bootstrap/bootstrap.js]

// GenEvo
// Copyright (C) 2019 Institut Pasteur
//
// This program is free software: you can redistribute it and/or modify
// it under the terms of the GNU General Public License as published by
// the Free Software Foundation, either version 3 of the License, or
// (at your option) any later version.
//
// This program is distributed in the hope that it will be useful,
// but WITHOUT ANY WARRANTY; without even the implied warranty of
// MERCHANTABILITY or FITNESS FOR A PARTICULAR PURPOSE. See the
// GNU General Public License for more details.
//
// You should have received a copy of the GNU General Public License
// along with this program. If not, see <http://www.gnu.org/licenses/>.

// =========================================================================
// Request a bootstrap for the genes
// =========================================================================

import { mapState } from 'vuex'

// =========================================================================

const bootstrap = {
  name: 'bootstrap',
  data: function () {
    return {
      median: null,
      confidenceInterval: null
    }
  },
  computed: mapState({
    loading: state => state.loading,
    genes: state => state.genes,
    genesLists: state => state.genesLists
  }),
  watch: {
    genes: function (newValue) {
      if (newValue.length === 0) this.reset()
      else this.getBootstrap()
    },
    genesLists: function () { this.reset() }
  },
  methods: {
    reset: function () {
      this.median = null
      this.confidenceInterval = null
    },
    getBootstrap: function () {
      if (!this.$store.state.genesRequest && !this.$store.state.genesLists.length) return

      const params = {
        request: this.$store.state.genesRequest,
        genesLists: this.$store.state.genesLists,
        exactMatch: this.$store.state.exact,
        quality: this.$store.state.quality
      }

      this.$resources.bootstrap(params).then((response) => {
        this.median = response.data.median
        this.confidenceInterval = response.data.confidenceInterval
      }).catch((error) => {
        console.error(error)
      })
    }
  }
}

// =========================================================================

export default bootstrap
