# Supplementary material for: Systematic detection of brain protein-coding genes under positive selection during primate evolution and their roles in cognition
Source: Genome Res. 2021 Mar;31(3):484–96. doi: 10.1101/gr.262113.120 (PMC7919455; doi:10.1101/gr.262113.120)
Supplement: Supplemental Material [file supp_gr.262113.120_Supplemental_Material.zip › src/public/app/components/bootstrap/bootstrap.scss]

@import "../../styles/theme";
@import "../../styles/link";


.wrapper {
    height: 100%;
}

.bootstrap-card {
    height: 100%;

    .header-card {
        display: flex;
        align-items: center;

        .header-card-doc {
            margin-left: auto;
        }

        .header-card-doc-link {
            @extend %link;
            padding: 0;
        }
    }

    #bootstrap {
        align-items: center;
        color: #4B4B4B;
        display: flex;
        justify-content: center;

        * {
            margin: $spacer / 2 $spacer;
        }
    }

    #bootstrap-title {
        color: #4B4B4B;
        text-align: left;

        > * {
            font-family: 'Raleway';
            font-weight: 400;
            text-align: center;
        }

        .main-title {
            border-bottom: 1px solid #DDD;
            font-size: 140%;
            padding: 0 $spacer $spacer / 2 $spacer;
        }
    }

    #bootstrap-label {
        text-align: center;

        .sign-high,
        .non-sign,
        .sign-low {
            display: block;
            font-family: 'Raleway';
            font-size: 130%;
            font-weight: 400;
            padding-bottom: $spacer / 2;
        }

        .sign-high,
        .sign-low {
            color: #2CA02C;
        }

        .non-sign {
            color: #D62728;
        }

        .pvalue {
            font-family: 'Raleway';
            font-size: 100%;
        }
    }


}
