# Supplementary material for: Systematic detection of brain protein-coding genes under positive selection during primate evolution and their roles in cognition
Source: Genome Res. 2021 Mar;31(3):484–96. doi: 10.1101/gr.262113.120 (PMC7919455; doi:10.1101/gr.262113.120)
Supplement: Supplemental Material [file supp_gr.262113.120_Supplemental_Material.zip › src/public/app/components/bottombar/bottombar.scss]

@import "../../styles/theme";
@import "../../styles/link";

#wrapper {
    height: 100%;
    background: $white;
    box-sizing: border-box;
    border-top: 1px solid $grey;
}

.content {
    display: flex;
    justify-content: center;
    align-items: center;

    > * {
        margin: 0 $spacer;
    }

    a {
        @extend %link;
    }

    img {
        height: 44px;
        margin: $spacer / 2 $spacer;
    }

    .separator {
        color: $black-light;
    }
}
