# Supplementary material for: Systematic detection of brain protein-coding genes under positive selection during primate evolution and their roles in cognition
Source: Genome Res. 2021 Mar;31(3):484–96. doi: 10.1101/gr.262113.120 (PMC7919455; doi:10.1101/gr.262113.120)
Supplement: Supplemental Material [file supp_gr.262113.120_Supplemental_Material.zip › src/public/app/components/dnds/dnds.js]

// GenEvo
// Copyright (C) 2019 Institut Pasteur
//
// This program is free software: you can redistribute it and/or modify
// it under the terms of the GNU General Public License as published by
// the Free Software Foundation, either version 3 of the License, or
// (at your option) any later version.
//
// This program is distributed in the hope that it will be useful,
// but WITHOUT ANY WARRANTY; without even the implied warranty of
// MERCHANTABILITY or FITNESS FOR A PARTICULAR PURPOSE. See the
// GNU General Public License for more details.
//
// You should have received a copy of the GNU General Public License
// along with this program. If not, see <http://www.gnu.org/licenses/>.

// =========================================================================
// Box plot displaying the dN/dS by taxon
// =========================================================================

import { mapState } from 'vuex'
import Plotly from 'plotly.js-cartesian-dist'
import '../../images/phylotree.png'
import jitter from '../../mixins/jitter'
import chartConfig from '../../mixins/chart-config'

// =========================================================================

const dnds = {
  name: 'dnds',
  mixins: [
    jitter,
    chartConfig
  ],
  data: function () {
    return {
      chart: null,
      taxa: {
        'Homo sapiens': {
          key: 'HS', // Translator for the database key
          box: { // Data for the box plot
            x: [],
            y0: '',
            type: 'box',
            boxpoints: false,
            boxmean: true,
            hoverinfo: 'x',
            line: {
              color: '#1F77B4',
              width: 1
            }
          },
          scatter: { // Data for the scatter plot
            name: 'Homo sapiens',
            x: [],
            y: [],
            text: [],
            hoverinfo: 'text+x',
            type: 'scatter',
            mode: 'markers',
            marker: {
              size: 8,
              opacity: 0.8,
              color: '#1F77B4',
              symbol: 'circle',
              line: {
                width: 1
              }
            }
          }
        },
        Altaï: {
          key: 'altai',
          box: {
            x: [],
            y0: '',
            type: 'box',
            boxpoints: false,
            boxmean: true,
            hoverinfo: 'x',
            line: {
              color: '#FF7F0E',
              width: 1
            }
          },
          scatter: {
            name: 'Altaï',
            x: [],
            y: [],
            text: [],
            hoverinfo: 'text+x',
            type: 'scatter',
            mode: 'markers',
            marker: {
              size: 8,
              opacity: 0.8,
              color: '#FF7F0E',
              symbol: 'circle',
              line: {
                width: 1
              }
            }
          }
        },
        Denisovan: {
          key: 'denisovan',
          box: {
            x: [],
            y0: '',
            type: 'box',
            boxpoints: false,
            boxmean: true,
            hoverinfo: 'x',
            line: {
              color: '#2CA02C',
              width: 1
            }
          },
          scatter: {
            name: 'Denisovan',
            x: [],
            y: [],
            text: [],
            hoverinfo: 'text+x',
            type: 'scatter',
            mode: 'markers',
            marker: {
              size: 8,
              opacity: 0.8,
              color: '#2CA02C',
              symbol: 'circle',
              line: {
                width: 1
              }
            }
          }
        },
        'Pan troglodytes': {
          key: 'pantro',
          box: {
            x: [],
            y0: '',
            type: 'box',
            boxpoints: false,
            boxmean: true,
            hoverinfo: 'x',
            line: {
              color: '#D62728',
              width: 1
            }
          },
          scatter: {
            name: 'Pan troglodytes',
            x: [],
            y: [],
            text: [],
            hoverinfo: 'text+x',
            type: 'scatter',
            mode: 'markers',
            marker: {
              size: 8,
              opacity: 0.8,
              color: '#D62728',
              symbol: 'circle',
              line: {
                width: 1
              }
            }
          }
        },
        'Gorilla gorilla': {
          key: 'gorGor3',
          box: {
            x: [],
            y0: '',
            type: 'box',
            boxpoints: false,
            boxmean: true,
            hoverinfo: 'x',
            line: {
              color: '#E377C2',
              width: 1
            }
          },
          scatter: {
            name: 'Gorilla gorilla',
            x: [],
            y: [],
            text: [],
            hoverinfo: 'text+x',
            type: 'scatter',
            mode: 'markers',
            marker: {
              size: 8,
              opacity: 0.8,
              color: '#E377C2',
              symbol: 'circle',
              line: {
                width: 1
              }
            }
          }
        },
        'Pongo abelii': {
          key: 'ponAbe2',
          box: {
            x: [],
            y0: '',
            type: 'box',
            boxpoints: false,
            boxmean: true,
            hoverinfo: 'x',
            line: {
              color: '#8C564B',
              width: 1
            }
          },
          scatter: {
            name: 'Pongo abelii',
            x: [],
            y: [],
            text: [],
            hoverinfo: 'text+x',
            type: 'scatter',
            mode: 'markers',
            marker: {
              size: 8,
              opacity: 0.8,
              color: '#8C564B',
              symbol: 'circle',
              line: {
                width: 1
              }
            }
          }
        },
        'Macaca mulatta': {
          key: 'rheMac3',
          box: {
            x: [],
            y0: '',
            type: 'box',
            boxpoints: false,
            boxmean: true,
            hoverinfo: 'x',
            line: {
              color: '#946BC7',
              width: 1
            }
          },
          scatter: {
            name: 'Macaca mulatta',
            x: [],
            y: [],
            text: [],
            hoverinfo: 'text+x',
            type: 'scatter',
            mode: 'markers',
            marker: {
              size: 8,
              opacity: 0.8,
              color: '#946BC7',
              symbol: 'circle',
              line: {
                width: 1
              }
            }
          }
        },
        'Callithrix jacchus': {
          key: 'calJac3',
          box: {
            x: [],
            y0: '',
            type: 'box',
            boxpoints: false,
            boxmean: true,
            hoverinfo: 'x',
            line: {
              color: '#7F7F7F',
              width: 1
            }
          },
          scatter: {
            name: 'Callithrix jacchus',
            x: [],
            y: [],
            text: [],
            hoverinfo: 'text+x',
            type: 'scatter',
            mode: 'markers',
            marker: {
              size: 8,
              opacity: 0.8,
              color: '#7F7F7F',
              symbol: 'circle',
              line: {
                width: 1
              }
            }
          }
        }
      },
      data: [],
      layout: {
        yaxis: {
          range: [7.5, -0.5],
          tickmode: 'array',
          tickvals: [0, 1, 2, 3, 4, 5, 6, 7],
          ticktext: [
            'Homo sapiens',
            'Altaï',
            'Denisovan',
            'Pan troglodytes',
            'Gorilla gorilla',
            'Pongo abelii',
            'Macaca mulatta',
            'Callithrix jacchus'
          ]
        },
        showlegend: false,
        hovermode: 'closest',
        margin: {
          t: 30,
          l: 250,
          r: 30,
          b: 50
        },
        images: [
          {
            source: 'images/phylotree.png',
            yref: 'y',
            xref: 'paper',
            y: 0,
            x: -0.08,
            sizey: 7,
            sizex: 10,
            xanchor: 'right'
          }
        ]
      }
    }
  },
  computed: mapState({
    genes: state => state.genes,
    quality: state => state.quality,
    alleleFq: state => state.alleleFq,
    hoveredDot: state => state.hoveredDot.dot,
    selectedDots: state => state.selectedDots.dots
  }),
  watch: {
    genes: function () { this.buildChart() },
    quality: function () { this.buildChart() },
    alleleFq: function () { this.buildChart() },
    hoveredDot: function (newValue, oldValue) {
      if (typeof (newValue) === 'number') this.hoverDot(newValue)
      else this.unhoverDot(oldValue)
    },
    selectedDots: function (newValue) {
      if (newValue.length) this.selectDots(newValue)
      else this.deselectDots()
    }
  },
  methods: {
    clearData: function () {
      this.data = []

      for (var taxon in this.taxa) {
        this.taxa[taxon].box.x = []
        this.taxa[taxon].box.y0 = ''

        this.taxa[taxon].scatter.x = []
        this.taxa[taxon].scatter.y = []
        this.taxa[taxon].scatter.text = []
      }
    },
    buildChart: function () {
      if (this.genes.length === 0) return

      this.clearData()

      // Counter for the taxa
      let index = 0

      // Process the raw data
      for (const taxon in this.taxa) {
        const key = this.taxa[taxon].key
        const box = this.taxa[taxon].box
        const scatter = this.taxa[taxon].scatter

        this.genes.forEach((gene) => {
          let dNdS = ''

          if (!gene[this.quality]) {
            dNdS = NaN
          } else {
            dNdS = gene[this.quality].AN[key].OmegaHuguet

            if (typeof (dNdS) !== 'number') {
              dNdS = NaN
            }
          }

          box.x.push(dNdS)
          box.y0 = index
          scatter.x.push(dNdS)
          scatter.y.push(index + this.jitter() + 0.3)
          scatter.text.push(gene.Gene)
        })

        this.data.push(box)
        this.data.push(scatter)

        index++
      }

      Plotly.react('dnds-chart', this.data, this.layout, this.config).then((chart) => {
        this.chart = chart
        this.setEvents(chart)
      })
    },
    setEvents: function (chart) {
      const origin = this.$options.name

      chart.on('plotly_hover', (data) => {
        // Trigger hover events only for dots
        if (data.points.length > 1) return

        const dot = data.points[0].pointNumber
        this.hoverDot(dot)
        this.$store.commit('setHoveredDot', { dot, origin })
      })

      chart.on('plotly_unhover', () => {
        this.$store.commit('setHoveredDot', { dot: null, origin })
      })

      chart.on('plotly_selected', (data) => {
        if (!data) return

        const dots = data.points
          .filter((point) => { return point.x !== false }) // Filter the NaN points
          .map((point) => { return point.pointNumber }) // Get only the index
          .filter((pointNumber, index, array) => { // Make each index unique
            return array.indexOf(pointNumber) === index
          })

        this.$store.commit('setSelectedDots', { dots, origin })
      })

      chart.on('plotly_deselect', () => {
        this.$store.commit('setSelectedDots', { dots: [], origin })
      })

      chart.on('plotly_doubleclick', () => {
        this.$store.commit('setSelectedDots', { dots: [], origin })
      })
    },
    hoverDot: function (dot) {
      const traces = []

      for (var i = 1; i <= 15; i = i + 2) {
        traces.push({ curveNumber: i, pointNumber: dot })
      }

      Plotly.Fx.hover(this.chart, traces)
    },
    unhoverDot: function (dot) {
      const traces = []

      for (var i = 1; i <= 15; i = i + 2) {
        traces.push({ curveNumber: i, pointNumber: dot })
      }

      Plotly.Fx.unhover(this.chart, traces)
    },
    selectDots: function (dots) {
      const opacity = []

      this.chart.data[0].x.forEach(function (y, index) {
        if (dots.indexOf(index) > -1) opacity.push(0.8)
        else opacity.push(0.2)
      })

      Plotly.restyle(this.chart, { 'marker.opacity': [opacity] }, [1, 3, 5, 7, 9, 11, 13, 15])
    },
    deselectDots: function (dots) {
      Plotly.restyle(this.chart, { 'marker.opacity': 0.8 }, [1, 3, 5, 7, 9, 11, 13, 15])
    }
  }
}

// =========================================================================

export default dnds
