# Supplementary material for: Systematic detection of brain protein-coding genes under positive selection during primate evolution and their roles in cognition
Source: Genome Res. 2021 Mar;31(3):484–96. doi: 10.1101/gr.262113.120 (PMC7919455; doi:10.1101/gr.262113.120)
Supplement: Supplemental Material [file supp_gr.262113.120_Supplemental_Material.zip › src/public/app/components/dnds/dnds.scss]

@import "../../styles/theme";
@import "../../styles/link";

.wrapper {
    height: 100%;
}

.dnds-card {
    height: 100%;

    .header-card {
        display: flex;
        align-items: center;

        .header-card-doc {
            margin-left: auto;
        }

        .header-card-doc-link {
            @extend %link;
            padding: 0;
        }
    }
}
