# Supplementary material for: Systematic detection of brain protein-coding genes under positive selection during primate evolution and their roles in cognition
Source: Genome Res. 2021 Mar;31(3):484–96. doi: 10.1101/gr.262113.120 (PMC7919455; doi:10.1101/gr.262113.120)
Supplement: Supplemental Material [file supp_gr.262113.120_Supplemental_Material.zip › src/public/app/components/fetal-human-brain/fetal-human-brain.js]

// GenEvo
// Copyright (C) 2019 Institut Pasteur
//
// This program is free software: you can redistribute it and/or modify
// it under the terms of the GNU General Public License as published by
// the Free Software Foundation, either version 3 of the License, or
// (at your option) any later version.
//
// This program is distributed in the hope that it will be useful,
// but WITHOUT ANY WARRANTY; without even the implied warranty of
// MERCHANTABILITY or FITNESS FOR A PARTICULAR PURPOSE. See the
// GNU General Public License for more details.
//
// You should have received a copy of the GNU General Public License
// along with this program. If not, see <http://www.gnu.org/licenses/>.

// =========================================================================
// Box plot displaying the genes expression specificity in 4 fetal brain regions
// =========================================================================

import { mapState } from 'vuex'
import Plotly from 'plotly.js-cartesian-dist'
import jitter from '../../mixins/jitter'
import chartConfig from '../../mixins/chart-config'

// =========================================================================

const fetalHumanBrain = {
  name: 'fetal-human-brain',
  mixins: [
    jitter,
    chartConfig
  ],
  data: function () {
    return {
      chart: null,
      regions: {
        R1: {
          box: {
            x0: null,
            y: [],
            type: 'box',
            boxpoints: false,
            boxmean: true,
            hoverinfo: 'y',
            line: {
              color: '#1F77B4',
              width: 1
            }
          },
          scatter: {
            name: 'R1',
            x: [],
            y: [],
            text: [],
            hoverinfo: 'text+y',
            type: 'scatter',
            mode: 'markers',
            marker: {
              size: 8,
              opacity: 0.8,
              color: '#1F77B4',
              symbol: 'circle',
              line: {
                width: 1
              }
            }
          }
        },
        R2: {
          box: {
            x0: null,
            y: [],
            type: 'box',
            boxpoints: false,
            boxmean: true,
            hoverinfo: 'y',
            line: {
              color: '#2CA02C',
              width: 1
            }
          },
          scatter: {
            name: 'R2',
            x: [],
            y: [],
            text: [],
            hoverinfo: 'text+y',
            type: 'scatter',
            mode: 'markers',
            marker: {
              size: 8,
              opacity: 0.8,
              color: '#2CA02C',
              symbol: 'circle',
              line: {
                width: 1
              }
            }
          }
        },
        R3: {
          box: {
            x0: null,
            y: [],
            type: 'box',
            boxpoints: false,
            boxmean: true,
            hoverinfo: 'y',
            line: {
              color: '#D62728',
              width: 1
            }
          },
          scatter: {
            name: 'R3',
            x: [],
            y: [],
            text: [],
            hoverinfo: 'text+y',
            type: 'scatter',
            mode: 'markers',
            marker: {
              size: 8,
              opacity: 0.8,
              color: '#D62728',
              symbol: 'circle',
              line: {
                width: 1
              }
            }
          }
        },
        R4: {
          box: {
            x0: null,
            y: [],
            type: 'box',
            boxpoints: false,
            boxmean: true,
            hoverinfo: 'y',
            line: {
              color: '#FF7F0E',
              width: 1
            }
          },
          scatter: {
            name: 'R4',
            x: [],
            y: [],
            text: [],
            hoverinfo: 'text+y',
            type: 'scatter',
            mode: 'markers',
            marker: {
              size: 8,
              opacity: 0.8,
              color: '#FF7F0E',
              symbol: 'circle',
              line: {
                width: 1
              }
            }
          }
        }
      },
      data: [],
      layout: {
        xaxis: {
          title: 'Brain regions',
          tickmode: 'array',
          tickvals: [0, 1, 2, 3],
          ticktext: ['R1', 'R2', 'R3', 'R4']
        },
        yaxis: {
          title: 'Expression specificity',
          range: []
        },
        showlegend: false,
        hovermode: 'closest',
        margin: {
          t: 30,
          l: 50,
          r: 30,
          b: 50
        }
      }
    }
  },
  computed: mapState({
    genes: state => state.genes,
    quality: state => state.quality,
    alleleFq: state => state.alleleFq,
    hoveredDot: state => state.hoveredDot.dot,
    selectedDots: state => state.selectedDots.dots
  }),
  watch: {
    genes: function () { this.buildChart() },
    quality: function () { this.buildChart() },
    alleleFq: function () { this.buildChart() },
    hoveredDot: function (newValue, oldValue) {
      if (typeof (newValue) === 'number') this.hoverDot(newValue)
      else this.unhoverDot(oldValue)
    },
    selectedDots: function (newValue) {
      if (newValue.length) this.selectDots(newValue)
      else this.deselectDots()
    }
  },
  methods: {
    clearData: function () {
      this.data = []

      for (var region in this.regions) {
        this.regions[region].box.x0 = ''
        this.regions[region].box.y = []

        this.regions[region].scatter.x = []
        this.regions[region].scatter.y = []
        this.regions[region].scatter.text = []
      }
    },
    buildChart: function () {
      if (this.genes.length === 0) return

      this.clearData()

      // Counter for the taxa
      let index = 0

      // Y axis range, common to both brain graphs
      let ymax = 0
      let ymin = 0

      for (const region in this.regions) {
        const box = this.regions[region].box
        const scatter = this.regions[region].scatter

        this.genes.forEach((gene) => {
          // Get adult and fetal values to determine the y axis range
          const fetalExpr = gene['pre' + region + '_gn']
          const adultExpr = gene['pst' + region + '_gn']

          // Determining the y axis extremes with both values to have a common range
          ymax = fetalExpr > ymax ? fetalExpr : ymax
          ymax = adultExpr > ymax ? adultExpr : ymax

          ymin = fetalExpr < ymin ? fetalExpr : ymin
          ymin = adultExpr < ymin ? adultExpr : ymin

          // Use the fetal value to build the graphs
          box.x0 = index
          box.y.push(fetalExpr)
          scatter.x.push(index + this.jitter() - 0.3)
          scatter.y.push(fetalExpr)
          scatter.text.push(gene.Gene)
        })

        this.data.push(box)
        this.data.push(scatter)

        index++
      }

      Plotly.react('fetal-human-brain-chart', this.data, this.layout, this.config).then((chart) => {
        this.chart = chart
        this.setEvents(chart)
      })
    },
    setEvents: function (chart) {
      const origin = this.$options.name

      chart.on('plotly_hover', (data) => {
        // Trigger hover events only for dots
        if (data.points.length > 1) return

        const dot = data.points[0].pointNumber
        this.hoverDot(dot)
        this.$store.commit('setHoveredDot', { dot, origin })
      })

      chart.on('plotly_unhover', () => {
        this.$store.commit('setHoveredDot', { dot: null, origin })
      })

      chart.on('plotly_selected', (data) => {
        if (!data) return

        const dots = data.points
          .filter((point) => { return point.x !== false }) // Filter the NaN points
          .map((point) => { return point.pointNumber }) // Get only the index
          .filter((pointNumber, index, array) => { // Make each index unique
            return array.indexOf(pointNumber) === index
          })

        this.$store.commit('setSelectedDots', { dots, origin })
      })

      chart.on('plotly_deselect', () => {
        this.$store.commit('setSelectedDots', { dots: [], origin })
      })

      chart.on('plotly_doubleclick', () => {
        this.$store.commit('setSelectedDots', { dots: [], origin })
      })
    },
    hoverDot: function (dot) {
      const traces = []

      for (var i = 1; i <= 7; i = i + 2) {
        traces.push({ curveNumber: i, pointNumber: dot })
      }

      Plotly.Fx.hover(this.chart, traces)
    },
    unhoverDot: function (dot) {
      const traces = []

      for (var i = 1; i <= 7; i = i + 2) {
        traces.push({ curveNumber: i, pointNumber: dot })
      }

      Plotly.Fx.unhover(this.chart, traces)
    },
    selectDots: function (dots) {
      const opacity = []

      this.chart.data[0].y.forEach(function (y, index) {
        if (dots.indexOf(index) > -1) opacity.push(0.8)
        else opacity.push(0.2)
      })

      Plotly.restyle(this.chart, { 'marker.opacity': [opacity] }, [1, 3, 5, 7])
    },
    deselectDots: function (dots) {
      Plotly.restyle(this.chart, { 'marker.opacity': 0.8 }, [1, 3, 5, 7])
    }
  }
}

// =========================================================================

export default fetalHumanBrain
