# Supplementary material for: Systematic detection of brain protein-coding genes under positive selection during primate evolution and their roles in cognition
Source: Genome Res. 2021 Mar;31(3):484–96. doi: 10.1101/gr.262113.120 (PMC7919455; doi:10.1101/gr.262113.120)
Supplement: Supplemental Material [file supp_gr.262113.120_Supplemental_Material.zip › src/public/app/components/human-hemisphere/human-hemisphere.js]

// GenEvo
// Copyright (C) 2019 Institut Pasteur
//
// This program is free software: you can redistribute it and/or modify
// it under the terms of the GNU General Public License as published by
// the Free Software Foundation, either version 3 of the License, or
// (at your option) any later version.
//
// This program is distributed in the hope that it will be useful,
// but WITHOUT ANY WARRANTY; without even the implied warranty of
// MERCHANTABILITY or FITNESS FOR A PARTICULAR PURPOSE. See the
// GNU General Public License for more details.
//
// You should have received a copy of the GNU General Public License
// along with this program. If not, see <http://www.gnu.org/licenses/>.

// =========================================================================
// 3D left hemisphere of human brain displaying gene expression and specificity
// =========================================================================

import '../../lib/brainBrowser-2.5.2/brainbrowser.surface-viewer.min'
import brainRegionsMap from '../../lib/brainBrowser-2.5.2/models/regions-vertices.json'
import { mapState } from 'vuex'
import median from '../../mixins/median'

// =========================================================================

const humanHemisphere = {
  name: 'human-hemisphere',
  mixins: [
    median
  ],
  mounted: function () {
    // Set the web workers directory
    BrainBrowser.config.set('worker_dir', 'lib/brainBrowser-2.5.2/workers')

    window.addEventListener('resize', () => {
      if (this.brainScene) this.renderScene()
    })
  },
  data: function () {
    return {
      brainScene: null, // Reference of the current scene
      brainRegionsMap: brainRegionsMap, // List of the vertices by region
      brainRegionsValues: {}, // Current values for each region
      regionsList: {
        bankssts: 'Banks of superior temporal sulcus',
        caudalanteriorcingulate: 'Caudal anterior cingulate',
        caudalmiddlefrontal: 'Caudal middle frontal',
        cuneus: 'Cuneus',
        entorhinal: 'Entorhinal',
        frontalpole: 'Frontal pole',
        fusiform: 'Fusiform',
        inferiorparietal: 'Inferior parietal',
        inferiortemporal: 'Inferior temporal',
        insula: 'Insula',
        isthmuscingulate: 'Isthmus of cingulate gyrus',
        lateraloccipital: 'Lateral occipital',
        lateralorbitofrontal: 'Lateral orbital',
        lingual: 'Lingual',
        medialorbitofrontal: 'Medial orbitofrontal',
        middletemporal: 'Middle temporal',
        paracentral: 'Paracentral',
        parahippocampal: 'Parahippocampal',
        parsopercularis: 'Pars opercularis',
        parsorbitalis: 'Pars orbitalis',
        parstriangularis: 'Pars triangularis',
        pericalcarine: 'Pericalcarine',
        postcentral: 'Postcentral',
        posteriorcingulate: 'Posterior cingulate',
        precentral: 'Precentral',
        precuneus: 'Precuneus',
        rostralanteriorcingulate: 'Rostral anterior cingulate',
        rostralmiddlefrontal: 'Rostral middle frontal',
        superiorfrontal: 'Superior frontal',
        superiorparietal: 'Superior parietal',
        superiortemporal: 'Superior temporal',
        supramarginal: 'Supramarginal',
        temporalpole: 'Temporal pole',
        transversetemporal: 'Tranverse temporal',
        unknown: 'Unknown'
      },
      selectedRegion: '',
      mousePos: { x: null, y: null }, // The position of the mouse when the user clicks on the brain
      selectedColor: { // The color of the selected region
        r: 0.9,
        g: 0.9,
        b: 0.9
      },
      dataTypes: { // Two different set of data possible, specificity or expresssion
        specificity: {
          fieldSuffix: '_Specificity',
          colorMapUrl: 'lib/brainBrowser-2.5.2/colors/blue-yellow.txt',
          colorsMapping: {
            min: -2,
            max: 2
          }
        },
        expression: {
          fieldSuffix: '_Levels',
          colorMapUrl: 'lib/brainBrowser-2.5.2/colors/green-red.txt',
          colorsMapping: {
            min: -2,
            max: 2
          }
        }
      },
      selectedDataType: 'specificity', // Expression by default
      mousePos: {
        x: null,
        y: null
      }
    }
  },
  computed: mapState({
    genes: state => state.genes,
    quality: state => state.quality,
    alleleFq: state => state.alleleFq,
    brainGene: state => state.brainGene
  }),
  watch: {
    genes: function () { this.buildChart(this.genes, this.selectedDataType) },
    quality: function () { this.buildChart(this.genes, this.selectedDataType) },
    alleleFq: function () { this.buildChart(this.genes, this.selectedDataType) },
    selectedRegion: function (newRegion, oldRegion) {
      if (this.brainScene === null) return
      if (oldRegion) this.resetRegion(oldRegion)
      if (newRegion) this.highlightRegion(newRegion)
      this.selectedRegion = newRegion
    },
    brainGene: {
      deep: true,
      handler: function (newValue) {
        if (!newValue.gene) return

        // Get the current Y position of the hemisphere
        // to scroll the page to the brain
        var yBrain = document.getElementById('human-hemisphere-card')
          .getBoundingClientRect()
          .top

        // Scroll the page to get to the brain
        // Take into account the page header size and the default card spacing
        window.scrollBy(0, yBrain - 64 - 15)

        this.selectedDataType = newValue.dataType
        this.buildChart([newValue.gene], newValue.dataType)
      }
    }
  },
  methods: {
    buildChart: function (genes, dataType) {
      if (this.brainScene) this.purgeChart()

      BrainBrowser.SurfaceViewer.start('human-hemisphere', (viewer) => {
        this.brainScene = viewer

        this.brainScene.addEventListener('displaymodel', () => {
          this.brainScene.loadColorMapFromURL(this.dataTypes[dataType].colorMapUrl)
          this.setScene()
        })

        this.brainScene.addEventListener('loadcolormap', () => {
          this.brainScene.loadIntensityDataFromString(this.setBrainValues(genes, dataType), null, {
            min: this.dataTypes[dataType].colorsMapping.min,
            max: this.dataTypes[dataType].colorsMapping.max
          })
        })

        // Render the scene, set the background color and load the mesh
        this.renderScene()

        this.brainScene.loadModelFromURL('lib/brainBrowser-2.5.2/models/brain-surface', {
          format: 'freesurferbin'
        })
      })
    },
    purgeChart: function () {
      if (!this.brainScene) return
      const brainNode = document.getElementById('human-hemisphere')
      brainNode.removeChild(brainNode.childNodes[0])
      this.brainRegionsValues = {}
      this.brainScene = null
    },
    renderScene: function () {
      this.brainScene.render()
      this.brainScene.setClearColor('#FFF')
    },
    setScene: function () {
      this.brainScene.setView('lateral')
      this.brainScene.zoom = 1.6
      this.brainScene.setCameraPosition(20, 15, 0)
    },
    setBrainValues: function (genes, dataType) {
      const brainValues = []
      const brainRegions = Object.keys(this.brainRegionsMap)

      // Calculate the median
      brainRegions.forEach((region) => {
        // Handle the unlabeled vertices
        if (region === 'unknown') {
          this.brainRegionsValues[region] = 0
          return
        }

        // Then go for the others
        const geneRegion = 'ctx-lh-' + region + this.dataTypes[dataType].fieldSuffix
        const regionValues = []

        genes.forEach((gene) => {
          if (typeof (gene[geneRegion]) === 'number') {
            regionValues.push(gene[geneRegion])
          }
        })

        this.brainRegionsValues[region] = this.median(regionValues)
      })

      // Set the values for all the vertices
      for (const brainRegion in this.brainRegionsMap) {
        this.brainRegionsMap[brainRegion].forEach((vertex) => {
          brainValues[vertex] = this.brainRegionsValues[brainRegion]
        })
      }

      // Turn it into a string since brainbrowser doesn't accept arrays
      return brainValues.join('\n')
    },
    mousedown: function (event) {
      this.mousePos.x = event.screenX
      this.mousePos.y = event.screenY
    },
    mouseup: function (event) {
      if (this.brainScene === null) return

      // Do nothing if the mouse moved to differentiate
      // clicking and dragging the brain.
      // This way we avoid to highlight a region when
      // the user just wanted to move the brain.
      if (this.mousePos.x !== event.screenX || this.mousePos.y !== event.screenY) return

      // Get the vertex from the mouse position
      const vertex = this.brainScene.pick()

      // If clicked outside the brain
      if (!vertex) return

      // Search for the region of the vertex using its index
      for (var region in this.brainRegionsMap) {
        if (this.brainRegionsMap[region].indexOf(vertex.index) > -1) {
          if (this.selectedRegion === region) {
            this.selectedRegion = ''
            this.resetRegion(region)
          } else {
            if (this.selectedRegion) this.resetRegion(this.selectedRegion)
            this.selectedRegion = region
            this.highlightRegion(region)
          }

          return region
        }
      }
    },
    doubleclick: function () {
      console.log('dblclick')
      if (this.brainScene === null) return

      // Reset the scene only if double clicked ouside the brain
      if (!this.brainScene.pick()) this.setScene()
    },
    resetRegion: function (region) {
      const originalColor = this.brainScene.color_map.colorFromValue(this.brainRegionsValues[region], {
        min: this.dataTypes[this.selectedDataType].colorsMapping.min,
        max: this.dataTypes[this.selectedDataType].colorsMapping.max
      })

      // Get the colors attributes
      const colors = this.brainScene.model.getObjectByName('brain-surface_1')
        .geometry
        .attributes
        .color

      // Set the region color
      for (let i = 0; i < this.brainRegionsMap[region].length; i++) {
        // The vertex index must be * 4 to follow the pattern of
        // the color array, which stores all RGBA codes sequentially,
        // one color in 4 indexes.
        const vertex = this.brainRegionsMap[region][i] * 4

        colors.array[vertex] = originalColor[0] // Red
        colors.array[vertex + 1] = originalColor[1] // Green
        colors.array[vertex + 2] = originalColor[2] // Blue
        colors.array[vertex + 3] = originalColor[3] // Alpha
      }

      // Tell three.js to send the new array to the GPU
      colors.needsUpdate = true
      this.renderScene()
    },
    highlightRegion: function (region) {
      /*
              * Here i bypass the setIntensity function in order to display
              * a color that is not in the color map.
              * I didn't find another way to do it with BrainBrowser.
              *
              */

      // Get the colors attributes
      const colors = this.brainScene.model.getObjectByName('brain-surface_1')
        .geometry
        .attributes
        .color

      // Set the region color
      for (let i = 0; i < this.brainRegionsMap[region].length; i++) {
        // The vertex index must be * 4 to follow the pattern of
        // the color array, which stores all RGBA codes sequentially,
        // one color in 4 indexes.
        const vertex = this.brainRegionsMap[region][i] * 4

        colors.array[vertex] = this.selectedColor.r // Red
        colors.array[vertex + 1] = this.selectedColor.g // Green
        colors.array[vertex + 2] = this.selectedColor.b // Blue
        colors.array[vertex + 3] = 1 // Alpha
      }

      // Tell three.js to send the new array to the GPU
      colors.needsUpdate = true
      this.renderScene()
    },
    resetBrainGene: function () {
      this.$store.commit('setBrainGene', { gene: null })
      this.buildChart(this.genes, this.selectedDataType)
    },
    selectDataType: function () {
      this.selectedRegion = ''
      this.buildChart(this.genes, this.selectedDataType)
    }
  }
}

// =========================================================================

export default humanHemisphere
