# Supplementary material for: Systematic detection of brain protein-coding genes under positive selection during primate evolution and their roles in cognition
Source: Genome Res. 2021 Mar;31(3):484–96. doi: 10.1101/gr.262113.120 (PMC7919455; doi:10.1101/gr.262113.120)
Supplement: Supplemental Material [file supp_gr.262113.120_Supplemental_Material.zip › src/public/app/components/human-hemisphere/human-hemisphere.scss]

@import "../../styles/theme";
@import "../../styles/link";

.wrapper {
    height: 100%;
}

#human-hemisphere-card {
    height: 100%;

    .header-card {
        display: flex;
        align-items: center;

        .header-card-doc {
            margin-left: auto;
        }

        .header-card-doc-link {
            @extend %link;
            padding: 0;
        }
    }

    .content {
        display: flex;
        height: 600px;

        #human-hemisphere {
            width: 60%;
        }

        #human-hemisphere-legend {
            width: 40%;
            display: flex;
            flex-direction: column;

            & > * {
                margin: $spacer 0;
            }

            .onlyOneGene {
                color: $secondary;
            }

            .currentlyDisplayed {
                > * {
                    display: inline-block;
                    margin-right: $spacer;
                }
            }

            #expression-scale,
            #specificity-scale {
                margin-top: auto;

                .scale {
                    border: 1px solid #DDD;
                    height: 2em;
                    margin: 0;
                }

                .labels {
                    display: flex;
                    justify-content: space-between;
                }
            }

            #expression-scale .scale {
                background: -moz-linear-gradient(left,  #00cc29 15%, #000000 50%, #ff2c19 85%); /* FF3.6-15 */
                background: -webkit-linear-gradient(left,  #00cc29 15%,#000000 50%,#ff2c19 85%); /* Chrome10-25,Safari5.1-6 */
                background: linear-gradient(to right,  #00cc29 15%,#000000 50%,#ff2c19 85%); /* W3C, IE10+, FF16+, Chrome26+, Opera12+, Safari7+ */
            }

            #specificity-scale .scale{
                background: -moz-linear-gradient(left, #6699cc 0%, #000000 50%, #f5ec62 100%); /* FF3.6-15 */
                background: -webkit-linear-gradient(left, #6699cc 0%,#000000 50%,#f5ec62 100%); /* Chrome10-25,Safari5.1-6 */
                background: linear-gradient(to right, #6699cc 0%,#000000 50%,#f5ec62 100%); /* W3C, IE10+, FF16+, Chrome26+, Opera12+, Safari7+ */
            }
        }
    }
}
