# Supplementary material for: Systematic detection of brain protein-coding genes under positive selection during primate evolution and their roles in cognition
Source: Genome Res. 2021 Mar;31(3):484–96. doi: 10.1101/gr.262113.120 (PMC7919455; doi:10.1101/gr.262113.120)
Supplement: Supplemental Material [file supp_gr.262113.120_Supplemental_Material.zip › src/public/app/components/search/search.js]

// GenEvo
// Copyright (C) 2019 Institut Pasteur
//
// This program is free software: you can redistribute it and/or modify
// it under the terms of the GNU General Public License as published by
// the Free Software Foundation, either version 3 of the License, or
// (at your option) any later version.
//
// This program is distributed in the hope that it will be useful,
// but WITHOUT ANY WARRANTY; without even the implied warranty of
// MERCHANTABILITY or FITNESS FOR A PARTICULAR PURPOSE. See the
// GNU General Public License for more details.
//
// You should have received a copy of the GNU General Public License
// along with this program. If not, see <http://www.gnu.org/licenses/>.

// =========================================================================
// Main form for requesting the data
// =========================================================================

import presetLists from './gene-lists.js'
import rawColumns from './raw-columns.js'
import flattenJSON from '../../mixins/flatten-json.js'
import jsonToTSV from '../../mixins/json-to-tsv.js'

// =========================================================================

const search = {
  name: 'search',
  mixins: [
    flattenJSON,
    jsonToTSV
  ],
  data: function () {
    return {
      genesInput: '',
      genesLists: [],
      presetLists: presetLists,
      exact: true,
      orthologs: false,
      quality: 'mediumQuality',
      alleleFq: 'pNpSGlobal',
      rawColumns: rawColumns
    }
  },
  computed: {
    genes: function () {
      return this.$store.state.genes
    },
    loading: function () {
      return this.$store.state.loading
    }
  },
  watch: {
    genesInput: function (newValue) {
      this.$store.commit('setGenesRequest', newValue)
    },
    genesLists: function (newValue) {
      this.$store.commit('setGenesLists', newValue)
    },
    exact: function (newValue) {
      this.$store.commit('setExact', newValue)
    },
    quality: function (newValue) {
      this.$store.commit('setQuality', newValue)
    },
    alleleFq: function (newValue) {
      this.$store.commit('setAlleleFq', newValue)
    }
  },
  mounted: function () {
    this.getGenes()
  },
  methods: {
    getGenes: function () {
      if (!this.genesInput && !this.genesLists.length) return

      const params = {
        request: this.genesInput,
        genesLists: this.genesLists,
        exactMatch: this.exact,
        orthologs: this.orthologs,
        quality: this.quality,
        alleleFq: this.frequency
      }

      this.$resources.search(params).then((response) => {
        this.$store.commit('setGenes', response.data)

        if (!response.data.length) this.$store.commit('setNoResults', true)
        else this.$store.commit('setNoResults', false)
      }).catch((error) => {
        console.error(error)
      })
    },
    reset: function () {
      this.genesInput = '',
      this.genesLists = [],
      this.exact = true,
      this.orthologs = false,
      this.quality = 'mediumQuality',
      this.frequency = 'pNpSGlobal',
      this.$store.commit('setGenes', [])
      this.$store.commit('setNoResults', false)
    },
    downloadGenes: function () {
      // Flatten the raw data
      const flatData = this.genes.map(this.flattenJSON)

      // Build the table and set the URI for the download
      const filteredData = flatData.map((entry) => {
        const filteredEntry = {}

        for (const key in this.rawColumns) {
          const column = this.rawColumns[key]
          filteredEntry[column] = entry[key]
        }

        return filteredEntry
      })

      // Generate the file in memory
      const data = this.jsonToTSV(filteredData)
      const file = new Blob([data], { type: 'text/tab-separated-values' })
      const fileURL = window.URL.createObjectURL(file)
      const date = new Date().toISOString().replace(/T.*/, '')

      // Download the file
      const link = document.createElement('a')
      link.href = fileURL
      link.download = 'genevo_' + date + '.tsv'

      // Explicity append the link to body for Firefox
      document.body.appendChild(link)

      link.click()
      link.remove()
    }
  }
}

// =========================================================================

export default search
