# Supplementary material for: Systematic detection of brain protein-coding genes under positive selection during primate evolution and their roles in cognition
Source: Genome Res. 2021 Mar;31(3):484–96. doi: 10.1101/gr.262113.120 (PMC7919455; doi:10.1101/gr.262113.120)
Supplement: Supplemental Material [file supp_gr.262113.120_Supplemental_Material.zip › src/public/app/components/sidebar/sidebar.js]

// GenEvo
// Copyright (C) 2019 Institut Pasteur
//
// This program is free software: you can redistribute it and/or modify
// it under the terms of the GNU General Public License as published by
// the Free Software Foundation, either version 3 of the License, or
// (at your option) any later version.
//
// This program is distributed in the hope that it will be useful,
// but WITHOUT ANY WARRANTY; without even the implied warranty of
// MERCHANTABILITY or FITNESS FOR A PARTICULAR PURPOSE. See the
// GNU General Public License for more details.
//
// You should have received a copy of the GNU General Public License
// along with this program. If not, see <http://www.gnu.org/licenses/>.

// =========================================================================
// Component handling the sidebar
// =========================================================================

import { mapState } from 'vuex'
import variantsWindow from './variants-window.js'

// =========================================================================

const sidebar = {
  name: 'sidebar',
  data: function () {
    return {
      filter: '',
      selectedGene: '',
      currentPage: 1,
      totalPages: 0,
      pageSize: 15
    }
  },
  computed: {
    ...mapState({
      genes: state => state.genes,
      hoveredDot: state => state.hoveredDot.dot,
      selectedDots: state => state.selectedDots.dots
    }),
    filteredGenes: function () {
      let filteredGenes = this.genes

      // Only the selected genes, if any
      if (this.selectedDots.length) {
        filteredGenes = this.selectedDots.map((dot) => {
          return filteredGenes[dot]
        })
      }

      // Then filter with the filter input, if any
      if (this.filter.length) {
        const filter = new RegExp(this.filter, 'i')

        filteredGenes = filteredGenes.filter((gene) => {
          return filter.test(gene.Gene)
        })
      };

      return filteredGenes
    },
    paginatedGenes: function () {
      if (this.filteredGenes.length <= this.pageSize) return this.filteredGenes

      const start = (this.currentPage - 1) * this.pageSize
      const end = start + this.pageSize

      return this.filteredGenes.slice(start, end)
    },
    hoveredGene: function () {
      if (typeof (this.hoveredDot) === 'number') {
        return this.genes[this.hoveredDot].Gene
      }
    }
  },
  watch: {
    filteredGenes: function () {
      this.currentPage = 1
      this.totalPages = Math.ceil(this.filteredGenes.length / this.pageSize)
    }
  },
  methods: {
    selectGene: function (gene) {
      if (gene.Gene === this.selectedGene) {
        this.selectedGene = ''
      } else {
        this.selectedGene = gene.Gene
      }
    },
    clipboard: function () {
      const tmp = document.createElement('textarea')
      document.body.appendChild(tmp)
      tmp.value = this.filteredGenes.map((gene) => { return gene.Gene })
      tmp.select()
      document.execCommand('copy')
      document.body.removeChild(tmp)

      this.$notify.success({
        title: 'Copied !',
        message: 'List of genes copied to clipboard.',
        offset: 64
      })
    },
    nextPage: function () {
      if (this.currentPage < this.totalPages) this.currentPage++
    },
    prevPage: function () {
      if (this.currentPage > 1) this.currentPage--
    },
    ncbiLink: function (id) {
      return 'https://www.ncbi.nlm.nih.gov/gene/' + id
    },
    ensemblLink: function (id) {
      return 'http://www.ensembl.org/Homo_sapiens/Gene/Summary?db=core;g=' + id
    },
    biogpsLink: function (id) {
      return 'http://biogps.org/#goto=genereport&id=' + id
    },
    gtexLink: function (gene) {
      return 'https://www.gtexportal.org/home/gene/' + gene
    },
    gene2pheno: function (gene) {
      return 'https://www.ebi.ac.uk/gene2phenotype/search?panel=ALL&search_term=' + gene
    },
    dbd: function (gene) {
      return 'https://dbd.geisingeradmi.org/genes/' + gene + '.html'
    },
    omimLink: function (id) {
      if (id && id.length > 0) return 'https://www.omim.org/entry/' + id[0]
    },
    hoverGene: function (geneName) {
      const origin = this.$options.name
      let geneIndex = null

      for (let i = 0; i < this.genes.length; i++) {
        if (this.genes[i].Gene === geneName) {
          geneIndex = i
          break
        }
      }

      this.$store.commit('setHoveredDot', { dot: geneIndex, origin })
    },
    showBrainGene: function (gene, dataType) {
      this.$store.commit('setBrainGene', { gene, dataType })
    },
    openVariants: function (gene) {
      if (!gene.Variants) return

      const template = variantsWindow(gene)

      window.open(template, '', 'width=900,height=580,resizeable,scrollbars')
        .document.write(template)
    },
    downloadFasta: function (gene, type) {
      const fileName = `${gene.EntrezId}_${gene.Gene}_${type}`

      this.$resources.downloadFasta(fileName).then((response) => {
        const file = new Blob([response.data], { type: 'text/plain' })
        const fileURL = window.URL.createObjectURL(file)

        // Download the file
        const link = document.createElement('a')
        link.href = fileURL
        link.download = fileName + '.fasta'

        // Explicity append the link to body for Firefox
        document.body.appendChild(link)

        link.click()
        link.remove()
      }).catch((error) => {
        console.error(error)
        this.$notify.error({
          title: 'Woops..',
          message: 'Sorry, no fasta file found for this gene.',
          offset: 64
        })
      })
    }
  }
}

// =========================================================================

export default sidebar
