# Supplementary material for: Systematic detection of brain protein-coding genes under positive selection during primate evolution and their roles in cognition
Source: Genome Res. 2021 Mar;31(3):484–96. doi: 10.1101/gr.262113.120 (PMC7919455; doi:10.1101/gr.262113.120)
Supplement: Supplemental Material [file supp_gr.262113.120_Supplemental_Material.zip › src/public/app/components/sidebar/variants-window-style.js]

/* ---------------------------------------------------------------------- */
/* Popup window */
/* ---------------------------------------------------------------------- */

export default `* {
    font-family: "Lato", sans-serif;
}

h2 {
	border-bottom: 1px solid #CCC;
    color: #4B4B4B;
	font-size: 200%;
    font-weight: 400;
    padding-bottom: 10px;
    margin-bottom: 10px;
}

h2 #gene {
	margin-left: 20px;
}

.example {
    color: #6B6B6B;
    font-style: italic;
    margin: 0 0 0 20px;
}

h2 small {
	font-size: 60%;
    font-style: italic;
    font-weight: 150;
    margin-left: 20px;
}

h3 {
    color: #4B4B4B;
    margin: 1em;
}

table {
    border-collapse: collapse;
    margin: 1em;
    table-layout: fixed;
}

th {
    border-bottom-width: 2px;
    color: #4B4B4B;
    padding: 0.4em 1em;
}

th, td {
    border-bottom-color: #DDD;
    border-bottom-style: solid;
}

td {
    border-bottom-width: 1px;
    padding: 0.7em 1em;
    text-align: center;
}

tr:hover {
    background-color: #F5F5F5;
}`
