# Supplementary material for: Systematic detection of brain protein-coding genes under positive selection during primate evolution and their roles in cognition
Source: Genome Res. 2021 Mar;31(3):484–96. doi: 10.1101/gr.262113.120 (PMC7919455; doi:10.1101/gr.262113.120)
Supplement: Supplemental Material [file supp_gr.262113.120_Supplemental_Material.zip › src/public/app/components/sidebar/variants-window.js]

// GenEvo
// Copyright (C) 2019 Institut Pasteur
//
// This program is free software: you can redistribute it and/or modify
// it under the terms of the GNU General Public License as published by
// the Free Software Foundation, either version 3 of the License, or
// (at your option) any later version.
//
// This program is distributed in the hope that it will be useful,
// but WITHOUT ANY WARRANTY; without even the implied warranty of
// MERCHANTABILITY or FITNESS FOR A PARTICULAR PURPOSE. See the
// GNU General Public License for more details.
//
// You should have received a copy of the GNU General Public License
// along with this program. If not, see <http://www.gnu.org/licenses/>.

// =========================================================================
// Factory to build the popup window of the variants
// REFACTORING NEEDED, THIS IS EXTREMELY MESSY
// WATCH YOUR EYES AND SANITY PLEASE !
// =========================================================================

import windowStyle from './variants-window-style.js'

// =========================================================================

export default function (entry) {
  const gene = entry.Gene // The gene name
  const ccds = entry.CDS // The length of the coding sequence
  const protLength = ccds / 3 // Divide by 3 to have the protein length
  const variantHeaders = {
    SNP: 'SNP Reference ID',
    PopFreqMax: 'Maximum population frequency',
    CADD_phred: 'CADD phred',
    HS: 'Homo sapiens alleles', // This one is not in the DB, values are calculated on the fly
    AL: 'Altaï alleles',
    DN: 'Denisovan alleles',
    PT: 'Pan troglodytes alleles',
    AN: 'Ancestor alleles'
  }

  const header =
        '<html>' +
            '<head>' +
                '<title>' + gene + ' variants</title>' +
                "<link href='https://fonts.googleapis.com/css?family=Lato' rel='stylesheet'>" +
            '</head>' +
            '<body>' +
            "<style type='text/css'>" + windowStyle + '</style>'

  let template =
        '<h2>' +
            "<span id='gene' title='Gene name'>" + gene + '</span>' +
            "<small id='CCDS' title='Sequence length in nucleotides'>CCDS : " + ccds + ' NT</small>' +
            "<small id='protLength' title='Protein length in amino-acid'>Protein : " + protLength + ' AA</small>' +
        '</h2>' +
        "<p class='example'>Example: for a H249R variant, 0/0 means H/H and 1/1 means R/R</p>"

  const footer =
        '</body>' +
    '</html>'

  for (const transcript in entry.Variants) {
    template = template.concat("<h3 title='RNA identifier'>&#x2022; RNA " + transcript + '</h3>')

    const table = document.createElement('table')

    // Build the thead
    const thead = table.createTHead()
    const theadRow = thead.insertRow()

    const th = document.createElement('th')
    const text = document.createTextNode('Variants')
    th.appendChild(text)
    theadRow.appendChild(th)

    Object.keys(entry.Variants[transcript]).forEach((variant) => {
      const th = document.createElement('th')
      const text = document.createTextNode(variant)
      th.appendChild(text)
      theadRow.appendChild(th)
    })

    // Build the tbody
    const tbody = table.createTBody()

    for (const header in variantHeaders) {
      const label = variantHeaders[header]
      const tr = tbody.insertRow()

      const td = tr.insertCell()
      const text = document.createTextNode(label)
      td.appendChild(text)

      for (const variant in entry.Variants[transcript]) {
        const variantData = entry.Variants[transcript][variant]
        variantData.CADD_phred = parseFloat(variantData.CADD_phred).toFixed(3)

        const td = tr.insertCell()
        let text = null

        if (header === 'HS') {
          if (variantData.PopFreqMax && variantData.PopFreqMax > 0.5) {
            text = document.createTextNode('1/1')
          } else {
            text = document.createTextNode('0/0')
          }
        } else {
          text = document.createTextNode(variantData[header])
        }

        td.appendChild(text)
      }
    }

    template = template.concat(table.outerHTML)
  }

  return header + template + footer
};
