# Supplementary material for: Systematic detection of brain protein-coding genes under positive selection during primate evolution and their roles in cognition
Source: Genome Res. 2021 Mar;31(3):484–96. doi: 10.1101/gr.262113.120 (PMC7919455; doi:10.1101/gr.262113.120)
Supplement: Supplemental Material [file supp_gr.262113.120_Supplemental_Material.zip › src/public/app/components/topbar/topbar.js]

// GenEvo
// Copyright (C) 2019 Institut Pasteur
//
// This program is free software: you can redistribute it and/or modify
// it under the terms of the GNU General Public License as published by
// the Free Software Foundation, either version 3 of the License, or
// (at your option) any later version.
//
// This program is distributed in the hope that it will be useful,
// but WITHOUT ANY WARRANTY; without even the implied warranty of
// MERCHANTABILITY or FITNESS FOR A PARTICULAR PURPOSE. See the
// GNU General Public License for more details.
//
// You should have received a copy of the GNU General Public License
// along with this program. If not, see <http://www.gnu.org/licenses/>.

// =========================================================================
// Component handling the top bar
// =========================================================================

const topbar = {
  name: 'topbar',
  data: function () {
    return {
      title: 'GenEvo',
      subtitle: 'Track and explore the evolution of protein-coding genes in primates',
      description: APP_DESCRIPTION,
      contact: APP_CONTACT
    }
  },
  computed: {
    loading: function () {
      return this.$store.state.loading
    }
  },
  methods: {
    startIntro: function () {
      this.$intro().start()
    }
  }
}

// =========================================================================

export default topbar
