# Supplementary material for: Systematic detection of brain protein-coding genes under positive selection during primate evolution and their roles in cognition
Source: Genome Res. 2021 Mar;31(3):484–96. doi: 10.1101/gr.262113.120 (PMC7919455; doi:10.1101/gr.262113.120)
Supplement: Supplemental Material [file supp_gr.262113.120_Supplemental_Material.zip › src/public/app/lib/brainBrowser-2.5.2/colors/blue-yellow.txt]

0.3984375 0.59765625 0.796875 1.0
0.3953125 0.59296875 0.790625 1.0
0.3921875 0.58828125 0.784375 1.0
0.3890625 0.58359375 0.778125 1.0
0.3859375 0.57890625 0.771875 1.0
0.3828125 0.57421875 0.765625 1.0
0.3796875 0.56953125 0.759375 1.0
0.3765625 0.56484375 0.753125 1.0
0.3734375 0.56015625 0.746875 1.0
0.3703125 0.55546875 0.740625 1.0
0.3671875 0.55078125 0.734375 1.0
0.3640625 0.54609375 0.728125 1.0
0.3609375 0.54140625 0.721875 1.0
0.3578125 0.53671875 0.715625 1.0
0.3546875 0.53203125 0.709375 1.0
0.3515625 0.52734375 0.703125 1.0
0.3484375 0.52265625 0.696875 1.0
0.3453125 0.51796875 0.690625 1.0
0.3421875 0.51328125 0.684375 1.0
0.3390625 0.50859375 0.678125 1.0
0.3359375 0.50390625 0.671875 1.0
0.3328125 0.49921875 0.665625 1.0
0.3296875 0.49453125 0.659375 1.0
0.3265625 0.48984375 0.653125 1.0
0.3234375 0.48515625 0.646875 1.0
0.3203125 0.48046875 0.640625 1.0
0.3171875 0.47578125 0.634375 1.0
0.3140625 0.47109375 0.628125 1.0
0.3109375 0.46640625 0.621875 1.0
0.3078125 0.46171875 0.615625 1.0
0.3046875 0.45703125 0.609375 1.0
0.3015625 0.45234375 0.603125 1.0
0.2984375 0.44765625 0.596875 1.0
0.2953125 0.44296875 0.590625 1.0
0.2921875 0.43828125 0.584375 1.0
0.2890625 0.43359375 0.578125 1.0
0.2859375 0.42890625 0.571875 1.0
0.2828125 0.42421875 0.565625 1.0
0.2796875 0.41953125 0.559375 1.0
0.2765625 0.41484375 0.553125 1.0
0.2734375 0.41015625 0.546875 1.0
0.2703125 0.40546875 0.540625 1.0
0.2671875 0.40078125 0.534375 1.0
0.2640625 0.39609375 0.528125 1.0
0.2609375 0.39140625 0.521875 1.0
0.2578125 0.38671875 0.515625 1.0
0.2546875 0.38203125 0.509375 1.0
0.2515625 0.37734375 0.503125 1.0
0.2484375 0.37265625 0.496875 1.0
0.2453125 0.36796875 0.490625 1.0
0.2421875 0.36328125 0.484375 1.0
0.2390625 0.35859375 0.478125 1.0
0.2359375 0.35390625 0.471875 1.0
0.2328125 0.34921875 0.465625 1.0
0.2296875 0.34453125 0.459375 1.0
0.2265625 0.33984375 0.453125 1.0
0.2234375 0.33515625 0.446875 1.0
0.2203125 0.33046875 0.440625 1.0
0.2171875 0.32578125 0.434375 1.0
0.2140625 0.32109375 0.428125 1.0
0.2109375 0.31640625 0.421875 1.0
0.2078125 0.31171875 0.415625 1.0
0.2046875 0.30703125 0.409375 1.0
0.2015625 0.30234375 0.403125 1.0
0.1984375 0.29765625 0.396875 1.0
0.1953125 0.29296875 0.390625 1.0
0.1921875 0.28828125 0.384375 1.0
0.1890625 0.28359375 0.378125 1.0
0.1859375 0.27890625 0.371875 1.0
0.1828125 0.27421875 0.365625 1.0
0.1796875 0.26953125 0.359375 1.0
0.1765625 0.26484375 0.353125 1.0
0.1734375 0.26015625 0.346875 1.0
0.1703125 0.25546875 0.340625 1.0
0.1671875 0.25078125 0.334375 1.0
0.1640625 0.24609375 0.328125 1.0
0.1609375 0.24140625 0.321875 1.0
0.1578125 0.23671875 0.315625 1.0
0.1546875 0.23203125 0.309375 1.0
0.1515625 0.22734375 0.303125 1.0
0.1484375 0.22265625 0.296875 1.0
0.1453125 0.21796875 0.290625 1.0
0.1421875 0.21328125 0.284375 1.0
0.1390625 0.20859375 0.278125 1.0
0.1359375 0.20390625 0.271875 1.0
0.1328125 0.19921875 0.265625 1.0
0.1296875 0.19453125 0.259375 1.0
0.1265625 0.18984375 0.253125 1.0
0.1234375 0.18515625 0.246875 1.0
0.1203125 0.18046875 0.240625 1.0
0.1171875 0.17578125 0.234375 1.0
0.1140625 0.17109375 0.228125 1.0
0.1109375 0.16640625 0.221875 1.0
0.1078125 0.16171875 0.215625 1.0
0.1046875 0.15703125 0.209375 1.0
0.1015625 0.15234375 0.203125 1.0
0.0984375 0.14765625 0.196875 1.0
0.0953125 0.14296875 0.190625 1.0
0.0921875 0.13828125 0.184375 1.0
0.0890625 0.13359375 0.178125 1.0
0.0859375 0.12890625 0.171875 1.0
0.0828125 0.12421875 0.165625 1.0
0.0796875 0.11953125 0.159375 1.0
0.0765625 0.11484375 0.153125 1.0
0.0734375 0.11015625 0.146875 1.0
0.0703125 0.10546875 0.140625 1.0
0.0671875 0.10078125 0.134375 1.0
0.0640625 0.09609375 0.128125 1.0
0.0609375 0.09140625 0.121875 1.0
0.0578125 0.08671875 0.115625 1.0
0.0546875 0.08203125 0.109375 1.0
0.0515625 0.07734375 0.103125 1.0
0.0484375 0.07265625 0.096875 1.0
0.0453125 0.06796875 0.090625 1.0
0.0421875 0.06328125 0.084375 1.0
0.0390625 0.05859375 0.078125 1.0
0.0359375 0.05390625 0.071875 1.0
0.0328125 0.04921875 0.065625 1.0
0.0296875 0.04453125 0.059375 1.0
0.0265625 0.03984375 0.053125 1.0
0.0234375 0.03515625 0.046875 1.0
0.0203125 0.03046875 0.040625 1.0
0.0171875 0.02578125 0.034375 1.0
0.0140625 0.02109375 0.028125 1.0
0.0109375 0.01640625 0.021875 1.0
0.0078125 0.01171875 0.015625 1.0
0.0046875 0.00703125 0.009375 1.0
0.00375306372549 0.00361519607843 0.0015012254902 1.0
0.0112591911765 0.0108455882353 0.00450367647059 1.0
0.0187653186275 0.0180759803922 0.00750612745098 1.0
0.0262714460784 0.025306372549 0.0105085784314 1.0
0.0337775735294 0.0325367647059 0.0135110294118 1.0
0.0412837009804 0.0397671568627 0.0165134803922 1.0
0.0487898284314 0.0469975490196 0.0195159313725 1.0
0.0562959558824 0.0542279411765 0.0225183823529 1.0
0.0638020833333 0.0614583333333 0.0255208333333 1.0
0.0713082107843 0.0686887254902 0.0285232843137 1.0
0.0788143382353 0.0759191176471 0.0315257352941 1.0
0.0863204656863 0.0831495098039 0.0345281862745 1.0
0.0938265931373 0.0903799019608 0.0375306372549 1.0
0.101332720588 0.0976102941176 0.0405330882353 1.0
0.108838848039 0.104840686275 0.0435355392157 1.0
0.11634497549 0.112071078431 0.0465379901961 1.0
0.123851102941 0.119301470588 0.0495404411765 1.0
0.131357230392 0.126531862745 0.0525428921569 1.0
0.138863357843 0.133762254902 0.0555453431373 1.0
0.146369485294 0.140992647059 0.0585477941176 1.0
0.153875612745 0.148223039216 0.061550245098 1.0
0.161381740196 0.155453431373 0.0645526960784 1.0
0.168887867647 0.162683823529 0.0675551470588 1.0
0.176393995098 0.169914215686 0.0705575980392 1.0
0.183900122549 0.177144607843 0.0735600490196 1.0
0.19140625 0.184375 0.0765625 1.0
0.198912377451 0.191605392157 0.0795649509804 1.0
0.206418504902 0.198835784314 0.0825674019608 1.0
0.213924632353 0.206066176471 0.0855698529412 1.0
0.221430759804 0.213296568627 0.0885723039216 1.0
0.228936887255 0.220526960784 0.091574754902 1.0
0.236443014706 0.227757352941 0.0945772058824 1.0
0.243949142157 0.234987745098 0.0975796568627 1.0
0.251455269608 0.242218137255 0.100582107843 1.0
0.258961397059 0.249448529412 0.103584558824 1.0
0.26646752451 0.256678921569 0.106587009804 1.0
0.273973651961 0.263909313725 0.109589460784 1.0
0.281479779412 0.271139705882 0.112591911765 1.0
0.288985906863 0.278370098039 0.115594362745 1.0
0.296492034314 0.285600490196 0.118596813725 1.0
0.303998161765 0.292830882353 0.121599264706 1.0
0.311504289216 0.30006127451 0.124601715686 1.0
0.319010416667 0.307291666667 0.127604166667 1.0
0.326516544118 0.314522058824 0.130606617647 1.0
0.334022671569 0.32175245098 0.133609068627 1.0
0.34152879902 0.328982843137 0.136611519608 1.0
0.349034926471 0.336213235294 0.139613970588 1.0
0.356541053922 0.343443627451 0.142616421569 1.0
0.364047181373 0.350674019608 0.145618872549 1.0
0.371553308824 0.357904411765 0.148621323529 1.0
0.379059436275 0.365134803922 0.15162377451 1.0
0.386565563725 0.372365196078 0.15462622549 1.0
0.394071691176 0.379595588235 0.157628676471 1.0
0.401577818627 0.386825980392 0.160631127451 1.0
0.409083946078 0.394056372549 0.163633578431 1.0
0.416590073529 0.401286764706 0.166636029412 1.0
0.42409620098 0.408517156863 0.169638480392 1.0
0.431602328431 0.41574754902 0.172640931373 1.0
0.439108455882 0.422977941176 0.175643382353 1.0
0.446614583333 0.430208333333 0.178645833333 1.0
0.454120710784 0.43743872549 0.181648284314 1.0
0.461626838235 0.444669117647 0.184650735294 1.0
0.469132965686 0.451899509804 0.187653186275 1.0
0.476639093137 0.459129901961 0.190655637255 1.0
0.484145220588 0.466360294118 0.193658088235 1.0
0.491651348039 0.473590686275 0.196660539216 1.0
0.49915747549 0.480821078431 0.199662990196 1.0
0.506663602941 0.488051470588 0.202665441176 1.0
0.514169730392 0.495281862745 0.205667892157 1.0
0.521675857843 0.502512254902 0.208670343137 1.0
0.529181985294 0.509742647059 0.211672794118 1.0
0.536688112745 0.516973039216 0.214675245098 1.0
0.544194240196 0.524203431373 0.217677696078 1.0
0.551700367647 0.531433823529 0.220680147059 1.0
0.559206495098 0.538664215686 0.223682598039 1.0
0.566712622549 0.545894607843 0.22668504902 1.0
0.57421875 0.553125 0.2296875 1.0
0.581724877451 0.560355392157 0.23268995098 1.0
0.589231004902 0.567585784314 0.235692401961 1.0
0.596737132353 0.574816176471 0.238694852941 1.0
0.604243259804 0.582046568627 0.241697303922 1.0
0.611749387255 0.589276960784 0.244699754902 1.0
0.619255514706 0.596507352941 0.247702205882 1.0
0.626761642157 0.603737745098 0.250704656863 1.0
0.634267769608 0.610968137255 0.253707107843 1.0
0.641773897059 0.618198529412 0.256709558824 1.0
0.64928002451 0.625428921569 0.259712009804 1.0
0.656786151961 0.632659313725 0.262714460784 1.0
0.664292279412 0.639889705882 0.265716911765 1.0
0.671798406863 0.647120098039 0.268719362745 1.0
0.679304534314 0.654350490196 0.271721813725 1.0
0.686810661765 0.661580882353 0.274724264706 1.0
0.694316789216 0.66881127451 0.277726715686 1.0
0.701822916667 0.676041666667 0.280729166667 1.0
0.709329044118 0.683272058824 0.283731617647 1.0
0.716835171569 0.69050245098 0.286734068627 1.0
0.72434129902 0.697732843137 0.289736519608 1.0
0.731847426471 0.704963235294 0.292738970588 1.0
0.739353553922 0.712193627451 0.295741421569 1.0
0.746859681373 0.719424019608 0.298743872549 1.0
0.754365808824 0.726654411765 0.301746323529 1.0
0.761871936275 0.733884803922 0.30474877451 1.0
0.769378063725 0.741115196078 0.30775122549 1.0
0.776884191176 0.748345588235 0.310753676471 1.0
0.784390318627 0.755575980392 0.313756127451 1.0
0.791896446078 0.762806372549 0.316758578431 1.0
0.799402573529 0.770036764706 0.319761029412 1.0
0.80690870098 0.777267156863 0.322763480392 1.0
0.814414828431 0.78449754902 0.325765931373 1.0
0.821920955882 0.791727941176 0.328768382353 1.0
0.829427083333 0.798958333333 0.331770833333 1.0
0.836933210784 0.80618872549 0.334773284314 1.0
0.844439338235 0.813419117647 0.337775735294 1.0
0.851945465686 0.820649509804 0.340778186275 1.0
0.859451593137 0.827879901961 0.343780637255 1.0
0.866957720588 0.835110294118 0.346783088235 1.0
0.874463848039 0.842340686275 0.349785539216 1.0
0.88196997549 0.849571078431 0.352787990196 1.0
0.889476102941 0.856801470588 0.355790441176 1.0
0.896982230392 0.864031862745 0.358792892157 1.0
0.904488357843 0.871262254902 0.361795343137 1.0
0.911994485294 0.878492647059 0.364797794118 1.0
0.919500612745 0.885723039216 0.367800245098 1.0
0.927006740196 0.892953431373 0.370802696078 1.0
0.934512867647 0.900183823529 0.373805147059 1.0
0.942018995098 0.907414215686 0.376807598039 1.0
0.949525122549 0.914644607843 0.37981004902 1.0
0.95703125 0.921875 0.3828125 1.0
