# Supplementary material for: Systematic detection of brain protein-coding genes under positive selection during primate evolution and their roles in cognition
Source: Genome Res. 2021 Mar;31(3):484–96. doi: 10.1101/gr.262113.120 (PMC7919455; doi:10.1101/gr.262113.120)
Supplement: Supplemental Material [file supp_gr.262113.120_Supplemental_Material.zip › src/public/app/lib/brainBrowser-2.5.2/colors/green-red.txt]

0.0 0.796875 0.16015625 1.0
0.0 0.790625 0.158900122549 1.0
0.0 0.784375 0.157643995098 1.0
0.0 0.778125 0.156387867647 1.0
0.0 0.771875 0.155131740196 1.0
0.0 0.765625 0.153875612745 1.0
0.0 0.759375 0.152619485294 1.0
0.0 0.753125 0.151363357843 1.0
0.0 0.746875 0.150107230392 1.0
0.0 0.740625 0.148851102941 1.0
0.0 0.734375 0.14759497549 1.0
0.0 0.728125 0.146338848039 1.0
0.0 0.721875 0.145082720588 1.0
0.0 0.715625 0.143826593137 1.0
0.0 0.709375 0.142570465686 1.0
0.0 0.703125 0.141314338235 1.0
0.0 0.696875 0.140058210784 1.0
0.0 0.690625 0.138802083333 1.0
0.0 0.684375 0.137545955882 1.0
0.0 0.678125 0.136289828431 1.0
0.0 0.671875 0.13503370098 1.0
0.0 0.665625 0.133777573529 1.0
0.0 0.659375 0.132521446078 1.0
0.0 0.653125 0.131265318627 1.0
0.0 0.646875 0.130009191176 1.0
0.0 0.640625 0.128753063725 1.0
0.0 0.634375 0.127496936275 1.0
0.0 0.628125 0.126240808824 1.0
0.0 0.621875 0.124984681373 1.0
0.0 0.615625 0.123728553922 1.0
0.0 0.609375 0.122472426471 1.0
0.0 0.603125 0.12121629902 1.0
0.0 0.596875 0.119960171569 1.0
0.0 0.590625 0.118704044118 1.0
0.0 0.584375 0.117447916667 1.0
0.0 0.578125 0.116191789216 1.0
0.0 0.571875 0.114935661765 1.0
0.0 0.565625 0.113679534314 1.0
0.0 0.559375 0.112423406863 1.0
0.0 0.553125 0.111167279412 1.0
0.0 0.546875 0.109911151961 1.0
0.0 0.540625 0.10865502451 1.0
0.0 0.534375 0.107398897059 1.0
0.0 0.528125 0.106142769608 1.0
0.0 0.521875 0.104886642157 1.0
0.0 0.515625 0.103630514706 1.0
0.0 0.509375 0.102374387255 1.0
0.0 0.503125 0.101118259804 1.0
0.0 0.496875 0.0998621323529 1.0
0.0 0.490625 0.098606004902 1.0
0.0 0.484375 0.097349877451 1.0
0.0 0.478125 0.09609375 1.0
0.0 0.471875 0.094837622549 1.0
0.0 0.465625 0.093581495098 1.0
0.0 0.459375 0.0923253676471 1.0
0.0 0.453125 0.0910692401961 1.0
0.0 0.446875 0.0898131127451 1.0
0.0 0.440625 0.0885569852941 1.0
0.0 0.434375 0.0873008578431 1.0
0.0 0.428125 0.0860447303922 1.0
0.0 0.421875 0.0847886029412 1.0
0.0 0.415625 0.0835324754902 1.0
0.0 0.409375 0.0822763480392 1.0
0.0 0.403125 0.0810202205882 1.0
0.0 0.396875 0.0797640931373 1.0
0.0 0.390625 0.0785079656863 1.0
0.0 0.384375 0.0772518382353 1.0
0.0 0.378125 0.0759957107843 1.0
0.0 0.371875 0.0747395833333 1.0
0.0 0.365625 0.0734834558824 1.0
0.0 0.359375 0.0722273284314 1.0
0.0 0.353125 0.0709712009804 1.0
0.0 0.346875 0.0697150735294 1.0
0.0 0.340625 0.0684589460784 1.0
0.0 0.334375 0.0672028186275 1.0
0.0 0.328125 0.0659466911765 1.0
0.0 0.321875 0.0646905637255 1.0
0.0 0.315625 0.0634344362745 1.0
0.0 0.309375 0.0621783088235 1.0
0.0 0.303125 0.0609221813725 1.0
0.0 0.296875 0.0596660539216 1.0
0.0 0.290625 0.0584099264706 1.0
0.0 0.284375 0.0571537990196 1.0
0.0 0.278125 0.0558976715686 1.0
0.0 0.271875 0.0546415441176 1.0
0.0 0.265625 0.0533854166667 1.0
0.0 0.259375 0.0521292892157 1.0
0.0 0.253125 0.0508731617647 1.0
0.0 0.246875 0.0496170343137 1.0
0.0 0.240625 0.0483609068627 1.0
0.0 0.234375 0.0471047794118 1.0
0.0 0.228125 0.0458486519608 1.0
0.0 0.221875 0.0445925245098 1.0
0.0 0.215625 0.0433363970588 1.0
0.0 0.209375 0.0420802696078 1.0
0.0 0.203125 0.0408241421569 1.0
0.0 0.196875 0.0395680147059 1.0
0.0 0.190625 0.0383118872549 1.0
0.0 0.184375 0.0370557598039 1.0
0.0 0.178125 0.0357996323529 1.0
0.0 0.171875 0.034543504902 1.0
0.0 0.165625 0.033287377451 1.0
0.0 0.159375 0.03203125 1.0
0.0 0.153125 0.030775122549 1.0
0.0 0.146875 0.029518995098 1.0
0.0 0.140625 0.0282628676471 1.0
0.0 0.134375 0.0270067401961 1.0
0.0 0.128125 0.0257506127451 1.0
0.0 0.121875 0.0244944852941 1.0
0.0 0.115625 0.0232383578431 1.0
0.0 0.109375 0.0219822303922 1.0
0.0 0.103125 0.0207261029412 1.0
0.0 0.096875 0.0194699754902 1.0
0.0 0.090625 0.0182138480392 1.0
0.0 0.084375 0.0169577205882 1.0
0.0 0.078125 0.0157015931373 1.0
0.0 0.071875 0.0144454656863 1.0
0.0 0.065625 0.0131893382353 1.0
0.0 0.059375 0.0119332107843 1.0
0.0 0.053125 0.0106770833333 1.0
0.0 0.046875 0.00942095588235 1.0
0.0 0.040625 0.00816482843137 1.0
0.0 0.034375 0.00690870098039 1.0
0.0 0.028125 0.00565257352941 1.0
0.0 0.021875 0.00439644607843 1.0
0.0 0.015625 0.00314031862745 1.0
0.0 0.009375 0.00188419117647 1.0
0.00390625 0.000674019607843 0.000382965686275 1.0
0.01171875 0.00202205882353 0.00114889705882 1.0
0.01953125 0.00337009803922 0.00191482843137 1.0
0.02734375 0.0047181372549 0.00268075980392 1.0
0.03515625 0.00606617647059 0.00344669117647 1.0
0.04296875 0.00741421568627 0.00421262254902 1.0
0.05078125 0.00876225490196 0.00497855392157 1.0
0.05859375 0.0101102941176 0.00574448529412 1.0
0.06640625 0.0114583333333 0.00651041666667 1.0
0.07421875 0.012806372549 0.00727634803922 1.0
0.08203125 0.0141544117647 0.00804227941176 1.0
0.08984375 0.0155024509804 0.00880821078431 1.0
0.09765625 0.0168504901961 0.00957414215686 1.0
0.10546875 0.0181985294118 0.0103400735294 1.0
0.11328125 0.0195465686275 0.011106004902 1.0
0.12109375 0.0208946078431 0.0118719362745 1.0
0.12890625 0.0222426470588 0.0126378676471 1.0
0.13671875 0.0235906862745 0.0134037990196 1.0
0.14453125 0.0249387254902 0.0141697303922 1.0
0.15234375 0.0262867647059 0.0149356617647 1.0
0.16015625 0.0276348039216 0.0157015931373 1.0
0.16796875 0.0289828431373 0.0164675245098 1.0
0.17578125 0.0303308823529 0.0172334558824 1.0
0.18359375 0.0316789215686 0.0179993872549 1.0
0.19140625 0.0330269607843 0.0187653186275 1.0
0.19921875 0.034375 0.01953125 1.0
0.20703125 0.0357230392157 0.0202971813725 1.0
0.21484375 0.0370710784314 0.0210631127451 1.0
0.22265625 0.0384191176471 0.0218290441176 1.0
0.23046875 0.0397671568627 0.0225949754902 1.0
0.23828125 0.0411151960784 0.0233609068627 1.0
0.24609375 0.0424632352941 0.0241268382353 1.0
0.25390625 0.0438112745098 0.0248927696078 1.0
0.26171875 0.0451593137255 0.0256587009804 1.0
0.26953125 0.0465073529412 0.0264246323529 1.0
0.27734375 0.0478553921569 0.0271905637255 1.0
0.28515625 0.0492034313725 0.027956495098 1.0
0.29296875 0.0505514705882 0.0287224264706 1.0
0.30078125 0.0518995098039 0.0294883578431 1.0
0.30859375 0.0532475490196 0.0302542892157 1.0
0.31640625 0.0545955882353 0.0310202205882 1.0
0.32421875 0.055943627451 0.0317861519608 1.0
0.33203125 0.0572916666667 0.0325520833333 1.0
0.33984375 0.0586397058824 0.0333180147059 1.0
0.34765625 0.059987745098 0.0340839460784 1.0
0.35546875 0.0613357843137 0.034849877451 1.0
0.36328125 0.0626838235294 0.0356158088235 1.0
0.37109375 0.0640318627451 0.0363817401961 1.0
0.37890625 0.0653799019608 0.0371476715686 1.0
0.38671875 0.0667279411765 0.0379136029412 1.0
0.39453125 0.0680759803922 0.0386795343137 1.0
0.40234375 0.0694240196078 0.0394454656863 1.0
0.41015625 0.0707720588235 0.0402113970588 1.0
0.41796875 0.0721200980392 0.0409773284314 1.0
0.42578125 0.0734681372549 0.0417432598039 1.0
0.43359375 0.0748161764706 0.0425091911765 1.0
0.44140625 0.0761642156863 0.043275122549 1.0
0.44921875 0.077512254902 0.0440410539216 1.0
0.45703125 0.0788602941176 0.0448069852941 1.0
0.46484375 0.0802083333333 0.0455729166667 1.0
0.47265625 0.081556372549 0.0463388480392 1.0
0.48046875 0.0829044117647 0.0471047794118 1.0
0.48828125 0.0842524509804 0.0478707107843 1.0
0.49609375 0.0856004901961 0.0486366421569 1.0
0.50390625 0.0869485294118 0.0494025735294 1.0
0.51171875 0.0882965686275 0.050168504902 1.0
0.51953125 0.0896446078431 0.0509344362745 1.0
0.52734375 0.0909926470588 0.0517003676471 1.0
0.53515625 0.0923406862745 0.0524662990196 1.0
0.54296875 0.0936887254902 0.0532322303922 1.0
0.55078125 0.0950367647059 0.0539981617647 1.0
0.55859375 0.0963848039216 0.0547640931373 1.0
0.56640625 0.0977328431373 0.0555300245098 1.0
0.57421875 0.0990808823529 0.0562959558824 1.0
0.58203125 0.100428921569 0.0570618872549 1.0
0.58984375 0.101776960784 0.0578278186275 1.0
0.59765625 0.103125 0.05859375 1.0
0.60546875 0.104473039216 0.0593596813725 1.0
0.61328125 0.105821078431 0.0601256127451 1.0
0.62109375 0.107169117647 0.0608915441176 1.0
0.62890625 0.108517156863 0.0616574754902 1.0
0.63671875 0.109865196078 0.0624234068627 1.0
0.64453125 0.111213235294 0.0631893382353 1.0
0.65234375 0.11256127451 0.0639552696078 1.0
0.66015625 0.113909313725 0.0647212009804 1.0
0.66796875 0.115257352941 0.0654871323529 1.0
0.67578125 0.116605392157 0.0662530637255 1.0
0.68359375 0.117953431373 0.067018995098 1.0
0.69140625 0.119301470588 0.0677849264706 1.0
0.69921875 0.120649509804 0.0685508578431 1.0
0.70703125 0.12199754902 0.0693167892157 1.0
0.71484375 0.123345588235 0.0700827205882 1.0
0.72265625 0.124693627451 0.0708486519608 1.0
0.73046875 0.126041666667 0.0716145833333 1.0
0.73828125 0.127389705882 0.0723805147059 1.0
0.74609375 0.128737745098 0.0731464460784 1.0
0.75390625 0.130085784314 0.073912377451 1.0
0.76171875 0.131433823529 0.0746783088235 1.0
0.76953125 0.132781862745 0.0754442401961 1.0
0.77734375 0.134129901961 0.0762101715686 1.0
0.78515625 0.135477941176 0.0769761029412 1.0
0.79296875 0.136825980392 0.0777420343137 1.0
0.80078125 0.138174019608 0.0785079656863 1.0
0.80859375 0.139522058824 0.0792738970588 1.0
0.81640625 0.140870098039 0.0800398284314 1.0
0.82421875 0.142218137255 0.0808057598039 1.0
0.83203125 0.143566176471 0.0815716911765 1.0
0.83984375 0.144914215686 0.082337622549 1.0
0.84765625 0.146262254902 0.0831035539216 1.0
0.85546875 0.147610294118 0.0838694852941 1.0
0.86328125 0.148958333333 0.0846354166667 1.0
0.87109375 0.150306372549 0.0854013480392 1.0
0.87890625 0.151654411765 0.0861672794118 1.0
0.88671875 0.15300245098 0.0869332107843 1.0
0.89453125 0.154350490196 0.0876991421569 1.0
0.90234375 0.155698529412 0.0884650735294 1.0
0.91015625 0.157046568627 0.089231004902 1.0
0.91796875 0.158394607843 0.0899969362745 1.0
0.92578125 0.159742647059 0.0907628676471 1.0
0.93359375 0.161090686275 0.0915287990196 1.0
0.94140625 0.16243872549 0.0922947303922 1.0
0.94921875 0.163786764706 0.0930606617647 1.0
0.95703125 0.165134803922 0.0938265931373 1.0
0.96484375 0.166482843137 0.0945925245098 1.0
0.97265625 0.167830882353 0.0953584558824 1.0
0.98046875 0.169178921569 0.0961243872549 1.0
0.98828125 0.170526960784 0.0968903186275 1.0
0.99609375 0.171875 0.09765625 1.0
