# Supplementary material for: Systematic detection of brain protein-coding genes under positive selection during primate evolution and their roles in cognition
Source: Genome Res. 2021 Mar;31(3):484–96. doi: 10.1101/gr.262113.120 (PMC7919455; doi:10.1101/gr.262113.120)
Supplement: Supplemental Material [file supp_gr.262113.120_Supplemental_Material.zip › src/public/app/lib/brainBrowser-2.5.2/colors/spectral.txt]

0.800000000000000    0.800000000000000    0.800000000000000
0.775165882352941    0.740392156862745    0.780128235294118
0.750331764705883    0.680784313725490    0.760256470588235
0.725497647058824    0.621176470588235    0.740384705882353
0.700663529411765    0.561568627450980    0.720512941176471
0.675829411764706    0.501960784313726    0.700641176470588
0.650995294117647    0.442352941176471    0.680769411764706
0.626161176470588    0.382745098039216    0.660897647058824
0.601327058823529    0.323137254901961    0.641025882352941
0.576492941176471    0.263529411764706    0.621154117647059
0.551658823529412    0.203921568627451    0.601282352941177
0.526824705882353    0.144313725490196    0.581410588235294
0.501990588235294    0.0847058823529412    0.561538823529412
0.477156470588235    0.0250980392156862    0.541667058823529
0.469572941176471    0    0.536177254901961
0.474535294117647    0    0.541147058823529
0.479497647058824    0    0.546116862745098
0.484460000000000    0    0.551086666666667
0.489422352941177    0    0.556056470588235
0.494384705882353    0    0.561026274509804
0.499347058823529    0    0.565996078431373
0.504309411764706    0    0.570965882352941
0.509271764705882    0    0.575935686274510
0.514234117647059    0    0.580905490196078
0.519196470588235    0    0.585875294117647
0.524158823529412    0    0.590845098039216
0.529121176470588    0    0.595814901960784
0.527025882352941    0    0.600784705882353
0.487289803921569    0    0.605754509803922
0.447553725490196    0    0.610724313725490
0.407817647058824    0    0.615694117647059
0.368081568627451    0    0.620663921568627
0.328345490196078    0    0.625633725490196
0.288609411764706    0    0.630603529411765
0.248873333333333    0    0.635573333333333
0.209137254901961    0    0.640543137254902
0.169401176470588    0    0.645512941176471
0.129665098039216    0    0.650482745098039
0.0899290196078431    0    0.655452549019608
0.0501929411764707    0    0.660422352941177
0.0104568627450981    0    0.665392156862745
0    0    0.677680392156863
0    0    0.692582352941176
0    0    0.707484313725490
0    0    0.722386274509804
0    0    0.737288235294118
0    0    0.752190196078431
0    0    0.767092156862745
0    0    0.781994117647059
0    0    0.796896078431372
0    0    0.811798039215686
0    0    0.826700000000000
0    0    0.841601960784314
0    0    0.856503921568628
0    0.0109811764705882    0.866700000000000
0    0.0457549019607842    0.866700000000000
0    0.0805286274509805    0.866700000000000
0    0.115302352941176    0.866700000000000
0    0.150076078431372    0.866700000000000
0    0.184849803921569    0.866700000000000
0    0.219623529411765    0.866700000000000
0    0.254397254901961    0.866700000000000
0    0.289170980392157    0.866700000000000
0    0.323944705882353    0.866700000000000
0    0.358718431372549    0.866700000000000
0    0.393492156862745    0.866700000000000
0    0.428265882352941    0.866700000000000
0    0.463039607843137    0.866700000000000
0    0.475586666666667    0.866700000000000
0    0.485518823529412    0.866700000000000
0    0.495450980392157    0.866700000000000
0    0.505383137254902    0.866700000000000
0    0.515315294117647    0.866700000000000
0    0.525247450980392    0.866700000000000
0    0.535179607843137    0.866700000000000
0    0.545111764705882    0.866700000000000
0    0.555043921568628    0.866700000000000
0    0.564976078431373    0.866700000000000
0    0.574908235294118    0.866700000000000
0    0.584840392156863    0.866700000000000
0    0.594772549019608    0.866700000000000
0    0.602354117647059    0.859641176470588
0    0.607323921568627    0.844739215686275
0    0.612293725490196    0.829837254901961
0    0.617263529411765    0.814935294117647
0    0.622233333333333    0.800033333333333
0    0.627203137254902    0.785131372549020
0    0.632172941176471    0.770229411764706
0    0.637142745098039    0.755327450980392
0    0.642112549019608    0.740425490196078
0    0.647082352941176    0.725523529411765
0    0.652052156862745    0.710621568627451
0    0.657021960784314    0.695719607843137
0    0.661991764705882    0.680817647058823
0    0.666700000000000    0.666176862745098
0    0.666700000000000    0.656237254901961
0    0.666700000000000    0.646297647058824
0    0.666700000000000    0.636358039215686
0    0.666700000000000    0.626418431372549
0    0.666700000000000    0.616478823529412
0    0.666700000000000    0.606539215686274
0    0.666700000000000    0.596599607843137
0    0.666700000000000    0.586660000000000
0    0.666700000000000    0.576720392156863
0    0.666700000000000    0.566780784313725
0    0.666700000000000    0.556841176470588
0    0.666700000000000    0.546901568627451
0    0.666700000000000    0.536961960784314
0    0.663561176470588    0.508203529411765
0    0.658591372549020    0.468467450980392
0    0.653621568627451    0.428731372549020
0    0.648651764705882    0.388995294117647
0    0.643681960784314    0.349259215686274
0    0.638712156862745    0.309523137254902
0    0.633742352941176    0.269787058823529
0    0.628772549019608    0.230050980392157
0    0.623802745098039    0.190314901960785
0    0.618832941176471    0.150578823529412
0    0.613863137254902    0.110842745098039
0    0.608893333333333    0.0711066666666664
0    0.603923529411765    0.0313705882352940
0    0.602090980392157    0
0    0.612023137254902    0
0    0.621955294117647    0
0    0.631887450980392    0
0    0.641819607843137    0
0    0.651751764705882    0
0    0.661683921568627    0
0    0.671616078431373    0
0    0.681548235294118    0
0    0.691480392156863    0
0    0.701412549019608    0
0    0.711344705882353    0
0    0.721276862745098    0
0    0.731209019607843    0
0    0.741147058823529    0
0    0.751086666666667    0
0    0.761026274509804    0
0    0.770965882352941    0
0    0.780905490196079    0
0    0.790845098039216    0
0    0.800784705882353    0
0    0.810724313725490    0
0    0.820663921568627    0
0    0.830603529411765    0
0    0.840543137254902    0
0    0.850482745098039    0
0    0.860422352941177    0
0    0.870359215686275    0
0    0.880291372549020    0
0    0.890223529411765    0
0    0.900155686274510    0
0    0.910087843137255    0
0    0.920020000000000    0
0    0.929952156862745    0
0    0.939884313725490    0
0    0.949816470588235    0
0    0.959748627450980    0
0    0.969680784313726    0
0    0.979612941176471    0
0    0.989545098039216    0
0    0.999477254901961    0
0.0517623529411763    1    0
0.106400392156862    1    0
0.161038431372548    1    0
0.215676470588236    1    0
0.270314509803922    1    0
0.324952549019608    1    0
0.379590588235294    1    0
0.434228627450980    1    0
0.488866666666666    1    0
0.543504705882352    1    0
0.598142745098040    1    0
0.652780784313726    1    0
0.707418823529412    1    0
0.741143137254902    0.997384313725490    0
0.756045098039216    0.992414509803922    0
0.770947058823529    0.987444705882353    0
0.785849019607843    0.982474901960784    0
0.800750980392157    0.977505098039216    0
0.815652941176471    0.972535294117647    0
0.830554901960784    0.967565490196078    0
0.845456862745098    0.962595686274510    0
0.860358823529412    0.957625882352941    0
0.875260784313725    0.952656078431373    0
0.890162745098039    0.947686274509804    0
0.905064705882353    0.942716470588235    0
0.919966666666667    0.937746666666667    0
0.933823137254902    0.932254509803922    0
0.938792941176471    0.922322352941177    0
0.943762745098039    0.912390196078432    0
0.948732549019608    0.902458039215687    0
0.953702352941177    0.892525882352941    0
0.958672156862745    0.882593725490196    0
0.963641960784314    0.872661568627451    0
0.968611764705882    0.862729411764706    0
0.973581568627451    0.852797254901961    0
0.978551372549020    0.842865098039216    0
0.983521176470588    0.832932941176471    0
0.988490980392157    0.823000784313726    0
0.993460784313726    0.813068627450980    0
0.998430588235294    0.803136470588235    0
1    0.789803921568628    0
1    0.774901960784314    0
1    0.760000000000000    0
1    0.745098039215687    0
1    0.730196078431372    0
1    0.715294117647059    0
1    0.700392156862745    0
1    0.685490196078432    0
1    0.670588235294117    0
1    0.655686274509804    0
1    0.640784313725490    0
1    0.625882352941176    0
1    0.610980392156863    0
1    0.588235294117647    0
1    0.543529411764706    0
1    0.498823529411765    0
1    0.454117647058824    0
1    0.409411764705883    0
1    0.364705882352942    0
1    0.320000000000001    0
1    0.275294117647058    0
1    0.230588235294117    0
1    0.185882352941176    0
1    0.141176470588235    0
1    0.0964705882352938    0
1    0.0517647058823527    0
1    0.00705882352941178    0
0.991636078431373    0    0
0.981703921568628    0    0
0.971771764705882    0    0
0.961839607843137    0    0
0.951907450980392    0    0
0.941975294117647    0    0
0.932043137254902    0    0
0.922110980392157    0    0
0.912178823529412    0    0
0.902246666666667    0    0
0.892314509803922    0    0
0.882382352941176    0    0
0.872450196078431    0    0
0.864607450980392    0    0
0.859637647058824    0    0
0.854667843137255    0    0
0.849698039215686    0    0
0.844728235294118    0    0
0.839758431372549    0    0
0.834788627450981    0    0
0.829818823529412    0    0
0.824849019607843    0    0
0.819879215686274    0    0
0.814909411764706    0    0
0.809939607843137    0    0
0.804969803921569    0    0
0.800000000000000    0    0
