# Supplementary material for: Systematic detection of brain protein-coding genes under positive selection during primate evolution and their roles in cognition
Source: Genome Res. 2021 Mar;31(3):484–96. doi: 10.1101/gr.262113.120 (PMC7919455; doi:10.1101/gr.262113.120)
Supplement: Supplemental Material [file supp_gr.262113.120_Supplemental_Material.zip › src/public/app/lib/brainBrowser-2.5.2/colors/violet-orange.txt]

0.59765625 0.5546875 0.76171875 1.0
0.59296875 0.550337009804 0.755744485294 1.0
0.58828125 0.545986519608 0.749770220588 1.0
0.58359375 0.541636029412 0.743795955882 1.0
0.57890625 0.537285539216 0.737821691176 1.0
0.57421875 0.53293504902 0.731847426471 1.0
0.56953125 0.528584558824 0.725873161765 1.0
0.56484375 0.524234068627 0.719898897059 1.0
0.56015625 0.519883578431 0.713924632353 1.0
0.55546875 0.515533088235 0.707950367647 1.0
0.55078125 0.511182598039 0.701976102941 1.0
0.54609375 0.506832107843 0.696001838235 1.0
0.54140625 0.502481617647 0.690027573529 1.0
0.53671875 0.498131127451 0.684053308824 1.0
0.53203125 0.493780637255 0.678079044118 1.0
0.52734375 0.489430147059 0.672104779412 1.0
0.52265625 0.485079656863 0.666130514706 1.0
0.51796875 0.480729166667 0.66015625 1.0
0.51328125 0.476378676471 0.654181985294 1.0
0.50859375 0.472028186275 0.648207720588 1.0
0.50390625 0.467677696078 0.642233455882 1.0
0.49921875 0.463327205882 0.636259191176 1.0
0.49453125 0.458976715686 0.630284926471 1.0
0.48984375 0.45462622549 0.624310661765 1.0
0.48515625 0.450275735294 0.618336397059 1.0
0.48046875 0.445925245098 0.612362132353 1.0
0.47578125 0.441574754902 0.606387867647 1.0
0.47109375 0.437224264706 0.600413602941 1.0
0.46640625 0.43287377451 0.594439338235 1.0
0.46171875 0.428523284314 0.588465073529 1.0
0.45703125 0.424172794118 0.582490808824 1.0
0.45234375 0.419822303922 0.576516544118 1.0
0.44765625 0.415471813725 0.570542279412 1.0
0.44296875 0.411121323529 0.564568014706 1.0
0.43828125 0.406770833333 0.55859375 1.0
0.43359375 0.402420343137 0.552619485294 1.0
0.42890625 0.398069852941 0.546645220588 1.0
0.42421875 0.393719362745 0.540670955882 1.0
0.41953125 0.389368872549 0.534696691176 1.0
0.41484375 0.385018382353 0.528722426471 1.0
0.41015625 0.380667892157 0.522748161765 1.0
0.40546875 0.376317401961 0.516773897059 1.0
0.40078125 0.371966911765 0.510799632353 1.0
0.39609375 0.367616421569 0.504825367647 1.0
0.39140625 0.363265931373 0.498851102941 1.0
0.38671875 0.358915441176 0.492876838235 1.0
0.38203125 0.35456495098 0.486902573529 1.0
0.37734375 0.350214460784 0.480928308824 1.0
0.37265625 0.345863970588 0.474954044118 1.0
0.36796875 0.341513480392 0.468979779412 1.0
0.36328125 0.337162990196 0.463005514706 1.0
0.35859375 0.3328125 0.45703125 1.0
0.35390625 0.328462009804 0.451056985294 1.0
0.34921875 0.324111519608 0.445082720588 1.0
0.34453125 0.319761029412 0.439108455882 1.0
0.33984375 0.315410539216 0.433134191176 1.0
0.33515625 0.31106004902 0.427159926471 1.0
0.33046875 0.306709558824 0.421185661765 1.0
0.32578125 0.302359068627 0.415211397059 1.0
0.32109375 0.298008578431 0.409237132353 1.0
0.31640625 0.293658088235 0.403262867647 1.0
0.31171875 0.289307598039 0.397288602941 1.0
0.30703125 0.284957107843 0.391314338235 1.0
0.30234375 0.280606617647 0.385340073529 1.0
0.29765625 0.276256127451 0.379365808824 1.0
0.29296875 0.271905637255 0.373391544118 1.0
0.28828125 0.267555147059 0.367417279412 1.0
0.28359375 0.263204656863 0.361443014706 1.0
0.27890625 0.258854166667 0.35546875 1.0
0.27421875 0.254503676471 0.349494485294 1.0
0.26953125 0.250153186275 0.343520220588 1.0
0.26484375 0.245802696078 0.337545955882 1.0
0.26015625 0.241452205882 0.331571691176 1.0
0.25546875 0.237101715686 0.325597426471 1.0
0.25078125 0.23275122549 0.319623161765 1.0
0.24609375 0.228400735294 0.313648897059 1.0
0.24140625 0.224050245098 0.307674632353 1.0
0.23671875 0.219699754902 0.301700367647 1.0
0.23203125 0.215349264706 0.295726102941 1.0
0.22734375 0.21099877451 0.289751838235 1.0
0.22265625 0.206648284314 0.283777573529 1.0
0.21796875 0.202297794118 0.277803308824 1.0
0.21328125 0.197947303922 0.271829044118 1.0
0.20859375 0.193596813725 0.265854779412 1.0
0.20390625 0.189246323529 0.259880514706 1.0
0.19921875 0.184895833333 0.25390625 1.0
0.19453125 0.180545343137 0.247931985294 1.0
0.18984375 0.176194852941 0.241957720588 1.0
0.18515625 0.171844362745 0.235983455882 1.0
0.18046875 0.167493872549 0.230009191176 1.0
0.17578125 0.163143382353 0.224034926471 1.0
0.17109375 0.158792892157 0.218060661765 1.0
0.16640625 0.154442401961 0.212086397059 1.0
0.16171875 0.150091911765 0.206112132353 1.0
0.15703125 0.145741421569 0.200137867647 1.0
0.15234375 0.141390931373 0.194163602941 1.0
0.14765625 0.137040441176 0.188189338235 1.0
0.14296875 0.13268995098 0.182215073529 1.0
0.13828125 0.128339460784 0.176240808824 1.0
0.13359375 0.123988970588 0.170266544118 1.0
0.12890625 0.119638480392 0.164292279412 1.0
0.12421875 0.115287990196 0.158318014706 1.0
0.11953125 0.1109375 0.15234375 1.0
0.11484375 0.106587009804 0.146369485294 1.0
0.11015625 0.102236519608 0.140395220588 1.0
0.10546875 0.0978860294118 0.134420955882 1.0
0.10078125 0.0935355392157 0.128446691176 1.0
0.09609375 0.0891850490196 0.122472426471 1.0
0.09140625 0.0848345588235 0.116498161765 1.0
0.08671875 0.0804840686275 0.110523897059 1.0
0.08203125 0.0761335784314 0.104549632353 1.0
0.07734375 0.0717830882353 0.0985753676471 1.0
0.07265625 0.0674325980392 0.0926011029412 1.0
0.06796875 0.0630821078431 0.0866268382353 1.0
0.06328125 0.0587316176471 0.0806525735294 1.0
0.05859375 0.054381127451 0.0746783088235 1.0
0.05390625 0.0500306372549 0.0687040441176 1.0
0.04921875 0.0456801470588 0.0627297794118 1.0
0.04453125 0.0413296568627 0.0567555147059 1.0
0.03984375 0.0369791666667 0.05078125 1.0
0.03515625 0.0326286764706 0.0448069852941 1.0
0.03046875 0.0282781862745 0.0388327205882 1.0
0.02578125 0.0239276960784 0.0328584558824 1.0
0.02109375 0.0195772058824 0.0268841911765 1.0
0.01640625 0.0152267156863 0.0209099264706 1.0
0.01171875 0.0108762254902 0.0149356617647 1.0
0.00703125 0.00652573529412 0.00896139705882 1.0
0.00369178921569 0.00249693627451 0.000980392156863 1.0
0.0110753676471 0.00749080882353 0.00294117647059 1.0
0.0184589460784 0.0124846813725 0.00490196078431 1.0
0.0258425245098 0.0174785539216 0.00686274509804 1.0
0.0332261029412 0.0224724264706 0.00882352941176 1.0
0.0406096813725 0.0274662990196 0.0107843137255 1.0
0.0479932598039 0.0324601715686 0.0127450980392 1.0
0.0553768382353 0.0374540441176 0.0147058823529 1.0
0.0627604166667 0.0424479166667 0.0166666666667 1.0
0.070143995098 0.0474417892157 0.0186274509804 1.0
0.0775275735294 0.0524356617647 0.0205882352941 1.0
0.0849111519608 0.0574295343137 0.0225490196078 1.0
0.0922947303922 0.0624234068627 0.0245098039216 1.0
0.0996783088235 0.0674172794118 0.0264705882353 1.0
0.107061887255 0.0724111519608 0.028431372549 1.0
0.114445465686 0.0774050245098 0.0303921568627 1.0
0.121829044118 0.0823988970588 0.0323529411765 1.0
0.129212622549 0.0873927696078 0.0343137254902 1.0
0.13659620098 0.0923866421569 0.0362745098039 1.0
0.143979779412 0.0973805147059 0.0382352941176 1.0
0.151363357843 0.102374387255 0.0401960784314 1.0
0.158746936275 0.107368259804 0.0421568627451 1.0
0.166130514706 0.112362132353 0.0441176470588 1.0
0.173514093137 0.117356004902 0.0460784313725 1.0
0.180897671569 0.122349877451 0.0480392156863 1.0
0.18828125 0.12734375 0.05 1.0
0.195664828431 0.132337622549 0.0519607843137 1.0
0.203048406863 0.137331495098 0.0539215686275 1.0
0.210431985294 0.142325367647 0.0558823529412 1.0
0.217815563725 0.147319240196 0.0578431372549 1.0
0.225199142157 0.152313112745 0.0598039215686 1.0
0.232582720588 0.157306985294 0.0617647058824 1.0
0.23996629902 0.162300857843 0.0637254901961 1.0
0.247349877451 0.167294730392 0.0656862745098 1.0
0.254733455882 0.172288602941 0.0676470588235 1.0
0.262117034314 0.17728247549 0.0696078431373 1.0
0.269500612745 0.182276348039 0.071568627451 1.0
0.276884191176 0.187270220588 0.0735294117647 1.0
0.284267769608 0.192264093137 0.0754901960784 1.0
0.291651348039 0.197257965686 0.0774509803922 1.0
0.299034926471 0.202251838235 0.0794117647059 1.0
0.306418504902 0.207245710784 0.0813725490196 1.0
0.313802083333 0.212239583333 0.0833333333333 1.0
0.321185661765 0.217233455882 0.0852941176471 1.0
0.328569240196 0.222227328431 0.0872549019608 1.0
0.335952818627 0.22722120098 0.0892156862745 1.0
0.343336397059 0.232215073529 0.0911764705882 1.0
0.35071997549 0.237208946078 0.093137254902 1.0
0.358103553922 0.242202818627 0.0950980392157 1.0
0.365487132353 0.247196691176 0.0970588235294 1.0
0.372870710784 0.252190563725 0.0990196078431 1.0
0.380254289216 0.257184436275 0.100980392157 1.0
0.387637867647 0.262178308824 0.102941176471 1.0
0.395021446078 0.267172181373 0.104901960784 1.0
0.40240502451 0.272166053922 0.106862745098 1.0
0.409788602941 0.277159926471 0.108823529412 1.0
0.417172181373 0.28215379902 0.110784313725 1.0
0.424555759804 0.287147671569 0.112745098039 1.0
0.431939338235 0.292141544118 0.114705882353 1.0
0.439322916667 0.297135416667 0.116666666667 1.0
0.446706495098 0.302129289216 0.11862745098 1.0
0.454090073529 0.307123161765 0.120588235294 1.0
0.461473651961 0.312117034314 0.122549019608 1.0
0.468857230392 0.317110906863 0.124509803922 1.0
0.476240808824 0.322104779412 0.126470588235 1.0
0.483624387255 0.327098651961 0.128431372549 1.0
0.491007965686 0.33209252451 0.130392156863 1.0
0.498391544118 0.337086397059 0.132352941176 1.0
0.505775122549 0.342080269608 0.13431372549 1.0
0.51315870098 0.347074142157 0.136274509804 1.0
0.520542279412 0.352068014706 0.138235294118 1.0
0.527925857843 0.357061887255 0.140196078431 1.0
0.535309436275 0.362055759804 0.142156862745 1.0
0.542693014706 0.367049632353 0.144117647059 1.0
0.550076593137 0.372043504902 0.146078431373 1.0
0.557460171569 0.377037377451 0.148039215686 1.0
0.56484375 0.38203125 0.15 1.0
0.572227328431 0.387025122549 0.151960784314 1.0
0.579610906863 0.392018995098 0.153921568627 1.0
0.586994485294 0.397012867647 0.155882352941 1.0
0.594378063725 0.402006740196 0.157843137255 1.0
0.601761642157 0.407000612745 0.159803921569 1.0
0.609145220588 0.411994485294 0.161764705882 1.0
0.61652879902 0.416988357843 0.163725490196 1.0
0.623912377451 0.421982230392 0.16568627451 1.0
0.631295955882 0.426976102941 0.167647058824 1.0
0.638679534314 0.43196997549 0.169607843137 1.0
0.646063112745 0.436963848039 0.171568627451 1.0
0.653446691176 0.441957720588 0.173529411765 1.0
0.660830269608 0.446951593137 0.175490196078 1.0
0.668213848039 0.451945465686 0.177450980392 1.0
0.675597426471 0.456939338235 0.179411764706 1.0
0.682981004902 0.461933210784 0.18137254902 1.0
0.690364583333 0.466927083333 0.183333333333 1.0
0.697748161765 0.471920955882 0.185294117647 1.0
0.705131740196 0.476914828431 0.187254901961 1.0
0.712515318627 0.48190870098 0.189215686275 1.0
0.719898897059 0.486902573529 0.191176470588 1.0
0.72728247549 0.491896446078 0.193137254902 1.0
0.734666053922 0.496890318627 0.195098039216 1.0
0.742049632353 0.501884191176 0.197058823529 1.0
0.749433210784 0.506878063725 0.199019607843 1.0
0.756816789216 0.511871936275 0.200980392157 1.0
0.764200367647 0.516865808824 0.202941176471 1.0
0.771583946078 0.521859681373 0.204901960784 1.0
0.77896752451 0.526853553922 0.206862745098 1.0
0.786351102941 0.531847426471 0.208823529412 1.0
0.793734681373 0.53684129902 0.210784313725 1.0
0.801118259804 0.541835171569 0.212745098039 1.0
0.808501838235 0.546829044118 0.214705882353 1.0
0.815885416667 0.551822916667 0.216666666667 1.0
0.823268995098 0.556816789216 0.21862745098 1.0
0.830652573529 0.561810661765 0.220588235294 1.0
0.838036151961 0.566804534314 0.222549019608 1.0
0.845419730392 0.571798406863 0.224509803922 1.0
0.852803308824 0.576792279412 0.226470588235 1.0
0.860186887255 0.581786151961 0.228431372549 1.0
0.867570465686 0.58678002451 0.230392156863 1.0
0.874954044118 0.591773897059 0.232352941176 1.0
0.882337622549 0.596767769608 0.23431372549 1.0
0.88972120098 0.601761642157 0.236274509804 1.0
0.897104779412 0.606755514706 0.238235294118 1.0
0.904488357843 0.611749387255 0.240196078431 1.0
0.911871936275 0.616743259804 0.242156862745 1.0
0.919255514706 0.621737132353 0.244117647059 1.0
0.926639093137 0.626731004902 0.246078431373 1.0
0.934022671569 0.631724877451 0.248039215686 1.0
0.94140625 0.63671875 0.25 1.0
