# Supplementary material for: Systematic detection of brain protein-coding genes under positive selection during primate evolution and their roles in cognition
Source: Genome Res. 2021 Mar;31(3):484–96. doi: 10.1101/gr.262113.120 (PMC7919455; doi:10.1101/gr.262113.120)
Supplement: Supplemental Material [file supp_gr.262113.120_Supplemental_Material.zip › src/public/app/lib/brainBrowser-2.5.2/models/labels.txt]

unknown
bankssts
caudalanteriorcingulate
caudalmiddlefrontal
corpuscallosum
cuneus
entorhinal
fusiform
inferiorparietal
inferiortemporal
isthmuscingulate
lateraloccipital
lateralorbitofrontal
lingual
medialorbitofrontal
middletemporal
parahippocampal
paracentral
parsopercularis
parsorbitalis
parstriangularis
pericalcarine
postcentral
posteriorcingulate
precentral
precuneus
rostralanteriorcingulate
rostralmiddlefrontal
superiorfrontal
superiorparietal
superiortemporal
supramarginal
frontalpole
temporalpole
transversetemporal
insula
