# Supplementary material for: Systematic detection of brain protein-coding genes under positive selection during primate evolution and their roles in cognition
Source: Genome Res. 2021 Mar;31(3):484–96. doi: 10.1101/gr.262113.120 (PMC7919455; doi:10.1101/gr.262113.120)
Supplement: Supplemental Material [file supp_gr.262113.120_Supplemental_Material.zip › src/public/app/lib/brainBrowser-2.5.2/models/regions-vertices.json]

{
    "precentral": [
      0,
      4,
      12,
      42,
      44,
      47,
      49,
      50,
      92,
      162,
      163,
      164,
      165,
      166,
      167,
      169,
      170,
      171,
      179,
      180,
      181,
      212,
      213,
      214,
      223,
      225,
      272,
      362,
      363,
      364,
      370,
      375,
      376,
      377,
      378,
      398,
      452,
      453,
      454,
      455,
      488,
      642,
      643,
      644,
      645,
      646,
      647,
      648,
      649,
      650,
      651,
      659,
      660,
      661,
      662,
      692,
      693,
      694,
      703,
      704,
      705,
      706,
      842,
      843,
      844,
      845,
      846,
      853,
      854,
      855,
      856,
      864,
      865,
      866,
      867,
      868,
      869,
      872,
      873,
      874,
      875,
      876,
      902,
      903,
      904,
      992,
      993,
      994,
      995,
      996,
      1000,
      1001,
      1033,
      1035,
      1036,
      1067,
      1068,
      1069,
      1147,
      1148,
      1442,
      1443,
      1444,
      1445,
      1446,
      1447,
      1448,
      1449,
      1450,
      1451,
      1452,
      1453,
      1454,
      1455,
      1456,
      1457,
      1458,
      1459,
      1460,
      1461,
      1477,
      1478,
      1479,
      1532,
      1533,
      1534,
      1535,
      1536,
      1551,
      1558,
      1577,
      1578,
      1802,
      1803,
      1804,
      1805,
      1806,
      1807,
      1808,
      1818,
      1819,
      1820,
      1821,
      1822,
      1834,
      1835,
      1836,
      1837,
      1838,
      1839,
      1840,
      1841,
      1847,
      1848,
      1889,
      1890,
      1891,
      2012,
      2013,
      2014,
      2015,
      2016,
      2017,
      2018,
      2023,
      2024,
      2068,
      2108,
      2111,
      2208,
      2209,
      2562,
      2563,
      2564,
      2565,
      2566,
      2567,
      2568,
      2569,
      2570,
      2571,
      2579,
      2580,
      2581,
      2582,
      2583,
      2612,
      2613,
      2614,
      2623,
      2624,
      2625,
      2626,
      2762,
      2763,
      2764,
      2765,
      2766,
      2767,
      2773,
      2774,
      2775,
      2776,
      2784,
      2785,
      2786,
      2787,
      2788,
      2789,
      2790,
      2792,
      2793,
      2794,
      2795,
      2796,
      2822,
      2823,
      2824,
      2912,
      2913,
      2914,
      2915,
      2916,
      2920,
      2953,
      2954,
      2955,
      2956,
      2987,
      2988,
      2989,
      3362,
      3363,
      3364,
      3365,
      3366,
      3367,
      3368,
      3369,
      3370,
      3371,
      3372,
      3373,
      3374,
      3375,
      3376,
      3377,
      3378,
      3379,
      3380,
      3381,
      3382,
      3383,
      3384,
      3385,
      3386,
      3387,
      3388,
      3389,
      3390,
      3391,
      3392,
      3393,
      3394,
      3395,
      3396,
      3421,
      3422,
      3423,
      3424,
      3425,
      3426,
      3512,
      3513,
      3514,
      3515,
      3516,
      3517,
      3518,
      3519,
      3543,
      3545,
      3546,
      3547,
      3548,
      3552,
      3553,
      3554,
      3555,
      3556,
      3697,
      3962,
      3963,
      3964,
      3965,
      3966,
      3967,
      3968,
      3969,
      3970,
      3971,
      3972,
      3973,
      3974,
      3975,
      3976,
      3993,
      3994,
      3995,
      3996,
      3997,
      3998,
      3999,
      4000,
      4001,
      4002,
      4003,
      4004,
      4005,
      4006,
      4029,
      4030,
      4031,
      4032,
      4033,
      4034,
      4035,
      4036,
      4037,
      4038,
      4039,
      4040,
      4041,
      4042,
      4043,
      4044,
      4045,
      4046,
      4058,
      4059,
      4060,
      4061,
      4062,
      4068,
      4070,
      4147,
      4149,
      4150,
      4151,
      4152,
      4153,
      4154,
      4155,
      4156,
      4412,
      4413,
      4414,
      4415,
      4416,
      4417,
      4418,
      4419,
      4420,
      4421,
      4422,
      4423,
      4424,
      4425,
      4426,
      4427,
      4435,
      4436,
      4437,
      4439,
      4543,
      4544,
      4545,
      4546,
      4637,
      4638,
      4639,
      4640,
      4645,
      4646,
      4647,
      4882,
      4883,
      4884,
      4886,
      5762,
      5763,
      5764,
      5765,
      5766,
      5767,
      5768,
      5769,
      5770,
      5771,
      5772,
      5773,
      5774,
      5775,
      5776,
      5777,
      5778,
      5779,
      5780,
      5781,
      5795,
      5796,
      5797,
      5798,
      5799,
      5852,
      5853,
      5854,
      5855,
      5856,
      5871,
      5872,
      5873,
      5874,
      5875,
      5876,
      5877,
      5878,
      6122,
      6123,
      6124,
      6125,
      6126,
      6127,
      6128,
      6129,
      6130,
      6141,
      6142,
      6143,
      6144,
      6145,
      6146,
      6147,
      6148,
      6162,
      6163,
      6164,
      6165,
      6166,
      6167,
      6168,
      6169,
      6170,
      6171,
      6172,
      6173,
      6178,
      6179,
      6180,
      6181,
      6182,
      6183,
      6185,
      6186,
      6232,
      6233,
      6234,
      6235,
      6236,
      6237,
      6238,
      6392,
      6393,
      6394,
      6395,
      6396,
      6397,
      6398,
      6399,
      6400,
      6401,
      6406,
      6407,
      6408,
      6465,
      6467,
      6468,
      6469,
      6470,
      6471,
      6472,
      6527,
      6528,
      6529,
      6530,
      6531,
      6673,
      6674,
      6675,
      7202,
      7203,
      7204,
      7205,
      7206,
      7207,
      7208,
      7209,
      7210,
      7211,
      7212,
      7215,
      7216,
      7217,
      7218,
      7219,
      7220,
      7221,
      7222,
      7223,
      7224,
      7225,
      7226,
      7227,
      7228,
      7229,
      7230,
      7231,
      7233,
      7234,
      7235,
      7236,
      7237,
      7238,
      7239,
      7240,
      7241,
      7242,
      7243,
      7244,
      7245,
      7246,
      7247,
      7248,
      7249,
      7250,
      7251,
      7287,
      7288,
      7289,
      7290,
      7291,
      7292,
      7293,
      7412,
      7413,
      7414,
      7415,
      7416,
      7417,
      7418,
      7419,
      7420,
      7421,
      7422,
      7460,
      7470,
      7471,
      7472,
      7473,
      7474,
      7517,
      7518,
      7519,
      8042,
      8043,
      8044,
      8045,
      8046,
      8047,
      8048,
      8049,
      8050,
      8051,
      8052,
      8053,
      8054,
      8055,
      8056,
      8057,
      8058,
      8059,
      8060,
      8085,
      8086,
      8091,
      8092,
      8093,
      8094,
      8095,
      8096,
      8097,
      8098,
      8129,
      8130,
      8131,
      8132,
      8133,
      8134,
      8135,
      8136,
      8137,
      8138,
      8139,
      8140,
      8141,
      8142,
      8143,
      8144,
      8145,
      8146,
      8147,
      8148,
      8165,
      8166,
      8167,
      8168,
      8169,
      8281,
      8288,
      8289,
      8290,
      8291,
      8292,
      8612,
      8613,
      8614,
      8615,
      8616,
      8617,
      8618,
      8619,
      8620,
      8621,
      8623,
      8624,
      8625,
      8626,
      8627,
      8628,
      8629,
      8630,
      8641,
      8642,
      8643,
      8644,
      8645,
      8646,
      8647,
      8775,
      8776,
      8888,
      8891,
      8897,
      8898,
      8899,
      8900,
      8901,
      9186,
      9187,
      9188,
      9189,
      9190,
      9191,
      9192,
      10242,
      10243,
      10244,
      10245,
      10246,
      10247,
      10248,
      10249,
      10250,
      10251,
      10259,
      10260,
      10261,
      10262,
      10263,
      10292,
      10293,
      10294,
      10303,
      10304,
      10305,
      10306,
      10442,
      10443,
      10444,
      10445,
      10446,
      10447,
      10448,
      10449,
      10453,
      10454,
      10455,
      10456,
      10457,
      10464,
      10465,
      10466,
      10467,
      10468,
      10469,
      10470,
      10471,
      10472,
      10473,
      10474,
      10475,
      10476,
      10502,
      10503,
      10592,
      10593,
      10594,
      10596,
      10633,
      10634,
      10635,
      10636,
      10667,
      10668,
      10669,
      11042,
      11043,
      11044,
      11045,
      11046,
      11047,
      11048,
      11049,
      11050,
      11051,
      11052,
      11053,
      11054,
      11055,
      11056,
      11057,
      11058,
      11059,
      11060,
      11061,
      11062,
      11063,
      11064,
      11065,
      11066,
      11067,
      11068,
      11069,
      11070,
      11071,
      11072,
      11073,
      11074,
      11075,
      11076,
      11101,
      11102,
      11103,
      11104,
      11105,
      11106,
      11192,
      11193,
      11194,
      11195,
      11196,
      11197,
      11198,
      11199,
      11223,
      11224,
      11225,
      11226,
      11227,
      11228,
      11230,
      11231,
      11232,
      11233,
      11234,
      11235,
      11236,
      11377,
      11379,
      11642,
      11643,
      11644,
      11645,
      11646,
      11647,
      11648,
      11649,
      11650,
      11651,
      11652,
      11653,
      11654,
      11673,
      11674,
      11675,
      11676,
      11677,
      11678,
      11679,
      11680,
      11681,
      11682,
      11683,
      11684,
      11685,
      11686,
      11709,
      11710,
      11711,
      11712,
      11713,
      11714,
      11715,
      11716,
      11717,
      11718,
      11719,
      11720,
      11721,
      11722,
      11723,
      11724,
      11725,
      11726,
      11738,
      11739,
      11740,
      11748,
      11749,
      11750,
      11751,
      11827,
      11828,
      11829,
      11830,
      11831,
      11832,
      11833,
      11834,
      11835,
      11836,
      12092,
      12093,
      12094,
      12095,
      12096,
      12097,
      12098,
      12099,
      12100,
      12101,
      12102,
      12103,
      12104,
      12105,
      12106,
      12107,
      12109,
      12115,
      12116,
      12117,
      12223,
      12224,
      12225,
      12226,
      12317,
      12318,
      12319,
      12320,
      12321,
      12322,
      12326,
      12327,
      12562,
      12563,
      12564,
      13442,
      13443,
      13444,
      13445,
      13446,
      13447,
      13448,
      13449,
      13450,
      13451,
      13452,
      13453,
      13454,
      13455,
      13456,
      13457,
      13458,
      13459,
      13460,
      13461,
      13462,
      13463,
      13464,
      13465,
      13466,
      13467,
      13468,
      13469,
      13470,
      13471,
      13472,
      13473,
      13474,
      13475,
      13476,
      13499,
      13500,
      13501,
      13502,
      13503,
      13504,
      13505,
      13506,
      13510,
      13511,
      13512,
      13513,
      13592,
      13593,
      13594,
      13595,
      13596,
      13597,
      13598,
      13599,
      13623,
      13624,
      13625,
      13626,
      13627,
      13628,
      13629,
      13630,
      13631,
      13632,
      13633,
      13634,
      13635,
      13636,
      14042,
      14043,
      14044,
      14045,
      14046,
      14047,
      14048,
      14049,
      14050,
      14051,
      14052,
      14053,
      14054,
      14055,
      14056,
      14073,
      14074,
      14075,
      14076,
      14077,
      14078,
      14079,
      14080,
      14081,
      14082,
      14083,
      14084,
      14085,
      14086,
      14109,
      14110,
      14111,
      14112,
      14113,
      14114,
      14115,
      14116,
      14117,
      14118,
      14119,
      14120,
      14121,
      14122,
      14123,
      14124,
      14125,
      14126,
      14137,
      14138,
      14139,
      14140,
      14141,
      14142,
      14143,
      14144,
      14145,
      14146,
      14147,
      14148,
      14149,
      14150,
      14151,
      14227,
      14228,
      14229,
      14230,
      14231,
      14232,
      14233,
      14234,
      14235,
      14236,
      14492,
      14493,
      14494,
      14495,
      14496,
      14497,
      14498,
      14499,
      14500,
      14501,
      14502,
      14503,
      14504,
      14505,
      14506,
      14515,
      14516,
      14517,
      14613,
      14614,
      14615,
      14616,
      14617,
      14618,
      14619,
      14620,
      14621,
      14622,
      14623,
      14624,
      14625,
      14626,
      14717,
      14718,
      14719,
      14720,
      14721,
      14722,
      14723,
      14724,
      14962,
      14963,
      14964,
      15842,
      15843,
      15844,
      15845,
      15846,
      15847,
      15848,
      15849,
      15850,
      15851,
      15852,
      15853,
      15854,
      15855,
      15856,
      15857,
      15858,
      15859,
      15860,
      15861,
      15862,
      15863,
      15864,
      15867,
      15868,
      15869,
      15870,
      15871,
      15872,
      15873,
      15874,
      15875,
      15876,
      15877,
      15878,
      15879,
      15880,
      15881,
      15882,
      15883,
      15884,
      15885,
      15886,
      15887,
      15888,
      15889,
      15890,
      15891,
      15892,
      15893,
      15894,
      15895,
      15896,
      15897,
      15898,
      15899,
      15900,
      15901,
      15902,
      15903,
      15904,
      15905,
      15906,
      15907,
      15909,
      15910,
      15911,
      15912,
      15913,
      15914,
      15915,
      15916,
      15917,
      15918,
      15919,
      15920,
      15921,
      15922,
      15923,
      15924,
      15925,
      15926,
      15927,
      15928,
      15929,
      15930,
      15931,
      15932,
      15933,
      15934,
      15935,
      15936,
      15937,
      15938,
      15939,
      15940,
      15941,
      15942,
      15943,
      15944,
      15945,
      15946,
      15947,
      15948,
      15949,
      15950,
      15951,
      16022,
      16024,
      16025,
      16026,
      16027,
      16028,
      16029,
      16030,
      16031,
      16032,
      16033,
      16034,
      16035,
      16036,
      16037,
      16038,
      16039,
      16040,
      16041,
      16292,
      16293,
      16294,
      16295,
      16296,
      16297,
      16298,
      16299,
      16300,
      16301,
      16302,
      16303,
      16304,
      16305,
      16306,
      16307,
      16308,
      16309,
      16310,
      16311,
      16312,
      16313,
      16314,
      16391,
      16392,
      16393,
      16395,
      16413,
      16414,
      16415,
      16416,
      16417,
      16418,
      16419,
      16420,
      16421,
      16422,
      16423,
      16424,
      16425,
      16426,
      16517,
      16518,
      16519,
      17642,
      17643,
      17644,
      17645,
      17646,
      17647,
      17648,
      17649,
      17650,
      17651,
      17652,
      17653,
      17654,
      17655,
      17656,
      17657,
      17658,
      17659,
      17660,
      17661,
      17662,
      17663,
      17664,
      17665,
      17666,
      17667,
      17668,
      17669,
      17670,
      17671,
      17672,
      17673,
      17674,
      17675,
      17676,
      17677,
      17678,
      17679,
      17680,
      17681,
      17682,
      17684,
      17735,
      17736,
      17741,
      17742,
      17743,
      17744,
      17745,
      17746,
      17751,
      17752,
      17757,
      17758,
      17759,
      17760,
      17761,
      17762,
      17763,
      17764,
      17765,
      17766,
      17767,
      17768,
      17769,
      17770,
      17771,
      17772,
      17773,
      17774,
      17775,
      17776,
      17800,
      17846,
      17847,
      17848,
      17849,
      17850,
      17851,
      17852,
      17853,
      17854,
      17855,
      17856,
      17857,
      17858,
      17859,
      17860,
      17861,
      17862,
      17863,
      17864,
      17865,
      17866,
      17867,
      17868,
      17869,
      17870,
      17871,
      17872,
      17873,
      17874,
      17875,
      17876,
      17877,
      17878,
      17879,
      17880,
      17881,
      17882,
      17883,
      17884,
      17885,
      17886,
      17887,
      17888,
      17889,
      17890,
      17891,
      17892,
      17893,
      17894,
      17897,
      17898,
      17933,
      17934,
      17935,
      17936,
      17937,
      17938,
      17939,
      17940,
      17941,
      17942,
      17943,
      17944,
      17945,
      17946,
      17947,
      17963,
      18210,
      18211,
      18212,
      18213,
      18214,
      18220,
      18221,
      18227,
      18228,
      18229,
      18230,
      18231,
      18232,
      18233,
      18234,
      18236,
      18238,
      18992,
      18993,
      18994,
      18995,
      18996,
      18997,
      18998,
      18999,
      19000,
      19001,
      19002,
      19003,
      19004,
      19005,
      19006,
      19007,
      19008,
      19009,
      19010,
      19011,
      19012,
      19013,
      19014,
      19015,
      19016,
      19017,
      19018,
      19019,
      19020,
      19021,
      19022,
      19023,
      19024,
      19025,
      19026,
      19027,
      19028,
      19029,
      19030,
      19031,
      19032,
      19033,
      19034,
      19035,
      19060,
      19061,
      19062,
      19063,
      19064,
      19065,
      19066,
      19067,
      19068,
      19069,
      19070,
      19071,
      19072,
      19073,
      19074,
      19075,
      19076,
      19077,
      19383,
      19385,
      19386,
      19387,
      19388,
      19390,
      19392,
      19393,
      19394,
      19395,
      19396,
      19667,
      19669,
      19670,
      19671,
      19672,
      19675,
      19676,
      19677,
      19690,
      19691,
      19692,
      19693,
      19694,
      19695,
      19696,
      19697,
      19704,
      20407,
      20408,
      20409,
      20410,
      20411,
      20412,
      20413,
      20414,
      20415,
      20416,
      20417,
      20418,
      20419,
      20420,
      20421,
      20422,
      20423,
      20424,
      23042,
      23043,
      23044,
      23045,
      23046,
      23047,
      23048,
      23049,
      23050,
      23051,
      23052,
      23053,
      23054,
      23055,
      23056,
      23057,
      23058,
      23059,
      23060,
      23061,
      23075,
      23076,
      23077,
      23078,
      23079,
      23080,
      23081,
      23082,
      23083,
      23132,
      23133,
      23134,
      23135,
      23136,
      23151,
      23152,
      23153,
      23154,
      23155,
      23156,
      23157,
      23158,
      23402,
      23403,
      23404,
      23405,
      23406,
      23407,
      23408,
      23409,
      23410,
      23411,
      23421,
      23422,
      23423,
      23424,
      23425,
      23426,
      23427,
      23428,
      23442,
      23443,
      23444,
      23445,
      23446,
      23447,
      23448,
      23449,
      23450,
      23451,
      23452,
      23453,
      23458,
      23459,
      23460,
      23461,
      23462,
      23463,
      23464,
      23465,
      23466,
      23512,
      23513,
      23514,
      23515,
      23516,
      23517,
      23518,
      23672,
      23673,
      23674,
      23675,
      23676,
      23677,
      23678,
      23679,
      23680,
      23686,
      23687,
      23688,
      23745,
      23746,
      23747,
      23748,
      23749,
      23750,
      23751,
      23752,
      23807,
      23808,
      23809,
      23810,
      23811,
      24482,
      24483,
      24484,
      24485,
      24486,
      24487,
      24488,
      24489,
      24490,
      24491,
      24492,
      24493,
      24494,
      24495,
      24496,
      24497,
      24498,
      24499,
      24500,
      24501,
      24502,
      24503,
      24504,
      24505,
      24506,
      24507,
      24508,
      24509,
      24510,
      24511,
      24512,
      24513,
      24514,
      24515,
      24516,
      24517,
      24518,
      24519,
      24520,
      24521,
      24522,
      24523,
      24524,
      24525,
      24526,
      24527,
      24528,
      24529,
      24530,
      24531,
      24532,
      24533,
      24534,
      24535,
      24536,
      24537,
      24538,
      24539,
      24540,
      24541,
      24542,
      24543,
      24544,
      24545,
      24546,
      24591,
      24592,
      24593,
      24594,
      24595,
      24596,
      24597,
      24598,
      24599,
      24600,
      24752,
      24753,
      24754,
      24755,
      24756,
      24757,
      24758,
      24759,
      24760,
      24761,
      24762,
      24763,
      24764,
      24765,
      24807,
      24808,
      24809,
      24810,
      24811,
      24812,
      24813,
      24814,
      24815,
      24824,
      24825,
      24826,
      24827,
      24828,
      24829,
      24830,
      24831,
      24832,
      24888,
      25562,
      25563,
      25564,
      25565,
      25566,
      25567,
      25568,
      25569,
      25570,
      25571,
      25572,
      25573,
      25574,
      25575,
      25576,
      25577,
      25578,
      25579,
      25580,
      25581,
      25582,
      25583,
      25584,
      25585,
      25586,
      25587,
      25617,
      25618,
      25619,
      25620,
      25621,
      25622,
      25623,
      25624,
      25625,
      25626,
      25627,
      25628,
      25629,
      25630,
      25631,
      25632,
      25633,
      25634,
      25635,
      25636,
      25637,
      25638,
      25639,
      25640,
      25641,
      25642,
      25683,
      25684,
      25685,
      25686,
      25687,
      25688,
      25689,
      25690,
      25691,
      25692,
      25693,
      25694,
      25695,
      25696,
      25697,
      25698,
      25699,
      25700,
      25701,
      25702,
      25703,
      25704,
      25705,
      25706,
      25707,
      25708,
      25709,
      25710,
      25711,
      25712,
      25713,
      25714,
      25736,
      25737,
      25738,
      25739,
      25740,
      25741,
      25742,
      25743,
      25744,
      25754,
      25755,
      25756,
      25757,
      25761,
      25901,
      25902,
      25903,
      25904,
      25905,
      25906,
      25907,
      25908,
      25909,
      25910,
      25911,
      25912,
      25913,
      25914,
      26372,
      26373,
      26374,
      26375,
      26376,
      26377,
      26378,
      26379,
      26380,
      26381,
      26382,
      26383,
      26384,
      26385,
      26386,
      26387,
      26388,
      26389,
      26390,
      26391,
      26392,
      26393,
      26394,
      26395,
      26396,
      26397,
      26398,
      26399,
      26413,
      26414,
      26415,
      26416,
      26417,
      26418,
      26419,
      26420,
      26607,
      26608,
      26609,
      26610,
      26611,
      26612,
      26613,
      26614,
      26777,
      26778,
      26779,
      26780,
      26781,
      26782,
      26783,
      26784,
      26791,
      26792,
      26793,
      26794,
      26795,
      27220,
      27221,
      27222,
      27223,
      27224,
      27226,
      28802,
      28803,
      28804,
      28805,
      28806,
      28807,
      28808,
      28809,
      28810,
      28811,
      28812,
      28813,
      28814,
      28815,
      28816,
      28817,
      28818,
      28819,
      28820,
      28821,
      28822,
      28823,
      28824,
      28825,
      28826,
      28827,
      28828,
      28829,
      28830,
      28831,
      28832,
      28833,
      28834,
      28835,
      28836,
      28837,
      28838,
      28839,
      28840,
      28841,
      28842,
      28843,
      28844,
      28845,
      28846,
      28847,
      28848,
      28849,
      28850,
      28851,
      28883,
      28884,
      28885,
      28886,
      28887,
      28888,
      28889,
      28890,
      28891,
      28892,
      28893,
      28899,
      28903,
      29012,
      29013,
      29014,
      29015,
      29016,
      29017,
      29018,
      29019,
      29020,
      29021,
      29022,
      29055,
      29056,
      29057,
      29058,
      29059,
      29060,
      29061,
      29062,
      29063,
      29064,
      29065,
      29066,
      29067,
      29068,
      29069,
      29070,
      29071,
      29072,
      29073,
      29074,
      29273,
      29642,
      29643,
      29644,
      29645,
      29646,
      29647,
      29648,
      29649,
      29650,
      29651,
      29652,
      29653,
      29654,
      29655,
      29656,
      29657,
      29658,
      29659,
      29660,
      29661,
      29662,
      29685,
      29686,
      29687,
      29688,
      29689,
      29690,
      29691,
      29692,
      29693,
      29694,
      29695,
      29696,
      29697,
      29698,
      29699,
      29700,
      29701,
      29702,
      29703,
      29704,
      29736,
      29737,
      29738,
      29739,
      29740,
      29741,
      29742,
      29743,
      29744,
      29745,
      29746,
      29747,
      29748,
      29749,
      29750,
      29751,
      29752,
      29753,
      29754,
      29755,
      29756,
      29757,
      29758,
      29759,
      29760,
      29762,
      29777,
      29778,
      29779,
      29780,
      29781,
      29782,
      29783,
      29784,
      29785,
      29786,
      29787,
      29789,
      29790,
      29791,
      29792,
      29793,
      29794,
      29795,
      29796,
      29902,
      29903,
      29904,
      29905,
      29906,
      29907,
      29908,
      29909,
      29910,
      29911,
      29912,
      29913,
      29914,
      29915,
      29916,
      29917,
      30272,
      30273,
      30274,
      30275,
      30276,
      30277,
      30278,
      30279,
      30280,
      30281,
      30282,
      30283,
      30284,
      30285,
      30286,
      30287,
      30288,
      30289,
      30290,
      30291,
      30292,
      30293,
      30294,
      30304,
      30305,
      30306,
      30307,
      30308,
      30309,
      30310,
      30311,
      30446,
      30447,
      30453,
      30454,
      30455,
      30456,
      30457,
      30458,
      30459,
      30460,
      30587,
      30588,
      30589,
      30590,
      30591,
      30592,
      30593,
      30594,
      30595,
      30596,
      30597,
      30931,
      30932,
      30933,
      30934,
      30935,
      32162,
      32163,
      32164,
      32165,
      32166,
      32167,
      32168,
      32169,
      32170,
      32171,
      32172,
      32173,
      32174,
      32175,
      32176,
      32177,
      32178,
      32179,
      32180,
      32181,
      32182,
      32183,
      32184,
      32185,
      32186,
      32187,
      32188,
      32189,
      32190,
      32195,
      32196,
      32197,
      32198,
      32199,
      32200,
      32201,
      32202,
      32203,
      32204,
      32205,
      32206,
      32207,
      32208,
      32209,
      32210,
      32211,
      32212,
      32213,
      32214,
      32215,
      32216,
      32217,
      32218,
      32219,
      32220,
      32221,
      32222,
      32223,
      32224,
      32225,
      32226,
      32227,
      32228,
      32229,
      32230,
      32231,
      32232,
      32233,
      32234,
      32235,
      32236,
      32237,
      32238,
      32239,
      32242,
      32243,
      32247,
      32248,
      32249,
      32250,
      32251,
      32252,
      32253,
      32254,
      32255,
      32256,
      32257,
      32258,
      32259,
      32260,
      32261,
      32262,
      32263,
      32264,
      32265,
      32266,
      32267,
      32268,
      32269,
      32270,
      32271,
      32272,
      32273,
      32274,
      32275,
      32276,
      32277,
      32278,
      32279,
      32280,
      32281,
      32282,
      32283,
      32284,
      32285,
      32286,
      32287,
      32288,
      32289,
      32290,
      32291,
      32292,
      32293,
      32294,
      32295,
      32296,
      32297,
      32298,
      32299,
      32300,
      32301,
      32395,
      32396,
      32397,
      32398,
      32399,
      32400,
      32401,
      32402,
      32403,
      32404,
      32405,
      32406,
      32407,
      32408,
      32409,
      32410,
      32411,
      32412,
      32413,
      32414,
      32732,
      32733,
      32734,
      32735,
      32736,
      32737,
      32738,
      32739,
      32740,
      32741,
      32742,
      32743,
      32744,
      32745,
      32746,
      32747,
      32748,
      32749,
      32750,
      32751,
      32752,
      32753,
      32754,
      32755,
      32756,
      32757,
      32758,
      32759,
      32858,
      32859,
      32860,
      32861,
      32862,
      32886,
      32887,
      32888,
      32889,
      32890,
      32891,
      32892,
      32895,
      32896,
      32897,
      32898,
      32899,
      32900,
      32901,
      32902,
      33017,
      33018,
      33019,
      33020,
      33021,
      33022,
      33023,
      33024,
      33025,
      34442,
      34443,
      34444,
      34445,
      34446,
      34447,
      34448,
      34449,
      34450,
      34451,
      34452,
      34453,
      34454,
      34455,
      34456,
      34457,
      34458,
      34459,
      34460,
      34461,
      34462,
      34463,
      34464,
      34465,
      34466,
      34467,
      34468,
      34471,
      34472,
      34473,
      34474,
      34475,
      34476,
      34477,
      34478,
      34479,
      34480,
      34481,
      34482,
      34483,
      34484,
      34485,
      34486,
      34487,
      34488,
      34489,
      34490,
      34491,
      34492,
      34493,
      34494,
      34495,
      34557,
      34563,
      34564,
      34565,
      34566,
      34567,
      34568,
      34575,
      34583,
      34584,
      34585,
      34586,
      34587,
      34588,
      34589,
      34590,
      34591,
      34592,
      34593,
      34594,
      34595,
      34596,
      34597,
      34598,
      34599,
      34600,
      34601,
      34602,
      34603,
      34604,
      34605,
      34606,
      34693,
      34694,
      34695,
      34696,
      34697,
      34698,
      34699,
      34700,
      34701,
      34702,
      34703,
      34704,
      34705,
      34706,
      34707,
      34708,
      34709,
      34710,
      34711,
      34712,
      34713,
      34714,
      34715,
      34716,
      34717,
      34718,
      34719,
      34720,
      34721,
      34722,
      34723,
      34724,
      34725,
      34726,
      34727,
      34728,
      34729,
      34730,
      34731,
      34732,
      34733,
      34734,
      34735,
      34736,
      34737,
      34738,
      34739,
      34740,
      34741,
      34742,
      34743,
      34744,
      34745,
      34746,
      34747,
      34748,
      34749,
      34750,
      34754,
      34755,
      34799,
      34800,
      34801,
      34802,
      34803,
      34804,
      34805,
      34806,
      34808,
      34809,
      34810,
      34811,
      34812,
      34813,
      34814,
      35137,
      35138,
      35139,
      35140,
      35141,
      35158,
      35159,
      35160,
      35161,
      35162,
      35163,
      35164,
      35165,
      35166,
      35167,
      35168,
      35169,
      35170,
      35171,
      35172,
      36092,
      36093,
      36094,
      36095,
      36096,
      36097,
      36098,
      36099,
      36100,
      36101,
      36102,
      36103,
      36104,
      36105,
      36106,
      36107,
      36108,
      36109,
      36110,
      36111,
      36112,
      36113,
      36114,
      36115,
      36116,
      36117,
      36118,
      36121,
      36122,
      36123,
      36124,
      36125,
      36126,
      36127,
      36128,
      36129,
      36130,
      36131,
      36132,
      36133,
      36134,
      36135,
      36136,
      36137,
      36138,
      36139,
      36140,
      36141,
      36142,
      36143,
      36144,
      36145,
      36175,
      36176,
      36177,
      36178,
      36179,
      36180,
      36181,
      36182,
      36183,
      36184,
      36185,
      36186,
      36187,
      36188,
      36189,
      36190,
      36191,
      36192,
      36193,
      36194,
      36195,
      36196,
      36197,
      36198,
      36199,
      36567,
      36575,
      36576,
      36577,
      36578,
      36579,
      36580,
      36911,
      36912,
      36917,
      36918,
      36919,
      36920,
      36935,
      36936,
      36937,
      36938,
      36939,
      36940,
      36941,
      36942,
      36943,
      36944,
      36945,
      36946,
      36948,
      36949,
      36950,
      36951,
      36952,
      37800,
      37801,
      37802,
      37803,
      37804,
      37805,
      37806,
      37807,
      37808,
      37809,
      37810,
      37811,
      37812,
      37813,
      37814,
      37815,
      37816,
      37817,
      37818,
      37819,
      37820,
      37822,
      37823,
      40962,
      40963,
      40964,
      40965,
      40966,
      40967,
      40968,
      40969,
      40970,
      40971,
      40979,
      40980,
      40981,
      40982,
      40983,
      41012,
      41013,
      41014,
      41023,
      41024,
      41025,
      41026,
      41162,
      41163,
      41164,
      41165,
      41166,
      41167,
      41168,
      41169,
      41173,
      41174,
      41175,
      41176,
      41177,
      41178,
      41179,
      41184,
      41185,
      41186,
      41187,
      41188,
      41189,
      41190,
      41191,
      41192,
      41193,
      41194,
      41195,
      41196,
      41312,
      41313,
      41314,
      41353,
      41354,
      41355,
      41356,
      41387,
      41388,
      41389,
      41762,
      41763,
      41764,
      41765,
      41766,
      41767,
      41768,
      41769,
      41770,
      41771,
      41772,
      41773,
      41774,
      41775,
      41776,
      41777,
      41778,
      41779,
      41780,
      41781,
      41782,
      41783,
      41784,
      41785,
      41786,
      41787,
      41788,
      41789,
      41790,
      41791,
      41792,
      41793,
      41794,
      41795,
      41796,
      41821,
      41822,
      41823,
      41824,
      41825,
      41826,
      41830,
      41912,
      41913,
      41914,
      41915,
      41916,
      41917,
      41918,
      41919,
      41943,
      41944,
      41945,
      41946,
      41947,
      41948,
      41949,
      41950,
      41951,
      41952,
      41953,
      41954,
      41955,
      41956,
      42097,
      42098,
      42099,
      42362,
      42363,
      42364,
      42365,
      42366,
      42367,
      42368,
      42369,
      42370,
      42371,
      42372,
      42393,
      42394,
      42395,
      42396,
      42397,
      42398,
      42399,
      42400,
      42401,
      42402,
      42403,
      42404,
      42405,
      42406,
      42429,
      42430,
      42431,
      42432,
      42433,
      42434,
      42435,
      42436,
      42437,
      42438,
      42439,
      42440,
      42441,
      42442,
      42443,
      42444,
      42445,
      42446,
      42458,
      42459,
      42460,
      42468,
      42469,
      42470,
      42471,
      42547,
      42548,
      42549,
      42550,
      42551,
      42552,
      42553,
      42554,
      42555,
      42556,
      42812,
      42813,
      42814,
      42815,
      42816,
      42817,
      42818,
      42819,
      42820,
      42821,
      42822,
      42823,
      42824,
      42825,
      42826,
      42827,
      42828,
      42829,
      42835,
      42836,
      42837,
      42943,
      42944,
      42945,
      42946,
      43037,
      43038,
      43039,
      43040,
      43041,
      43042,
      43044,
      43282,
      43283,
      43284,
      44162,
      44163,
      44164,
      44165,
      44166,
      44167,
      44168,
      44169,
      44170,
      44171,
      44172,
      44173,
      44174,
      44175,
      44176,
      44177,
      44178,
      44179,
      44180,
      44181,
      44182,
      44183,
      44184,
      44185,
      44186,
      44187,
      44188,
      44189,
      44190,
      44191,
      44192,
      44193,
      44194,
      44195,
      44196,
      44219,
      44220,
      44221,
      44222,
      44223,
      44224,
      44225,
      44226,
      44227,
      44229,
      44230,
      44231,
      44232,
      44233,
      44312,
      44313,
      44314,
      44315,
      44316,
      44317,
      44318,
      44319,
      44343,
      44344,
      44345,
      44346,
      44347,
      44348,
      44349,
      44350,
      44351,
      44352,
      44353,
      44354,
      44355,
      44356,
      44762,
      44763,
      44764,
      44765,
      44766,
      44767,
      44768,
      44769,
      44770,
      44771,
      44772,
      44773,
      44774,
      44775,
      44776,
      44793,
      44794,
      44795,
      44796,
      44797,
      44798,
      44799,
      44800,
      44801,
      44802,
      44803,
      44804,
      44805,
      44806,
      44829,
      44830,
      44831,
      44832,
      44833,
      44834,
      44835,
      44836,
      44837,
      44838,
      44839,
      44840,
      44841,
      44842,
      44843,
      44844,
      44845,
      44846,
      44853,
      44855,
      44856,
      44857,
      44858,
      44859,
      44860,
      44861,
      44862,
      44863,
      44864,
      44865,
      44866,
      44867,
      44868,
      44869,
      44870,
      44871,
      44947,
      44948,
      44949,
      44950,
      44951,
      44952,
      44953,
      44954,
      44955,
      44956,
      45212,
      45213,
      45214,
      45215,
      45216,
      45217,
      45218,
      45219,
      45220,
      45221,
      45222,
      45223,
      45224,
      45225,
      45226,
      45235,
      45236,
      45237,
      45333,
      45334,
      45335,
      45336,
      45337,
      45338,
      45339,
      45340,
      45341,
      45342,
      45343,
      45344,
      45345,
      45346,
      45437,
      45438,
      45439,
      45440,
      45441,
      45442,
      45443,
      45444,
      45682,
      45683,
      45684,
      46562,
      46563,
      46564,
      46565,
      46566,
      46567,
      46568,
      46569,
      46570,
      46571,
      46572,
      46573,
      46574,
      46575,
      46576,
      46577,
      46578,
      46579,
      46580,
      46581,
      46582,
      46583,
      46584,
      46585,
      46586,
      46587,
      46588,
      46589,
      46590,
      46591,
      46592,
      46593,
      46594,
      46595,
      46596,
      46597,
      46598,
      46599,
      46600,
      46601,
      46602,
      46603,
      46604,
      46605,
      46606,
      46607,
      46608,
      46609,
      46610,
      46611,
      46612,
      46613,
      46614,
      46615,
      46616,
      46617,
      46618,
      46619,
      46620,
      46621,
      46622,
      46623,
      46624,
      46625,
      46626,
      46627,
      46628,
      46629,
      46630,
      46631,
      46632,
      46633,
      46634,
      46635,
      46636,
      46637,
      46638,
      46639,
      46640,
      46641,
      46642,
      46643,
      46644,
      46645,
      46646,
      46647,
      46648,
      46649,
      46650,
      46651,
      46652,
      46653,
      46654,
      46655,
      46656,
      46657,
      46658,
      46659,
      46660,
      46661,
      46662,
      46663,
      46664,
      46665,
      46666,
      46667,
      46668,
      46669,
      46670,
      46671,
      46742,
      46743,
      46744,
      46745,
      46746,
      46747,
      46748,
      46749,
      46750,
      46751,
      46752,
      46753,
      46754,
      46755,
      46756,
      46757,
      46758,
      46759,
      46760,
      46761,
      47012,
      47013,
      47014,
      47015,
      47016,
      47017,
      47018,
      47019,
      47020,
      47021,
      47022,
      47023,
      47024,
      47025,
      47026,
      47027,
      47028,
      47029,
      47030,
      47031,
      47032,
      47033,
      47034,
      47111,
      47112,
      47113,
      47133,
      47134,
      47135,
      47136,
      47137,
      47138,
      47139,
      47140,
      47141,
      47142,
      47143,
      47144,
      47145,
      47146,
      47237,
      47238,
      47239,
      48362,
      48363,
      48364,
      48365,
      48366,
      48367,
      48368,
      48369,
      48370,
      48371,
      48372,
      48373,
      48374,
      48375,
      48376,
      48377,
      48378,
      48379,
      48380,
      48381,
      48382,
      48383,
      48384,
      48385,
      48386,
      48387,
      48388,
      48389,
      48390,
      48391,
      48392,
      48393,
      48394,
      48395,
      48396,
      48397,
      48398,
      48399,
      48400,
      48401,
      48402,
      48453,
      48455,
      48456,
      48457,
      48458,
      48460,
      48461,
      48462,
      48463,
      48464,
      48465,
      48466,
      48467,
      48468,
      48470,
      48471,
      48472,
      48473,
      48475,
      48476,
      48477,
      48478,
      48479,
      48480,
      48481,
      48482,
      48483,
      48484,
      48485,
      48486,
      48487,
      48488,
      48489,
      48490,
      48491,
      48492,
      48493,
      48494,
      48495,
      48496,
      48520,
      48566,
      48567,
      48568,
      48569,
      48570,
      48571,
      48572,
      48573,
      48574,
      48575,
      48576,
      48577,
      48578,
      48579,
      48580,
      48581,
      48582,
      48583,
      48584,
      48585,
      48586,
      48587,
      48588,
      48589,
      48590,
      48591,
      48592,
      48593,
      48594,
      48595,
      48596,
      48597,
      48598,
      48599,
      48600,
      48601,
      48602,
      48603,
      48604,
      48605,
      48606,
      48607,
      48608,
      48609,
      48610,
      48611,
      48612,
      48613,
      48614,
      48653,
      48654,
      48655,
      48656,
      48657,
      48658,
      48659,
      48660,
      48661,
      48662,
      48663,
      48664,
      48665,
      48666,
      48667,
      48668,
      48683,
      48684,
      48685,
      48930,
      48931,
      48932,
      48933,
      48934,
      48935,
      48940,
      48941,
      48942,
      48946,
      48947,
      48948,
      48949,
      48950,
      48951,
      48952,
      48953,
      48954,
      49712,
      49713,
      49714,
      49715,
      49716,
      49717,
      49718,
      49719,
      49720,
      49721,
      49722,
      49723,
      49724,
      49725,
      49726,
      49727,
      49728,
      49729,
      49730,
      49731,
      49732,
      49733,
      49734,
      49735,
      49736,
      49737,
      49738,
      49739,
      49740,
      49741,
      49742,
      49743,
      49744,
      49745,
      49746,
      49747,
      49748,
      49749,
      49750,
      49751,
      49752,
      49753,
      49754,
      49780,
      49781,
      49782,
      49783,
      49784,
      49785,
      49786,
      49787,
      49788,
      49789,
      49790,
      49791,
      49792,
      49793,
      49794,
      49795,
      49796,
      49797,
      50103,
      50104,
      50105,
      50106,
      50107,
      50108,
      50109,
      50110,
      50111,
      50112,
      50113,
      50114,
      50115,
      50116,
      50387,
      50388,
      50389,
      50390,
      50391,
      50392,
      50395,
      50396,
      50397,
      50410,
      50411,
      50412,
      50413,
      50414,
      50415,
      50416,
      50417,
      51127,
      51128,
      51129,
      51130,
      51131,
      51132,
      51133,
      51134,
      51135,
      51136,
      51137,
      51138,
      51139,
      51140,
      51141,
      51142,
      51143,
      51144,
      53762,
      53763,
      53764,
      53765,
      53766,
      53767,
      53768,
      53769,
      53770,
      53771,
      53772,
      53773,
      53774,
      53775,
      53776,
      53777,
      53778,
      53779,
      53780,
      53781,
      53782,
      53783,
      53784,
      53785,
      53786,
      53787,
      53788,
      53789,
      53790,
      53791,
      53792,
      53793,
      53794,
      53795,
      53796,
      53819,
      53820,
      53821,
      53822,
      53823,
      53824,
      53825,
      53826,
      53827,
      53828,
      53829,
      53830,
      53831,
      53832,
      53833,
      53912,
      53913,
      53914,
      53915,
      53916,
      53917,
      53918,
      53919,
      53943,
      53944,
      53945,
      53946,
      53947,
      53948,
      53949,
      53950,
      53951,
      53952,
      53953,
      53954,
      53955,
      53956,
      54362,
      54363,
      54364,
      54365,
      54366,
      54367,
      54368,
      54369,
      54370,
      54371,
      54372,
      54373,
      54374,
      54375,
      54376,
      54377,
      54379,
      54393,
      54394,
      54395,
      54396,
      54397,
      54398,
      54399,
      54400,
      54401,
      54402,
      54403,
      54404,
      54405,
      54406,
      54429,
      54430,
      54431,
      54432,
      54433,
      54434,
      54435,
      54436,
      54437,
      54438,
      54439,
      54440,
      54441,
      54442,
      54443,
      54444,
      54445,
      54446,
      54448,
      54453,
      54454,
      54455,
      54456,
      54457,
      54458,
      54459,
      54460,
      54461,
      54462,
      54463,
      54464,
      54465,
      54466,
      54467,
      54468,
      54469,
      54470,
      54471,
      54547,
      54548,
      54549,
      54550,
      54551,
      54552,
      54553,
      54554,
      54555,
      54556,
      54812,
      54813,
      54814,
      54815,
      54816,
      54817,
      54818,
      54819,
      54820,
      54821,
      54822,
      54824,
      54835,
      54836,
      54837,
      54933,
      54934,
      54935,
      54936,
      54937,
      54938,
      54939,
      54940,
      54941,
      54942,
      54943,
      54944,
      54945,
      54946,
      55037,
      55038,
      55039,
      55040,
      55041,
      55042,
      55043,
      55044,
      56162,
      56163,
      56164,
      56165,
      56166,
      56167,
      56168,
      56169,
      56170,
      56171,
      56172,
      56173,
      56174,
      56175,
      56176,
      56177,
      56178,
      56179,
      56180,
      56181,
      56182,
      56183,
      56184,
      56185,
      56186,
      56187,
      56188,
      56189,
      56190,
      56191,
      56192,
      56193,
      56194,
      56195,
      56196,
      56197,
      56198,
      56199,
      56200,
      56201,
      56202,
      56203,
      56204,
      56205,
      56206,
      56207,
      56208,
      56209,
      56210,
      56211,
      56212,
      56213,
      56214,
      56215,
      56216,
      56217,
      56218,
      56219,
      56220,
      56221,
      56222,
      56223,
      56224,
      56225,
      56226,
      56227,
      56228,
      56229,
      56230,
      56231,
      56232,
      56233,
      56234,
      56235,
      56236,
      56237,
      56238,
      56239,
      56240,
      56241,
      56242,
      56243,
      56244,
      56245,
      56246,
      56247,
      56248,
      56249,
      56250,
      56251,
      56252,
      56253,
      56254,
      56255,
      56256,
      56257,
      56258,
      56259,
      56260,
      56261,
      56262,
      56263,
      56264,
      56265,
      56266,
      56267,
      56268,
      56269,
      56270,
      56271,
      56345,
      56346,
      56347,
      56348,
      56349,
      56350,
      56351,
      56352,
      56353,
      56354,
      56355,
      56356,
      56357,
      56358,
      56359,
      56360,
      56361,
      56612,
      56613,
      56614,
      56615,
      56616,
      56617,
      56618,
      56619,
      56620,
      56621,
      56622,
      56623,
      56624,
      56625,
      56626,
      56627,
      56628,
      56629,
      56630,
      56631,
      56632,
      56633,
      56634,
      56703,
      56704,
      56705,
      56706,
      56707,
      56708,
      56709,
      56710,
      56711,
      56712,
      56713,
      56714,
      56715,
      56716,
      56717,
      56718,
      56728,
      56730,
      56732,
      56733,
      56734,
      56735,
      56736,
      56737,
      56738,
      56739,
      56740,
      56741,
      56742,
      56743,
      56744,
      56745,
      56746,
      57172,
      57962,
      57963,
      57964,
      57965,
      57966,
      57967,
      57968,
      57969,
      57970,
      57971,
      57972,
      57973,
      57974,
      57975,
      57976,
      57977,
      57978,
      57979,
      57980,
      57981,
      57982,
      57983,
      57984,
      57985,
      57986,
      57987,
      57988,
      57989,
      57990,
      57991,
      57992,
      57993,
      57994,
      57995,
      57996,
      57997,
      57998,
      57999,
      58000,
      58001,
      58002,
      58053,
      58054,
      58055,
      58056,
      58057,
      58058,
      58059,
      58060,
      58061,
      58062,
      58063,
      58064,
      58065,
      58066,
      58067,
      58068,
      58069,
      58070,
      58071,
      58072,
      58073,
      58074,
      58075,
      58076,
      58077,
      58078,
      58079,
      58080,
      58081,
      58082,
      58083,
      58084,
      58085,
      58086,
      58087,
      58088,
      58089,
      58090,
      58091,
      58092,
      58093,
      58094,
      58095,
      58096,
      58164,
      58165,
      58166,
      58167,
      58168,
      58169,
      58170,
      58171,
      58172,
      58173,
      58174,
      58175,
      58176,
      58177,
      58178,
      58179,
      58180,
      58181,
      58182,
      58183,
      58184,
      58185,
      58186,
      58187,
      58188,
      58189,
      58190,
      58191,
      58192,
      58193,
      58194,
      58195,
      58196,
      58197,
      58198,
      58199,
      58200,
      58201,
      58202,
      58203,
      58204,
      58205,
      58206,
      58207,
      58208,
      58209,
      58210,
      58211,
      58212,
      58213,
      58214,
      58215,
      58216,
      58253,
      58254,
      58255,
      58256,
      58257,
      58258,
      58259,
      58260,
      58261,
      58262,
      58263,
      58265,
      58267,
      58283,
      58284,
      58285,
      58286,
      58287,
      58288,
      58292,
      58293,
      58294,
      58295,
      58296,
      58524,
      58525,
      58526,
      58527,
      58528,
      58529,
      58530,
      58531,
      58532,
      58533,
      58534,
      58535,
      58536,
      58537,
      58538,
      58539,
      58540,
      58541,
      58542,
      58543,
      58544,
      58545,
      58546,
      58547,
      58548,
      58549,
      58550,
      58551,
      59312,
      59313,
      59314,
      59315,
      59316,
      59317,
      59318,
      59319,
      59320,
      59321,
      59322,
      59323,
      59324,
      59325,
      59326,
      59327,
      59328,
      59329,
      59330,
      59331,
      59332,
      59333,
      59334,
      59335,
      59336,
      59337,
      59338,
      59339,
      59340,
      59341,
      59342,
      59343,
      59344,
      59345,
      59346,
      59347,
      59348,
      59349,
      59350,
      59351,
      59352,
      59353,
      59354,
      59355,
      59356,
      59357,
      59380,
      59381,
      59382,
      59383,
      59384,
      59385,
      59386,
      59387,
      59389,
      59703,
      59704,
      59705,
      59706,
      59707,
      59708,
      59709,
      59710,
      59711,
      59712,
      59713,
      59714,
      59715,
      59716,
      59987,
      59988,
      59989,
      59990,
      59991,
      59992,
      59993,
      59994,
      59995,
      59996,
      59997,
      59999,
      60010,
      60011,
      60012,
      60013,
      60014,
      60015,
      60016,
      60017,
      60727,
      60728,
      60729,
      60730,
      60731,
      60732,
      60733,
      60734,
      63362,
      63363,
      63364,
      63365,
      63366,
      63367,
      63368,
      63369,
      63370,
      63371,
      63372,
      63373,
      63374,
      63375,
      63376,
      63377,
      63378,
      63379,
      63380,
      63381,
      63382,
      63383,
      63384,
      63385,
      63386,
      63387,
      63388,
      63389,
      63390,
      63391,
      63392,
      63393,
      63394,
      63395,
      63396,
      63397,
      63398,
      63399,
      63400,
      63401,
      63402,
      63403,
      63404,
      63405,
      63406,
      63407,
      63408,
      63409,
      63410,
      63411,
      63412,
      63413,
      63414,
      63415,
      63416,
      63417,
      63418,
      63419,
      63420,
      63421,
      63422,
      63423,
      63424,
      63425,
      63426,
      63427,
      63428,
      63429,
      63430,
      63431,
      63432,
      63433,
      63434,
      63435,
      63436,
      63437,
      63438,
      63439,
      63440,
      63441,
      63442,
      63443,
      63444,
      63445,
      63446,
      63447,
      63448,
      63449,
      63450,
      63451,
      63452,
      63453,
      63454,
      63455,
      63456,
      63457,
      63458,
      63459,
      63460,
      63461,
      63462,
      63463,
      63464,
      63465,
      63466,
      63467,
      63468,
      63469,
      63470,
      63471,
      63539,
      63540,
      63541,
      63542,
      63543,
      63544,
      63545,
      63546,
      63547,
      63548,
      63549,
      63550,
      63551,
      63552,
      63553,
      63554,
      63555,
      63556,
      63557,
      63558,
      63559,
      63560,
      63561,
      63570,
      63571,
      63572,
      63573,
      63580,
      63581,
      63582,
      63583,
      63812,
      63813,
      63814,
      63815,
      63816,
      63817,
      63818,
      63819,
      63820,
      63821,
      63822,
      63823,
      63824,
      63825,
      63826,
      63827,
      63828,
      63829,
      63830,
      63831,
      63832,
      63833,
      63834,
      63903,
      63904,
      63905,
      63906,
      63907,
      63908,
      63909,
      63910,
      63911,
      63912,
      63913,
      63914,
      63915,
      63916,
      63917,
      63918,
      63919,
      63920,
      63921,
      63922,
      63923,
      63924,
      63925,
      63926,
      63927,
      63928,
      63929,
      63930,
      63931,
      63932,
      63933,
      63934,
      63935,
      63936,
      63937,
      63938,
      63939,
      63940,
      63941,
      63942,
      63943,
      63944,
      63945,
      63946,
      65162,
      65163,
      65164,
      65165,
      65166,
      65167,
      65168,
      65169,
      65170,
      65171,
      65172,
      65173,
      65174,
      65175,
      65176,
      65177,
      65178,
      65179,
      65180,
      65181,
      65182,
      65183,
      65184,
      65185,
      65186,
      65187,
      65188,
      65189,
      65190,
      65191,
      65192,
      65193,
      65194,
      65195,
      65196,
      65197,
      65198,
      65199,
      65200,
      65201,
      65202,
      65204,
      65253,
      65254,
      65255,
      65256,
      65257,
      65258,
      65259,
      65260,
      65261,
      65262,
      65263,
      65264,
      65265,
      65266,
      65267,
      65268,
      65269,
      65270,
      65271,
      65272,
      65273,
      65274,
      65275,
      65276,
      65277,
      65278,
      65279,
      65280,
      65281,
      65282,
      65283,
      65284,
      65285,
      65286,
      65287,
      65288,
      65289,
      65290,
      65291,
      65292,
      65293,
      65294,
      65295,
      65296,
      65364,
      65365,
      65366,
      65367,
      65368,
      65369,
      65370,
      65371,
      65372,
      65373,
      65374,
      65375,
      65376,
      65377,
      65378,
      65379,
      65380,
      65381,
      65382,
      65383,
      65384,
      65385,
      65386,
      65387,
      65388,
      65389,
      65390,
      65391,
      65392,
      65393,
      65394,
      65395,
      65396,
      65397,
      65398,
      65399,
      65400,
      65401,
      65402,
      65403,
      65404,
      65405,
      65406,
      65407,
      65408,
      65409,
      65410,
      65411,
      65412,
      65413,
      65414,
      65415,
      65416,
      65417,
      65418,
      65419,
      65452,
      65453,
      65454,
      65455,
      65456,
      65457,
      65458,
      65459,
      65460,
      65461,
      65462,
      65463,
      65464,
      65465,
      65466,
      65467,
      65468,
      65469,
      65470,
      65471,
      65472,
      65473,
      65474,
      65475,
      65476,
      65477,
      65478,
      65479,
      65480,
      65481,
      65482,
      65483,
      65484,
      65485,
      65486,
      65487,
      65488,
      65489,
      65490,
      65491,
      65492,
      65493,
      65494,
      65495,
      65496,
      65722,
      65723,
      65724,
      65725,
      65726,
      65727,
      65728,
      65729,
      65730,
      65731,
      65732,
      65733,
      65734,
      65735,
      65736,
      65737,
      65738,
      65739,
      65740,
      65741,
      65742,
      65743,
      65744,
      65745,
      65746,
      65747,
      65748,
      65749,
      65750,
      65751,
      65752,
      65753,
      65754,
      66512,
      66513,
      66514,
      66515,
      66516,
      66517,
      66518,
      66519,
      66520,
      66521,
      66522,
      66523,
      66524,
      66525,
      66526,
      66527,
      66528,
      66529,
      66530,
      66531,
      66532,
      66533,
      66534,
      66535,
      66536,
      66537,
      66538,
      66539,
      66540,
      66541,
      66542,
      66543,
      66544,
      66545,
      66546,
      66547,
      66548,
      66549,
      66550,
      66551,
      66552,
      66553,
      66554,
      66555,
      66556,
      66557,
      66558,
      66580,
      66581,
      66582,
      66583,
      66584,
      66585,
      66586,
      66587,
      66588,
      66589,
      66590,
      66594,
      66873,
      66875,
      66876,
      66877,
      66878,
      66880,
      66881,
      66882,
      66883,
      66884,
      66885,
      66886,
      66887,
      66888,
      66891,
      66897,
      66898,
      66899,
      66900,
      66901,
      66902,
      66903,
      66904,
      66905,
      66906,
      66907,
      66908,
      66909,
      66910,
      66911,
      66912,
      66913,
      66914,
      66915,
      66916,
      67187,
      67188,
      67189,
      67190,
      67191,
      67192,
      67193,
      67194,
      67195,
      67196,
      67197,
      67198,
      67199,
      67200,
      67201,
      67202,
      67203,
      67204,
      67205,
      67206,
      67207,
      67208,
      67209,
      67927,
      67928,
      67929,
      67930,
      67931,
      67932,
      67933,
      67934,
      70562,
      70563,
      70564,
      70565,
      70566,
      70567,
      70568,
      70569,
      70570,
      70571,
      70572,
      70573,
      70574,
      70575,
      70576,
      70577,
      70578,
      70579,
      70580,
      70581,
      70582,
      70583,
      70584,
      70585,
      70586,
      70587,
      70588,
      70589,
      70590,
      70591,
      70592,
      70593,
      70594,
      70595,
      70596,
      70597,
      70598,
      70599,
      70600,
      70601,
      70602,
      70603,
      70604,
      70605,
      70606,
      70607,
      70608,
      70609,
      70610,
      70611,
      70612,
      70613,
      70614,
      70615,
      70616,
      70617,
      70618,
      70619,
      70620,
      70621,
      70622,
      70623,
      70624,
      70625,
      70626,
      70627,
      70628,
      70629,
      70633,
      70635,
      70636,
      70637,
      70638,
      70639,
      70640,
      70641,
      70642,
      70643,
      70644,
      70645,
      70646,
      70647,
      70648,
      70649,
      70650,
      70651,
      70652,
      70653,
      70654,
      70655,
      70656,
      70657,
      70658,
      70659,
      70660,
      70661,
      70662,
      70663,
      70664,
      70665,
      70666,
      70667,
      70668,
      70669,
      70670,
      70671,
      70672,
      70673,
      70674,
      70675,
      70676,
      70677,
      70678,
      70679,
      70680,
      70681,
      70682,
      70683,
      70684,
      70685,
      70686,
      70687,
      70688,
      70689,
      70690,
      70691,
      70692,
      70693,
      70694,
      70695,
      70696,
      70697,
      70698,
      70699,
      70700,
      70701,
      70702,
      70703,
      70704,
      70705,
      70706,
      70707,
      70708,
      70709,
      70710,
      70711,
      70712,
      70713,
      70714,
      70715,
      70716,
      70717,
      70718,
      70719,
      70720,
      70721,
      70722,
      70723,
      70724,
      70725,
      70726,
      70727,
      70728,
      70729,
      70730,
      70731,
      70732,
      70733,
      70734,
      70735,
      70736,
      70737,
      70738,
      70739,
      70740,
      70741,
      70742,
      70743,
      70744,
      70745,
      70746,
      70747,
      70749,
      70750,
      70751,
      70752,
      70753,
      70754,
      70764,
      70765,
      70766,
      70767,
      70768,
      70769,
      70770,
      70771,
      70772,
      70773,
      70774,
      70775,
      70776,
      70777,
      70778,
      70779,
      70780,
      70781,
      70782,
      70783,
      70784,
      70785,
      70786,
      70787,
      70788,
      70789,
      70790,
      70791,
      70792,
      70793,
      70794,
      70795,
      70796,
      70797,
      70798,
      70799,
      70800,
      70801,
      70802,
      70803,
      70804,
      70805,
      70806,
      70807,
      70808,
      70809,
      70810,
      70811,
      70812,
      70813,
      70814,
      70815,
      70816,
      70817,
      70818,
      70819,
      70820,
      70821,
      70822,
      70823,
      70824,
      70825,
      70826,
      70827,
      70828,
      70829,
      70830,
      70831,
      70832,
      70833,
      70834,
      70835,
      70836,
      70837,
      70838,
      70839,
      70840,
      70841,
      70842,
      70843,
      70844,
      70845,
      70846,
      70847,
      70848,
      70849,
      70850,
      70851,
      70852,
      70853,
      70854,
      70855,
      70856,
      70857,
      70858,
      70859,
      70860,
      70861,
      70862,
      70863,
      70864,
      70865,
      70866,
      70867,
      70868,
      70869,
      70870,
      70871,
      70872,
      70873,
      70874,
      70875,
      70876,
      70877,
      70878,
      70879,
      70880,
      70881,
      70882,
      70883,
      70884,
      70885,
      70886,
      70887,
      70888,
      70889,
      70890,
      70891,
      70892,
      70893,
      70894,
      70895,
      70896,
      71117,
      71118,
      71119,
      71120,
      71121,
      71122,
      71123,
      71124,
      71125,
      71126,
      71127,
      71128,
      71129,
      71130,
      71131,
      71132,
      71133,
      71134,
      71135,
      71136,
      71137,
      71138,
      71139,
      71140,
      71141,
      71142,
      71143,
      71144,
      71145,
      71146,
      71147,
      71148,
      71149,
      71150,
      71151,
      71152,
      71153,
      71154,
      71155,
      71156,
      71157,
      71158,
      71159,
      71160,
      71161,
      71162,
      71163,
      71164,
      71165,
      71912,
      71913,
      71914,
      71915,
      71916,
      71917,
      71918,
      71919,
      71920,
      71921,
      71922,
      71923,
      71924,
      71925,
      71926,
      71927,
      71928,
      71929,
      71930,
      71931,
      71932,
      71933,
      71934,
      71935,
      71936,
      71937,
      71938,
      71939,
      71940,
      71941,
      71942,
      71943,
      71944,
      71945,
      71946,
      71947,
      71948,
      71949,
      71950,
      71951,
      71952,
      71953,
      71954,
      71955,
      71956,
      71957,
      71958,
      71959,
      71960,
      71961,
      71962,
      71963,
      71964,
      71965,
      71966,
      71967,
      71968,
      71969,
      71970,
      71971,
      71972,
      71973,
      71974,
      71975,
      71976,
      71977,
      72206,
      72207,
      72208,
      72209,
      72210,
      72211,
      72212,
      72213,
      72214,
      72215,
      72216,
      72218,
      72273,
      72274,
      72275,
      72276,
      72277,
      72278,
      72279,
      72280,
      72281,
      72282,
      72283,
      72284,
      72285,
      72286,
      72287,
      72288,
      72289,
      72290,
      72291,
      72292,
      72293,
      72295,
      72296,
      72297,
      72298,
      72299,
      72300,
      72301,
      72302,
      72303,
      72304,
      72305,
      72306,
      72307,
      72308,
      72309,
      72310,
      72311,
      72312,
      72313,
      72314,
      72315,
      72316,
      72587,
      72588,
      72589,
      72590,
      72591,
      72592,
      72593,
      72594,
      72596,
      72599,
      72600,
      72601,
      72602,
      72603,
      72604,
      75962,
      75963,
      75964,
      75965,
      75966,
      75967,
      75968,
      75969,
      75970,
      75971,
      75972,
      75973,
      75974,
      75975,
      75976,
      75977,
      75978,
      75979,
      75980,
      75981,
      75982,
      75983,
      75984,
      75985,
      75986,
      75987,
      75988,
      75989,
      75990,
      75991,
      75992,
      75993,
      75994,
      75995,
      75996,
      75997,
      75998,
      75999,
      76000,
      76001,
      76002,
      76003,
      76004,
      76005,
      76006,
      76007,
      76008,
      76009,
      76010,
      76011,
      76012,
      76013,
      76014,
      76015,
      76016,
      76017,
      76018,
      76019,
      76020,
      76021,
      76022,
      76023,
      76024,
      76025,
      76026,
      76030,
      76031,
      76032,
      76033,
      76034,
      76035,
      76036,
      76037,
      76038,
      76039,
      76040,
      76041,
      76042,
      76043,
      76044,
      76045,
      76046,
      76047,
      76048,
      76049,
      76050,
      76051,
      76052,
      76053,
      76054,
      76055,
      76056,
      76057,
      76058,
      76059,
      76060,
      76061,
      76062,
      76063,
      76064,
      76065,
      76066,
      76067,
      76068,
      76069,
      76070,
      76071,
      76072,
      76073,
      76074,
      76075,
      76076,
      76077,
      76078,
      76079,
      76080,
      76081,
      76082,
      76083,
      76084,
      76085,
      76086,
      76087,
      76088,
      76089,
      76090,
      76091,
      76092,
      76241,
      76242,
      76243,
      76256,
      76257,
      76258,
      76259,
      76260,
      76261,
      76262,
      76263,
      76264,
      76265,
      76266,
      76267,
      76268,
      76269,
      76270,
      76271,
      76272,
      76273,
      76286,
      76287,
      76288,
      76307,
      76308,
      76309,
      76310,
      76311,
      76312,
      76313,
      76314,
      76315,
      76316,
      76317,
      76318,
      76319,
      76320,
      76321,
      76322,
      76323,
      76324,
      76325,
      76326,
      76327,
      76328,
      76329,
      76330,
      76331,
      76332,
      76333,
      76334,
      76335,
      76336,
      76337,
      76338,
      76339,
      76340,
      76341,
      76342,
      76343,
      76344,
      76345,
      76346,
      76347,
      76348,
      76349,
      76350,
      76351,
      76352,
      76353,
      76354,
      76355,
      76356,
      76357,
      76358,
      76359,
      76360,
      76361,
      76362,
      76363,
      76364,
      76365,
      76366,
      76435,
      76436,
      76437,
      76572,
      76574,
      76575,
      76576,
      76577,
      76578,
      76579,
      76580,
      76581,
      76582,
      76583,
      76584,
      76585,
      76586,
      76587,
      76588,
      76589,
      76590,
      76591,
      76592,
      76593,
      76594,
      76595,
      76596,
      76597,
      76598,
      76599,
      76600,
      76601,
      76602,
      76603,
      76604,
      76605,
      76606,
      76607,
      76608,
      76609,
      76610,
      76611,
      76612,
      76613,
      76614,
      76615,
      76616,
      76617,
      76618,
      76619,
      76620,
      76621,
      76622,
      76623,
      76624,
      76625,
      76626,
      76627,
      76628,
      76629,
      76630,
      76631,
      76632,
      76633,
      76634,
      76635,
      76636,
      76637,
      76638,
      76639,
      76640,
      76641,
      76642,
      76643,
      76644,
      76645,
      76646,
      76647,
      76648,
      76649,
      76650,
      76651,
      76652,
      76653,
      76654,
      76655,
      76656,
      76657,
      76658,
      76659,
      76660,
      76661,
      76662,
      76663,
      76664,
      76665,
      76666,
      76667,
      76668,
      76669,
      76670,
      76671,
      76672,
      76673,
      76674,
      76675,
      76676,
      76677,
      76678,
      76679,
      76680,
      76681,
      76682,
      76683,
      76684,
      76685,
      76686,
      76687,
      76688,
      76689,
      76690,
      76691,
      76692,
      76693,
      76694,
      76695,
      76696,
      76697,
      76698,
      76699,
      76700,
      76701,
      76702,
      76703,
      76704,
      76705,
      76706,
      76707,
      76708,
      76709,
      76710,
      76711,
      76712,
      76713,
      76714,
      76715,
      76716,
      76717,
      76718,
      76719,
      76720,
      76721,
      76727,
      76728,
      76729,
      76731,
      76732,
      76733,
      76838,
      76839,
      76840,
      76841,
      76842,
      76843,
      76844,
      76845,
      76846,
      76847,
      76848,
      76849,
      76850,
      76851,
      76852,
      76853,
      76854,
      76855,
      76856,
      76857,
      76858,
      76859,
      76860,
      76861,
      76862,
      76863,
      76864,
      76865,
      76866,
      76867,
      76868,
      76869,
      76870,
      76871,
      76872,
      76873,
      76874,
      76875,
      76876,
      76877,
      76878,
      76880,
      76936,
      77670,
      77671,
      77672,
      77673,
      77674,
      77675,
      77676,
      77677,
      77678,
      77679,
      77680,
      77681,
      77682,
      77683,
      77684,
      77700,
      77701,
      77702,
      77722,
      77723,
      77724,
      77725,
      77726,
      77727,
      77728,
      77729,
      77730,
      77731,
      77732,
      77733,
      77734,
      77735,
      77736,
      77737,
      77738,
      77739,
      77740,
      77741,
      77742,
      77743,
      77744,
      77746,
      77747,
      77748,
      77749,
      77750,
      77751,
      77752,
      77753,
      77754,
      77755,
      77756,
      77757,
      77758,
      77759,
      77760,
      80012,
      80013,
      80014,
      80015,
      80016,
      80017,
      80018,
      80019,
      80020,
      80021,
      80022,
      80023,
      80024,
      80025,
      80026,
      80027,
      80028,
      80029,
      80030,
      80031,
      80032,
      80033,
      80034,
      80035,
      80036,
      80037,
      80038,
      80039,
      80040,
      80041,
      80042,
      80043,
      80044,
      80045,
      80046,
      80047,
      80048,
      80049,
      80050,
      80051,
      80052,
      80053,
      80054,
      80055,
      80056,
      80057,
      80058,
      80059,
      80060,
      80061,
      80062,
      80063,
      80064,
      80065,
      80066,
      80067,
      80068,
      80069,
      80070,
      80071,
      80072,
      80073,
      80074,
      80075,
      80076,
      80080,
      80081,
      80082,
      80083,
      80084,
      80085,
      80086,
      80087,
      80088,
      80089,
      80090,
      80091,
      80092,
      80093,
      80094,
      80095,
      80096,
      80097,
      80098,
      80099,
      80100,
      80101,
      80102,
      80103,
      80104,
      80105,
      80106,
      80107,
      80108,
      80109,
      80110,
      80111,
      80112,
      80113,
      80114,
      80115,
      80116,
      80117,
      80118,
      80119,
      80120,
      80121,
      80122,
      80123,
      80124,
      80125,
      80126,
      80127,
      80128,
      80129,
      80130,
      80131,
      80132,
      80133,
      80134,
      80135,
      80136,
      80137,
      80138,
      80139,
      80140,
      80141,
      80142,
      80215,
      80216,
      80217,
      80218,
      80219,
      80220,
      80221,
      80222,
      80223,
      80224,
      80225,
      80226,
      80227,
      80228,
      80229,
      80230,
      80231,
      80232,
      80233,
      80234,
      80235,
      80236,
      80237,
      80238,
      80239,
      80240,
      80241,
      80242,
      80243,
      80244,
      80245,
      80246,
      80247,
      80248,
      80249,
      80250,
      80251,
      80252,
      80253,
      80254,
      80255,
      80256,
      80257,
      80258,
      80259,
      80260,
      80261,
      80262,
      80263,
      80264,
      80265,
      80266,
      80267,
      80273,
      80274,
      80275,
      80276,
      81191,
      81192,
      81193,
      81194,
      81195,
      81208,
      81210,
      81211,
      81212,
      81213,
      81214,
      81215,
      81216,
      81217,
      81218,
      81219,
      81220,
      81221,
      81222,
      81223,
      81224,
      81225,
      81226,
      82040,
      82045,
      82046,
      82047,
      82048,
      82049,
      82050,
      82051,
      82060,
      82061,
      82062,
      82063,
      82064,
      82065,
      82066,
      82067,
      82068,
      82069,
      82070,
      82105,
      82106,
      82107,
      82108,
      82109,
      82110,
      82111,
      82112,
      82113,
      82114,
      82115,
      82116,
      82117,
      82118,
      82119,
      82120,
      82121,
      82122,
      82123,
      82124,
      82125,
      82126,
      82127,
      82131,
      82132,
      82133,
      82134,
      82135,
      82141,
      82142,
      82143,
      82144,
      82145,
      82147,
      82148,
      82149,
      84262,
      84263,
      84264,
      84265,
      84266,
      84267,
      84268,
      84269,
      84270,
      84271,
      84272,
      84273,
      84274,
      84275,
      84276,
      84277,
      84278,
      84279,
      84280,
      84281,
      84282,
      84283,
      84284,
      84285,
      84286,
      84287,
      84288,
      84289,
      84290,
      84291,
      84292,
      84293,
      84294,
      84295,
      84296,
      84297,
      84298,
      84299,
      84300,
      84301,
      84302,
      84303,
      84304,
      84305,
      84306,
      84307,
      84308,
      84309,
      84310,
      84311,
      84312,
      84313,
      84314,
      84321,
      84323,
      92162,
      92163,
      92164,
      92165,
      92166,
      92167,
      92168,
      92169,
      92170,
      92171,
      92172,
      92173,
      92174,
      92175,
      92176,
      92177,
      92178,
      92179,
      92180,
      92181,
      92195,
      92196,
      92197,
      92198,
      92199,
      92200,
      92201,
      92202,
      92203,
      92252,
      92253,
      92254,
      92255,
      92256,
      92271,
      92272,
      92273,
      92274,
      92275,
      92276,
      92277,
      92278,
      92522,
      92523,
      92524,
      92525,
      92526,
      92527,
      92528,
      92529,
      92530,
      92531,
      92532,
      92533,
      92534,
      92535,
      92541,
      92542,
      92543,
      92544,
      92545,
      92546,
      92547,
      92548,
      92562,
      92563,
      92564,
      92565,
      92566,
      92567,
      92568,
      92569,
      92570,
      92571,
      92572,
      92573,
      92574,
      92576,
      92577,
      92578,
      92579,
      92580,
      92581,
      92582,
      92583,
      92584,
      92585,
      92586,
      92632,
      92633,
      92634,
      92635,
      92636,
      92792,
      92793,
      92794,
      92795,
      92796,
      92797,
      92798,
      92865,
      92866,
      92867,
      92868,
      92869,
      92870,
      92871,
      92872,
      92927,
      92928,
      92929,
      92930,
      92931,
      93602,
      93603,
      93604,
      93605,
      93606,
      93607,
      93608,
      93609,
      93610,
      93611,
      93612,
      93613,
      93614,
      93615,
      93616,
      93617,
      93618,
      93619,
      93620,
      93621,
      93622,
      93623,
      93624,
      93625,
      93626,
      93627,
      93628,
      93629,
      93630,
      93631,
      93632,
      93633,
      93634,
      93635,
      93636,
      93637,
      93638,
      93639,
      93640,
      93641,
      93642,
      93643,
      93644,
      93645,
      93646,
      93647,
      93648,
      93649,
      93650,
      93651,
      93652,
      93653,
      93654,
      93655,
      93656,
      93657,
      93658,
      93659,
      93660,
      93661,
      93662,
      93663,
      93664,
      93665,
      93666,
      93711,
      93712,
      93713,
      93714,
      93715,
      93716,
      93717,
      93718,
      93719,
      93720,
      93872,
      93873,
      93874,
      93875,
      93876,
      93877,
      93878,
      93879,
      93880,
      93881,
      93882,
      93883,
      93884,
      93885,
      93927,
      93928,
      93929,
      93930,
      93931,
      93932,
      93933,
      93934,
      93935,
      93936,
      93937,
      93938,
      93939,
      93942,
      93943,
      93944,
      93945,
      93946,
      93947,
      93948,
      93949,
      93950,
      93951,
      93952,
      94207,
      94208,
      94209,
      94210,
      94682,
      94683,
      94684,
      94685,
      94686,
      94687,
      94688,
      94689,
      94690,
      94691,
      94692,
      94693,
      94694,
      94695,
      94696,
      94697,
      94698,
      94699,
      94700,
      94701,
      94702,
      94703,
      94704,
      94705,
      94706,
      94737,
      94738,
      94739,
      94740,
      94741,
      94742,
      94743,
      94744,
      94745,
      94746,
      94747,
      94748,
      94749,
      94750,
      94751,
      94752,
      94753,
      94754,
      94755,
      94756,
      94757,
      94758,
      94759,
      94760,
      94761,
      94762,
      94803,
      94804,
      94805,
      94806,
      94807,
      94808,
      94809,
      94810,
      94811,
      94812,
      94813,
      94814,
      94815,
      94816,
      94817,
      94818,
      94819,
      94820,
      94821,
      94822,
      94823,
      94824,
      94825,
      94826,
      94827,
      94828,
      94829,
      94830,
      94831,
      94832,
      94833,
      94834,
      94856,
      94857,
      94858,
      94859,
      94860,
      94861,
      94862,
      94874,
      94875,
      94876,
      94877,
      94878,
      94879,
      94880,
      94881,
      95017,
      95018,
      95019,
      95020,
      95021,
      95022,
      95023,
      95024,
      95025,
      95026,
      95027,
      95028,
      95029,
      95030,
      95031,
      95032,
      95033,
      95034,
      95492,
      95493,
      95494,
      95495,
      95496,
      95497,
      95498,
      95499,
      95500,
      95501,
      95502,
      95503,
      95504,
      95505,
      95506,
      95507,
      95508,
      95509,
      95510,
      95511,
      95512,
      95513,
      95514,
      95515,
      95516,
      95517,
      95518,
      95519,
      95521,
      95533,
      95534,
      95535,
      95536,
      95537,
      95727,
      95728,
      95729,
      95730,
      95731,
      95732,
      95733,
      95734,
      95897,
      95898,
      95899,
      95900,
      95901,
      95902,
      95903,
      95904,
      95905,
      95911,
      95912,
      95913,
      95914,
      95915,
      96340,
      96341,
      96342,
      96343,
      96344,
      97922,
      97923,
      97924,
      97925,
      97926,
      97927,
      97928,
      97929,
      97930,
      97931,
      97932,
      97933,
      97934,
      97935,
      97936,
      97937,
      97938,
      97939,
      97940,
      97941,
      97942,
      97943,
      97944,
      97945,
      97946,
      97947,
      97948,
      97949,
      97950,
      97951,
      97952,
      97953,
      97954,
      97955,
      97956,
      97957,
      97958,
      97959,
      97960,
      97961,
      97962,
      97963,
      97964,
      97965,
      97966,
      97967,
      97968,
      97969,
      97970,
      97971,
      97972,
      97973,
      97974,
      97975,
      97976,
      97977,
      97978,
      97979,
      97980,
      97981,
      97982,
      97983,
      97984,
      97985,
      97986,
      98027,
      98028,
      98029,
      98030,
      98031,
      98032,
      98033,
      98034,
      98035,
      98036,
      98037,
      98038,
      98039,
      98040,
      98046,
      98047,
      98048,
      98049,
      98050,
      98051,
      98052,
      98053,
      98192,
      98193,
      98194,
      98195,
      98196,
      98197,
      98198,
      98199,
      98200,
      98201,
      98202,
      98203,
      98204,
      98205,
      98247,
      98248,
      98249,
      98250,
      98251,
      98252,
      98253,
      98254,
      98255,
      98256,
      98257,
      98258,
      98259,
      98260,
      98261,
      98262,
      98263,
      98264,
      98265,
      98266,
      98267,
      98268,
      98269,
      98270,
      98271,
      98272,
      99002,
      99003,
      99004,
      99005,
      99006,
      99007,
      99008,
      99009,
      99010,
      99011,
      99012,
      99013,
      99014,
      99015,
      99016,
      99017,
      99018,
      99019,
      99020,
      99021,
      99022,
      99023,
      99024,
      99025,
      99026,
      99027,
      99028,
      99057,
      99058,
      99059,
      99060,
      99061,
      99062,
      99063,
      99064,
      99065,
      99066,
      99067,
      99068,
      99069,
      99070,
      99071,
      99072,
      99073,
      99074,
      99075,
      99076,
      99077,
      99078,
      99079,
      99080,
      99081,
      99082,
      99123,
      99124,
      99125,
      99126,
      99127,
      99128,
      99129,
      99130,
      99131,
      99132,
      99133,
      99134,
      99135,
      99136,
      99137,
      99138,
      99139,
      99140,
      99141,
      99142,
      99143,
      99144,
      99145,
      99146,
      99147,
      99148,
      99149,
      99150,
      99151,
      99152,
      99153,
      99154,
      99174,
      99175,
      99176,
      99177,
      99178,
      99179,
      99180,
      99181,
      99182,
      99183,
      99184,
      99185,
      99186,
      99187,
      99188,
      99189,
      99190,
      99191,
      99192,
      99193,
      99194,
      99195,
      99196,
      99197,
      99198,
      99199,
      99200,
      99201,
      99337,
      99338,
      99339,
      99340,
      99341,
      99342,
      99343,
      99344,
      99345,
      99346,
      99347,
      99348,
      99349,
      99350,
      99351,
      99352,
      99353,
      99354,
      99812,
      99813,
      99814,
      99815,
      99816,
      99817,
      99818,
      99819,
      99820,
      99821,
      99822,
      99823,
      99824,
      99825,
      99826,
      99827,
      99828,
      99829,
      99830,
      99831,
      99832,
      99833,
      99834,
      99835,
      99836,
      99837,
      99838,
      99853,
      99854,
      99855,
      99856,
      99857,
      100029,
      100030,
      100031,
      100032,
      100033,
      100034,
      100035,
      100036,
      100037,
      100038,
      100039,
      100040,
      100041,
      100042,
      100043,
      100044,
      100045,
      100046,
      100047,
      100048,
      100049,
      100050,
      100051,
      100052,
      100053,
      100054,
      100217,
      100218,
      100219,
      100220,
      100221,
      100222,
      100223,
      100224,
      100225,
      100226,
      100227,
      100228,
      100229,
      100230,
      100660,
      100661,
      100662,
      100663,
      100664,
      102242,
      102243,
      102244,
      102245,
      102246,
      102247,
      102248,
      102249,
      102250,
      102251,
      102252,
      102253,
      102254,
      102255,
      102256,
      102257,
      102258,
      102259,
      102260,
      102261,
      102262,
      102263,
      102264,
      102265,
      102266,
      102267,
      102268,
      102269,
      102270,
      102271,
      102272,
      102273,
      102274,
      102275,
      102276,
      102277,
      102278,
      102279,
      102280,
      102281,
      102282,
      102286,
      102287,
      102288,
      102289,
      102290,
      102291,
      102292,
      102293,
      102294,
      102295,
      102296,
      102297,
      102298,
      102299,
      102300,
      102301,
      102302,
      102303,
      102304,
      102305,
      102306,
      102307,
      102308,
      102309,
      102310,
      102311,
      102312,
      102313,
      102314,
      102315,
      102316,
      102317,
      102318,
      102319,
      102320,
      102321,
      102322,
      102323,
      102324,
      102325,
      102326,
      102327,
      102328,
      102329,
      102330,
      102331,
      102332,
      102333,
      102334,
      102335,
      102336,
      102337,
      102338,
      102339,
      102340,
      102341,
      102342,
      102343,
      102344,
      102345,
      102346,
      102347,
      102348,
      102349,
      102350,
      102351,
      102352,
      102353,
      102354,
      102355,
      102356,
      102357,
      102358,
      102359,
      102363,
      102364,
      102365,
      102366,
      102367,
      102368,
      102369,
      102370,
      102371,
      102372,
      102373,
      102374,
      102375,
      102376,
      102377,
      102378,
      102379,
      102380,
      102381,
      102382,
      102383,
      102384,
      102385,
      102386,
      102387,
      102388,
      102389,
      102390,
      102391,
      102392,
      102393,
      102394,
      102395,
      102396,
      102397,
      102398,
      102399,
      102400,
      102401,
      102402,
      102403,
      102404,
      102405,
      102406,
      102407,
      102408,
      102409,
      102410,
      102411,
      102412,
      102413,
      102414,
      102415,
      102416,
      102417,
      102418,
      102419,
      102420,
      102421,
      102422,
      102423,
      102424,
      102425,
      102426,
      102427,
      102428,
      102429,
      102430,
      102431,
      102432,
      102433,
      102434,
      102435,
      102436,
      102437,
      102438,
      102439,
      102440,
      102441,
      102571,
      102572,
      102573,
      102574,
      102575,
      102576,
      102577,
      102578,
      102579,
      102580,
      102581,
      102582,
      102583,
      102584,
      102585,
      102586,
      102587,
      102588,
      102589,
      102590,
      102591,
      102592,
      102593,
      102594,
      102595,
      102596,
      102597,
      102598,
      102599,
      102600,
      102601,
      102602,
      102603,
      103052,
      103053,
      103054,
      103055,
      103056,
      103057,
      103058,
      103059,
      103060,
      103061,
      103062,
      103063,
      103064,
      103065,
      103066,
      103067,
      103068,
      103069,
      103070,
      103071,
      103072,
      103073,
      103074,
      103075,
      103076,
      103077,
      103078,
      103079,
      103080,
      103081,
      103082,
      103083,
      103084,
      103085,
      103086,
      103087,
      103088,
      103089,
      103090,
      103091,
      103092,
      103229,
      103230,
      103231,
      103232,
      103233,
      103234,
      103235,
      103269,
      103270,
      103271,
      103272,
      103273,
      103274,
      103275,
      103276,
      103277,
      103278,
      103279,
      103280,
      103281,
      103282,
      103283,
      103284,
      103285,
      103286,
      103287,
      103288,
      103289,
      103290,
      103291,
      103292,
      103293,
      103294,
      103457,
      103458,
      103459,
      103460,
      103461,
      105482,
      105483,
      105484,
      105485,
      105486,
      105487,
      105488,
      105489,
      105490,
      105491,
      105492,
      105493,
      105494,
      105495,
      105496,
      105497,
      105498,
      105499,
      105500,
      105501,
      105502,
      105503,
      105504,
      105505,
      105506,
      105507,
      105508,
      105509,
      105510,
      105511,
      105512,
      105513,
      105514,
      105515,
      105516,
      105517,
      105518,
      105519,
      105520,
      105521,
      105522,
      105523,
      105524,
      105525,
      105526,
      105527,
      105528,
      105529,
      105530,
      105531,
      105532,
      105533,
      105534,
      105535,
      105536,
      105537,
      105538,
      105539,
      105540,
      105541,
      105542,
      105543,
      105544,
      105545,
      105546,
      105547,
      105548,
      105549,
      105550,
      105551,
      105552,
      105553,
      105554,
      105556,
      105650,
      105651,
      105652,
      105659,
      105660,
      105661,
      105662,
      105663,
      105664,
      105665,
      105666,
      105667,
      105668,
      105669,
      105670,
      105677,
      105678,
      105679,
      105689,
      105690,
      105691,
      105692,
      105693,
      105694,
      105695,
      105696,
      105697,
      105698,
      105699,
      105700,
      105701,
      105702,
      105703,
      105704,
      105705,
      105706,
      105707,
      105708,
      105709,
      105710,
      105711,
      105712,
      105713,
      105714,
      105715,
      105716,
      105717,
      105718,
      105719,
      105720,
      105721,
      105722,
      105723,
      105724,
      105766,
      105767,
      105768,
      105849,
      105850,
      105851,
      105852,
      105853,
      105854,
      105855,
      105856,
      105857,
      105858,
      105859,
      105860,
      105861,
      105862,
      105863,
      105864,
      105865,
      105866,
      105867,
      105868,
      105869,
      105870,
      105871,
      105872,
      105873,
      105874,
      105875,
      105876,
      105877,
      105878,
      105879,
      105880,
      105881,
      105882,
      105883,
      105884,
      105885,
      105886,
      105887,
      105888,
      105889,
      105890,
      105891,
      105892,
      105893,
      105894,
      105895,
      105896,
      105897,
      105898,
      105899,
      105900,
      105901,
      105902,
      105903,
      105904,
      105905,
      105906,
      105907,
      105908,
      105909,
      105910,
      105911,
      105912,
      105913,
      105914,
      105915,
      105916,
      105917,
      105918,
      105919,
      105920,
      105921,
      105922,
      105923,
      105924,
      105925,
      105926,
      105927,
      105928,
      105929,
      105930,
      105931,
      105932,
      105933,
      105934,
      105935,
      105936,
      105941,
      105942,
      105943,
      106007,
      106008,
      106009,
      106010,
      106011,
      106012,
      106013,
      106014,
      106015,
      106016,
      106017,
      106018,
      106019,
      106020,
      106021,
      106022,
      106023,
      106024,
      106025,
      106026,
      106027,
      106028,
      106029,
      106030,
      106031,
      106032,
      106033,
      106061,
      106506,
      106507,
      106508,
      106509,
      106510,
      106511,
      106512,
      106513,
      106514,
      106524,
      106525,
      106526,
      106527,
      106537,
      106538,
      106539,
      106540,
      106541,
      106542,
      106543,
      106544,
      106545,
      106546,
      106547,
      106548,
      106549,
      106550,
      106554,
      106555,
      106556,
      106557,
      106558,
      107912,
      107913,
      107914,
      107915,
      107916,
      107917,
      107918,
      107919,
      107920,
      107921,
      107922,
      107923,
      107924,
      107925,
      107926,
      107927,
      107928,
      107929,
      107930,
      107931,
      107932,
      107933,
      107934,
      107935,
      107936,
      107937,
      107938,
      107939,
      107940,
      107941,
      107942,
      107943,
      107944,
      107945,
      107946,
      107947,
      107948,
      107949,
      107950,
      107951,
      107952,
      107953,
      107954,
      107955,
      107956,
      107957,
      107958,
      107959,
      107960,
      107961,
      107962,
      107963,
      107964,
      107965,
      107966,
      107967,
      107968,
      107969,
      107970,
      107971,
      107972,
      107973,
      107974,
      107975,
      107976,
      107977,
      107978,
      107979,
      107980,
      107981,
      107982,
      107983,
      107984,
      107985,
      107986,
      107987,
      107988,
      107989,
      107990,
      107991,
      108034,
      108035,
      108036,
      108037,
      108038,
      108039,
      108040,
      108041,
      108042,
      108043,
      108044,
      108045,
      108046,
      108047,
      108048,
      108049,
      108050,
      108051,
      108052,
      108053,
      108054,
      108055,
      108056,
      108057,
      108058,
      108059,
      108060,
      108061,
      108062,
      108063,
      108064,
      108065,
      108615,
      108617,
      108618,
      108619,
      108620,
      108621,
      108622,
      108623,
      108624,
      108626,
      108631,
      108632,
      108633,
      108634,
      108635,
      108636,
      108637,
      108638,
      108639,
      108640,
      109129,
      109130,
      109131,
      109132,
      109133,
      109134,
      109135,
      109136,
      109141,
      109142,
      109143,
      109144,
      109145,
      109168,
      109169,
      109170,
      109171,
      109172,
      109173,
      109174,
      109175,
      109176,
      109177,
      109178,
      109179,
      109180,
      109181,
      109192,
      110461,
      110462,
      110463,
      110464,
      110465,
      110466,
      110467,
      110468,
      110469,
      110470,
      110471,
      110472,
      110473,
      110474,
      110475,
      110476,
      110477,
      110478,
      110479,
      110480,
      110481,
      110482,
      110483,
      110484,
      110485,
      110486,
      110487,
      110488,
      110489,
      110490,
      110491,
      110492,
      115202,
      115203,
      115204,
      115205,
      115206,
      115207,
      115208,
      115209,
      115210,
      115211,
      115212,
      115213,
      115214,
      115215,
      115216,
      115217,
      115218,
      115219,
      115220,
      115221,
      115222,
      115223,
      115224,
      115225,
      115226,
      115227,
      115228,
      115229,
      115230,
      115231,
      115232,
      115233,
      115234,
      115235,
      115236,
      115237,
      115238,
      115239,
      115240,
      115241,
      115242,
      115243,
      115244,
      115245,
      115246,
      115247,
      115248,
      115249,
      115250,
      115251,
      115283,
      115284,
      115285,
      115286,
      115287,
      115288,
      115289,
      115290,
      115291,
      115292,
      115293,
      115294,
      115295,
      115296,
      115297,
      115298,
      115299,
      115300,
      115301,
      115302,
      115303,
      115412,
      115413,
      115414,
      115415,
      115416,
      115417,
      115418,
      115419,
      115420,
      115421,
      115422,
      115455,
      115456,
      115457,
      115458,
      115459,
      115460,
      115461,
      115462,
      115463,
      115464,
      115465,
      115466,
      115467,
      115468,
      115469,
      115470,
      115471,
      115472,
      115473,
      115474,
      116042,
      116043,
      116044,
      116045,
      116046,
      116047,
      116048,
      116049,
      116050,
      116051,
      116052,
      116053,
      116054,
      116055,
      116056,
      116057,
      116058,
      116059,
      116060,
      116061,
      116062,
      116085,
      116086,
      116087,
      116088,
      116089,
      116090,
      116091,
      116092,
      116093,
      116094,
      116095,
      116096,
      116097,
      116098,
      116099,
      116100,
      116101,
      116102,
      116103,
      116104,
      116136,
      116137,
      116138,
      116139,
      116140,
      116141,
      116142,
      116143,
      116144,
      116145,
      116146,
      116147,
      116148,
      116149,
      116150,
      116151,
      116152,
      116153,
      116154,
      116155,
      116156,
      116157,
      116158,
      116159,
      116160,
      116161,
      116162,
      116163,
      116175,
      116176,
      116177,
      116178,
      116179,
      116180,
      116181,
      116182,
      116183,
      116184,
      116185,
      116186,
      116187,
      116188,
      116189,
      116190,
      116191,
      116192,
      116193,
      116194,
      116195,
      116196,
      116302,
      116303,
      116304,
      116305,
      116306,
      116307,
      116308,
      116309,
      116310,
      116311,
      116312,
      116313,
      116314,
      116315,
      116316,
      116672,
      116673,
      116674,
      116675,
      116676,
      116677,
      116678,
      116679,
      116680,
      116681,
      116682,
      116683,
      116684,
      116685,
      116686,
      116687,
      116688,
      116689,
      116690,
      116691,
      116704,
      116705,
      116706,
      116707,
      116841,
      116842,
      116843,
      116844,
      116845,
      116846,
      116847,
      116848,
      116849,
      116850,
      116851,
      116852,
      116853,
      116854,
      116855,
      116856,
      116857,
      116858,
      116859,
      116860,
      116987,
      116988,
      116989,
      116990,
      116991,
      116992,
      116993,
      116994,
      116995,
      116996,
      116997,
      117331,
      118562,
      118563,
      118564,
      118565,
      118566,
      118567,
      118568,
      118569,
      118570,
      118571,
      118572,
      118573,
      118574,
      118575,
      118576,
      118577,
      118578,
      118579,
      118580,
      118581,
      118582,
      118583,
      118584,
      118585,
      118586,
      118587,
      118588,
      118589,
      118590,
      118591,
      118592,
      118593,
      118594,
      118595,
      118596,
      118597,
      118598,
      118599,
      118600,
      118601,
      118602,
      118603,
      118604,
      118605,
      118606,
      118607,
      118608,
      118609,
      118610,
      118611,
      118612,
      118613,
      118614,
      118615,
      118616,
      118617,
      118618,
      118619,
      118620,
      118621,
      118622,
      118623,
      118624,
      118625,
      118626,
      118627,
      118628,
      118629,
      118630,
      118631,
      118632,
      118633,
      118634,
      118635,
      118636,
      118637,
      118638,
      118639,
      118640,
      118641,
      118642,
      118643,
      118644,
      118645,
      118646,
      118647,
      118648,
      118649,
      118650,
      118651,
      118652,
      118653,
      118654,
      118655,
      118656,
      118657,
      118658,
      118659,
      118660,
      118661,
      118662,
      118663,
      118664,
      118665,
      118666,
      118667,
      118668,
      118669,
      118670,
      118671,
      118672,
      118673,
      118674,
      118675,
      118676,
      118677,
      118678,
      118679,
      118680,
      118681,
      118682,
      118683,
      118684,
      118685,
      118686,
      118687,
      118688,
      118689,
      118690,
      118691,
      118692,
      118693,
      118694,
      118695,
      118696,
      118697,
      118698,
      118699,
      118700,
      118701,
      118702,
      118703,
      118704,
      118705,
      118706,
      118707,
      118708,
      118709,
      118710,
      118711,
      118712,
      118713,
      118714,
      118715,
      118716,
      118820,
      118821,
      118822,
      118823,
      118824,
      118825,
      118826,
      118827,
      118828,
      118829,
      118830,
      118831,
      118832,
      118833,
      118834,
      118835,
      118836,
      118837,
      118838,
      118839,
      118840,
      118841,
      118842,
      119192,
      119193,
      119194,
      119195,
      119196,
      119197,
      119198,
      119199,
      119200,
      119201,
      119202,
      119203,
      119204,
      119205,
      119206,
      119207,
      119208,
      119209,
      119210,
      119211,
      119212,
      119213,
      119214,
      119215,
      119216,
      119217,
      119218,
      119219,
      119220,
      119221,
      119222,
      119223,
      119319,
      119320,
      119321,
      119322,
      119323,
      119324,
      119325,
      119326,
      119327,
      119328,
      119329,
      119330,
      119331,
      119332,
      119333,
      119334,
      119335,
      119336,
      119337,
      119338,
      119361,
      119362,
      119363,
      119364,
      119365,
      119366,
      119367,
      119368,
      119369,
      119370,
      119371,
      119372,
      119373,
      119374,
      119375,
      119376,
      119377,
      119378,
      119379,
      119380,
      119507,
      119508,
      121082,
      121083,
      121084,
      121085,
      121086,
      121087,
      121088,
      121089,
      121090,
      121091,
      121092,
      121093,
      121094,
      121095,
      121096,
      121097,
      121098,
      121099,
      121100,
      121101,
      121102,
      121103,
      121104,
      121105,
      121106,
      121107,
      121108,
      121109,
      121110,
      121111,
      121112,
      121113,
      121114,
      121115,
      121116,
      121117,
      121118,
      121119,
      121120,
      121121,
      121122,
      121123,
      121124,
      121125,
      121126,
      121127,
      121128,
      121129,
      121130,
      121131,
      121132,
      121133,
      121134,
      121135,
      121136,
      121137,
      121138,
      121139,
      121140,
      121141,
      121142,
      121209,
      121210,
      121211,
      121212,
      121213,
      121214,
      121215,
      121216,
      121217,
      121218,
      121219,
      121220,
      121221,
      121222,
      121223,
      121224,
      121225,
      121226,
      121227,
      121228,
      121229,
      121230,
      121231,
      121232,
      121233,
      121234,
      121235,
      121236,
      121237,
      121238,
      121239,
      121240,
      121241,
      121242,
      121243,
      121244,
      121245,
      121246,
      121247,
      121248,
      121249,
      121250,
      121251,
      121252,
      121253,
      121254,
      121255,
      121256,
      121257,
      121258,
      121259,
      121260,
      121261,
      121262,
      121263,
      121264,
      121265,
      121266,
      121267,
      121268,
      121269,
      121270,
      121303,
      121365,
      121366,
      121367,
      121368,
      121369,
      121370,
      121371,
      121372,
      121373,
      121374,
      121375,
      121376,
      121377,
      121378,
      121379,
      121380,
      121381,
      121382,
      121383,
      121384,
      121385,
      121386,
      121387,
      121388,
      121389,
      121390,
      121391,
      121392,
      121393,
      121394,
      121395,
      121396,
      121397,
      121398,
      121399,
      121400,
      121401,
      121402,
      121403,
      121404,
      121405,
      121406,
      121407,
      121408,
      121409,
      121410,
      121411,
      121412,
      121413,
      121414,
      121415,
      121416,
      121417,
      121418,
      121419,
      121420,
      121421,
      121422,
      121423,
      121424,
      121425,
      121426,
      121427,
      121428,
      121429,
      121430,
      121431,
      121432,
      121433,
      121434,
      121435,
      121436,
      121437,
      121438,
      121490,
      121491,
      121492,
      121493,
      121494,
      121495,
      121496,
      121497,
      121498,
      121499,
      121500,
      121501,
      121502,
      121503,
      121504,
      121505,
      121506,
      121507,
      121508,
      121509,
      121510,
      121511,
      121532,
      121533,
      121534,
      121535,
      121536,
      121537,
      121538,
      121539,
      121547,
      121872,
      121878,
      121879,
      121880,
      121881,
      121882,
      121883,
      121884,
      121885,
      121886,
      121887,
      121888,
      121889,
      121890,
      121891,
      121892,
      121893,
      121894,
      121895,
      121896,
      121897,
      121898,
      121899,
      121900,
      121901,
      121902,
      121903,
      121904,
      121905,
      121906,
      121907,
      121908,
      122972,
      122973,
      122974,
      122975,
      122976,
      122977,
      122978,
      122979,
      122980,
      122981,
      122982,
      122983,
      122984,
      122985,
      122986,
      122987,
      122988,
      122989,
      122990,
      122991,
      122992,
      122993,
      122994,
      122995,
      122996,
      122997,
      122998,
      122999,
      123000,
      123001,
      123002,
      123003,
      123004,
      123005,
      123006,
      123007,
      123008,
      123009,
      123010,
      123011,
      123012,
      123013,
      123014,
      123015,
      123016,
      123017,
      123018,
      123019,
      123020,
      123021,
      123022,
      123023,
      123024,
      123025,
      123026,
      123027,
      123028,
      123029,
      123030,
      123031,
      123032,
      123033,
      123034,
      123067,
      123068,
      123069,
      123070,
      123071,
      123072,
      123073,
      123074,
      123075,
      123076,
      123077,
      123078,
      123079,
      123080,
      123081,
      123082,
      123085,
      123086,
      123087,
      123088,
      123089,
      123519,
      123520,
      123521,
      123522,
      123523,
      123524,
      123525,
      123526,
      123527,
      123528,
      123529,
      123530,
      123531,
      123532,
      123533,
      123534,
      123535,
      123536,
      123537,
      123538,
      123917,
      123918,
      123919,
      123920,
      123921,
      123922,
      123923,
      123924,
      123925,
      123926,
      123927,
      123928,
      123929,
      123930,
      123931,
      123932,
      123933,
      123934,
      123949,
      123950,
      123951,
      123952,
      123953,
      123954,
      123955,
      123956,
      123957,
      123958,
      123959,
      124954,
      124955,
      124956,
      124957,
      124958,
      124959,
      124960,
      124961,
      124962,
      124963,
      124964,
      124966,
      124969,
      124972,
      124973,
      124974,
      124975,
      124976,
      128642,
      128643,
      128644,
      128645,
      128646,
      128647,
      128648,
      128649,
      128650,
      128651,
      128652,
      128653,
      128654,
      128655,
      128656,
      128657,
      128658,
      128659,
      128660,
      128661,
      128662,
      128663,
      128664,
      128665,
      128666,
      128667,
      128668,
      128669,
      128670,
      128671,
      128672,
      128673,
      128674,
      128675,
      128676,
      128677,
      128678,
      128679,
      128680,
      128681,
      128682,
      128683,
      128684,
      128685,
      128686,
      128687,
      128688,
      128689,
      128690,
      128691,
      128692,
      128693,
      128694,
      128695,
      128696,
      128697,
      128698,
      128699,
      128700,
      128701,
      128702,
      128703,
      128704,
      128705,
      128706,
      128707,
      128708,
      128709,
      128710,
      128711,
      128712,
      128713,
      128714,
      128715,
      128716,
      128717,
      128718,
      128719,
      128720,
      128721,
      128722,
      128723,
      128724,
      128725,
      128726,
      128727,
      128728,
      128729,
      128730,
      128731,
      128732,
      128733,
      128734,
      128735,
      128736,
      128737,
      128738,
      128739,
      128740,
      128741,
      128742,
      128743,
      128744,
      128745,
      128746,
      128747,
      128748,
      128749,
      128750,
      128751,
      128752,
      128753,
      128754,
      128755,
      128756,
      128757,
      128758,
      128759,
      128760,
      128761,
      128762,
      128763,
      128764,
      128765,
      128766,
      128767,
      128768,
      128769,
      128770,
      128771,
      128772,
      128773,
      128774,
      128775,
      128776,
      128777,
      128778,
      128779,
      128780,
      128781,
      128867,
      128868,
      128869,
      128870,
      128871,
      128872,
      128873,
      128874,
      128875,
      128876,
      128877,
      128878,
      128879,
      128880,
      128881,
      128882,
      128883,
      128884,
      128885,
      128886,
      128887,
      128888,
      128889,
      128890,
      128891,
      128892,
      128893,
      128894,
      128895,
      128907,
      128908,
      128910,
      128919,
      128922,
      128923,
      129212,
      129213,
      129214,
      129215,
      129216,
      129217,
      129218,
      129219,
      129220,
      129221,
      129222,
      129223,
      129224,
      129225,
      129226,
      129227,
      129228,
      129229,
      129230,
      129231,
      129232,
      129233,
      129234,
      129235,
      129236,
      129237,
      129238,
      129239,
      129240,
      129327,
      129328,
      129329,
      129330,
      129331,
      129332,
      129333,
      129334,
      129335,
      129336,
      129337,
      129338,
      129339,
      129340,
      129341,
      129342,
      129343,
      129344,
      129345,
      129346,
      129347,
      129348,
      129349,
      129350,
      129351,
      129352,
      129353,
      129354,
      129355,
      129356,
      129357,
      129358,
      129359,
      129360,
      129361,
      129362,
      129363,
      129364,
      129365,
      129366,
      129367,
      129368,
      129369,
      129370,
      129371,
      129372,
      129373,
      129374,
      129375,
      129376,
      129377,
      129378,
      129379,
      129380,
      129381,
      129382,
      129922,
      129923,
      130922,
      130923,
      130924,
      130925,
      130926,
      130927,
      130928,
      130929,
      130930,
      130931,
      130932,
      130933,
      130934,
      130935,
      130936,
      130937,
      130938,
      130939,
      130940,
      130941,
      130942,
      130943,
      130944,
      130945,
      130946,
      130947,
      130948,
      130949,
      130950,
      130951,
      130952,
      130953,
      130954,
      130955,
      130956,
      130957,
      130958,
      130959,
      130960,
      130961,
      130962,
      130963,
      130964,
      130965,
      130966,
      130967,
      130968,
      130969,
      130970,
      130971,
      130972,
      130973,
      130974,
      130975,
      130976,
      130977,
      131037,
      131038,
      131039,
      131040,
      131041,
      131042,
      131043,
      131044,
      131045,
      131046,
      131047,
      131048,
      131049,
      131050,
      131051,
      131052,
      131053,
      131054,
      131055,
      131056,
      131057,
      131058,
      131059,
      131060,
      131061,
      131062,
      131063,
      131064,
      131065,
      131066,
      131067,
      131068,
      131069,
      131070,
      131071,
      131072,
      131073,
      131074,
      131075,
      131076,
      131077,
      131078,
      131079,
      131080,
      131081,
      131082,
      131083,
      131084,
      131085,
      131086,
      131087,
      131088,
      131089,
      131090,
      131091,
      131092,
      131178,
      131179,
      131180,
      131181,
      131182,
      131183,
      131184,
      131185,
      131186,
      131187,
      131188,
      131189,
      131190,
      131191,
      131192,
      131193,
      131194,
      131195,
      131196,
      131197,
      131198,
      131199,
      131200,
      131201,
      131202,
      131203,
      131204,
      131205,
      131206,
      131207,
      131208,
      131209,
      131210,
      131211,
      131212,
      131213,
      131214,
      131215,
      131216,
      131217,
      131218,
      131219,
      131220,
      131221,
      131222,
      131223,
      131224,
      131225,
      131226,
      131227,
      131228,
      131229,
      131230,
      131231,
      131232,
      131233,
      131234,
      131235,
      131236,
      131237,
      131238,
      131239,
      131240,
      131241,
      131242,
      131243,
      131246,
      131247,
      131248,
      131291,
      131292,
      131293,
      131294,
      131295,
      131296,
      131297,
      131298,
      131299,
      131300,
      131301,
      131302,
      131303,
      131304,
      131305,
      131306,
      131307,
      131308,
      131309,
      131310,
      131311,
      131312,
      131313,
      131314,
      131315,
      131316,
      131317,
      131318,
      131321,
      131322,
      131323,
      131324,
      131325,
      131326,
      131327,
      131328,
      131329,
      131330,
      131331,
      131332,
      131333,
      131334,
      131335,
      131336,
      131337,
      131338,
      131339,
      131340,
      131341,
      131342,
      131343,
      131344,
      131345,
      131346,
      131632,
      131633,
      131634,
      131635,
      131636,
      131637,
      131638,
      131639,
      131640,
      131641,
      131642,
      131643,
      131644,
      131645,
      131646,
      131647,
      131648,
      131649,
      131650,
      131651,
      131652,
      131653,
      131654,
      131655,
      131656,
      131657,
      131658,
      131659,
      131660,
      131661,
      131662,
      131663,
      131664,
      131665,
      131666,
      131667,
      131668,
      131669,
      131670,
      131671,
      131672,
      131673,
      131676,
      132632,
      132633,
      132634,
      132635,
      132636,
      132637,
      132638,
      132639,
      132640,
      132641,
      132642,
      132643,
      132644,
      132645,
      132646,
      132647,
      132648,
      132649,
      132650,
      132651,
      132652,
      132653,
      132654,
      132655,
      132656,
      132657,
      132658,
      132659,
      132660,
      132661,
      132662,
      132663,
      132664,
      132665,
      132666,
      132667,
      132668,
      132669,
      132670,
      132671,
      132672,
      132673,
      132674,
      132675,
      132676,
      132677,
      132678,
      132679,
      132680,
      132681,
      132682,
      132683,
      132684,
      132685,
      132686,
      132687,
      132688,
      132689,
      132690,
      132691,
      132718,
      132719,
      132720,
      132721,
      132722,
      132723,
      132724,
      132725,
      132726,
      132727,
      132728,
      132729,
      132730,
      132731,
      132732,
      132733,
      132734,
      132735,
      132736,
      132737,
      132738,
      133094,
      133100,
      133101,
      133102,
      133103,
      133104,
      133105,
      133106,
      133121,
      133122,
      133123,
      133124,
      133125,
      133126,
      133127,
      133128,
      133129,
      133130,
      133131,
      133132,
      133133,
      133134,
      133135,
      133136,
      133137,
      133138,
      133139,
      133140,
      133141,
      133142,
      133143,
      133144,
      133487,
      133488,
      133489,
      133490,
      133491,
      133492,
      133493,
      133494,
      133495,
      133496,
      133497,
      133498,
      133499,
      133500,
      133501,
      133502,
      133503,
      133504,
      133505,
      133506,
      133507,
      133508,
      133509,
      133510,
      133511,
      133512,
      133513,
      133514,
      133515,
      134425,
      134426,
      134427,
      134428,
      134429,
      134430,
      134431,
      134432,
      134433,
      134434,
      134435,
      137762,
      137763,
      137764,
      137765,
      137766,
      137767,
      137768,
      137769,
      137770,
      137771,
      137772,
      137773,
      137774,
      137775,
      137776,
      137777,
      137778,
      137779,
      137780,
      137781,
      137782,
      137783,
      137784,
      137785,
      137786,
      137787,
      137788,
      137789,
      137790,
      137791,
      137792,
      137793,
      137794,
      137795,
      137796,
      137797,
      137798,
      137799,
      137800,
      137801,
      137802,
      137803,
      137804,
      137805,
      137806,
      137807,
      137808,
      137809,
      137810,
      137811,
      137812,
      137813,
      137814,
      137815,
      137816,
      137817,
      137818,
      137819,
      137820,
      137821,
      137822,
      137823,
      137824,
      137825,
      137826,
      137827,
      137828,
      137829,
      137830,
      137831,
      137832,
      137833,
      137834,
      137835,
      137836,
      137837,
      137838,
      137839,
      137840,
      137841,
      137842,
      137843,
      137844,
      137854,
      137855,
      137856,
      137857,
      137858,
      137859,
      137860,
      137861,
      137862,
      137863,
      137864,
      137865,
      137866,
      137867,
      137868,
      137869,
      137870,
      137871,
      137872,
      137873,
      137874,
      137875,
      137876,
      137877,
      137878,
      137879,
      137880,
      137881,
      137882,
      137883,
      137884,
      137885,
      137886,
      137887,
      137888,
      137889,
      137890,
      137891,
      137892,
      137893,
      137894,
      137895,
      137896,
      137897,
      137898,
      137899,
      137900,
      137901,
      137902,
      137903,
      137904,
      137905,
      137906,
      137907,
      137908,
      137909,
      137910,
      137911,
      137912,
      137913,
      137914,
      137915,
      137916,
      137917,
      137918,
      137919,
      137920,
      137921,
      137922,
      137923,
      137924,
      137925,
      137926,
      137927,
      137928,
      137929,
      137930,
      137931,
      137932,
      137933,
      137934,
      137935,
      137936,
      137937,
      137938,
      137939,
      137940,
      137941,
      137942,
      137943,
      137944,
      137945,
      137946,
      137947,
      137948,
      137949,
      137950,
      137951,
      137952,
      137953,
      137954,
      137955,
      137956,
      137957,
      137958,
      137959,
      137960,
      137961,
      137962,
      137963,
      137964,
      137965,
      137966,
      137967,
      137968,
      137969,
      137970,
      137971,
      137972,
      137973,
      137974,
      137975,
      137976,
      137977,
      137978,
      137979,
      137980,
      137981,
      137982,
      137986,
      137992,
      137993,
      137994,
      137995,
      137996,
      137997,
      138009,
      138010,
      138011,
      138012,
      138013,
      138014,
      138015,
      138016,
      138017,
      138018,
      138019,
      138020,
      138021,
      138022,
      138023,
      138024,
      138025,
      138026,
      138027,
      138028,
      138029,
      138030,
      138031,
      138032,
      138033,
      138034,
      138035,
      138036,
      138037,
      138038,
      138039,
      138040,
      138041,
      138042,
      138043,
      138044,
      138045,
      138046,
      138047,
      138048,
      138049,
      138050,
      138051,
      138052,
      138053,
      138054,
      138055,
      138056,
      138057,
      138058,
      138059,
      138060,
      138061,
      138062,
      138063,
      138064,
      138065,
      138066,
      138067,
      138068,
      138069,
      138070,
      138071,
      138072,
      138073,
      138074,
      138075,
      138076,
      138077,
      138078,
      138079,
      138080,
      138081,
      138082,
      138083,
      138084,
      138085,
      138086,
      138087,
      138088,
      138089,
      138090,
      138091,
      138092,
      138093,
      138094,
      138095,
      138096,
      138097,
      138098,
      138099,
      138100,
      138101,
      138102,
      138103,
      138104,
      138105,
      138106,
      138107,
      138108,
      138109,
      138110,
      138111,
      138112,
      138113,
      138114,
      138115,
      138116,
      138117,
      138118,
      138119,
      138120,
      138121,
      138122,
      138123,
      138124,
      138125,
      138126,
      138127,
      138128,
      138129,
      138130,
      138131,
      138132,
      138133,
      138134,
      138135,
      138136,
      138137,
      138138,
      138139,
      138140,
      138141,
      138142,
      138143,
      138144,
      138145,
      138146,
      138147,
      138148,
      138149,
      138150,
      138151,
      138152,
      138153,
      138154,
      138155,
      138156,
      138157,
      138158,
      138159,
      138160,
      138161,
      138162,
      138163,
      138164,
      138165,
      138166,
      138167,
      138168,
      138169,
      138170,
      138171,
      138441,
      138442,
      138443,
      138444,
      138445,
      138446,
      138447,
      138448,
      138449,
      138450,
      138451,
      138452,
      138453,
      138454,
      138455,
      138456,
      138457,
      138458,
      138459,
      138460,
      138461,
      138462,
      138463,
      138464,
      138465,
      138466,
      138467,
      138468,
      138469,
      138470,
      138471,
      138472,
      138473,
      138474,
      138475,
      138476,
      138477,
      138478,
      138479,
      138480,
      138481,
      138482,
      138483,
      138484,
      138485,
      138486,
      138487,
      138488,
      138489,
      138490,
      138491,
      138492,
      138493,
      138494,
      138495,
      138496,
      138497,
      138498,
      138499,
      139412,
      139413,
      139414,
      139415,
      139416,
      139417,
      139418,
      139419,
      139420,
      139421,
      139422,
      139423,
      139424,
      139425,
      139426,
      139427,
      139428,
      139429,
      139430,
      139431,
      139432,
      139433,
      139434,
      139435,
      139436,
      139437,
      139438,
      139439,
      139440,
      139441,
      139442,
      139443,
      139444,
      139445,
      139446,
      139447,
      139448,
      139449,
      139450,
      139451,
      139452,
      139453,
      139454,
      139455,
      139456,
      139457,
      139458,
      139459,
      139460,
      139461,
      139462,
      139463,
      139464,
      139465,
      139466,
      139467,
      139468,
      139469,
      139470,
      139471,
      139472,
      139473,
      139474,
      139475,
      139476,
      139477,
      139478,
      139479,
      139480,
      139481,
      139482,
      139483,
      139484,
      139485,
      139486,
      139487,
      139488,
      139489,
      139490,
      139491,
      139492,
      139772,
      139773,
      139774,
      139775,
      139776,
      139777,
      139778,
      139779,
      139780,
      139781,
      139782,
      139783,
      139784,
      139785,
      139786,
      139787,
      139854,
      139855,
      139856,
      139857,
      139858,
      139859,
      139860,
      139861,
      139862,
      139863,
      139864,
      139865,
      139866,
      139867,
      139868,
      139869,
      139870,
      139871,
      139875,
      139876,
      139882,
      139883,
      139884,
      139885,
      139886,
      139887,
      139888,
      139889,
      139890,
      139891,
      139892,
      139893,
      139894,
      139895,
      139896,
      139897,
      139898,
      139899,
      139900,
      139901,
      139902,
      139903,
      139904,
      139905,
      139906,
      140237,
      140238,
      140239,
      140240,
      140241,
      140242,
      140243,
      140244,
      140245,
      140246,
      140247,
      140248,
      140249,
      140250,
      140251,
      140252,
      140253,
      140254,
      140255,
      140256,
      140257,
      140258,
      140259,
      140262,
      141501,
      144362,
      144363,
      144364,
      144365,
      144366,
      144367,
      144368,
      144369,
      144370,
      144371,
      144372,
      144373,
      144374,
      144375,
      144376,
      144377,
      144378,
      144379,
      144380,
      144381,
      144382,
      144383,
      144384,
      144385,
      144386,
      144387,
      144388,
      144389,
      144390,
      144391,
      144392,
      144393,
      144394,
      144395,
      144396,
      144397,
      144398,
      144399,
      144400,
      144401,
      144402,
      144403,
      144404,
      144405,
      144406,
      144407,
      144408,
      144409,
      144410,
      144411,
      144412,
      144413,
      144414,
      144415,
      144416,
      144417,
      144418,
      144419,
      144420,
      144421,
      144422,
      144423,
      144424,
      144425,
      144426,
      144427,
      144428,
      144429,
      144430,
      144431,
      144432,
      144433,
      144434,
      144435,
      144436,
      144437,
      144438,
      144439,
      144440,
      144445,
      144446,
      144447,
      144448,
      144449,
      144450,
      144451,
      144452,
      144453,
      144454,
      144455,
      144456,
      144457,
      144458,
      144459,
      144460,
      144461,
      144462,
      144463,
      144464,
      144465,
      144466,
      144467,
      144468,
      144469,
      144470,
      144471,
      144472,
      144473,
      144474,
      144475,
      144476,
      144477,
      144478,
      144479,
      144480,
      144481,
      144482,
      144483,
      144484,
      144485,
      144486,
      144487,
      144488,
      144489,
      144490,
      144491,
      144492,
      144493,
      144494,
      144495,
      144496,
      144497,
      144498,
      144499,
      144500,
      144501,
      144502,
      144503,
      144504,
      144505,
      144506,
      144507,
      144508,
      144509,
      144510,
      144511,
      144512,
      144513,
      144514,
      144515,
      144516,
      144517,
      144518,
      144519,
      144699,
      144700,
      144702,
      144717,
      144718,
      144719,
      144720,
      144721,
      144722,
      144723,
      144724,
      144725,
      144726,
      144727,
      144728,
      144729,
      144730,
      144731,
      144732,
      144733,
      144734,
      144735,
      144753,
      144754,
      144756,
      144779,
      144780,
      144781,
      144782,
      144783,
      144784,
      144785,
      144786,
      144787,
      144788,
      144789,
      144790,
      144791,
      144792,
      144793,
      144794,
      144795,
      144796,
      144797,
      144798,
      144799,
      144800,
      144801,
      144802,
      144803,
      144804,
      144805,
      144806,
      144807,
      144808,
      144809,
      144810,
      144811,
      144812,
      144813,
      144814,
      144815,
      144816,
      144817,
      144818,
      144819,
      144820,
      144821,
      144822,
      144823,
      144824,
      144825,
      144826,
      144827,
      144828,
      144829,
      144830,
      144831,
      144832,
      144833,
      144834,
      144835,
      144836,
      144837,
      144838,
      144839,
      144840,
      144841,
      144842,
      144843,
      144844,
      144845,
      144846,
      144847,
      144848,
      144849,
      144850,
      144934,
      145103,
      145104,
      145105,
      145106,
      145107,
      145108,
      145109,
      145110,
      145111,
      145112,
      145113,
      145114,
      145115,
      145116,
      145117,
      145118,
      145119,
      145120,
      145121,
      145122,
      145123,
      145124,
      145125,
      145126,
      145127,
      145128,
      145129,
      145130,
      145131,
      145132,
      145133,
      145134,
      145135,
      145136,
      145137,
      145138,
      145139,
      145140,
      145141,
      145142,
      145143,
      145144,
      145145,
      145146,
      145147,
      145148,
      145149,
      145150,
      145151,
      145152,
      145153,
      145154,
      145155,
      145156,
      145157,
      145158,
      145159,
      145160,
      145161,
      145162,
      145163,
      145164,
      145165,
      145166,
      145167,
      145168,
      145169,
      145170,
      145171,
      145172,
      145173,
      145174,
      145175,
      145176,
      145177,
      145178,
      145179,
      145180,
      145181,
      145182,
      145183,
      145184,
      145185,
      145186,
      145187,
      145188,
      145189,
      145190,
      145191,
      145192,
      145193,
      145194,
      145195,
      145196,
      145197,
      145198,
      145199,
      145200,
      145201,
      145202,
      145203,
      145204,
      145205,
      145206,
      145207,
      145208,
      145209,
      145210,
      145211,
      145212,
      145213,
      145214,
      145215,
      145216,
      145217,
      145218,
      145219,
      145220,
      145221,
      145222,
      145223,
      145224,
      145225,
      145226,
      145227,
      145228,
      145229,
      145230,
      145231,
      145232,
      145233,
      145234,
      145235,
      145236,
      145237,
      145238,
      145239,
      145240,
      145241,
      145242,
      145243,
      145244,
      145245,
      145246,
      145247,
      145248,
      145249,
      145250,
      145251,
      145252,
      145253,
      145254,
      145255,
      145256,
      145257,
      145258,
      145259,
      145260,
      145261,
      145262,
      145263,
      145264,
      145265,
      145266,
      145267,
      145268,
      145269,
      145270,
      145271,
      145272,
      145273,
      145274,
      145275,
      145276,
      145277,
      145286,
      145287,
      145288,
      145289,
      145290,
      145291,
      145292,
      145293,
      145294,
      145421,
      145422,
      145423,
      145424,
      145425,
      145426,
      145427,
      145428,
      145429,
      145430,
      145431,
      145432,
      145433,
      145434,
      145435,
      145436,
      145437,
      145438,
      145439,
      145440,
      145441,
      145442,
      145443,
      145444,
      145445,
      145446,
      145448,
      145449,
      145450,
      145451,
      145452,
      145453,
      145454,
      145455,
      145456,
      145457,
      145458,
      145459,
      145460,
      145461,
      145462,
      145463,
      145464,
      145465,
      145466,
      145467,
      145468,
      145469,
      145470,
      145471,
      145538,
      146425,
      146426,
      146427,
      146428,
      146429,
      146430,
      146431,
      146432,
      146434,
      146435,
      146436,
      146437,
      146438,
      146439,
      146440,
      146441,
      146464,
      146488,
      146489,
      146490,
      146491,
      146492,
      146493,
      146494,
      146495,
      146497,
      146498,
      146499,
      146500,
      146501,
      146502,
      146503,
      146504,
      146505,
      146506,
      146507,
      146508,
      146509,
      146510,
      146511,
      146512,
      146513,
      146514,
      146515,
      146516,
      146517,
      146518,
      146519,
      146520,
      146521,
      146522,
      146523,
      146524,
      146525,
      146526,
      146527,
      146528,
      146529,
      146530,
      146531,
      146532,
      146533,
      149252,
      149253,
      149254,
      149255,
      149256,
      149257,
      149258,
      149259,
      149260,
      149261,
      149262,
      149263,
      149264,
      149265,
      149266,
      149267,
      149268,
      149269,
      149270,
      149271,
      149272,
      149273,
      149274,
      149275,
      149276,
      149277,
      149278,
      149279,
      149280,
      149281,
      149282,
      149283,
      149284,
      149285,
      149286,
      149287,
      149288,
      149289,
      149290,
      149291,
      149292,
      149293,
      149294,
      149295,
      149296,
      149297,
      149298,
      149299,
      149300,
      149301,
      149302,
      149303,
      149304,
      149305,
      149306,
      149307,
      149308,
      149309,
      149310,
      149311,
      149312,
      149313,
      149314,
      149315,
      149316,
      149317,
      149318,
      149319,
      149320,
      149321,
      149322,
      149323,
      149324,
      149325,
      149326,
      149329,
      149335,
      149336,
      149337,
      149338,
      149339,
      149340,
      149341,
      149342,
      149343,
      149344,
      149345,
      149346,
      149347,
      149348,
      149349,
      149350,
      149351,
      149352,
      149353,
      149354,
      149355,
      149356,
      149357,
      149358,
      149359,
      149360,
      149361,
      149362,
      149363,
      149364,
      149365,
      149366,
      149367,
      149368,
      149369,
      149370,
      149371,
      149372,
      149373,
      149374,
      149375,
      149376,
      149377,
      149378,
      149379,
      149380,
      149381,
      149382,
      149383,
      149384,
      149385,
      149386,
      149387,
      149388,
      149389,
      149390,
      149391,
      149392,
      149393,
      149394,
      149395,
      149396,
      149397,
      149398,
      149399,
      149400,
      149401,
      149402,
      149403,
      149404,
      149405,
      149406,
      149407,
      149408,
      149409,
      149410,
      149443,
      149497,
      149498,
      149499,
      149500,
      149501,
      149502,
      149503,
      149504,
      149505,
      149506,
      149507,
      149508,
      149509,
      149510,
      149511,
      149512,
      149513,
      149514,
      149515,
      149516,
      149517,
      149518,
      149519,
      149520,
      149521,
      149522,
      149523,
      149524,
      149525,
      149526,
      149527,
      149528,
      149529,
      149530,
      149531,
      149532,
      149533,
      149534,
      149535,
      149536,
      149537,
      149538,
      149539,
      149540,
      149541,
      149542,
      149543,
      149544,
      149545,
      149546,
      149547,
      149548,
      149549,
      149550,
      149551,
      149552,
      149553,
      149554,
      149555,
      149556,
      149557,
      149558,
      149559,
      149560,
      149561,
      149562,
      149564,
      149565,
      149566,
      149567,
      149568,
      149569,
      149570,
      149571,
      150669,
      150670,
      150671,
      150672,
      150673,
      150694,
      150695,
      150696,
      150697,
      150698,
      150699,
      150700,
      150701,
      150702,
      150703,
      150704,
      150705,
      150706,
      150707,
      150708,
      150709,
      150710,
      150711,
      150712,
      151697,
      151698,
      151699,
      151700,
      151701,
      151702,
      151715,
      151716,
      151717,
      151718,
      151719,
      151720,
      151721,
      151722,
      151723,
      151724,
      151725,
      151726,
      151729,
      151769,
      151770,
      151771,
      151772,
      151773,
      151774,
      151775,
      151776,
      151777,
      151778,
      151779,
      151780,
      151781,
      151782,
      151783,
      151784,
      151785,
      151786,
      151787,
      151788,
      151789,
      151790,
      151791,
      151792,
      151793,
      151794,
      151795,
      151797,
      151798,
      151799,
      151800,
      151801,
      151802,
      151803,
      151804,
      151810,
      151811,
      151812,
      151813,
      151814,
      151815,
      151816,
      151817,
      151818,
      151819,
      151820,
      151821,
      151822,
      154362,
      154363,
      154364,
      154365,
      154366,
      154367,
      154368,
      154369,
      154370,
      154371,
      154372,
      154373,
      154374,
      154375,
      154376,
      154377,
      154378,
      154379,
      154380,
      154381,
      154382,
      154383,
      154384,
      154385,
      154386,
      154387,
      154388,
      154389,
      154390,
      154391,
      154392,
      154393,
      154394,
      154395,
      154396,
      154397,
      154398,
      154399,
      154400,
      154401,
      154402,
      154403,
      154404,
      154405,
      154406,
      154407,
      154408,
      154409,
      154410,
      154411,
      154412,
      154413,
      154414,
      154415,
      154416,
      154417,
      154418,
      154419,
      154420,
      154421,
      154422,
      154423,
      154424,
      154425,
      154426,
      154427,
      154429,
      154430,
      154431,
      154432,
      154433,
      154434,
      154435
    ],
    "superiorparietal": [
      1,
      18,
      32,
      70,
      71,
      101,
      102,
      103,
      104,
      189,
      190,
      191,
      192,
      227,
      228,
      229,
      240,
      292,
      293,
      294,
      302,
      303,
      409,
      414,
      415,
      416,
      417,
      473,
      474,
      475,
      476,
      477,
      478,
      479,
      480,
      481,
      491,
      492,
      560,
      561,
      669,
      670,
      671,
      672,
      673,
      708,
      772,
      773,
      774,
      782,
      783,
      784,
      786,
      930,
      931,
      932,
      933,
      934,
      935,
      936,
      1037,
      1038,
      1039,
      1040,
      1041,
      1042,
      1043,
      1044,
      1048,
      1049,
      1050,
      1051,
      1052,
      1053,
      1054,
      1077,
      1078,
      1079,
      1080,
      1237,
      1238,
      1239,
      1240,
      1241,
      1242,
      1243,
      1267,
      1269,
      1270,
      1271,
      1493,
      1494,
      1495,
      1496,
      1497,
      1498,
      1500,
      1501,
      1559,
      1560,
      1561,
      1562,
      1563,
      1568,
      1569,
      1582,
      1584,
      1678,
      1679,
      1680,
      1681,
      1682,
      1696,
      1697,
      1698,
      1699,
      1915,
      1916,
      1928,
      1929,
      1930,
      1931,
      1932,
      1933,
      1934,
      1935,
      2069,
      2070,
      2071,
      2072,
      2073,
      2074,
      2075,
      2076,
      2077,
      2078,
      2079,
      2081,
      2082,
      2084,
      2085,
      2086,
      2087,
      2088,
      2089,
      2090,
      2120,
      2121,
      2122,
      2123,
      2124,
      2318,
      2319,
      2320,
      2321,
      2322,
      2323,
      2324,
      2325,
      2326,
      2327,
      2335,
      2359,
      2589,
      2590,
      2591,
      2592,
      2593,
      2692,
      2693,
      2694,
      2702,
      2703,
      2704,
      2705,
      2706,
      2851,
      2852,
      2853,
      2854,
      2855,
      2856,
      2957,
      2958,
      2959,
      2960,
      2961,
      2962,
      2963,
      2964,
      2968,
      2969,
      2970,
      2971,
      2972,
      2973,
      2974,
      2997,
      2998,
      2999,
      3000,
      3157,
      3158,
      3159,
      3160,
      3161,
      3162,
      3163,
      3187,
      3188,
      3189,
      3191,
      3449,
      3450,
      3451,
      3452,
      3453,
      3454,
      3455,
      3456,
      3457,
      3458,
      3459,
      3460,
      3461,
      3462,
      3463,
      3557,
      3558,
      3559,
      3560,
      3561,
      3562,
      3563,
      3564,
      3573,
      3599,
      3600,
      3757,
      3758,
      3759,
      3760,
      3761,
      3762,
      3763,
      3764,
      3787,
      3788,
      3789,
      3790,
      3791,
      3792,
      4207,
      4208,
      4209,
      4232,
      4233,
      4234,
      4235,
      4236,
      4237,
      4238,
      4239,
      4240,
      4241,
      4242,
      4243,
      4244,
      4245,
      4246,
      4247,
      4248,
      4249,
      4250,
      4251,
      4547,
      4548,
      4549,
      4550,
      4551,
      4552,
      4553,
      4554,
      4555,
      4556,
      4557,
      4558,
      4559,
      4560,
      4561,
      4562,
      4563,
      4564,
      4565,
      4566,
      4567,
      4568,
      4569,
      4575,
      4576,
      4577,
      4581,
      4582,
      4583,
      4584,
      4585,
      4586,
      4587,
      4588,
      4589,
      4590,
      4591,
      4592,
      4593,
      4594,
      4595,
      4596,
      4597,
      4598,
      4599,
      4600,
      4601,
      4667,
      4668,
      4669,
      4670,
      4671,
      4672,
      4673,
      4674,
      4675,
      4676,
      4677,
      4678,
      4679,
      4680,
      5152,
      5153,
      5154,
      5155,
      5156,
      5157,
      5158,
      5159,
      5160,
      5161,
      5162,
      5163,
      5164,
      5165,
      5166,
      5167,
      5168,
      5169,
      5170,
      5171,
      5172,
      5173,
      5174,
      5176,
      5250,
      5251,
      5252,
      5253,
      5254,
      5813,
      5814,
      5815,
      5816,
      5817,
      5818,
      5819,
      5820,
      5821,
      5880,
      5998,
      5999,
      6000,
      6001,
      6002,
      6016,
      6017,
      6018,
      6019,
      6020,
      6022,
      6023,
      6284,
      6285,
      6286,
      6287,
      6288,
      6289,
      6290,
      6291,
      6292,
      6293,
      6294,
      6473,
      6474,
      6475,
      6476,
      6477,
      6478,
      6479,
      6480,
      6481,
      6482,
      6483,
      6484,
      6485,
      6486,
      6492,
      6493,
      6494,
      6495,
      6496,
      6497,
      6498,
      6499,
      6500,
      6501,
      6502,
      6503,
      6504,
      6544,
      6545,
      6546,
      6547,
      6548,
      6549,
      6550,
      6551,
      6552,
      6835,
      6836,
      6837,
      6838,
      6839,
      6840,
      6841,
      6842,
      6843,
      6844,
      6845,
      6846,
      6847,
      6889,
      6890,
      6891,
      6892,
      6893,
      6894,
      6895,
      6896,
      6897,
      7326,
      7327,
      7328,
      7329,
      7330,
      7331,
      7332,
      7333,
      7334,
      7335,
      7340,
      7341,
      7342,
      7343,
      7475,
      7476,
      7477,
      7478,
      7479,
      7480,
      7481,
      7482,
      7483,
      7484,
      7485,
      7494,
      7495,
      7496,
      7497,
      7498,
      7499,
      7500,
      7528,
      7530,
      7531,
      7534,
      7535,
      7536,
      7756,
      7757,
      7758,
      7759,
      7760,
      7761,
      7762,
      7763,
      7764,
      7765,
      7766,
      7798,
      7799,
      7800,
      7801,
      7802,
      7803,
      7804,
      7805,
      7806,
      8353,
      8354,
      8355,
      8387,
      8388,
      8389,
      8390,
      8391,
      8392,
      8393,
      8394,
      8395,
      8396,
      8397,
      8398,
      8399,
      8400,
      8401,
      8402,
      8403,
      8404,
      8405,
      8406,
      8407,
      8408,
      8409,
      8777,
      8778,
      8779,
      8780,
      8781,
      8782,
      8783,
      8784,
      8785,
      8786,
      8787,
      8788,
      8789,
      8790,
      8791,
      8792,
      8793,
      8794,
      8795,
      8796,
      8797,
      8798,
      8799,
      8800,
      8801,
      8802,
      8803,
      8804,
      8805,
      8811,
      8812,
      8813,
      8814,
      8817,
      8818,
      8819,
      8820,
      8821,
      8822,
      8823,
      8824,
      8825,
      8826,
      8827,
      8828,
      8829,
      8830,
      8831,
      8832,
      8833,
      8834,
      8835,
      8836,
      8837,
      8838,
      8839,
      8840,
      8842,
      8843,
      8844,
      8924,
      8925,
      8926,
      8927,
      8928,
      8929,
      8930,
      8931,
      8933,
      8934,
      8935,
      8936,
      8937,
      8938,
      8939,
      8940,
      9512,
      9513,
      9514,
      9515,
      9516,
      9517,
      9518,
      9519,
      9520,
      9521,
      9522,
      9523,
      9524,
      9525,
      9526,
      9527,
      9528,
      9529,
      9530,
      9531,
      9532,
      9533,
      9534,
      9535,
      9536,
      9537,
      9538,
      9539,
      9540,
      9541,
      9544,
      9545,
      9563,
      9564,
      9565,
      9566,
      9567,
      9631,
      9632,
      9633,
      9634,
      9635,
      10269,
      10270,
      10271,
      10272,
      10273,
      10372,
      10373,
      10374,
      10382,
      10383,
      10384,
      10385,
      10386,
      10532,
      10533,
      10534,
      10535,
      10536,
      10637,
      10638,
      10639,
      10640,
      10641,
      10642,
      10643,
      10644,
      10648,
      10649,
      10650,
      10651,
      10652,
      10653,
      10654,
      10677,
      10678,
      10679,
      10680,
      10837,
      10838,
      10839,
      10840,
      10841,
      10867,
      10868,
      10869,
      11129,
      11130,
      11131,
      11132,
      11133,
      11134,
      11135,
      11136,
      11137,
      11138,
      11139,
      11140,
      11141,
      11142,
      11143,
      11237,
      11238,
      11239,
      11240,
      11241,
      11242,
      11243,
      11244,
      11277,
      11278,
      11279,
      11280,
      11437,
      11438,
      11439,
      11440,
      11441,
      11442,
      11443,
      11444,
      11467,
      11468,
      11469,
      11470,
      11471,
      11887,
      11888,
      11889,
      11912,
      11913,
      11914,
      11915,
      11916,
      11917,
      11918,
      11919,
      11920,
      11921,
      11922,
      11923,
      11924,
      11925,
      11926,
      11927,
      11928,
      11929,
      11930,
      11931,
      12227,
      12228,
      12229,
      12230,
      12231,
      12232,
      12233,
      12234,
      12235,
      12236,
      12237,
      12238,
      12239,
      12240,
      12241,
      12242,
      12243,
      12244,
      12245,
      12246,
      12247,
      12248,
      12249,
      12255,
      12256,
      12257,
      12261,
      12262,
      12263,
      12264,
      12265,
      12266,
      12267,
      12268,
      12269,
      12270,
      12271,
      12272,
      12273,
      12274,
      12275,
      12276,
      12277,
      12278,
      12279,
      12280,
      12281,
      12346,
      12347,
      12348,
      12349,
      12350,
      12351,
      12352,
      12353,
      12354,
      12355,
      12356,
      12357,
      12358,
      12359,
      12360,
      12832,
      12833,
      12834,
      12835,
      12836,
      12837,
      12838,
      12839,
      12840,
      12841,
      12842,
      12843,
      12844,
      12845,
      12846,
      12847,
      12848,
      12849,
      12850,
      12851,
      12852,
      12853,
      12854,
      12930,
      12931,
      12932,
      13529,
      13530,
      13531,
      13532,
      13533,
      13534,
      13535,
      13536,
      13537,
      13538,
      13539,
      13540,
      13541,
      13542,
      13543,
      13837,
      13838,
      13839,
      13840,
      13841,
      13842,
      13843,
      13844,
      13867,
      13868,
      13869,
      13870,
      13871,
      13872,
      13873,
      13874,
      13875,
      13876,
      13877,
      13878,
      13879,
      13881,
      14312,
      14314,
      14315,
      14316,
      14317,
      14318,
      14319,
      14320,
      14321,
      14322,
      14323,
      14324,
      14325,
      14326,
      14327,
      14328,
      14329,
      14330,
      14331,
      14627,
      14628,
      14629,
      14630,
      14631,
      14632,
      14633,
      14634,
      14635,
      14636,
      14637,
      14638,
      14639,
      14640,
      14641,
      14642,
      14643,
      14644,
      14645,
      14646,
      14647,
      14648,
      14649,
      14658,
      14659,
      14660,
      14661,
      14662,
      14663,
      14664,
      14665,
      14666,
      14667,
      14668,
      14669,
      14670,
      14671,
      14672,
      14673,
      14674,
      14675,
      14676,
      14677,
      14678,
      14679,
      14746,
      14747,
      14748,
      14749,
      14750,
      14751,
      14752,
      14753,
      14754,
      14755,
      14756,
      14757,
      14758,
      14759,
      14760,
      15232,
      15233,
      15234,
      15235,
      15236,
      15237,
      15238,
      15239,
      15240,
      15241,
      15242,
      15243,
      15244,
      15245,
      15246,
      15247,
      15248,
      15249,
      15251,
      15322,
      15323,
      15324,
      15325,
      15326,
      15327,
      15328,
      15329,
      15330,
      15331,
      15332,
      15333,
      15334,
      15335,
      15336,
      16110,
      16111,
      16112,
      16113,
      16114,
      16115,
      16116,
      16117,
      16118,
      16119,
      16120,
      16121,
      16122,
      16123,
      16124,
      16125,
      16126,
      16127,
      16128,
      16129,
      16130,
      16131,
      16134,
      16135,
      16136,
      16137,
      16138,
      16139,
      16140,
      16141,
      16142,
      16143,
      16144,
      16145,
      16146,
      16147,
      16150,
      16427,
      16428,
      16429,
      16430,
      16431,
      16432,
      16433,
      16434,
      16435,
      16436,
      16437,
      16438,
      16439,
      16440,
      16441,
      16442,
      16443,
      16444,
      16445,
      16446,
      16447,
      16448,
      16449,
      16468,
      16469,
      16470,
      16471,
      16472,
      16473,
      16474,
      16476,
      16477,
      16478,
      16479,
      16545,
      16550,
      16552,
      16553,
      16554,
      16555,
      16556,
      16557,
      16558,
      16559,
      16560,
      17032,
      17033,
      17034,
      17035,
      17036,
      17037,
      17038,
      17039,
      17040,
      17041,
      17042,
      17043,
      17044,
      17045,
      17046,
      17047,
      17048,
      17049,
      17050,
      17051,
      17052,
      17053,
      17054,
      17122,
      17123,
      17124,
      17125,
      17126,
      17127,
      17128,
      17129,
      17130,
      17131,
      17132,
      17133,
      17134,
      17135,
      17136,
      17137,
      17138,
      17139,
      18382,
      18383,
      18384,
      18460,
      18461,
      18462,
      18463,
      18464,
      18465,
      18466,
      18467,
      18468,
      18469,
      18470,
      18471,
      18472,
      18473,
      18474,
      18475,
      18476,
      18477,
      18478,
      18479,
      18480,
      18481,
      18482,
      18483,
      18484,
      18485,
      18486,
      18487,
      18488,
      18489,
      18490,
      18491,
      18492,
      18493,
      18494,
      18495,
      18496,
      18497,
      18498,
      18499,
      18500,
      18501,
      18502,
      18503,
      18504,
      18505,
      18506,
      18507,
      18508,
      18509,
      18510,
      18511,
      18512,
      18513,
      18514,
      18515,
      18516,
      19397,
      19398,
      19399,
      19400,
      19401,
      19402,
      19403,
      19404,
      19405,
      19406,
      19407,
      19408,
      19409,
      19410,
      19411,
      19412,
      19413,
      19414,
      19415,
      19416,
      19417,
      19418,
      19419,
      19420,
      19421,
      19422,
      19423,
      19424,
      19425,
      19426,
      19427,
      19428,
      19429,
      19430,
      19431,
      19432,
      19433,
      19434,
      19435,
      19436,
      19437,
      19438,
      19439,
      19440,
      19441,
      19442,
      19443,
      19444,
      19445,
      19446,
      19447,
      19448,
      19449,
      19450,
      19451,
      19452,
      19453,
      19454,
      19455,
      19456,
      19457,
      19458,
      19459,
      19460,
      19461,
      19462,
      19463,
      19464,
      19480,
      19481,
      19482,
      19483,
      19484,
      19485,
      19486,
      19487,
      19496,
      19497,
      19498,
      19499,
      19500,
      19501,
      19502,
      19503,
      19504,
      19505,
      19506,
      19507,
      19508,
      19509,
      19510,
      19511,
      19512,
      19513,
      19514,
      19515,
      19516,
      19517,
      19518,
      19519,
      19520,
      19521,
      19522,
      19523,
      19524,
      19525,
      19526,
      19527,
      19528,
      19529,
      19530,
      19531,
      19532,
      19533,
      19534,
      19535,
      19536,
      19537,
      19538,
      19539,
      19540,
      19541,
      19542,
      19543,
      19544,
      19545,
      19546,
      19547,
      19548,
      19549,
      19551,
      19555,
      19556,
      19557,
      19558,
      19559,
      19560,
      19561,
      19757,
      19758,
      19759,
      19760,
      19761,
      19762,
      19763,
      19764,
      19765,
      19766,
      19767,
      19768,
      19769,
      19770,
      19771,
      19772,
      19773,
      19774,
      19775,
      19776,
      19777,
      19778,
      19779,
      19780,
      19781,
      19782,
      19783,
      19784,
      19785,
      19786,
      19787,
      19788,
      19789,
      19790,
      19791,
      19792,
      19793,
      19794,
      19795,
      19796,
      19797,
      19798,
      19799,
      19800,
      21217,
      21218,
      21219,
      21220,
      21221,
      21222,
      21223,
      21224,
      21225,
      21226,
      21227,
      21228,
      21229,
      21230,
      21231,
      21232,
      21233,
      21234,
      21235,
      21236,
      21237,
      21238,
      21239,
      21240,
      21241,
      21242,
      21243,
      21244,
      21245,
      21246,
      21247,
      21248,
      21249,
      21250,
      21251,
      21252,
      21253,
      21254,
      21255,
      21256,
      21257,
      21258,
      21259,
      21260,
      21261,
      21262,
      21263,
      21264,
      21265,
      21266,
      21267,
      21268,
      21269,
      21270,
      21271,
      21272,
      21273,
      21274,
      21275,
      21276,
      21277,
      21278,
      21279,
      21280,
      21281,
      21282,
      21283,
      21284,
      21285,
      21286,
      21287,
      21288,
      21289,
      21290,
      21291,
      21292,
      21301,
      21348,
      21349,
      21350,
      21351,
      21352,
      21353,
      21354,
      21495,
      21510,
      21511,
      21512,
      21513,
      21514,
      21515,
      21516,
      21517,
      21518,
      21519,
      21520,
      21522,
      23093,
      23094,
      23095,
      23096,
      23097,
      23098,
      23099,
      23100,
      23101,
      23278,
      23279,
      23280,
      23281,
      23282,
      23296,
      23297,
      23298,
      23299,
      23300,
      23301,
      23302,
      23303,
      23304,
      23565,
      23566,
      23567,
      23568,
      23569,
      23570,
      23571,
      23572,
      23573,
      23574,
      23753,
      23754,
      23755,
      23756,
      23757,
      23758,
      23759,
      23760,
      23761,
      23762,
      23763,
      23764,
      23765,
      23766,
      23772,
      23773,
      23774,
      23775,
      23776,
      23777,
      23778,
      23779,
      23780,
      23781,
      23782,
      23783,
      23784,
      23825,
      23826,
      23827,
      23828,
      23829,
      23830,
      23831,
      23832,
      24115,
      24116,
      24117,
      24118,
      24119,
      24120,
      24121,
      24122,
      24123,
      24124,
      24125,
      24126,
      24169,
      24170,
      24171,
      24172,
      24173,
      24175,
      24176,
      24177,
      24178,
      24641,
      24642,
      24643,
      24644,
      24645,
      24646,
      24647,
      24648,
      24649,
      24650,
      24651,
      24652,
      24653,
      24654,
      24655,
      24656,
      24657,
      24658,
      24659,
      24660,
      24661,
      24662,
      24663,
      24664,
      24665,
      24666,
      24667,
      24833,
      24834,
      24835,
      24836,
      24837,
      24838,
      24839,
      24840,
      24841,
      24842,
      24843,
      24844,
      24845,
      24846,
      24860,
      24861,
      24862,
      24907,
      24908,
      24909,
      24910,
      24911,
      24912,
      25195,
      25196,
      25197,
      25198,
      25199,
      25200,
      25201,
      25202,
      25203,
      25204,
      25205,
      25206,
      25207,
      25208,
      25249,
      25250,
      25251,
      25252,
      25253,
      25254,
      25255,
      25256,
      25257,
      25258,
      25259,
      25260,
      26005,
      26006,
      26007,
      26008,
      26050,
      26051,
      26052,
      26053,
      26054,
      26055,
      26056,
      26057,
      26058,
      26059,
      26060,
      26061,
      26062,
      26063,
      26064,
      26065,
      26066,
      26067,
      26068,
      26069,
      26070,
      26071,
      26072,
      26073,
      26074,
      26075,
      26076,
      26077,
      26078,
      26079,
      26080,
      26081,
      26082,
      26083,
      26084,
      26085,
      26615,
      26616,
      26617,
      26618,
      26619,
      26620,
      26621,
      26622,
      26623,
      26624,
      26625,
      26626,
      26627,
      26628,
      26629,
      26630,
      26631,
      26632,
      26633,
      26634,
      26635,
      26636,
      26637,
      26638,
      26639,
      26640,
      26641,
      26642,
      26643,
      26644,
      26645,
      26646,
      26647,
      26648,
      26649,
      26650,
      26651,
      26652,
      26653,
      26654,
      26655,
      26665,
      26666,
      26667,
      26668,
      26669,
      26675,
      26676,
      26677,
      26678,
      26679,
      26680,
      26681,
      26682,
      26683,
      26684,
      26685,
      26686,
      26687,
      26688,
      26689,
      26690,
      26691,
      26692,
      26693,
      26694,
      26695,
      26696,
      26697,
      26698,
      26699,
      26700,
      26701,
      26702,
      26703,
      26704,
      26705,
      26706,
      26707,
      26708,
      26710,
      26711,
      26712,
      26713,
      26831,
      26832,
      26833,
      26834,
      26835,
      26836,
      26837,
      26838,
      26839,
      26840,
      26841,
      26842,
      26843,
      26844,
      26845,
      26846,
      26847,
      26848,
      26849,
      26850,
      26851,
      26852,
      26853,
      26854,
      26855,
      26856,
      27706,
      27707,
      27708,
      27709,
      27710,
      27711,
      27712,
      27713,
      27714,
      27715,
      27716,
      27717,
      27718,
      27719,
      27720,
      27721,
      27722,
      27723,
      27724,
      27725,
      27726,
      27727,
      27728,
      27729,
      27730,
      27731,
      27732,
      27733,
      27734,
      27735,
      27736,
      27737,
      27738,
      27739,
      27740,
      27741,
      27742,
      27743,
      27744,
      27745,
      27746,
      27748,
      27882,
      27883,
      27884,
      27885,
      27886,
      27887,
      27888,
      27889,
      28925,
      28926,
      28927,
      28928,
      28929,
      28930,
      28931,
      28932,
      28933,
      28934,
      28935,
      28936,
      28937,
      28938,
      28939,
      28940,
      28941,
      28942,
      28943,
      28944,
      28945,
      29075,
      29076,
      29077,
      29078,
      29079,
      29082,
      29083,
      29084,
      29085,
      29356,
      29357,
      29358,
      29359,
      29360,
      29361,
      29362,
      29363,
      29364,
      29365,
      29366,
      29398,
      29399,
      29400,
      29401,
      29402,
      29403,
      29404,
      29405,
      29406,
      29407,
      29408,
      29413,
      29414,
      29986,
      30024,
      30025,
      30026,
      30027,
      30028,
      30029,
      30030,
      30031,
      30032,
      30033,
      30034,
      30035,
      30036,
      30037,
      30038,
      30039,
      30040,
      30041,
      30042,
      30043,
      30044,
      30045,
      30046,
      30047,
      30048,
      30461,
      30462,
      30463,
      30464,
      30465,
      30466,
      30467,
      30468,
      30469,
      30470,
      30471,
      30472,
      30473,
      30474,
      30475,
      30476,
      30477,
      30478,
      30479,
      30480,
      30481,
      30482,
      30483,
      30484,
      30485,
      30486,
      30487,
      30488,
      30489,
      30490,
      30491,
      30492,
      30504,
      30505,
      30506,
      30507,
      30508,
      30509,
      30510,
      30511,
      30512,
      30513,
      30514,
      30515,
      30516,
      30517,
      30518,
      30519,
      30520,
      30521,
      30522,
      30523,
      30524,
      30525,
      30526,
      30527,
      30528,
      30529,
      30530,
      30531,
      30532,
      30533,
      30534,
      30628,
      30629,
      30630,
      30631,
      30632,
      30633,
      30634,
      30635,
      30636,
      30637,
      30638,
      30639,
      30640,
      30641,
      30642,
      30643,
      30644,
      30645,
      30646,
      30647,
      30648,
      31309,
      31310,
      31311,
      31312,
      31313,
      31314,
      31315,
      31316,
      31317,
      31318,
      31319,
      31320,
      31321,
      31322,
      31323,
      31324,
      31325,
      31326,
      31327,
      31328,
      31329,
      31330,
      31331,
      31332,
      31333,
      31334,
      31335,
      31336,
      31337,
      31338,
      31339,
      31435,
      31436,
      31437,
      31438,
      31439,
      31440,
      31441,
      31442,
      31443,
      31444,
      31445,
      31446,
      31447,
      31448,
      31449,
      31450,
      31451,
      31452,
      31453,
      31454,
      32503,
      32504,
      32505,
      32506,
      32507,
      32508,
      32509,
      32510,
      32511,
      32512,
      32513,
      32514,
      32515,
      32516,
      32517,
      32518,
      32519,
      32520,
      32521,
      32522,
      32523,
      32524,
      32525,
      32526,
      32527,
      32528,
      32529,
      32535,
      32541,
      32542,
      32543,
      32544,
      32545,
      32546,
      32547,
      32548,
      32903,
      32904,
      32905,
      32906,
      32907,
      32908,
      32909,
      32910,
      32911,
      32912,
      32913,
      32914,
      32915,
      32916,
      32917,
      32918,
      32919,
      32920,
      32921,
      32922,
      32923,
      32924,
      32925,
      32926,
      32927,
      32928,
      32929,
      32930,
      32931,
      32952,
      32953,
      32954,
      32955,
      32956,
      32957,
      32958,
      32959,
      32960,
      32961,
      32962,
      32963,
      32964,
      32965,
      32966,
      32967,
      32968,
      32969,
      33049,
      33052,
      33053,
      33054,
      33055,
      33062,
      33063,
      33064,
      33065,
      33066,
      33067,
      33068,
      33069,
      33070,
      33071,
      33072,
      33670,
      33671,
      33672,
      33673,
      33674,
      33675,
      33676,
      33677,
      33678,
      33679,
      33680,
      33681,
      33682,
      33683,
      33684,
      33685,
      33686,
      33687,
      33688,
      33689,
      33690,
      33691,
      33692,
      33693,
      33694,
      33695,
      33696,
      33697,
      33784,
      33785,
      33786,
      33787,
      33788,
      33789,
      33790,
      33791,
      33792,
      33793,
      33794,
      33795,
      33796,
      33797,
      33798,
      33799,
      33800,
      33801,
      33802,
      33803,
      33804,
      33805,
      33806,
      33807,
      35347,
      35348,
      35349,
      35350,
      35351,
      35352,
      35353,
      35443,
      35446,
      35447,
      35448,
      35449,
      35450,
      35451,
      35452,
      35453,
      35454,
      35455,
      35456,
      35457,
      35458,
      35459,
      35460,
      35461,
      35462,
      35463,
      35464,
      35465,
      35466,
      35467,
      35468,
      35469,
      35470,
      35471,
      35472,
      35473,
      35474,
      35475,
      35476,
      35477,
      35478,
      35479,
      35480,
      35481,
      35482,
      35483,
      35484,
      35485,
      35486,
      35487,
      35488,
      35489,
      35490,
      35491,
      35492,
      35493,
      35494,
      35495,
      35496,
      35497,
      35498,
      35499,
      35500,
      35501,
      35502,
      35503,
      35504,
      35505,
      35506,
      35507,
      35508,
      35509,
      35510,
      35511,
      36581,
      36582,
      36583,
      36584,
      36585,
      36586,
      36587,
      36588,
      36589,
      36590,
      36591,
      36592,
      36593,
      36594,
      36595,
      36596,
      36597,
      36598,
      36599,
      36600,
      36601,
      36602,
      36603,
      36604,
      36605,
      36606,
      36607,
      36608,
      36609,
      36610,
      36611,
      36612,
      36613,
      36614,
      36615,
      36616,
      36617,
      36618,
      36619,
      36620,
      36621,
      36622,
      36623,
      36624,
      36625,
      36626,
      36627,
      36628,
      36629,
      36630,
      36631,
      36632,
      36633,
      36634,
      36635,
      36636,
      36637,
      36638,
      36639,
      36640,
      36641,
      36642,
      36643,
      36644,
      36645,
      36646,
      36647,
      36648,
      36649,
      36650,
      36651,
      36652,
      36653,
      36654,
      36655,
      36656,
      36657,
      36658,
      36659,
      36660,
      36661,
      36662,
      36663,
      36681,
      36682,
      36683,
      36684,
      36685,
      36686,
      36687,
      36688,
      36689,
      36690,
      36699,
      36700,
      36701,
      36702,
      36703,
      36704,
      36705,
      36706,
      36707,
      36708,
      36709,
      36710,
      36711,
      36712,
      36713,
      36714,
      36715,
      36716,
      36717,
      36718,
      36719,
      36720,
      36721,
      36722,
      36723,
      36724,
      36725,
      36726,
      36727,
      36728,
      36729,
      36730,
      36731,
      36732,
      36733,
      36734,
      36735,
      36736,
      36737,
      36738,
      36739,
      36740,
      36741,
      36742,
      36743,
      36744,
      36745,
      36746,
      36747,
      36748,
      36749,
      36750,
      36751,
      36752,
      36753,
      36754,
      36755,
      36756,
      36757,
      36758,
      36759,
      36760,
      36761,
      36762,
      36763,
      36764,
      36766,
      36767,
      36772,
      36773,
      36774,
      36775,
      36776,
      36777,
      36778,
      36779,
      36780,
      36788,
      36789,
      36790,
      37016,
      37017,
      37018,
      37019,
      37020,
      37021,
      37022,
      37023,
      37024,
      37025,
      37026,
      37027,
      37028,
      37029,
      37030,
      37031,
      37032,
      37033,
      37034,
      37035,
      37037,
      37038,
      37045,
      37046,
      37047,
      37048,
      37049,
      37050,
      37051,
      37052,
      37053,
      37054,
      37055,
      37056,
      37057,
      37058,
      37059,
      37060,
      37061,
      37062,
      37063,
      37064,
      37065,
      37066,
      37067,
      37068,
      38774,
      38775,
      38776,
      38777,
      38778,
      38779,
      38780,
      38781,
      38782,
      38783,
      38784,
      38785,
      38786,
      38787,
      38788,
      38789,
      38790,
      38791,
      38792,
      38793,
      38794,
      38795,
      38796,
      38797,
      38798,
      38799,
      38800,
      38801,
      38802,
      38803,
      38804,
      38805,
      38806,
      38807,
      38808,
      38809,
      38810,
      38811,
      38812,
      38813,
      38814,
      38815,
      38816,
      38817,
      38818,
      38819,
      38820,
      38821,
      38822,
      38823,
      38824,
      38825,
      38826,
      38827,
      38828,
      38829,
      38830,
      38831,
      38832,
      38833,
      38834,
      38835,
      38836,
      38837,
      38838,
      38839,
      38840,
      38841,
      38842,
      38843,
      38844,
      38845,
      38846,
      38847,
      38848,
      38849,
      38850,
      38851,
      38852,
      38853,
      38854,
      38855,
      38856,
      38857,
      38858,
      38859,
      38860,
      38861,
      38862,
      38863,
      38870,
      38871,
      38872,
      38873,
      38874,
      38875,
      38878,
      38928,
      38929,
      38931,
      38932,
      38933,
      38934,
      38935,
      38936,
      38937,
      38938,
      38939,
      38940,
      38941,
      39109,
      39127,
      39128,
      39129,
      39130,
      39131,
      39132,
      39133,
      39134,
      39136,
      39137,
      39138,
      39139,
      39140,
      39141,
      39142,
      40989,
      40990,
      40991,
      40992,
      40993,
      41092,
      41093,
      41094,
      41102,
      41103,
      41104,
      41105,
      41106,
      41252,
      41253,
      41254,
      41255,
      41256,
      41357,
      41358,
      41359,
      41360,
      41361,
      41362,
      41363,
      41364,
      41368,
      41369,
      41370,
      41371,
      41372,
      41373,
      41374,
      41397,
      41398,
      41399,
      41400,
      41557,
      41558,
      41559,
      41561,
      41587,
      41588,
      41589,
      41849,
      41850,
      41851,
      41852,
      41853,
      41854,
      41855,
      41856,
      41857,
      41858,
      41859,
      41860,
      41861,
      41862,
      41863,
      41957,
      41958,
      41959,
      41960,
      41961,
      41962,
      41963,
      41964,
      41997,
      41998,
      41999,
      42000,
      42157,
      42158,
      42159,
      42160,
      42161,
      42162,
      42163,
      42164,
      42187,
      42188,
      42189,
      42607,
      42608,
      42609,
      42632,
      42633,
      42634,
      42635,
      42636,
      42637,
      42638,
      42639,
      42640,
      42641,
      42642,
      42643,
      42644,
      42645,
      42646,
      42647,
      42648,
      42649,
      42650,
      42651,
      42947,
      42948,
      42949,
      42950,
      42951,
      42952,
      42953,
      42954,
      42955,
      42956,
      42957,
      42958,
      42959,
      42960,
      42961,
      42962,
      42963,
      42964,
      42965,
      42966,
      42967,
      42968,
      42969,
      42975,
      42976,
      42977,
      42981,
      42982,
      42983,
      42984,
      42985,
      42986,
      42987,
      42988,
      42989,
      42990,
      42991,
      42992,
      42993,
      42994,
      42995,
      42996,
      42997,
      42998,
      42999,
      43066,
      43067,
      43068,
      43069,
      43070,
      43071,
      43072,
      43073,
      43074,
      43075,
      43076,
      43077,
      43078,
      43079,
      43080,
      43552,
      43553,
      43554,
      43555,
      43556,
      43557,
      43558,
      43559,
      43560,
      43561,
      43562,
      43563,
      43564,
      43565,
      43566,
      43567,
      43568,
      43569,
      43570,
      43571,
      43572,
      43573,
      43574,
      43650,
      43651,
      43652,
      44249,
      44250,
      44251,
      44252,
      44253,
      44254,
      44255,
      44256,
      44257,
      44258,
      44259,
      44260,
      44261,
      44262,
      44263,
      44557,
      44558,
      44559,
      44560,
      44561,
      44562,
      44563,
      44564,
      44587,
      44588,
      44589,
      44590,
      44591,
      44592,
      44593,
      44594,
      44595,
      44596,
      44597,
      44598,
      44599,
      44600,
      44601,
      45032,
      45033,
      45034,
      45035,
      45036,
      45037,
      45038,
      45039,
      45040,
      45041,
      45042,
      45043,
      45044,
      45045,
      45046,
      45047,
      45048,
      45049,
      45050,
      45051,
      45347,
      45348,
      45349,
      45350,
      45351,
      45352,
      45353,
      45354,
      45355,
      45356,
      45357,
      45358,
      45359,
      45360,
      45361,
      45362,
      45363,
      45364,
      45365,
      45366,
      45367,
      45368,
      45369,
      45378,
      45379,
      45380,
      45381,
      45382,
      45383,
      45384,
      45385,
      45386,
      45387,
      45388,
      45389,
      45390,
      45391,
      45392,
      45393,
      45394,
      45395,
      45396,
      45397,
      45398,
      45399,
      45467,
      45468,
      45469,
      45470,
      45471,
      45472,
      45473,
      45474,
      45475,
      45476,
      45477,
      45478,
      45479,
      45480,
      45952,
      45953,
      45954,
      45955,
      45956,
      45957,
      45958,
      45959,
      45960,
      45961,
      45962,
      45963,
      45964,
      45965,
      45966,
      45967,
      45968,
      45969,
      46042,
      46043,
      46044,
      46045,
      46046,
      46047,
      46048,
      46049,
      46050,
      46051,
      46052,
      46053,
      46054,
      46055,
      46830,
      46831,
      46832,
      46833,
      46834,
      46835,
      46836,
      46837,
      46838,
      46839,
      46840,
      46841,
      46842,
      46843,
      46844,
      46845,
      46846,
      46847,
      46848,
      46849,
      46850,
      46851,
      46852,
      46854,
      46855,
      46856,
      46857,
      46858,
      46859,
      46860,
      46861,
      46862,
      46863,
      46864,
      46865,
      46866,
      46867,
      46869,
      46870,
      47147,
      47148,
      47149,
      47150,
      47151,
      47152,
      47153,
      47154,
      47155,
      47156,
      47157,
      47158,
      47159,
      47160,
      47161,
      47162,
      47163,
      47164,
      47165,
      47166,
      47167,
      47168,
      47169,
      47188,
      47189,
      47190,
      47191,
      47192,
      47193,
      47194,
      47196,
      47197,
      47198,
      47270,
      47271,
      47272,
      47273,
      47274,
      47275,
      47276,
      47277,
      47278,
      47279,
      47280,
      47752,
      47753,
      47754,
      47755,
      47756,
      47757,
      47758,
      47759,
      47760,
      47761,
      47762,
      47763,
      47764,
      47765,
      47766,
      47767,
      47768,
      47769,
      47770,
      47771,
      47772,
      47773,
      47774,
      47842,
      47843,
      47844,
      47845,
      47846,
      47847,
      47848,
      47849,
      47850,
      47851,
      47852,
      47853,
      47854,
      47855,
      47856,
      47857,
      47858,
      47859,
      49102,
      49103,
      49104,
      49180,
      49181,
      49182,
      49183,
      49184,
      49185,
      49186,
      49187,
      49188,
      49189,
      49190,
      49191,
      49192,
      49193,
      49194,
      49195,
      49196,
      49197,
      49198,
      49199,
      49200,
      49201,
      49202,
      49203,
      49204,
      49205,
      49206,
      49207,
      49208,
      49209,
      49210,
      49211,
      49212,
      49213,
      49214,
      49215,
      49216,
      49217,
      49218,
      49219,
      49220,
      49221,
      49222,
      49223,
      49224,
      49225,
      49226,
      49227,
      49228,
      49229,
      49230,
      49231,
      49232,
      49233,
      49234,
      49235,
      49236,
      50117,
      50118,
      50119,
      50120,
      50121,
      50122,
      50123,
      50124,
      50125,
      50126,
      50127,
      50128,
      50129,
      50130,
      50131,
      50132,
      50133,
      50134,
      50135,
      50136,
      50137,
      50138,
      50139,
      50140,
      50141,
      50142,
      50143,
      50144,
      50145,
      50146,
      50147,
      50148,
      50149,
      50150,
      50151,
      50152,
      50153,
      50154,
      50155,
      50156,
      50157,
      50158,
      50159,
      50160,
      50161,
      50162,
      50163,
      50164,
      50165,
      50166,
      50167,
      50168,
      50169,
      50170,
      50171,
      50172,
      50173,
      50174,
      50175,
      50176,
      50177,
      50178,
      50179,
      50180,
      50181,
      50182,
      50183,
      50184,
      50196,
      50198,
      50199,
      50200,
      50201,
      50202,
      50203,
      50204,
      50205,
      50206,
      50207,
      50216,
      50217,
      50218,
      50219,
      50220,
      50221,
      50222,
      50223,
      50224,
      50225,
      50226,
      50227,
      50228,
      50229,
      50230,
      50231,
      50232,
      50233,
      50234,
      50235,
      50236,
      50237,
      50238,
      50239,
      50240,
      50241,
      50242,
      50243,
      50244,
      50245,
      50246,
      50247,
      50248,
      50249,
      50250,
      50251,
      50252,
      50253,
      50254,
      50255,
      50256,
      50257,
      50258,
      50259,
      50260,
      50261,
      50262,
      50263,
      50264,
      50265,
      50266,
      50267,
      50268,
      50269,
      50275,
      50276,
      50277,
      50278,
      50279,
      50280,
      50281,
      50477,
      50478,
      50479,
      50480,
      50481,
      50482,
      50483,
      50484,
      50485,
      50486,
      50487,
      50488,
      50489,
      50490,
      50491,
      50492,
      50493,
      50494,
      50495,
      50496,
      50497,
      50498,
      50499,
      50500,
      50501,
      50502,
      50503,
      50504,
      50505,
      50506,
      50507,
      50508,
      50509,
      50510,
      50511,
      50512,
      50513,
      50514,
      50515,
      50516,
      50517,
      50518,
      50519,
      50520,
      51937,
      51938,
      51939,
      51940,
      51941,
      51942,
      51943,
      51944,
      51945,
      51946,
      51947,
      51948,
      51949,
      51950,
      51951,
      51952,
      51953,
      51954,
      51955,
      51956,
      51957,
      51958,
      51959,
      51960,
      51961,
      51962,
      51963,
      51964,
      51965,
      51966,
      51967,
      51968,
      51969,
      51970,
      51971,
      51972,
      51973,
      51974,
      51975,
      51976,
      51977,
      51978,
      51979,
      51980,
      51981,
      51982,
      51983,
      51984,
      51985,
      51986,
      51987,
      51988,
      51989,
      51990,
      51991,
      51992,
      51993,
      51994,
      51995,
      51996,
      51997,
      51998,
      51999,
      52000,
      52001,
      52002,
      52003,
      52004,
      52005,
      52006,
      52007,
      52008,
      52009,
      52010,
      52011,
      52012,
      52068,
      52069,
      52070,
      52071,
      52072,
      52073,
      52074,
      52230,
      52231,
      52232,
      52233,
      52234,
      52235,
      52236,
      52237,
      52238,
      52239,
      52240,
      53849,
      53850,
      53851,
      53852,
      53853,
      53854,
      53855,
      53856,
      53857,
      53858,
      53859,
      53860,
      53861,
      53862,
      53863,
      54157,
      54158,
      54159,
      54160,
      54161,
      54162,
      54163,
      54164,
      54187,
      54188,
      54189,
      54190,
      54191,
      54192,
      54193,
      54194,
      54195,
      54196,
      54197,
      54198,
      54199,
      54200,
      54201,
      54635,
      54636,
      54637,
      54638,
      54639,
      54640,
      54641,
      54642,
      54643,
      54644,
      54645,
      54646,
      54647,
      54648,
      54649,
      54650,
      54651,
      54947,
      54948,
      54949,
      54950,
      54951,
      54952,
      54953,
      54954,
      54955,
      54956,
      54957,
      54958,
      54959,
      54960,
      54961,
      54962,
      54963,
      54964,
      54965,
      54966,
      54967,
      54968,
      54969,
      54978,
      54979,
      54980,
      54981,
      54982,
      54983,
      54984,
      54985,
      54986,
      54987,
      54988,
      54989,
      54990,
      54991,
      54992,
      54993,
      54994,
      54995,
      54996,
      54997,
      54998,
      54999,
      55067,
      55068,
      55069,
      55070,
      55071,
      55072,
      55073,
      55074,
      55075,
      55076,
      55077,
      55078,
      55079,
      55080,
      55552,
      55553,
      55554,
      55555,
      55556,
      55557,
      55558,
      55559,
      55560,
      55561,
      55562,
      55563,
      55564,
      55565,
      55566,
      55567,
      55568,
      55569,
      55642,
      55643,
      55644,
      55645,
      55646,
      55647,
      55648,
      55649,
      55654,
      55655,
      55656,
      55657,
      56429,
      56430,
      56431,
      56432,
      56433,
      56434,
      56435,
      56436,
      56437,
      56438,
      56439,
      56440,
      56441,
      56442,
      56443,
      56444,
      56445,
      56446,
      56447,
      56448,
      56449,
      56450,
      56451,
      56452,
      56453,
      56454,
      56455,
      56456,
      56457,
      56458,
      56459,
      56460,
      56461,
      56462,
      56463,
      56464,
      56465,
      56466,
      56467,
      56468,
      56469,
      56470,
      56471,
      56472,
      56473,
      56747,
      56748,
      56749,
      56750,
      56751,
      56752,
      56753,
      56754,
      56755,
      56756,
      56757,
      56758,
      56759,
      56760,
      56761,
      56762,
      56763,
      56764,
      56765,
      56766,
      56767,
      56768,
      56769,
      56791,
      56792,
      56793,
      56869,
      56870,
      56871,
      56872,
      56873,
      56874,
      56875,
      56876,
      56877,
      56878,
      56879,
      56880,
      57352,
      57353,
      57354,
      57355,
      57356,
      57357,
      57358,
      57359,
      57360,
      57361,
      57362,
      57363,
      57364,
      57365,
      57366,
      57367,
      57368,
      57369,
      57370,
      57371,
      57372,
      57373,
      57374,
      57442,
      57443,
      57444,
      57445,
      57446,
      57447,
      57448,
      57449,
      57450,
      57451,
      57452,
      57453,
      57454,
      57455,
      57456,
      57457,
      57458,
      57459,
      58702,
      58703,
      58704,
      58705,
      58706,
      58707,
      58708,
      58709,
      58777,
      58778,
      58779,
      58780,
      58781,
      58782,
      58783,
      58784,
      58785,
      58786,
      58787,
      58788,
      58789,
      58790,
      58791,
      58792,
      58793,
      58794,
      58795,
      58796,
      58797,
      58798,
      58799,
      58800,
      58801,
      58802,
      58803,
      58804,
      58805,
      58806,
      58807,
      58808,
      58809,
      58810,
      58811,
      58812,
      58813,
      58814,
      58815,
      58816,
      58817,
      58818,
      58819,
      58820,
      58821,
      58822,
      58823,
      58824,
      58825,
      58826,
      58827,
      58828,
      58829,
      58830,
      58831,
      58832,
      58833,
      58834,
      58835,
      58836,
      59717,
      59718,
      59719,
      59720,
      59721,
      59722,
      59723,
      59724,
      59725,
      59726,
      59727,
      59728,
      59729,
      59730,
      59731,
      59732,
      59733,
      59734,
      59735,
      59736,
      59737,
      59738,
      59739,
      59740,
      59741,
      59742,
      59743,
      59744,
      59745,
      59746,
      59747,
      59748,
      59749,
      59750,
      59751,
      59752,
      59753,
      59754,
      59755,
      59756,
      59757,
      59758,
      59759,
      59760,
      59761,
      59762,
      59763,
      59764,
      59765,
      59766,
      59767,
      59768,
      59769,
      59770,
      59771,
      59772,
      59773,
      59774,
      59775,
      59776,
      59777,
      59778,
      59779,
      59780,
      59781,
      59782,
      59783,
      59784,
      59800,
      59801,
      59802,
      59803,
      59804,
      59805,
      59806,
      59807,
      59816,
      59817,
      59818,
      59819,
      59820,
      59821,
      59822,
      59823,
      59824,
      59825,
      59826,
      59827,
      59828,
      59829,
      59830,
      59831,
      59832,
      59833,
      59834,
      59835,
      59836,
      59837,
      59838,
      59839,
      59840,
      59841,
      59842,
      59843,
      59844,
      59845,
      59846,
      59847,
      59848,
      59849,
      59850,
      59851,
      59852,
      59853,
      59854,
      59855,
      59856,
      59857,
      59858,
      59859,
      59860,
      59861,
      59862,
      59863,
      59864,
      59865,
      59866,
      59867,
      59868,
      59869,
      59870,
      59871,
      59872,
      59875,
      59876,
      59877,
      59879,
      59880,
      59881,
      60077,
      60078,
      60079,
      60080,
      60081,
      60082,
      60083,
      60084,
      60085,
      60086,
      60087,
      60088,
      60089,
      60090,
      60091,
      60092,
      60093,
      60094,
      60095,
      60096,
      60097,
      60098,
      60099,
      60100,
      60101,
      60102,
      60103,
      60104,
      60105,
      60106,
      60107,
      60108,
      60109,
      60110,
      60111,
      60112,
      60113,
      60114,
      60115,
      60116,
      60117,
      60118,
      60119,
      60120,
      61537,
      61538,
      61539,
      61540,
      61541,
      61542,
      61543,
      61544,
      61545,
      61546,
      61547,
      61548,
      61549,
      61550,
      61551,
      61552,
      61553,
      61554,
      61555,
      61556,
      61557,
      61558,
      61559,
      61560,
      61561,
      61562,
      61563,
      61564,
      61565,
      61566,
      61567,
      61568,
      61569,
      61570,
      61571,
      61572,
      61573,
      61574,
      61575,
      61576,
      61577,
      61578,
      61579,
      61580,
      61581,
      61582,
      61583,
      61584,
      61585,
      61586,
      61587,
      61588,
      61589,
      61590,
      61591,
      61592,
      61593,
      61594,
      61595,
      61596,
      61597,
      61598,
      61599,
      61600,
      61601,
      61602,
      61603,
      61604,
      61830,
      61831,
      61832,
      61833,
      61834,
      61835,
      61836,
      61837,
      61838,
      61839,
      61840,
      63629,
      63630,
      63631,
      63632,
      63633,
      63634,
      63635,
      63636,
      63637,
      63638,
      63639,
      63640,
      63641,
      63642,
      63643,
      63644,
      63645,
      63646,
      63647,
      63648,
      63649,
      63650,
      63651,
      63652,
      63653,
      63654,
      63655,
      63656,
      63657,
      63658,
      63659,
      63660,
      63661,
      63662,
      63663,
      63664,
      63665,
      63666,
      63667,
      63668,
      63669,
      63670,
      63671,
      63672,
      63673,
      63947,
      63948,
      63949,
      63951,
      63952,
      63953,
      63954,
      63961,
      63962,
      63963,
      63968,
      64080,
      64552,
      64553,
      64554,
      64555,
      64556,
      64557,
      64558,
      64559,
      64560,
      64561,
      64562,
      64563,
      64564,
      64565,
      64566,
      64567,
      64568,
      64569,
      64570,
      64571,
      64572,
      64573,
      64574,
      64642,
      64643,
      64644,
      64645,
      64646,
      64647,
      64648,
      64649,
      64650,
      64651,
      64652,
      64653,
      64654,
      64655,
      64656,
      64657,
      64658,
      64659,
      64660,
      64661,
      64662,
      64663,
      64664,
      64665,
      64666,
      64667,
      64668,
      64669,
      64672,
      64673,
      64674,
      64675,
      64676,
      64677,
      65902,
      65984,
      65985,
      65986,
      65987,
      65988,
      65989,
      65990,
      65991,
      65992,
      65993,
      65994,
      65995,
      65996,
      65997,
      65998,
      65999,
      66000,
      66001,
      66002,
      66003,
      66004,
      66005,
      66006,
      66007,
      66008,
      66009,
      66010,
      66011,
      66012,
      66013,
      66014,
      66015,
      66016,
      66017,
      66018,
      66019,
      66020,
      66021,
      66022,
      66023,
      66024,
      66025,
      66026,
      66027,
      66028,
      66029,
      66030,
      66031,
      66032,
      66033,
      66034,
      66035,
      66036,
      66917,
      66918,
      66919,
      66920,
      66921,
      66922,
      66923,
      66924,
      66925,
      66926,
      66927,
      66928,
      66929,
      66930,
      66931,
      66932,
      66933,
      66934,
      66935,
      66936,
      66937,
      66938,
      66939,
      66940,
      66941,
      66942,
      66943,
      66944,
      66945,
      66946,
      66947,
      66948,
      66949,
      66950,
      66951,
      66952,
      66953,
      66954,
      66955,
      66956,
      66957,
      66958,
      66959,
      66960,
      66961,
      66962,
      66963,
      66964,
      66965,
      66966,
      66967,
      66968,
      66969,
      66970,
      66971,
      66972,
      66973,
      66974,
      66975,
      66976,
      66977,
      66978,
      66979,
      66980,
      66981,
      66982,
      66983,
      66984,
      67008,
      67009,
      67010,
      67011,
      67012,
      67013,
      67014,
      67015,
      67016,
      67017,
      67018,
      67019,
      67020,
      67021,
      67022,
      67023,
      67024,
      67025,
      67026,
      67027,
      67028,
      67029,
      67030,
      67031,
      67032,
      67033,
      67034,
      67035,
      67036,
      67037,
      67038,
      67039,
      67040,
      67041,
      67042,
      67043,
      67044,
      67045,
      67046,
      67047,
      67048,
      67049,
      67050,
      67051,
      67052,
      67053,
      67054,
      67055,
      67056,
      67057,
      67058,
      67059,
      67060,
      67061,
      67062,
      67063,
      67064,
      67065,
      67066,
      67067,
      67068,
      67069,
      67070,
      67071,
      67072,
      67073,
      67074,
      67276,
      67277,
      67278,
      67279,
      67280,
      67281,
      67282,
      67283,
      67284,
      67285,
      67286,
      67287,
      67288,
      67289,
      67290,
      67291,
      67292,
      67293,
      67294,
      67295,
      67296,
      67297,
      67298,
      67299,
      67300,
      67301,
      67302,
      67303,
      67304,
      67305,
      67306,
      67307,
      67308,
      67309,
      67310,
      67311,
      67312,
      67313,
      67314,
      67315,
      67316,
      67317,
      67318,
      67319,
      67320,
      68737,
      68738,
      68739,
      68740,
      68741,
      68742,
      68743,
      68744,
      68745,
      68746,
      68747,
      68748,
      68749,
      68750,
      68751,
      68752,
      68753,
      68754,
      68755,
      68756,
      68757,
      68758,
      68759,
      68760,
      68761,
      68762,
      68763,
      68764,
      68765,
      68766,
      68767,
      68768,
      68769,
      68770,
      68771,
      68772,
      68773,
      68774,
      68775,
      68776,
      68777,
      68778,
      68779,
      68780,
      68781,
      68782,
      68783,
      68784,
      68785,
      68786,
      68787,
      68788,
      68789,
      68790,
      68791,
      68792,
      68793,
      68794,
      68795,
      68796,
      68797,
      68798,
      68799,
      69007,
      69008,
      69009,
      69010,
      69011,
      69012,
      69013,
      69014,
      69015,
      69016,
      69017,
      69018,
      69019,
      69020,
      69021,
      69022,
      69023,
      69024,
      69025,
      69026,
      69027,
      69028,
      69029,
      69030,
      69031,
      69032,
      69033,
      69034,
      69035,
      69036,
      69037,
      69038,
      69039,
      69040,
      69041,
      69042,
      69043,
      69044,
      69045,
      69046,
      69047,
      71372,
      71373,
      71374,
      71375,
      71376,
      71377,
      71378,
      71379,
      71380,
      71381,
      71382,
      71383,
      71384,
      71385,
      71386,
      71387,
      71388,
      71389,
      71390,
      71391,
      71392,
      71393,
      71394,
      71395,
      71396,
      71397,
      71398,
      71399,
      71400,
      71401,
      71402,
      71403,
      71404,
      71405,
      71406,
      71407,
      71408,
      71409,
      71410,
      71411,
      71412,
      71413,
      71414,
      71415,
      71416,
      71417,
      71418,
      71419,
      71420,
      71421,
      71422,
      71423,
      71424,
      71425,
      71426,
      71427,
      71428,
      71429,
      71430,
      71431,
      71432,
      71433,
      71434,
      71435,
      71436,
      71445,
      71446,
      71447,
      71455,
      71457,
      71459,
      71460,
      71461,
      71462,
      71463,
      71464,
      71465,
      71466,
      71467,
      71468,
      71469,
      71470,
      71471,
      71472,
      71473,
      71474,
      71475,
      71476,
      71477,
      71478,
      71479,
      71480,
      71481,
      71490,
      72317,
      72318,
      72319,
      72320,
      72321,
      72322,
      72323,
      72324,
      72325,
      72326,
      72327,
      72328,
      72329,
      72330,
      72331,
      72332,
      72333,
      72334,
      72335,
      72336,
      72337,
      72338,
      72339,
      72340,
      72341,
      72342,
      72343,
      72344,
      72345,
      72346,
      72347,
      72348,
      72349,
      72350,
      72351,
      72352,
      72353,
      72354,
      72355,
      72356,
      72357,
      72358,
      72359,
      72360,
      72361,
      72362,
      72363,
      72364,
      72365,
      72366,
      72367,
      72368,
      72369,
      72370,
      72371,
      72372,
      72373,
      72374,
      72375,
      72376,
      72377,
      72378,
      72379,
      72380,
      72381,
      72382,
      72383,
      72384,
      72433,
      72434,
      72435,
      72436,
      72437,
      72440,
      72441,
      72442,
      72443,
      72444,
      72445,
      72446,
      72447,
      72448,
      72449,
      72450,
      72451,
      72452,
      72453,
      72454,
      72455,
      72456,
      72457,
      72458,
      72459,
      72460,
      72461,
      72462,
      72463,
      72464,
      72465,
      72466,
      72467,
      72468,
      72469,
      72470,
      72471,
      72472,
      72473,
      72660,
      72668,
      72669,
      72670,
      72671,
      72672,
      72673,
      72674,
      72675,
      72676,
      72695,
      72696,
      72697,
      72698,
      72699,
      72700,
      72701,
      72702,
      72703,
      72704,
      72705,
      72706,
      72707,
      72708,
      72709,
      72710,
      72711,
      72712,
      72713,
      72714,
      72715,
      72716,
      72717,
      72718,
      72719,
      72720,
      74137,
      74138,
      74139,
      74140,
      74141,
      74142,
      74143,
      74144,
      74145,
      74146,
      74147,
      74148,
      74149,
      74150,
      74151,
      74152,
      74153,
      74154,
      74155,
      74156,
      74157,
      74158,
      74159,
      74160,
      74161,
      74162,
      74163,
      74164,
      74165,
      74166,
      74167,
      74168,
      74169,
      74170,
      74171,
      74172,
      74173,
      74174,
      74175,
      74176,
      74177,
      74178,
      74179,
      74180,
      74181,
      74182,
      74183,
      74184,
      74185,
      74186,
      74187,
      74188,
      74189,
      74190,
      74191,
      74192,
      74193,
      74194,
      74195,
      74196,
      74197,
      74198,
      74199,
      74200,
      74201,
      74202,
      74203,
      74204,
      74407,
      74408,
      74409,
      74410,
      74411,
      74412,
      74413,
      74414,
      74415,
      74416,
      74417,
      74418,
      74419,
      74420,
      74421,
      74422,
      74423,
      74424,
      74425,
      74426,
      74427,
      74428,
      74429,
      74430,
      74431,
      74432,
      74433,
      74434,
      74435,
      74436,
      74437,
      74438,
      74439,
      74440,
      74441,
      74442,
      74443,
      74444,
      74445,
      74446,
      74447,
      74448,
      74449,
      74450,
      74451,
      74452,
      74453,
      74454,
      74455,
      74456,
      74457,
      74458,
      74459,
      74460,
      74461,
      74462,
      78187,
      78188,
      78189,
      78190,
      78191,
      78192,
      78193,
      78194,
      78195,
      78196,
      78197,
      78420,
      78421,
      78422,
      78423,
      78424,
      78425,
      78427,
      78429,
      78430,
      78431,
      78432,
      78433,
      78434,
      78435,
      78436,
      78437,
      78438,
      78439,
      78440,
      78441,
      78442,
      78443,
      78444,
      78445,
      78446,
      78447,
      78448,
      78449,
      78450,
      78451,
      78452,
      78453,
      78454,
      78455,
      78456,
      78457,
      78458,
      78459,
      78460,
      78461,
      78462,
      78463,
      78464,
      78465,
      78466,
      78467,
      78468,
      78469,
      78470,
      78471,
      78472,
      78473,
      78474,
      78475,
      78476,
      78477,
      78478,
      78479,
      78480,
      78481,
      78482,
      78483,
      78484,
      78485,
      78486,
      78487,
      78488,
      78489,
      78490,
      78491,
      78492,
      78493,
      78494,
      78495,
      78496,
      78497,
      78498,
      78499,
      78500,
      78501,
      78502,
      78503,
      78504,
      78505,
      78506,
      78507,
      78508,
      78509,
      78510,
      78511,
      78512,
      78513,
      78514,
      78515,
      78516,
      78517,
      78518,
      78519,
      78520,
      78521,
      78522,
      78523,
      78524,
      78525,
      78526,
      78527,
      78528,
      78529,
      78530,
      78531,
      78532,
      78533,
      78534,
      78535,
      78536,
      78537,
      78538,
      78539,
      78540,
      78541,
      78542,
      78543,
      78544,
      78545,
      78546,
      78547,
      78548,
      78549,
      78550,
      78551,
      78552,
      78553,
      78554,
      78555,
      78556,
      78557,
      78558,
      78559,
      78560,
      78561,
      78562,
      78563,
      78564,
      78565,
      78566,
      78567,
      78568,
      78569,
      78570,
      78571,
      78572,
      78573,
      78574,
      78575,
      78576,
      78577,
      78578,
      78579,
      78580,
      78581,
      78582,
      78583,
      78584,
      78585,
      78586,
      78587,
      78588,
      78589,
      78590,
      78591,
      81227,
      81228,
      81229,
      81230,
      81231,
      81232,
      81233,
      81234,
      81235,
      81236,
      81237,
      81238,
      81239,
      81240,
      81241,
      81242,
      81243,
      81244,
      81245,
      81246,
      81247,
      81248,
      81249,
      81250,
      81251,
      81252,
      81253,
      81254,
      81255,
      81256,
      81257,
      81258,
      81259,
      81260,
      81261,
      81262,
      81263,
      81264,
      81265,
      81266,
      81267,
      81268,
      81269,
      81270,
      81271,
      81272,
      81273,
      81274,
      81275,
      81276,
      81277,
      81278,
      81279,
      81280,
      81281,
      81282,
      81283,
      81284,
      81285,
      81286,
      81287,
      81288,
      81289,
      81290,
      81291,
      81292,
      81293,
      81294,
      81295,
      81296,
      81297,
      81298,
      81299,
      81300,
      81301,
      81302,
      81303,
      81304,
      81305,
      81306,
      81307,
      81308,
      81309,
      81310,
      81311,
      81312,
      81313,
      81314,
      81315,
      81316,
      81317,
      81318,
      81319,
      81320,
      81321,
      81322,
      81323,
      81324,
      81325,
      81326,
      81327,
      81328,
      81329,
      81330,
      81331,
      81332,
      81333,
      81334,
      81335,
      81336,
      81337,
      81338,
      81339,
      81340,
      81341,
      81342,
      81343,
      81344,
      81345,
      81346,
      81347,
      81348,
      81349,
      81350,
      81351,
      81352,
      81353,
      81354,
      81355,
      81356,
      81357,
      81358,
      81359,
      81360,
      81361,
      81362,
      81363,
      81364,
      81365,
      81366,
      81367,
      81368,
      81369,
      81370,
      81371,
      81372,
      81373,
      81374,
      81375,
      81376,
      81377,
      81378,
      81379,
      81380,
      81381,
      81382,
      81383,
      81384,
      81385,
      81386,
      81387,
      81388,
      81389,
      81390,
      81391,
      81392,
      81393,
      81394,
      81395,
      81396,
      81397,
      81398,
      81399,
      81400,
      81401,
      81402,
      81403,
      81404,
      81405,
      81406,
      81407,
      81408,
      81409,
      81410,
      81411,
      81412,
      81413,
      81414,
      81415,
      81416,
      81417,
      81418,
      81419,
      81420,
      81421,
      81422,
      81423,
      81424,
      81425,
      81426,
      81427,
      81428,
      81429,
      81471,
      81473,
      81474,
      81475,
      81476,
      81477,
      81478,
      81479,
      81480,
      81481,
      81482,
      81483,
      81484,
      81485,
      81486,
      81487,
      81488,
      81489,
      81490,
      81491,
      81492,
      81493,
      81494,
      81495,
      81496,
      81497,
      81520,
      81521,
      81522,
      81523,
      81524,
      81525,
      81526,
      81527,
      81528,
      81529,
      81530,
      81531,
      81532,
      81533,
      81534,
      81535,
      81536,
      81537,
      81538,
      81539,
      81540,
      81541,
      81542,
      81543,
      81544,
      81545,
      81546,
      81547,
      81548,
      81549,
      81550,
      81551,
      81552,
      81553,
      81554,
      81555,
      81556,
      81557,
      81558,
      81559,
      81560,
      81561,
      81562,
      81563,
      81564,
      81565,
      81566,
      81567,
      81568,
      81569,
      81570,
      81571,
      81572,
      81573,
      81574,
      81575,
      81576,
      81577,
      81578,
      81579,
      81580,
      81581,
      81582,
      81583,
      81584,
      81585,
      81586,
      81587,
      81588,
      81589,
      81590,
      81591,
      81592,
      81593,
      81594,
      81595,
      81596,
      81597,
      81598,
      81599,
      81600,
      81601,
      81602,
      81603,
      81604,
      81605,
      81606,
      81607,
      81608,
      81609,
      81610,
      81611,
      81612,
      81613,
      81614,
      81615,
      81616,
      81617,
      81618,
      81619,
      81620,
      81621,
      81622,
      81623,
      81624,
      81625,
      81626,
      81627,
      81628,
      81629,
      81630,
      81631,
      81632,
      81633,
      81634,
      81635,
      81636,
      81637,
      81638,
      81639,
      81640,
      81641,
      81642,
      81643,
      81644,
      81645,
      81646,
      81647,
      81648,
      81649,
      81650,
      81651,
      81652,
      81653,
      81654,
      81655,
      81656,
      81657,
      81658,
      81659,
      81660,
      81661,
      81662,
      81663,
      81664,
      81665,
      81666,
      81667,
      81668,
      81669,
      81670,
      81671,
      81672,
      81673,
      81674,
      81675,
      81676,
      81677,
      81678,
      81679,
      81680,
      81681,
      81682,
      81683,
      81684,
      81685,
      81686,
      81687,
      81688,
      81689,
      81690,
      81691,
      81700,
      81701,
      81702,
      81703,
      81704,
      81705,
      81706,
      81707,
      81708,
      81709,
      81710,
      81711,
      81712,
      81713,
      81714,
      81715,
      81716,
      81717,
      81718,
      81719,
      81720,
      81721,
      81722,
      81743,
      81744,
      81745,
      81746,
      81747,
      82307,
      82309,
      82310,
      82311,
      82312,
      82313,
      82314,
      82315,
      82316,
      82317,
      82318,
      82319,
      82320,
      82321,
      82322,
      82323,
      82324,
      82325,
      82326,
      82327,
      82328,
      82329,
      82330,
      82331,
      82332,
      82333,
      82334,
      82335,
      82336,
      82337,
      82338,
      82339,
      82340,
      82341,
      82342,
      82343,
      82344,
      82345,
      82346,
      82347,
      82348,
      82349,
      82350,
      82351,
      82352,
      82353,
      82354,
      82355,
      82356,
      82357,
      82358,
      82359,
      82360,
      82361,
      82362,
      82363,
      82364,
      82365,
      82366,
      82367,
      82370,
      82377,
      82378,
      82379,
      82380,
      82381,
      82382,
      82383,
      82384,
      82385,
      82386,
      82387,
      82388,
      82389,
      82390,
      82391,
      82392,
      82393,
      82394,
      82395,
      82396,
      82397,
      82398,
      82399,
      82400,
      82401,
      82402,
      82403,
      82404,
      82405,
      82406,
      82407,
      82408,
      82409,
      82410,
      82411,
      82412,
      82413,
      82414,
      82415,
      82416,
      82417,
      82418,
      82419,
      82420,
      82421,
      82422,
      82423,
      82424,
      82425,
      82426,
      82427,
      82428,
      82429,
      82430,
      82431,
      82432,
      82433,
      82434,
      82435,
      82436,
      82437,
      82438,
      82439,
      82440,
      86692,
      86693,
      86694,
      86695,
      86696,
      86697,
      86698,
      86699,
      86700,
      86701,
      86702,
      86703,
      86704,
      86705,
      86706,
      86707,
      86708,
      86709,
      86710,
      86711,
      86712,
      86713,
      86714,
      86715,
      86716,
      86717,
      86718,
      86719,
      86720,
      86721,
      86722,
      86723,
      86724,
      86725,
      86726,
      86727,
      86728,
      86729,
      86730,
      86731,
      86732,
      86733,
      86734,
      86735,
      86736,
      86737,
      86738,
      86739,
      86740,
      86741,
      86742,
      86743,
      86744,
      86745,
      86746,
      86747,
      86748,
      86749,
      86750,
      86751,
      86752,
      86753,
      86754,
      86755,
      86756,
      86757,
      86758,
      86759,
      86760,
      86761,
      86762,
      86763,
      86764,
      86765,
      86766,
      86767,
      86768,
      86769,
      86770,
      86771,
      86772,
      86773,
      86774,
      86775,
      86776,
      86777,
      86778,
      86779,
      86780,
      86781,
      86782,
      86783,
      86784,
      86785,
      86786,
      86787,
      86788,
      86789,
      86790,
      86791,
      86792,
      86793,
      86794,
      86795,
      86796,
      86797,
      86798,
      86799,
      86800,
      86801,
      86802,
      86803,
      86804,
      86805,
      86806,
      86807,
      86808,
      86809,
      86810,
      86811,
      86812,
      86813,
      86814,
      86815,
      86816,
      86817,
      86818,
      86819,
      86820,
      86821,
      86822,
      86823,
      86824,
      86825,
      86826,
      86827,
      86828,
      86829,
      86830,
      86831,
      86832,
      86833,
      86834,
      86835,
      86836,
      86837,
      86838,
      86839,
      86840,
      86841,
      86842,
      86843,
      86844,
      86845,
      86846,
      86847,
      86848,
      86849,
      86850,
      86851,
      86852,
      86853,
      86854,
      86855,
      86856,
      86857,
      86858,
      86859,
      86860,
      86861,
      86862,
      86863,
      86864,
      86865,
      86866,
      86867,
      86868,
      86869,
      86870,
      86871,
      86872,
      86873,
      86874,
      86875,
      86876,
      86877,
      86878,
      86879,
      86880,
      86881,
      86882,
      86883,
      86884,
      86885,
      86886,
      86887,
      86888,
      86889,
      86890,
      86891,
      86892,
      86893,
      86894,
      86895,
      86896,
      86897,
      86898,
      86899,
      86900,
      86901,
      86902,
      86903,
      86904,
      86905,
      86906,
      86907,
      86908,
      86909,
      86910,
      86911,
      86912,
      86913,
      86914,
      86915,
      86916,
      86917,
      86936,
      86937,
      86938,
      86939,
      86940,
      86941,
      86942,
      86943,
      86944,
      86945,
      86946,
      86947,
      86954,
      86956,
      87080,
      87081,
      87082,
      87086,
      87087,
      87088,
      87089,
      87090,
      87091,
      87092,
      87093,
      87094,
      87095,
      87096,
      87097,
      87098,
      87099,
      87100,
      87101,
      87102,
      87103,
      87104,
      87106,
      87109,
      87110,
      87111,
      87112,
      87113,
      87114,
      87525,
      87526,
      87527,
      87570,
      87571,
      87572,
      87573,
      87574,
      87575,
      87576,
      87577,
      87578,
      87579,
      87580,
      87581,
      87582,
      87583,
      87584,
      87585,
      87586,
      87587,
      87588,
      87589,
      87590,
      87591,
      87593,
      87594,
      87595,
      87596,
      87597,
      87598,
      87599,
      87600,
      87601,
      87602,
      87603,
      87604,
      87605,
      87606,
      87607,
      87608,
      87609,
      87610,
      92213,
      92214,
      92215,
      92216,
      92217,
      92218,
      92219,
      92220,
      92221,
      92398,
      92399,
      92400,
      92401,
      92402,
      92416,
      92417,
      92418,
      92419,
      92420,
      92421,
      92422,
      92423,
      92424,
      92686,
      92687,
      92688,
      92689,
      92690,
      92691,
      92692,
      92693,
      92694,
      92873,
      92874,
      92875,
      92876,
      92877,
      92878,
      92879,
      92880,
      92881,
      92882,
      92883,
      92884,
      92885,
      92886,
      92892,
      92893,
      92894,
      92895,
      92896,
      92897,
      92898,
      92899,
      92900,
      92901,
      92902,
      92903,
      92904,
      92945,
      92946,
      92947,
      92948,
      92949,
      92950,
      92951,
      92952,
      93235,
      93236,
      93237,
      93238,
      93239,
      93240,
      93241,
      93242,
      93243,
      93244,
      93289,
      93290,
      93291,
      93292,
      93293,
      93761,
      93762,
      93763,
      93764,
      93765,
      93766,
      93767,
      93768,
      93769,
      93770,
      93771,
      93772,
      93773,
      93774,
      93775,
      93776,
      93777,
      93778,
      93779,
      93780,
      93781,
      93782,
      93783,
      93784,
      93785,
      93786,
      93787,
      93953,
      93954,
      93955,
      93956,
      93957,
      93958,
      93959,
      93960,
      93961,
      93962,
      93963,
      93964,
      93965,
      93966,
      94025,
      94026,
      94027,
      94028,
      94029,
      94030,
      94031,
      94032,
      94315,
      94316,
      94317,
      94318,
      94319,
      94320,
      94321,
      94322,
      94323,
      94324,
      94325,
      94326,
      94327,
      94328,
      94369,
      94370,
      94371,
      94372,
      94373,
      94374,
      94375,
      94376,
      94377,
      95125,
      95126,
      95127,
      95128,
      95129,
      95170,
      95171,
      95172,
      95173,
      95174,
      95175,
      95176,
      95177,
      95178,
      95179,
      95180,
      95181,
      95182,
      95183,
      95184,
      95185,
      95186,
      95187,
      95188,
      95189,
      95190,
      95191,
      95192,
      95193,
      95194,
      95195,
      95196,
      95197,
      95198,
      95199,
      95200,
      95201,
      95202,
      95203,
      95204,
      95205,
      95735,
      95736,
      95737,
      95738,
      95739,
      95740,
      95741,
      95742,
      95743,
      95744,
      95745,
      95746,
      95747,
      95748,
      95749,
      95750,
      95751,
      95752,
      95753,
      95754,
      95755,
      95756,
      95757,
      95758,
      95759,
      95760,
      95761,
      95762,
      95763,
      95764,
      95765,
      95766,
      95767,
      95768,
      95769,
      95770,
      95771,
      95772,
      95773,
      95774,
      95775,
      95785,
      95786,
      95787,
      95788,
      95789,
      95795,
      95796,
      95797,
      95798,
      95799,
      95800,
      95801,
      95802,
      95803,
      95804,
      95805,
      95806,
      95807,
      95808,
      95809,
      95810,
      95811,
      95812,
      95813,
      95814,
      95815,
      95816,
      95817,
      95818,
      95819,
      95820,
      95821,
      95822,
      95823,
      95824,
      95825,
      95826,
      95827,
      95828,
      95829,
      95830,
      95831,
      95832,
      95951,
      95952,
      95953,
      95954,
      95955,
      95956,
      95957,
      95958,
      95959,
      95960,
      95961,
      95962,
      95963,
      95964,
      95965,
      95966,
      95967,
      95968,
      95969,
      95970,
      95971,
      95972,
      95973,
      95974,
      95975,
      95976,
      96826,
      96827,
      96828,
      96829,
      96830,
      96831,
      96832,
      96833,
      96834,
      96835,
      96836,
      96837,
      96838,
      96839,
      96840,
      96841,
      96842,
      96843,
      96844,
      96845,
      96846,
      96847,
      96848,
      96849,
      96850,
      96851,
      96852,
      96853,
      96854,
      96855,
      96856,
      96857,
      96858,
      96859,
      96860,
      96861,
      96862,
      96863,
      96864,
      96865,
      96866,
      97002,
      97003,
      97004,
      97005,
      97006,
      97008,
      98081,
      98082,
      98083,
      98084,
      98085,
      98086,
      98087,
      98088,
      98089,
      98090,
      98091,
      98092,
      98093,
      98094,
      98095,
      98096,
      98097,
      98098,
      98099,
      98100,
      98101,
      98102,
      98103,
      98104,
      98105,
      98106,
      98107,
      98635,
      98636,
      98637,
      98638,
      98639,
      98640,
      98641,
      98642,
      98643,
      98644,
      98645,
      98646,
      98647,
      98648,
      98689,
      98690,
      98691,
      98692,
      98693,
      98694,
      98695,
      98696,
      98697,
      98698,
      98699,
      98700,
      98701,
      98702,
      98703,
      98704,
      98705,
      98706,
      98707,
      98708,
      98709,
      98710,
      98711,
      98713,
      98714,
      99493,
      99494,
      99495,
      99496,
      99497,
      99498,
      99499,
      99500,
      99501,
      99502,
      99503,
      99504,
      99505,
      99506,
      99507,
      99508,
      99509,
      99510,
      99511,
      99512,
      99513,
      99514,
      99515,
      99516,
      99517,
      99518,
      99519,
      99520,
      99521,
      99522,
      99523,
      99524,
      99525,
      100055,
      100056,
      100057,
      100058,
      100059,
      100060,
      100061,
      100062,
      100063,
      100064,
      100065,
      100066,
      100067,
      100068,
      100069,
      100070,
      100071,
      100072,
      100073,
      100074,
      100075,
      100076,
      100077,
      100078,
      100079,
      100080,
      100081,
      100082,
      100083,
      100084,
      100085,
      100086,
      100087,
      100088,
      100089,
      100090,
      100091,
      100092,
      100093,
      100094,
      100095,
      100110,
      100111,
      100112,
      100113,
      100114,
      100115,
      100116,
      100117,
      100118,
      100119,
      100120,
      100121,
      100122,
      100123,
      100124,
      100125,
      100126,
      100127,
      100128,
      100129,
      100130,
      100131,
      100132,
      100133,
      100134,
      100135,
      100136,
      100137,
      100138,
      100139,
      100140,
      100141,
      100142,
      100143,
      100144,
      100145,
      100146,
      100147,
      100148,
      100149,
      100270,
      100271,
      100272,
      100273,
      100274,
      100275,
      100276,
      100277,
      100278,
      100279,
      100280,
      100281,
      100282,
      100283,
      100284,
      100285,
      100286,
      100287,
      100288,
      100289,
      100290,
      100291,
      100292,
      100293,
      100294,
      100295,
      100296,
      101146,
      101147,
      101148,
      101149,
      101150,
      101151,
      101152,
      101153,
      101154,
      101155,
      101156,
      101157,
      101158,
      101159,
      101160,
      101161,
      101162,
      101163,
      101164,
      101165,
      101166,
      101167,
      101168,
      101169,
      101170,
      101171,
      101172,
      101173,
      101174,
      101175,
      101176,
      101177,
      101179,
      101182,
      101183,
      101308,
      101309,
      101310,
      101311,
      101312,
      101313,
      101314,
      101315,
      101316,
      101317,
      101318,
      101319,
      101320,
      101321,
      101322,
      101323,
      101324,
      101325,
      101326,
      101327,
      101328,
      101329,
      101330,
      101331,
      101332,
      101333,
      102728,
      102729,
      102730,
      102731,
      102732,
      102733,
      102734,
      102735,
      102736,
      102737,
      102738,
      102739,
      102740,
      102741,
      102742,
      102743,
      102744,
      102745,
      102746,
      102747,
      102748,
      102749,
      102750,
      102751,
      102752,
      102753,
      102754,
      102755,
      102756,
      102757,
      102758,
      102759,
      102760,
      102761,
      102762,
      102763,
      102764,
      102765,
      102771,
      102772,
      102773,
      102774,
      102775,
      102777,
      102778,
      102779,
      102780,
      102781,
      102782,
      102783,
      102784,
      102785,
      102786,
      102787,
      102788,
      102789,
      102790,
      102791,
      102792,
      102793,
      102798,
      103295,
      103296,
      103297,
      103298,
      103299,
      103300,
      103301,
      103302,
      103303,
      103304,
      103305,
      103306,
      103307,
      103308,
      103309,
      103310,
      103311,
      103312,
      103313,
      103314,
      103315,
      103316,
      103317,
      103318,
      103319,
      103320,
      103321,
      103322,
      103323,
      103324,
      103325,
      103326,
      103327,
      103328,
      103329,
      103330,
      103331,
      103332,
      103333,
      103334,
      103335,
      103367,
      103368,
      103369,
      103370,
      103371,
      103372,
      103373,
      103374,
      103375,
      103376,
      103377,
      103378,
      103379,
      103380,
      103381,
      103382,
      103383,
      103384,
      103385,
      103386,
      103387,
      103388,
      103389,
      103507,
      103510,
      103516,
      103521,
      103522,
      103523,
      103524,
      103525,
      103526,
      103527,
      103528,
      103529,
      103530,
      103531,
      103532,
      103533,
      103534,
      103535,
      103536,
      104386,
      104387,
      104388,
      104389,
      104390,
      104391,
      104392,
      104393,
      104394,
      104395,
      104396,
      104397,
      104398,
      104399,
      104400,
      104401,
      104402,
      104403,
      104404,
      104405,
      104406,
      104407,
      104408,
      104409,
      104410,
      104411,
      104412,
      104413,
      104414,
      104415,
      104416,
      104417,
      104418,
      104419,
      104420,
      104421,
      104422,
      104423,
      104424,
      104425,
      104426,
      104548,
      104549,
      104550,
      104551,
      104552,
      104553,
      104554,
      104555,
      104556,
      104557,
      104558,
      104559,
      104560,
      104561,
      104562,
      104563,
      104564,
      104565,
      104566,
      104567,
      104568,
      104569,
      104570,
      104571,
      104572,
      104573,
      104574,
      104575,
      104576,
      104577,
      104578,
      104579,
      106816,
      106817,
      106818,
      106819,
      106820,
      106821,
      106822,
      106956,
      106957,
      106958,
      106959,
      106960,
      106961,
      106962,
      106963,
      106964,
      106965,
      106966,
      106967,
      106968,
      106969,
      106970,
      106971,
      106972,
      106973,
      106974,
      106975,
      106976,
      106977,
      106978,
      106979,
      106980,
      106981,
      106982,
      106983,
      106984,
      106985,
      106986,
      106987,
      106988,
      106989,
      106990,
      106991,
      106992,
      106993,
      106994,
      106995,
      106996,
      106997,
      106998,
      106999,
      107000,
      107001,
      107002,
      107003,
      107004,
      107005,
      107006,
      107007,
      107008,
      107009,
      107010,
      107011,
      107012,
      107013,
      107014,
      107015,
      107016,
      107017,
      107018,
      107019,
      107020,
      107021,
      107022,
      107023,
      107024,
      107025,
      107026,
      107027,
      107028,
      107029,
      107030,
      107031,
      107032,
      107033,
      107034,
      107035,
      107036,
      107037,
      107038,
      107039,
      107040,
      107041,
      107042,
      107043,
      107044,
      107045,
      107046,
      107047,
      107048,
      107049,
      107050,
      107051,
      107052,
      107053,
      107054,
      107055,
      107056,
      107057,
      107058,
      108641,
      108642,
      108643,
      108644,
      108645,
      108646,
      108647,
      108648,
      108649,
      108650,
      108651,
      108652,
      108653,
      108654,
      108655,
      108656,
      108657,
      108658,
      108659,
      108660,
      108661,
      108662,
      108663,
      108664,
      108665,
      108666,
      108667,
      108668,
      108669,
      108670,
      108671,
      108672,
      108673,
      108674,
      108675,
      108676,
      108677,
      108678,
      108679,
      108680,
      108681,
      108682,
      108683,
      108684,
      108685,
      108686,
      108687,
      108688,
      108689,
      108690,
      108691,
      108692,
      108693,
      108694,
      108695,
      108696,
      108697,
      108698,
      108699,
      108700,
      108701,
      108702,
      108703,
      108704,
      108705,
      108706,
      108707,
      108708,
      108709,
      108710,
      108711,
      108712,
      108713,
      108714,
      108715,
      108716,
      108717,
      108718,
      108719,
      108720,
      108721,
      108722,
      108723,
      108724,
      108725,
      108726,
      108727,
      108728,
      108729,
      108730,
      108731,
      108732,
      108733,
      108734,
      108735,
      108736,
      108737,
      108738,
      108739,
      108740,
      108741,
      108742,
      108743,
      108744,
      108745,
      108746,
      108747,
      108748,
      108749,
      108750,
      108751,
      108752,
      108753,
      108754,
      108755,
      108756,
      108757,
      108758,
      108759,
      108760,
      108761,
      108762,
      108789,
      108790,
      108791,
      108792,
      108793,
      108794,
      108795,
      108796,
      108797,
      108798,
      108799,
      108800,
      108801,
      108802,
      108803,
      108817,
      108818,
      108819,
      108820,
      108821,
      108822,
      108823,
      108824,
      108825,
      108826,
      108827,
      108828,
      108829,
      108830,
      108831,
      108832,
      108833,
      108834,
      108835,
      108836,
      108837,
      108838,
      108839,
      108840,
      108841,
      108842,
      108843,
      108844,
      108845,
      108846,
      108847,
      108848,
      108849,
      108850,
      108851,
      108852,
      108853,
      108854,
      108855,
      108856,
      108857,
      108858,
      108859,
      108860,
      108861,
      108862,
      108863,
      108864,
      108865,
      108866,
      108867,
      108868,
      108869,
      108870,
      108871,
      108872,
      108873,
      108874,
      108875,
      108876,
      108877,
      108878,
      108879,
      108880,
      108881,
      108882,
      108883,
      108884,
      108885,
      108886,
      108887,
      108888,
      108889,
      108890,
      108891,
      108892,
      108893,
      108894,
      108895,
      108896,
      108897,
      108898,
      108899,
      108900,
      108901,
      108902,
      108903,
      108904,
      108905,
      108906,
      108907,
      108908,
      108909,
      108910,
      108911,
      108912,
      108913,
      108914,
      108915,
      108916,
      108917,
      108918,
      108919,
      108925,
      108926,
      108927,
      108928,
      108929,
      108930,
      108931,
      108932,
      108933,
      108934,
      108935,
      108936,
      108937,
      108938,
      109289,
      109290,
      109291,
      109292,
      109293,
      109294,
      109295,
      109296,
      109297,
      109298,
      109299,
      109300,
      109301,
      109302,
      109303,
      109304,
      109305,
      109306,
      109307,
      109308,
      109309,
      109310,
      109311,
      109312,
      109313,
      109314,
      109315,
      109316,
      109317,
      109318,
      109319,
      109320,
      109321,
      109322,
      109323,
      109324,
      109325,
      109326,
      109327,
      109328,
      109329,
      109330,
      109331,
      109332,
      109333,
      109334,
      109335,
      109336,
      109337,
      109338,
      109339,
      109340,
      109341,
      109342,
      109343,
      109344,
      109345,
      109346,
      109347,
      109348,
      109349,
      109350,
      109351,
      109352,
      109353,
      109354,
      109355,
      109356,
      109357,
      109358,
      109359,
      109360,
      109361,
      109362,
      109363,
      109364,
      109365,
      109366,
      109367,
      109368,
      111919,
      111920,
      111921,
      111922,
      111923,
      111924,
      111925,
      111926,
      111927,
      111928,
      111929,
      111930,
      111931,
      111932,
      111933,
      111934,
      111935,
      111936,
      111937,
      111938,
      111939,
      111940,
      111941,
      111942,
      111943,
      111944,
      111945,
      111946,
      111947,
      111948,
      111949,
      111950,
      111951,
      111952,
      111953,
      111954,
      111955,
      111956,
      111957,
      111958,
      111959,
      111960,
      111961,
      111962,
      111963,
      111964,
      111965,
      111966,
      111967,
      111968,
      111969,
      111970,
      111971,
      111972,
      111973,
      111974,
      111975,
      111976,
      111977,
      111978,
      111979,
      111980,
      111981,
      111982,
      111983,
      111984,
      111985,
      111986,
      111987,
      111988,
      111989,
      111990,
      111991,
      111992,
      111993,
      111994,
      111995,
      111996,
      111997,
      111998,
      111999,
      112000,
      112001,
      112002,
      112003,
      112004,
      112005,
      112006,
      112007,
      112008,
      112009,
      112010,
      112011,
      112012,
      112013,
      112014,
      112015,
      112016,
      112017,
      112018,
      112019,
      112020,
      112021,
      112022,
      112023,
      112024,
      112025,
      112026,
      112027,
      112028,
      112029,
      112030,
      112031,
      112032,
      112033,
      112034,
      112035,
      112036,
      112037,
      112038,
      112039,
      112040,
      112041,
      112042,
      112043,
      112044,
      112045,
      112046,
      112047,
      112048,
      112049,
      112050,
      112051,
      112052,
      112053,
      112054,
      112068,
      112069,
      112070,
      112071,
      112072,
      112155,
      112156,
      112157,
      112158,
      112159,
      112160,
      112161,
      112162,
      112163,
      112164,
      112165,
      112166,
      112419,
      112420,
      112446,
      112447,
      112448,
      112449,
      112450,
      112451,
      112452,
      112453,
      112454,
      112455,
      112456,
      112457,
      112458,
      112459,
      112460,
      112461,
      112462,
      112463,
      112464,
      112465,
      112466,
      112467,
      112468,
      112469,
      115325,
      115326,
      115327,
      115328,
      115329,
      115330,
      115331,
      115332,
      115333,
      115334,
      115335,
      115336,
      115337,
      115338,
      115339,
      115340,
      115341,
      115342,
      115343,
      115344,
      115345,
      115756,
      115757,
      115758,
      115759,
      115760,
      115761,
      115762,
      115763,
      115764,
      115765,
      115766,
      115798,
      115799,
      115800,
      115801,
      115802,
      115803,
      115804,
      115805,
      115806,
      115807,
      115808,
      115809,
      115810,
      115811,
      115812,
      115813,
      115814,
      115815,
      115816,
      115817,
      115818,
      116426,
      116427,
      116428,
      116429,
      116430,
      116431,
      116432,
      116433,
      116434,
      116435,
      116436,
      116437,
      116438,
      116439,
      116440,
      116441,
      116442,
      116443,
      116444,
      116445,
      116446,
      116447,
      116448,
      116861,
      116862,
      116863,
      116864,
      116865,
      116866,
      116867,
      116868,
      116869,
      116870,
      116871,
      116872,
      116873,
      116874,
      116875,
      116876,
      116877,
      116878,
      116879,
      116880,
      116881,
      116882,
      116883,
      116884,
      116885,
      116886,
      116887,
      116888,
      116889,
      116890,
      116891,
      116892,
      116904,
      116905,
      116906,
      116907,
      116908,
      116909,
      116910,
      116911,
      116912,
      116913,
      116914,
      116915,
      116916,
      116917,
      116918,
      116919,
      116920,
      116921,
      116922,
      116923,
      116924,
      116925,
      116926,
      116927,
      116928,
      116929,
      116930,
      116931,
      116932,
      116933,
      116934,
      117029,
      117030,
      117031,
      117032,
      117033,
      117034,
      117035,
      117036,
      117037,
      117038,
      117039,
      117040,
      117041,
      117042,
      117043,
      117044,
      117045,
      117046,
      117047,
      117048,
      117709,
      117710,
      117711,
      117712,
      117713,
      117714,
      117715,
      117716,
      117717,
      117718,
      117719,
      117720,
      117721,
      117722,
      117723,
      117724,
      117725,
      117726,
      117727,
      117728,
      117729,
      117730,
      117731,
      117732,
      117733,
      117734,
      117835,
      117836,
      117837,
      117838,
      117839,
      117840,
      117841,
      117842,
      117843,
      117844,
      117845,
      117847,
      117848,
      117849,
      117850,
      117852,
      117853,
      117854,
      117855,
      117856,
      118937,
      118938,
      118939,
      118940,
      118941,
      118942,
      118943,
      118944,
      118945,
      118946,
      118947,
      118948,
      118949,
      118950,
      118951,
      118952,
      118953,
      118954,
      118955,
      118956,
      118957,
      118958,
      118959,
      118960,
      118961,
      118962,
      118963,
      118964,
      118965,
      118966,
      118967,
      118968,
      118969,
      118970,
      118971,
      118972,
      118973,
      118974,
      118975,
      118976,
      118977,
      118978,
      118979,
      118980,
      118981,
      118982,
      118983,
      118984,
      118985,
      118986,
      118987,
      118988,
      118989,
      118990,
      118991,
      118992,
      118993,
      118994,
      118995,
      118996,
      118997,
      118998,
      118999,
      119381,
      119382,
      119383,
      119384,
      119385,
      119386,
      119387,
      119388,
      119389,
      119390,
      119391,
      119392,
      119393,
      119394,
      119395,
      119396,
      119397,
      119398,
      119399,
      119400,
      119401,
      119402,
      119403,
      119404,
      119405,
      119406,
      119407,
      119408,
      119409,
      119410,
      119411,
      119412,
      119442,
      119443,
      119444,
      119445,
      119446,
      119447,
      119448,
      119553,
      119554,
      119555,
      119556,
      119557,
      119558,
      119559,
      119560,
      119561,
      119562,
      119563,
      119564,
      119565,
      119566,
      119567,
      119568,
      120229,
      120230,
      120231,
      120232,
      120233,
      120234,
      120235,
      120236,
      120237,
      120238,
      120239,
      120240,
      120241,
      120242,
      120243,
      120244,
      120245,
      120246,
      120247,
      120248,
      120249,
      120250,
      120251,
      120252,
      120253,
      120254,
      120255,
      120256,
      120257,
      120258,
      120259,
      120260,
      120355,
      120356,
      120357,
      120358,
      120359,
      120360,
      120361,
      120362,
      120363,
      120364,
      120365,
      120366,
      120367,
      120368,
      120369,
      120370,
      120371,
      120372,
      120373,
      120374,
      120375,
      120376,
      120377,
      120378,
      120379,
      120380,
      122119,
      122120,
      122121,
      122122,
      122123,
      122124,
      122125,
      122126,
      122127,
      122224,
      122225,
      122226,
      122227,
      122228,
      122229,
      122230,
      122231,
      122232,
      122233,
      122234,
      122235,
      122236,
      122237,
      122238,
      122239,
      122240,
      122241,
      122242,
      122243,
      122244,
      122245,
      122246,
      122247,
      122248,
      122249,
      122250,
      122251,
      122252,
      122253,
      122254,
      122255,
      122256,
      122257,
      122258,
      122259,
      122260,
      122261,
      122262,
      122263,
      122264,
      122265,
      122266,
      122267,
      122268,
      122269,
      122270,
      122271,
      122272,
      122273,
      122274,
      122275,
      122276,
      122277,
      122278,
      122279,
      122280,
      122281,
      122282,
      122283,
      122284,
      122285,
      122286,
      122287,
      122288,
      122289,
      122290,
      122291,
      122292,
      122293,
      122294,
      122295,
      122296,
      122297,
      122298,
      122299,
      122300,
      122301,
      122302,
      122303,
      122304,
      122305,
      122306,
      122307,
      123539,
      123540,
      123541,
      123542,
      123543,
      123544,
      123545,
      123546,
      123547,
      123548,
      123549,
      123550,
      123551,
      123552,
      123553,
      123554,
      123555,
      123556,
      123557,
      123558,
      123559,
      123560,
      123561,
      123562,
      123563,
      123564,
      123565,
      123566,
      123567,
      123568,
      123569,
      123570,
      123571,
      123572,
      123573,
      123574,
      123575,
      123576,
      123577,
      123578,
      123579,
      123580,
      123581,
      123582,
      123583,
      123584,
      123585,
      123586,
      123587,
      123588,
      123589,
      123590,
      123591,
      123592,
      123593,
      123594,
      123595,
      123596,
      123597,
      123598,
      123599,
      123600,
      123601,
      123602,
      123603,
      123604,
      123605,
      123606,
      123607,
      123608,
      123609,
      123610,
      123611,
      123612,
      123613,
      123614,
      123615,
      123616,
      123617,
      123618,
      123619,
      123620,
      123621,
      123622,
      123623,
      123624,
      123625,
      123626,
      123627,
      123628,
      123629,
      123630,
      123631,
      123632,
      123633,
      123655,
      123656,
      123657,
      123658,
      123659,
      123660,
      123661,
      123662,
      123663,
      123664,
      123665,
      123677,
      123678,
      123679,
      123680,
      123681,
      123682,
      123683,
      123684,
      123685,
      123686,
      123687,
      123688,
      123689,
      123690,
      123691,
      123692,
      123693,
      123694,
      123695,
      123696,
      123697,
      123698,
      123699,
      123700,
      123701,
      123702,
      123703,
      123704,
      123705,
      123706,
      123707,
      123708,
      123709,
      123710,
      123711,
      123712,
      123713,
      123714,
      123715,
      123716,
      123717,
      123718,
      123719,
      123720,
      123721,
      123722,
      123723,
      123724,
      123725,
      123726,
      123727,
      123728,
      123729,
      123730,
      123731,
      123732,
      123733,
      123734,
      123735,
      123736,
      123737,
      123738,
      123739,
      123740,
      123741,
      123742,
      123743,
      123744,
      123745,
      123746,
      123747,
      123748,
      123749,
      123750,
      123751,
      123752,
      123753,
      123754,
      123755,
      123756,
      123757,
      123760,
      123761,
      123762,
      123763,
      123764,
      123765,
      123766,
      123767,
      123768,
      123769,
      124043,
      124044,
      124045,
      124046,
      124047,
      124048,
      124049,
      124050,
      124051,
      124052,
      124053,
      124054,
      124055,
      124056,
      124057,
      124058,
      124059,
      124060,
      124061,
      124062,
      124063,
      124064,
      124065,
      124066,
      124067,
      124068,
      124069,
      124070,
      124071,
      124072,
      124073,
      124074,
      124075,
      124076,
      124077,
      124078,
      124079,
      124080,
      124081,
      124082,
      124083,
      124084,
      124085,
      124086,
      124087,
      124088,
      124089,
      124090,
      124091,
      124092,
      124093,
      124094,
      124095,
      124096,
      124097,
      124098,
      124099,
      124100,
      124101,
      124102,
      124103,
      124104,
      126088,
      126089,
      126090,
      126091,
      126092,
      126093,
      126094,
      126095,
      126096,
      126097,
      126098,
      126099,
      126100,
      126101,
      126102,
      126103,
      126104,
      126105,
      126106,
      126107,
      126108,
      126109,
      126110,
      126111,
      126112,
      126113,
      126114,
      126115,
      126116,
      126117,
      126118,
      126119,
      126120,
      126121,
      126122,
      126123,
      126124,
      126125,
      126126,
      126127,
      126128,
      126129,
      126130,
      126131,
      126132,
      126133,
      126134,
      126135,
      126136,
      126137,
      126138,
      126139,
      126140,
      126141,
      126142,
      126143,
      126144,
      126145,
      126146,
      126147,
      126148,
      126149,
      126150,
      126151,
      126152,
      126153,
      126154,
      126155,
      126156,
      126157,
      126158,
      126159,
      126160,
      126161,
      126162,
      126163,
      126164,
      126165,
      126166,
      126167,
      126168,
      126169,
      126170,
      126171,
      126172,
      126173,
      126174,
      126175,
      126176,
      126177,
      126178,
      126179,
      126180,
      126181,
      126182,
      126184,
      126278,
      126498,
      126499,
      126500,
      126501,
      126502,
      126503,
      126504,
      126505,
      126506,
      126507,
      126508,
      126509,
      126510,
      126511,
      126512,
      126513,
      126514,
      126515,
      126516,
      128981,
      128982,
      128983,
      128984,
      128985,
      128986,
      128987,
      128988,
      128989,
      128990,
      128991,
      128992,
      128993,
      128994,
      128995,
      128996,
      128997,
      128998,
      128999,
      129000,
      129001,
      129002,
      129003,
      129004,
      129005,
      129006,
      129007,
      129008,
      129009,
      129010,
      129011,
      129012,
      129013,
      129014,
      129015,
      129016,
      129017,
      129018,
      129019,
      129020,
      129021,
      129022,
      129023,
      129024,
      129025,
      129026,
      129027,
      129028,
      129029,
      129030,
      129031,
      129032,
      129033,
      129034,
      129035,
      129036,
      129037,
      129383,
      129384,
      129385,
      129386,
      129387,
      129388,
      129389,
      129390,
      129391,
      129392,
      129393,
      129400,
      129401,
      129402,
      129403,
      129404,
      129405,
      129407,
      129408,
      129409,
      129410,
      129411,
      129551,
      129552,
      130150,
      130151,
      130152,
      130153,
      130154,
      130155,
      130156,
      130157,
      130158,
      130159,
      130160,
      130161,
      130162,
      130163,
      130164,
      130165,
      130166,
      130167,
      130168,
      130169,
      130170,
      130171,
      130172,
      130173,
      130174,
      130175,
      130176,
      130177,
      130178,
      130264,
      130265,
      130266,
      130267,
      130268,
      130269,
      130270,
      130271,
      130272,
      130273,
      130274,
      130275,
      130276,
      130277,
      130278,
      130279,
      130280,
      130281,
      130282,
      130283,
      130284,
      130285,
      130286,
      130287,
      130288,
      130289,
      130290,
      130291,
      130297,
      130303,
      130304,
      130305,
      130306,
      130307,
      130308,
      131860,
      131861,
      131862,
      131964,
      131965,
      131966,
      131967,
      131968,
      131969,
      131970,
      131971,
      131972,
      131973,
      131974,
      131975,
      131976,
      131977,
      131978,
      131979,
      131980,
      131981,
      131982,
      131983,
      131984,
      131985,
      131986,
      131987,
      131988,
      131989,
      131990,
      131991,
      131992,
      131993,
      131994,
      131995,
      131996,
      131997,
      131998,
      131999,
      132000,
      132001,
      132002,
      132003,
      132004,
      132005,
      132006,
      132007,
      132008,
      132009,
      132010,
      132011,
      132012,
      132013,
      132014,
      132015,
      132016,
      132017,
      132018,
      132019,
      132020,
      132021,
      132022,
      132023,
      132024,
      132025,
      132026,
      132027,
      132028,
      132029,
      132030,
      133145,
      133146,
      133147,
      133148,
      133149,
      133150,
      133151,
      133152,
      133153,
      133154,
      133155,
      133156,
      133157,
      133158,
      133159,
      133160,
      133161,
      133162,
      133163,
      133164,
      133165,
      133166,
      133167,
      133168,
      133169,
      133170,
      133171,
      133172,
      133173,
      133174,
      133175,
      133176,
      133177,
      133178,
      133179,
      133180,
      133181,
      133182,
      133183,
      133184,
      133185,
      133186,
      133187,
      133188,
      133189,
      133190,
      133191,
      133192,
      133193,
      133194,
      133195,
      133196,
      133197,
      133198,
      133199,
      133200,
      133201,
      133202,
      133203,
      133204,
      133205,
      133206,
      133207,
      133208,
      133209,
      133210,
      133211,
      133212,
      133213,
      133214,
      133215,
      133216,
      133217,
      133218,
      133219,
      133220,
      133221,
      133222,
      133223,
      133224,
      133225,
      133226,
      133227,
      133228,
      133229,
      133230,
      133260,
      133261,
      133262,
      133263,
      133264,
      133265,
      133266,
      133267,
      133268,
      133269,
      133270,
      133271,
      133272,
      133273,
      133274,
      133275,
      133276,
      133277,
      133278,
      133279,
      133280,
      133281,
      133282,
      133283,
      133284,
      133285,
      133286,
      133287,
      133288,
      133289,
      133290,
      133291,
      133292,
      133293,
      133294,
      133295,
      133296,
      133297,
      133298,
      133299,
      133300,
      133301,
      133302,
      133303,
      133304,
      133305,
      133306,
      133307,
      133308,
      133309,
      133310,
      133311,
      133312,
      133313,
      133314,
      133315,
      133316,
      133317,
      133318,
      133319,
      133320,
      133321,
      133322,
      133323,
      133324,
      133325,
      133326,
      133327,
      133328,
      133329,
      133330,
      133331,
      133332,
      133333,
      133334,
      133335,
      133336,
      133337,
      133338,
      133339,
      133340,
      133341,
      133342,
      133343,
      133344,
      133600,
      133601,
      133602,
      133603,
      133604,
      133605,
      133606,
      133607,
      133608,
      133609,
      133610,
      133611,
      133612,
      133613,
      133614,
      133615,
      133616,
      133617,
      133618,
      133619,
      133620,
      133621,
      133622,
      133623,
      133624,
      133625,
      133626,
      133627,
      133628,
      133629,
      133630,
      133631,
      133632,
      133633,
      133634,
      133635,
      133636,
      133637,
      133638,
      133639,
      133640,
      133641,
      133642,
      133643,
      133644,
      133645,
      133646,
      133647,
      133648,
      133649,
      133650,
      133651,
      133652,
      133653,
      133654,
      133655,
      133656,
      135451,
      135452,
      135453,
      135454,
      135455,
      135456,
      135457,
      135458,
      135459,
      135460,
      135461,
      135462,
      135463,
      135464,
      135465,
      135466,
      135467,
      135468,
      135469,
      135470,
      135471,
      135472,
      135473,
      135474,
      135475,
      135476,
      135477,
      135478,
      135479,
      135480,
      135481,
      135482,
      135483,
      135484,
      135485,
      135486,
      135487,
      135488,
      135489,
      135490,
      135491,
      135492,
      135493,
      135494,
      135495,
      135496,
      135497,
      135498,
      135499,
      135500,
      135501,
      135502,
      135503,
      135504,
      135505,
      135506,
      135507,
      135508,
      135509,
      135510,
      135511,
      135512,
      135513,
      135514,
      135515,
      135516,
      135517,
      135518,
      135519,
      135520,
      135521,
      135522,
      135523,
      135524,
      135525,
      135526,
      135527,
      135528,
      135529,
      135530,
      135531,
      135532,
      135533,
      135534,
      135535,
      135793,
      135794,
      135795,
      135796,
      135797,
      135798,
      135799,
      135800,
      135801,
      135802,
      135803,
      135804,
      135805,
      135806,
      135807,
      135808,
      135809,
      135810,
      135811,
      135812,
      135813,
      135814,
      135815,
      135816,
      135817,
      135818,
      135822,
      135823,
      135824,
      135825,
      135826,
      135827,
      135828,
      135829,
      135830,
      135831,
      135832,
      135833,
      135834,
      135835,
      135836,
      135837,
      135838,
      135839,
      135840,
      135841,
      135842,
      135843,
      135844,
      135845,
      135846,
      135847,
      138752,
      138753,
      138754,
      138755,
      138756,
      138757,
      138758,
      138759,
      138760,
      138761,
      138762,
      138763,
      138764,
      138765,
      138766,
      138767,
      138768,
      138769,
      138770,
      138771,
      138772,
      138773,
      138774,
      138775,
      138776,
      138777,
      138778,
      138779,
      138780,
      138781,
      138782,
      138783,
      138784,
      138785,
      138786,
      138787,
      138788,
      138789,
      138790,
      138791,
      138792,
      138793,
      138794,
      138795,
      138796,
      138797,
      138798,
      138799,
      138800,
      138801,
      138802,
      138803,
      138804,
      138805,
      138806,
      138807,
      138808,
      138809,
      138810,
      138811,
      138812,
      138813,
      138814,
      138815,
      138816,
      138817,
      138818,
      138819,
      138820,
      138821,
      138822,
      138823,
      138824,
      138825,
      138826,
      138827,
      138828,
      138829,
      138830,
      138831,
      138843,
      138844,
      138846,
      138861,
      138862,
      138863,
      138864,
      138865,
      138866,
      138867,
      138868,
      138869,
      138870,
      138871,
      138872,
      138873,
      138874,
      138875,
      138876,
      138877,
      138878,
      138879,
      138880,
      138881,
      138882,
      138883,
      138884,
      138885,
      139907,
      139908,
      139909,
      139910,
      139911,
      139912,
      139913,
      139914,
      139915,
      139916,
      139917,
      139918,
      139919,
      139920,
      139921,
      139922,
      139923,
      139924,
      139925,
      139926,
      139927,
      139928,
      139929,
      139930,
      139931,
      139932,
      139933,
      139934,
      139935,
      139936,
      139937,
      139938,
      139939,
      139940,
      139941,
      139942,
      139943,
      139944,
      139945,
      139946,
      139947,
      139948,
      139949,
      139950,
      139951,
      139952,
      139953,
      139954,
      139955,
      139956,
      139957,
      139958,
      139959,
      139960,
      139961,
      139962,
      139963,
      139964,
      139965,
      139966,
      139967,
      139968,
      139969,
      139970,
      139971,
      139972,
      139973,
      139974,
      139975,
      139976,
      139977,
      139978,
      139979,
      139980,
      139981,
      139982,
      139983,
      139984,
      139985,
      139986,
      139987,
      139988,
      139989,
      140046,
      140047,
      140048,
      140050,
      140051,
      140052,
      140053,
      140054,
      140057,
      140058,
      140059,
      140060,
      140061,
      140062,
      140063,
      140064,
      140065,
      140066,
      140067,
      140068,
      140069,
      140070,
      140071,
      140072,
      140073,
      140074,
      140075,
      140076,
      140077,
      140078,
      140079,
      140080,
      140081,
      140082,
      140083,
      140084,
      140085,
      140086,
      140087,
      140088,
      140089,
      140090,
      140091,
      140092,
      140093,
      140094,
      140095,
      140096,
      140097,
      140098,
      140326,
      140327,
      140328,
      140329,
      140336,
      140337,
      140338,
      140339,
      140340,
      140341,
      140342,
      140343,
      140344,
      140345,
      140346,
      140347,
      140368,
      140369,
      140370,
      140371,
      140372,
      140373,
      140374,
      140375,
      140376,
      140377,
      140378,
      140379,
      140380,
      140381,
      140382,
      140383,
      140384,
      140385,
      140386,
      140387,
      140388,
      140389,
      140390,
      140391,
      140392,
      140393,
      140394,
      140395,
      140396,
      140397,
      140398,
      140399,
      140400,
      142132,
      142133,
      142134,
      142135,
      142136,
      142137,
      142138,
      142139,
      142140,
      142141,
      142142,
      142143,
      142144,
      142145,
      142146,
      142147,
      142148,
      142149,
      142150,
      142151,
      142152,
      142153,
      142154,
      142155,
      142156,
      142157,
      142158,
      142159,
      142160,
      142161,
      142162,
      142163,
      142164,
      142165,
      142166,
      142167,
      142168,
      142169,
      142170,
      142171,
      142172,
      142173,
      142174,
      142175,
      142176,
      142177,
      142178,
      142179,
      142180,
      142181,
      142182,
      142183,
      142184,
      142185,
      142186,
      142187,
      142188,
      142189,
      142190,
      142191,
      142192,
      142193,
      142194,
      142195,
      142196,
      142197,
      142198,
      142199,
      142200,
      142201,
      142202,
      142203,
      142204,
      142205,
      142206,
      142207,
      142208,
      142209,
      142210,
      142211,
      142212,
      142213,
      142462,
      142463,
      142464,
      142465,
      142466,
      142467,
      142468,
      142469,
      142470,
      142471,
      142472,
      142473,
      142474,
      142475,
      142476,
      142477,
      142478,
      142479,
      142480,
      142481,
      142482,
      142483,
      142484,
      142485,
      142486,
      142487,
      142488,
      142489,
      142490,
      142491,
      142492,
      142493,
      142494,
      142495,
      142496,
      142497,
      142498,
      142499,
      142500,
      142501,
      142502,
      142503,
      142504,
      142505,
      142506,
      142507,
      142508,
      142509,
      142510,
      142511,
      142512,
      142513,
      142514,
      142515,
      142516,
      142517,
      142518,
      142519,
      142520,
      142521,
      142522,
      142523,
      142524,
      142525,
      142526,
      142527,
      142528,
      142529,
      142532,
      147049,
      147050,
      147051,
      147052,
      147053,
      147054,
      147055,
      147056,
      147057,
      147058,
      147059,
      147060,
      147061,
      147062,
      147063,
      147064,
      147065,
      147066,
      147067,
      147078,
      147079,
      147080,
      147331,
      147334,
      147335,
      147343,
      147344,
      147345,
      147346,
      147347,
      147348,
      147349,
      147350,
      147351,
      147352,
      147353,
      147354,
      147355,
      147356,
      147357,
      147358,
      147359,
      147360,
      147361,
      147362,
      147363,
      147364,
      147365,
      147366,
      147367,
      147368,
      147369,
      147370,
      147371,
      147372,
      147373,
      147374,
      147375,
      147377,
      147378,
      147379,
      147380,
      147381,
      147382,
      147383,
      147384,
      147385,
      147386,
      147387,
      147388,
      147389,
      147390,
      147391,
      147392,
      147393,
      147394,
      147395,
      147396,
      147397,
      147398,
      147399,
      147400,
      147401,
      147402,
      147403,
      147404,
      147405,
      147406,
      147407,
      147408,
      147409,
      147410,
      147411,
      147412,
      147413,
      147414,
      147415,
      147416,
      147417,
      147418,
      147419,
      147420,
      147421,
      147422,
      147423,
      147424,
      147425,
      147426,
      147427,
      147428,
      147429,
      147430,
      147431,
      147432,
      147433,
      147434,
      147435,
      147436,
      147437,
      147438,
      147439,
      147440,
      147441,
      147442,
      147443,
      147444,
      147445,
      147446,
      147447,
      147448,
      147449,
      147450,
      147451,
      147452,
      147453,
      147454,
      147455,
      147456,
      147457,
      147458,
      147459,
      147460,
      147461,
      147462,
      147463,
      147464,
      147465,
      147466,
      147467,
      147468,
      147469,
      147470,
      147471,
      147472,
      147473,
      147474,
      147475,
      147476,
      147477,
      147478,
      147479,
      147480,
      147481,
      147482,
      147483,
      147484,
      147485,
      147486,
      147487,
      147488,
      147489,
      147490,
      147491,
      147492,
      147493,
      147494,
      147495,
      147496,
      147497,
      147498,
      147499,
      147500,
      147501,
      147502,
      147503,
      147504,
      147505,
      147506,
      147507,
      147508,
      147509,
      147510,
      147511,
      147512,
      147513,
      147514,
      147515,
      147516,
      147517,
      147518,
      147519,
      147520,
      147521,
      147522,
      147523,
      147524,
      147525,
      147526,
      147527,
      147528,
      147529,
      147530,
      147531,
      147532,
      147533,
      147534,
      147535,
      147536,
      147537,
      150713,
      150714,
      150715,
      150716,
      150717,
      150718,
      150719,
      150720,
      150721,
      150722,
      150723,
      150724,
      150725,
      150726,
      150727,
      150728,
      150729,
      150730,
      150731,
      150732,
      150733,
      150734,
      150735,
      150736,
      150737,
      150738,
      150739,
      150740,
      150741,
      150742,
      150743,
      150744,
      150745,
      150746,
      150747,
      150748,
      150749,
      150750,
      150751,
      150752,
      150753,
      150754,
      150755,
      150756,
      150757,
      150758,
      150759,
      150760,
      150761,
      150762,
      150763,
      150764,
      150765,
      150766,
      150767,
      150768,
      150769,
      150770,
      150771,
      150772,
      150773,
      150774,
      150775,
      150776,
      150777,
      150778,
      150779,
      150780,
      150781,
      150782,
      150783,
      150784,
      150785,
      150786,
      150787,
      150788,
      150789,
      150790,
      150791,
      150792,
      150793,
      150794,
      150795,
      150796,
      150797,
      150798,
      150799,
      150800,
      150801,
      150802,
      150803,
      150804,
      150805,
      150806,
      150807,
      150808,
      150809,
      150810,
      150811,
      150812,
      150813,
      150814,
      150815,
      150816,
      150817,
      150818,
      150819,
      150820,
      150821,
      150822,
      150823,
      150824,
      150825,
      150826,
      150827,
      150828,
      150829,
      150830,
      150831,
      150832,
      150833,
      150834,
      150835,
      150836,
      150837,
      150838,
      150839,
      150840,
      150841,
      150842,
      150843,
      150844,
      150845,
      150846,
      150847,
      150848,
      150849,
      150850,
      150851,
      150852,
      150853,
      150854,
      150855,
      150856,
      150857,
      150858,
      150859,
      150860,
      150861,
      150862,
      150863,
      150864,
      150865,
      150866,
      150867,
      150868,
      150869,
      150870,
      150871,
      150872,
      150873,
      150874,
      150875,
      150876,
      150877,
      150878,
      150879,
      150880,
      150881,
      150882,
      150883,
      150884,
      150885,
      150886,
      150887,
      150888,
      150889,
      150890,
      150891,
      150892,
      150893,
      150894,
      150895,
      150896,
      150897,
      150898,
      150899,
      150900,
      150901,
      150902,
      150903,
      150904,
      150905,
      150906,
      150907,
      150908,
      150909,
      150910,
      150911,
      150912,
      150913,
      150914,
      150915,
      150916,
      150917,
      150918,
      150919,
      150920,
      150921,
      150922,
      150923,
      150924,
      150925,
      150926,
      150927,
      150928,
      150929,
      150930,
      150931,
      150932,
      150933,
      150934,
      150935,
      150936,
      150937,
      150938,
      150939,
      150940,
      150941,
      150942,
      150943,
      150944,
      150945,
      150946,
      150947,
      150948,
      150949,
      150950,
      150951,
      150952,
      150953,
      150954,
      150955,
      150956,
      150957,
      150983,
      150984,
      151010,
      151011,
      151012,
      151013,
      151014,
      151015,
      151016,
      151017,
      151018,
      151019,
      151020,
      151021,
      151022,
      151023,
      151024,
      151025,
      151026,
      151027,
      151028,
      151029,
      151030,
      151031,
      151032,
      151033,
      151034,
      151035,
      151036,
      151037,
      151038,
      151065,
      151066,
      151067,
      151068,
      151069,
      151070,
      151071,
      151072,
      151073,
      151074,
      151075,
      151076,
      151077,
      151078,
      151079,
      151080,
      151081,
      151082,
      151083,
      151084,
      151085,
      151086,
      151087,
      151088,
      151089,
      151090,
      151091,
      151092,
      151093,
      151094,
      151095,
      151096,
      151097,
      151098,
      151099,
      151100,
      151101,
      151102,
      151103,
      151104,
      151105,
      151106,
      151107,
      151108,
      151109,
      151110,
      151111,
      151112,
      151113,
      151114,
      151115,
      151116,
      151117,
      151118,
      151119,
      151120,
      151121,
      151122,
      151123,
      151124,
      151125,
      151126,
      151127,
      151128,
      151129,
      151130,
      151131,
      151132,
      151133,
      151134,
      151135,
      151136,
      151137,
      151138,
      151139,
      151140,
      151141,
      151142,
      151143,
      151144,
      151145,
      151146,
      151147,
      151148,
      151149,
      151150,
      151151,
      151152,
      151153,
      151154,
      151155,
      151156,
      151157,
      151158,
      151159,
      151160,
      151161,
      151162,
      151163,
      151164,
      151165,
      151166,
      151167,
      151168,
      151169,
      151170,
      151171,
      151172,
      151173,
      151174,
      151175,
      151176,
      151177,
      151178,
      151179,
      151180,
      151181,
      151182,
      151183,
      151184,
      151185,
      151186,
      151187,
      151188,
      151189,
      151190,
      151191,
      151192,
      151193,
      151194,
      151195,
      151196,
      151197,
      151198,
      151199,
      151200,
      151201,
      151202,
      151203,
      151204,
      151205,
      151206,
      151207,
      151208,
      151209,
      151210,
      151211,
      151212,
      151213,
      151214,
      151215,
      151216,
      151217,
      151218,
      151219,
      151220,
      151221,
      151222,
      151223,
      151224,
      151225,
      151226,
      151227,
      151228,
      151229,
      151230,
      151231,
      151232,
      151233,
      151234,
      151235,
      151236,
      151237,
      151238,
      151239,
      151240,
      151241,
      151242,
      151243,
      151244,
      151245,
      151246,
      151247,
      151248,
      151249,
      151250,
      151251,
      151252,
      151253,
      151254,
      151255,
      151256,
      151257,
      151258,
      151259,
      151260,
      151264,
      151265,
      151266,
      151267,
      151268,
      151269,
      151270,
      151282,
      151283,
      151284,
      151285,
      151286,
      151287,
      151288,
      151289,
      151290,
      151291,
      151292,
      151293,
      151294,
      151295,
      151296,
      151297,
      151298,
      151299,
      151300,
      151301,
      151302,
      151303,
      151304,
      151305,
      151306,
      151307,
      151308,
      151332,
      151333,
      151334,
      151335,
      151336,
      151337,
      151338,
      152015,
      152016,
      152020,
      152021,
      152022,
      152023,
      152024,
      152025,
      152026,
      152027,
      152028,
      152029,
      152030,
      152031,
      152032,
      152033,
      152034,
      152035,
      152036,
      152037,
      152038,
      152039,
      152040,
      152041,
      152042,
      152043,
      152044,
      152045,
      152046,
      152047,
      152048,
      152049,
      152050,
      152051,
      152052,
      152053,
      152054,
      152055,
      152056,
      152057,
      152058,
      152059,
      152060,
      152061,
      152062,
      152063,
      152064,
      152065,
      152066,
      152067,
      152068,
      152069,
      152070,
      152075,
      152076,
      152077,
      152078,
      152079,
      152080,
      152081,
      152100,
      152101,
      152102,
      152103,
      152104,
      152105,
      152106,
      152107,
      152108,
      152109,
      152110,
      152111,
      152112,
      152113,
      152114,
      152115,
      152116,
      152117,
      152118,
      152119,
      152120,
      152121,
      152122,
      152123,
      152124,
      152125,
      152126,
      152127,
      152128,
      152129,
      152130,
      152131,
      152132,
      152133,
      152134,
      152135,
      152136,
      152137,
      152138,
      152139,
      152140,
      152141,
      152142,
      152143,
      152144,
      152145,
      152146,
      152147,
      152148,
      152149,
      152150,
      152151,
      152152,
      152153,
      152154,
      152155,
      152156,
      152157,
      152158,
      152159,
      152160,
      152161,
      152162,
      152163,
      152164,
      152165,
      152166,
      152167,
      152168,
      152169,
      152170,
      152171,
      152172,
      157280,
      157281,
      157282,
      157283,
      157284,
      157285,
      157286,
      157287,
      157288,
      157289,
      157290,
      157291,
      157292,
      157293,
      157294,
      157295,
      157296,
      157297,
      157298,
      157299,
      157300,
      157301,
      157302,
      157303,
      157304,
      157305,
      157306,
      157307,
      157308,
      157309,
      157310,
      157311,
      157312,
      157313,
      157314,
      157315,
      157316,
      157317,
      157318,
      157319,
      157320,
      157321,
      157322,
      157323,
      157324,
      157325,
      157326,
      157327,
      157328,
      157329,
      157330,
      157331,
      157332,
      157333,
      157334,
      157335,
      157336,
      157337,
      157338,
      157339,
      157340,
      157341,
      157342,
      157343,
      157344,
      157345,
      157346,
      157347,
      157348,
      157349,
      157350,
      157351,
      157352,
      157353,
      157354,
      157355,
      157356,
      157357,
      157358,
      157359,
      157360,
      157361,
      157362,
      157363,
      157364,
      157365,
      157366,
      157367,
      157368,
      157369,
      157370,
      157371,
      157372,
      157373,
      157374,
      157375,
      157376,
      157377,
      157378,
      157379,
      157380,
      157381,
      157382,
      157383,
      157384,
      157385,
      157386,
      157387,
      157388,
      157389,
      157390,
      157391,
      157392,
      157393,
      157394,
      157395,
      157396,
      157397,
      157398,
      157399,
      157400,
      157401,
      157402,
      157403,
      157404,
      157405,
      157406,
      157407,
      157408,
      157409,
      157410,
      157411,
      157412,
      157413,
      157414,
      157415,
      157416,
      157417,
      157418,
      157419,
      157420,
      157421,
      157422,
      157423,
      157424,
      157425,
      157426,
      157427,
      157428,
      157429,
      157430,
      157431,
      157432,
      157433,
      157434,
      157435,
      157436,
      157437,
      157438,
      157439,
      157440,
      157441,
      157442,
      157443,
      157444,
      157445,
      157446,
      157447,
      157448,
      157449,
      157450,
      157451,
      157452,
      157453,
      157454,
      157455,
      157456,
      157457,
      157458,
      157459,
      157460,
      157461,
      157462,
      157463,
      157464,
      157465,
      157466,
      157467,
      157468,
      157469,
      157470,
      157471,
      157472,
      157473,
      157474,
      157475,
      157476,
      157477,
      157478,
      157479,
      157480,
      157481,
      157482,
      157483,
      157484,
      157485,
      157486,
      157487,
      157488,
      157489,
      157490,
      157491,
      157492,
      157493,
      157494,
      157495,
      157496,
      157497,
      157498,
      157499,
      157500,
      157501,
      157502,
      157503,
      157504,
      157505,
      157506,
      157507,
      157508,
      157509,
      157510,
      157511,
      157512,
      157513,
      157514,
      157515,
      157516,
      157517,
      157518,
      157519,
      157520,
      157521,
      157522,
      157523,
      157524,
      157525,
      157526,
      157527,
      157528,
      157529,
      157530,
      157531,
      157532,
      157533,
      157534,
      157535,
      157536,
      157537,
      157538,
      157539,
      157540,
      157541,
      157542,
      157543,
      157544,
      157545,
      157546,
      157547,
      157548,
      157549,
      157568,
      157569,
      157570,
      157572,
      157573,
      157574,
      157575,
      157576,
      157577,
      157578,
      157579,
      157580,
      157581,
      157582,
      157583,
      157584,
      157585,
      157591,
      157592,
      157593,
      157594,
      157595,
      157596,
      157597,
      157740,
      157741,
      157743,
      157744,
      157745,
      157746,
      157747,
      157750,
      157751,
      157752,
      157753,
      157754,
      157755,
      157756,
      157757,
      157758,
      157759,
      157760,
      157761,
      157762,
      157763,
      157764,
      157765,
      157766,
      157767,
      157768,
      157769,
      157770,
      157771,
      157772,
      157773,
      157774,
      157775,
      157776,
      157777,
      157778,
      157779,
      157780,
      157781,
      157782,
      157783,
      157784,
      157785,
      158281,
      158284,
      158335,
      158336,
      158337,
      158338,
      158339,
      158340,
      158341,
      158342,
      158343,
      158344,
      158345,
      158346,
      158347,
      158348,
      158349,
      158350,
      158351,
      158352,
      158353,
      158354,
      158355,
      158356,
      158357,
      158358,
      158359,
      158362,
      158363,
      158364,
      158365,
      158366,
      158367,
      158368,
      158369,
      158370,
      158371,
      158372,
      158373,
      158374,
      158375,
      158376,
      158377,
      158378,
      158379,
      158380,
      158381,
      158382
    ],
    "superiorfrontal": [
      2,
      19,
      21,
      22,
      51,
      52,
      53,
      54,
      105,
      109,
      110,
      111,
      115,
      173,
      194,
      234,
      241,
      242,
      243,
      244,
      245,
      246,
      249,
      250,
      251,
      252,
      253,
      254,
      380,
      381,
      382,
      383,
      384,
      385,
      386,
      390,
      483,
      493,
      494,
      495,
      496,
      497,
      498,
      499,
      500,
      501,
      507,
      508,
      511,
      674,
      675,
      676,
      714,
      716,
      723,
      724,
      725,
      726,
      729,
      730,
      731,
      732,
      733,
      734,
      738,
      877,
      878,
      879,
      880,
      881,
      882,
      883,
      884,
      890,
      891,
      1059,
      1081,
      1082,
      1083,
      1084,
      1085,
      1086,
      1087,
      1088,
      1089,
      1090,
      1091,
      1092,
      1093,
      1094,
      1095,
      1096,
      1097,
      1098,
      1099,
      1100,
      1101,
      1110,
      1111,
      1112,
      1113,
      1114,
      1115,
      1117,
      1119,
      1120,
      1121,
      1122,
      1123,
      1124,
      1463,
      1464,
      1466,
      1572,
      1585,
      1587,
      1588,
      1589,
      1590,
      1591,
      1592,
      1593,
      1594,
      1595,
      1596,
      1602,
      1603,
      1604,
      1605,
      1606,
      1607,
      1608,
      1609,
      1610,
      1833,
      1845,
      1846,
      1849,
      1850,
      1851,
      1852,
      1853,
      1854,
      1855,
      1856,
      1857,
      1858,
      1859,
      1860,
      1861,
      1862,
      1871,
      1872,
      2097,
      2098,
      2127,
      2128,
      2129,
      2130,
      2131,
      2132,
      2133,
      2135,
      2136,
      2137,
      2138,
      2139,
      2140,
      2141,
      2142,
      2143,
      2144,
      2145,
      2146,
      2147,
      2148,
      2149,
      2150,
      2151,
      2163,
      2164,
      2165,
      2166,
      2167,
      2175,
      2176,
      2177,
      2178,
      2179,
      2594,
      2595,
      2596,
      2634,
      2635,
      2636,
      2643,
      2644,
      2645,
      2646,
      2647,
      2648,
      2649,
      2650,
      2651,
      2652,
      2653,
      2654,
      2658,
      2660,
      2797,
      2798,
      2799,
      2800,
      2801,
      2802,
      2803,
      2804,
      2810,
      2811,
      2979,
      2980,
      2981,
      3003,
      3004,
      3005,
      3006,
      3007,
      3008,
      3009,
      3010,
      3011,
      3012,
      3013,
      3014,
      3015,
      3016,
      3017,
      3018,
      3019,
      3020,
      3021,
      3030,
      3031,
      3032,
      3033,
      3034,
      3035,
      3036,
      3037,
      3038,
      3039,
      3040,
      3041,
      3042,
      3043,
      3044,
      3398,
      3403,
      3464,
      3467,
      3579,
      3580,
      3581,
      3604,
      3605,
      3606,
      3607,
      3608,
      3609,
      3610,
      3611,
      3612,
      3613,
      3614,
      3615,
      3616,
      3617,
      3618,
      3619,
      3620,
      3621,
      3625,
      3630,
      3631,
      3632,
      3633,
      3634,
      3635,
      3636,
      3637,
      3638,
      3639,
      3640,
      3641,
      3642,
      3643,
      3644,
      4055,
      4056,
      4057,
      4063,
      4064,
      4065,
      4066,
      4067,
      4069,
      4071,
      4072,
      4073,
      4074,
      4075,
      4076,
      4077,
      4078,
      4079,
      4080,
      4081,
      4082,
      4083,
      4084,
      4085,
      4086,
      4087,
      4088,
      4089,
      4090,
      4091,
      4092,
      4093,
      4094,
      4111,
      4112,
      4113,
      4114,
      4115,
      4116,
      4614,
      4615,
      4616,
      4683,
      4685,
      4686,
      4687,
      4688,
      4689,
      4690,
      4691,
      4692,
      4693,
      4694,
      4695,
      4696,
      4697,
      4698,
      4699,
      4700,
      4701,
      4702,
      4706,
      4707,
      4708,
      4709,
      4710,
      4711,
      4712,
      4713,
      4714,
      4715,
      4716,
      4717,
      4718,
      4719,
      4720,
      4721,
      4722,
      4723,
      4724,
      4725,
      4726,
      4727,
      4728,
      4729,
      4730,
      4731,
      4732,
      4733,
      4734,
      4735,
      4736,
      4737,
      4738,
      4739,
      4740,
      4741,
      4742,
      4743,
      4744,
      4745,
      4746,
      4770,
      4771,
      4772,
      4773,
      4774,
      4775,
      4776,
      4777,
      4778,
      4779,
      4780,
      4781,
      4782,
      4783,
      4784,
      4785,
      4800,
      4801,
      4802,
      4803,
      4804,
      4805,
      4806,
      4807,
      4808,
      4809,
      4810,
      4811,
      4812,
      4813,
      4814,
      5822,
      5823,
      5824,
      5825,
      5826,
      5892,
      5893,
      5894,
      5895,
      5909,
      5910,
      5911,
      5912,
      5913,
      5914,
      5915,
      5916,
      5920,
      5921,
      5922,
      5923,
      5924,
      5925,
      5926,
      5927,
      5928,
      5929,
      5930,
      5936,
      6184,
      6187,
      6188,
      6189,
      6190,
      6191,
      6192,
      6193,
      6194,
      6195,
      6196,
      6197,
      6198,
      6199,
      6200,
      6210,
      6211,
      6212,
      6213,
      6513,
      6514,
      6515,
      6555,
      6556,
      6557,
      6558,
      6559,
      6560,
      6561,
      6562,
      6563,
      6564,
      6565,
      6566,
      6567,
      6568,
      6569,
      6570,
      6571,
      6572,
      6573,
      6574,
      6575,
      6576,
      6577,
      6578,
      6579,
      6580,
      6581,
      6582,
      6583,
      6584,
      6585,
      6586,
      6587,
      6588,
      6589,
      6590,
      6591,
      6606,
      6607,
      6608,
      6609,
      6610,
      6611,
      6612,
      6613,
      6614,
      6615,
      6616,
      6617,
      6618,
      6623,
      6624,
      6625,
      6626,
      6627,
      6628,
      6629,
      6630,
      6631,
      6632,
      7252,
      7253,
      7254,
      7255,
      7256,
      7259,
      7260,
      7261,
      7262,
      7351,
      7506,
      7507,
      7508,
      7539,
      7540,
      7542,
      7543,
      7544,
      7545,
      7546,
      7547,
      7548,
      7549,
      7550,
      7551,
      7552,
      7553,
      7554,
      7555,
      7556,
      7557,
      7558,
      7559,
      7560,
      7561,
      7562,
      7563,
      7564,
      7565,
      7566,
      7578,
      7579,
      7580,
      7581,
      7582,
      7583,
      7584,
      7585,
      7586,
      7587,
      7588,
      7589,
      7590,
      7591,
      7592,
      7593,
      7594,
      7595,
      7596,
      7597,
      7598,
      8127,
      8128,
      8161,
      8162,
      8163,
      8164,
      8170,
      8171,
      8172,
      8173,
      8174,
      8175,
      8176,
      8177,
      8178,
      8179,
      8180,
      8181,
      8182,
      8183,
      8184,
      8185,
      8186,
      8187,
      8188,
      8189,
      8190,
      8191,
      8192,
      8193,
      8194,
      8195,
      8196,
      8197,
      8198,
      8199,
      8200,
      8201,
      8202,
      8203,
      8204,
      8205,
      8206,
      8207,
      8208,
      8209,
      8210,
      8232,
      8233,
      8234,
      8235,
      8236,
      8237,
      8238,
      8859,
      8860,
      8861,
      8862,
      8947,
      8948,
      8949,
      8950,
      8951,
      8952,
      8953,
      8954,
      8955,
      8956,
      8957,
      8958,
      8959,
      8960,
      8961,
      8962,
      8963,
      8964,
      8965,
      8966,
      8967,
      8971,
      8972,
      8973,
      8974,
      8975,
      8976,
      8977,
      8978,
      8979,
      8980,
      8981,
      8982,
      8983,
      8984,
      8985,
      8986,
      8987,
      8988,
      8989,
      8990,
      8991,
      8992,
      8993,
      8994,
      8995,
      8996,
      8997,
      8998,
      8999,
      9000,
      9001,
      9002,
      9003,
      9004,
      9005,
      9006,
      9007,
      9008,
      9009,
      9010,
      9011,
      9012,
      9013,
      9014,
      9015,
      9016,
      9017,
      9018,
      9019,
      9020,
      9021,
      9051,
      9052,
      9053,
      9054,
      9055,
      9056,
      9057,
      9060,
      9061,
      9062,
      9063,
      9064,
      9065,
      9066,
      9087,
      9088,
      9089,
      9090,
      9091,
      9092,
      9093,
      9096,
      9097,
      9098,
      9099,
      9100,
      9101,
      9102,
      9103,
      9675,
      9676,
      10274,
      10275,
      10276,
      10314,
      10315,
      10316,
      10323,
      10324,
      10325,
      10326,
      10327,
      10328,
      10329,
      10330,
      10331,
      10332,
      10333,
      10334,
      10338,
      10339,
      10340,
      10341,
      10477,
      10478,
      10479,
      10480,
      10481,
      10482,
      10483,
      10484,
      10488,
      10489,
      10490,
      10491,
      10659,
      10660,
      10661,
      10683,
      10684,
      10685,
      10686,
      10687,
      10688,
      10689,
      10690,
      10691,
      10692,
      10693,
      10694,
      10695,
      10696,
      10697,
      10698,
      10699,
      10700,
      10701,
      10710,
      10711,
      10712,
      10713,
      10714,
      10715,
      10716,
      10717,
      10718,
      10719,
      10720,
      10721,
      10722,
      10723,
      10724,
      11144,
      11146,
      11259,
      11260,
      11261,
      11284,
      11285,
      11286,
      11287,
      11288,
      11289,
      11290,
      11291,
      11292,
      11293,
      11294,
      11295,
      11296,
      11297,
      11298,
      11299,
      11300,
      11301,
      11305,
      11310,
      11311,
      11312,
      11313,
      11314,
      11315,
      11316,
      11317,
      11318,
      11319,
      11320,
      11321,
      11322,
      11323,
      11324,
      11735,
      11736,
      11737,
      11741,
      11742,
      11743,
      11744,
      11745,
      11746,
      11747,
      11752,
      11753,
      11754,
      11755,
      11756,
      11757,
      11758,
      11759,
      11760,
      11761,
      11762,
      11763,
      11764,
      11765,
      11766,
      11767,
      11768,
      11769,
      11770,
      11771,
      11772,
      11773,
      11774,
      11786,
      11790,
      11791,
      11792,
      11793,
      11794,
      11795,
      11796,
      12294,
      12295,
      12296,
      12363,
      12364,
      12365,
      12366,
      12367,
      12368,
      12369,
      12370,
      12371,
      12372,
      12373,
      12374,
      12375,
      12376,
      12377,
      12378,
      12379,
      12380,
      12381,
      12382,
      12386,
      12387,
      12388,
      12389,
      12390,
      12391,
      12392,
      12393,
      12394,
      12395,
      12396,
      12397,
      12398,
      12399,
      12400,
      12401,
      12402,
      12403,
      12404,
      12405,
      12406,
      12407,
      12408,
      12409,
      12410,
      12411,
      12412,
      12413,
      12414,
      12415,
      12416,
      12417,
      12418,
      12419,
      12420,
      12421,
      12422,
      12423,
      12424,
      12425,
      12426,
      12450,
      12451,
      12452,
      12453,
      12454,
      12455,
      12456,
      12457,
      12458,
      12459,
      12460,
      12461,
      12462,
      12463,
      12464,
      12465,
      12480,
      12481,
      12482,
      12483,
      12484,
      12485,
      12486,
      12487,
      12488,
      12489,
      12490,
      12491,
      12492,
      12493,
      12494,
      13544,
      13545,
      13546,
      13547,
      13548,
      13549,
      13550,
      13551,
      13659,
      13660,
      13661,
      13662,
      13663,
      13664,
      13688,
      13689,
      13690,
      13691,
      13692,
      13693,
      13694,
      13695,
      13696,
      13697,
      13698,
      13699,
      13700,
      13701,
      13705,
      13706,
      13707,
      13708,
      13709,
      13710,
      13711,
      13712,
      13713,
      13714,
      13715,
      13716,
      13717,
      13718,
      13719,
      13720,
      13721,
      13722,
      13723,
      13724,
      13733,
      14152,
      14153,
      14154,
      14155,
      14156,
      14157,
      14158,
      14159,
      14160,
      14161,
      14162,
      14163,
      14164,
      14165,
      14166,
      14167,
      14168,
      14169,
      14170,
      14171,
      14172,
      14173,
      14174,
      14186,
      14188,
      14189,
      14190,
      14191,
      14192,
      14193,
      14194,
      14195,
      14196,
      14694,
      14695,
      14696,
      14697,
      14698,
      14764,
      14765,
      14766,
      14767,
      14768,
      14769,
      14770,
      14771,
      14772,
      14773,
      14774,
      14775,
      14776,
      14777,
      14778,
      14779,
      14780,
      14781,
      14782,
      14783,
      14784,
      14785,
      14786,
      14787,
      14788,
      14789,
      14790,
      14791,
      14792,
      14793,
      14794,
      14795,
      14796,
      14797,
      14798,
      14799,
      14800,
      14801,
      14802,
      14803,
      14804,
      14805,
      14806,
      14807,
      14808,
      14809,
      14810,
      14811,
      14812,
      14813,
      14814,
      14815,
      14816,
      14817,
      14818,
      14819,
      14820,
      14821,
      14822,
      14823,
      14824,
      14825,
      14826,
      14850,
      14851,
      14852,
      14853,
      14854,
      14855,
      14856,
      14857,
      14858,
      14859,
      14860,
      14861,
      14862,
      14863,
      14864,
      14865,
      14866,
      14867,
      14868,
      14869,
      14870,
      14874,
      14875,
      14876,
      14877,
      14878,
      14879,
      14880,
      14881,
      14882,
      14883,
      14884,
      14885,
      14886,
      14887,
      14888,
      14889,
      14890,
      14891,
      14892,
      14893,
      14894,
      15952,
      15953,
      15954,
      15955,
      15956,
      15957,
      15958,
      15959,
      15966,
      15967,
      15968,
      15969,
      15970,
      15971,
      15972,
      15973,
      15974,
      16162,
      16163,
      16164,
      16494,
      16495,
      16496,
      16502,
      16503,
      16565,
      16566,
      16567,
      16571,
      16572,
      16573,
      16574,
      16575,
      16576,
      16577,
      16578,
      16579,
      16580,
      16581,
      16582,
      16583,
      16584,
      16585,
      16586,
      16587,
      16588,
      16589,
      16590,
      16591,
      16592,
      16593,
      16594,
      16595,
      16596,
      16597,
      16598,
      16599,
      16600,
      16601,
      16602,
      16603,
      16604,
      16605,
      16606,
      16607,
      16608,
      16609,
      16610,
      16611,
      16612,
      16613,
      16614,
      16615,
      16616,
      16617,
      16618,
      16619,
      16620,
      16621,
      16622,
      16623,
      16624,
      16625,
      16626,
      16650,
      16651,
      16652,
      16653,
      16654,
      16655,
      16656,
      16657,
      16658,
      16659,
      16660,
      16661,
      16662,
      16663,
      16664,
      16665,
      16666,
      16667,
      16668,
      16669,
      16670,
      16671,
      16672,
      16673,
      16674,
      16675,
      16676,
      16677,
      16678,
      16679,
      16680,
      16681,
      16682,
      16683,
      16684,
      16685,
      16686,
      16687,
      16688,
      16689,
      16690,
      16691,
      16692,
      16693,
      16694,
      17844,
      17845,
      17925,
      17926,
      17927,
      17928,
      17929,
      17930,
      17931,
      17932,
      17948,
      17949,
      17950,
      17951,
      17952,
      17953,
      17954,
      17955,
      17956,
      17957,
      17958,
      17959,
      17960,
      17961,
      17962,
      17964,
      17965,
      17966,
      17967,
      17968,
      17969,
      17970,
      17971,
      17972,
      17973,
      17974,
      17975,
      17976,
      17977,
      17978,
      17979,
      17980,
      17981,
      17982,
      17983,
      17984,
      17985,
      17986,
      17987,
      17988,
      17989,
      17990,
      17991,
      17992,
      17993,
      17994,
      17995,
      17996,
      17997,
      17998,
      17999,
      18000,
      18001,
      18002,
      18003,
      18004,
      18005,
      18006,
      18007,
      18008,
      18009,
      18010,
      18011,
      18012,
      18013,
      18014,
      18015,
      18016,
      18017,
      18018,
      18019,
      18020,
      18021,
      18022,
      18023,
      18024,
      18025,
      18026,
      18027,
      18028,
      18029,
      18030,
      18031,
      18032,
      18033,
      18034,
      18035,
      18036,
      18037,
      18038,
      18039,
      18040,
      18041,
      18042,
      18043,
      18044,
      18093,
      18094,
      18095,
      18096,
      18097,
      18098,
      18099,
      18100,
      18101,
      18102,
      18103,
      18104,
      18105,
      18106,
      18107,
      18108,
      18109,
      18110,
      18111,
      19599,
      19600,
      19601,
      19602,
      19603,
      19604,
      19608,
      19622,
      19623,
      19668,
      19818,
      19819,
      19820,
      19821,
      19822,
      19825,
      19826,
      19827,
      19828,
      19829,
      19830,
      19831,
      19832,
      19833,
      19834,
      19835,
      19836,
      19837,
      19838,
      19839,
      19840,
      19841,
      19842,
      19843,
      19844,
      19845,
      19846,
      19847,
      19848,
      19849,
      19850,
      19851,
      19852,
      19853,
      19854,
      19855,
      19856,
      19857,
      19858,
      19859,
      19860,
      19861,
      19862,
      19863,
      19864,
      19865,
      19866,
      19867,
      19876,
      19877,
      19878,
      19879,
      19880,
      19881,
      19882,
      19883,
      19884,
      19885,
      19886,
      19887,
      19888,
      19889,
      19890,
      19891,
      19892,
      19893,
      19894,
      19895,
      19896,
      19897,
      19898,
      19899,
      19900,
      19901,
      19902,
      19903,
      19904,
      19905,
      19906,
      19907,
      19908,
      19909,
      19910,
      19911,
      19912,
      19913,
      19914,
      19915,
      19916,
      19917,
      19918,
      19919,
      19920,
      19921,
      19922,
      19923,
      19924,
      19925,
      19926,
      19927,
      19928,
      19929,
      19930,
      19931,
      19932,
      19933,
      19934,
      19935,
      19936,
      19937,
      19938,
      19939,
      19940,
      19941,
      19942,
      19943,
      19944,
      19945,
      19946,
      19947,
      19948,
      19949,
      19950,
      19951,
      19952,
      19953,
      19954,
      19955,
      19956,
      19957,
      19958,
      19959,
      19960,
      19961,
      19962,
      19963,
      19964,
      19965,
      19966,
      19967,
      19968,
      19969,
      19970,
      19971,
      19972,
      19973,
      19974,
      19975,
      19976,
      19977,
      19978,
      19979,
      19980,
      19981,
      19982,
      19983,
      19984,
      19985,
      19986,
      19987,
      19988,
      19989,
      19990,
      19991,
      19992,
      19993,
      19994,
      19995,
      19996,
      19997,
      19998,
      19999,
      20000,
      20001,
      20070,
      20071,
      20072,
      20073,
      20074,
      20075,
      20076,
      20077,
      20078,
      20079,
      20080,
      20081,
      20082,
      20083,
      20084,
      20085,
      20086,
      20087,
      20088,
      20089,
      20090,
      20093,
      20094,
      20095,
      20096,
      20097,
      20098,
      20099,
      20100,
      20101,
      20102,
      20103,
      20104,
      20105,
      20106,
      20107,
      20108,
      20109,
      20110,
      20112,
      20160,
      20161,
      20162,
      20163,
      20164,
      20165,
      20166,
      20167,
      20168,
      20169,
      20170,
      20171,
      20172,
      20173,
      20174,
      20175,
      20176,
      20177,
      20178,
      20179,
      20180,
      20182,
      20184,
      20185,
      20186,
      20187,
      20188,
      20189,
      20190,
      20191,
      20192,
      20193,
      20194,
      20195,
      20196,
      20197,
      20198,
      20199,
      20200,
      20201,
      20202,
      20203,
      20204,
      21622,
      21623,
      21624,
      23102,
      23103,
      23104,
      23105,
      23106,
      23172,
      23173,
      23174,
      23175,
      23176,
      23189,
      23190,
      23191,
      23192,
      23193,
      23194,
      23195,
      23196,
      23197,
      23198,
      23199,
      23200,
      23201,
      23202,
      23203,
      23204,
      23205,
      23206,
      23207,
      23208,
      23209,
      23210,
      23216,
      23217,
      23218,
      23223,
      23467,
      23468,
      23469,
      23470,
      23471,
      23472,
      23473,
      23474,
      23475,
      23476,
      23477,
      23478,
      23479,
      23480,
      23489,
      23490,
      23491,
      23492,
      23493,
      23793,
      23794,
      23795,
      23796,
      23797,
      23837,
      23838,
      23839,
      23840,
      23841,
      23842,
      23843,
      23844,
      23845,
      23846,
      23847,
      23848,
      23849,
      23850,
      23851,
      23852,
      23853,
      23854,
      23855,
      23856,
      23857,
      23858,
      23859,
      23860,
      23861,
      23862,
      23863,
      23864,
      23865,
      23866,
      23867,
      23868,
      23869,
      23870,
      23871,
      23886,
      23887,
      23888,
      23889,
      23890,
      23891,
      23892,
      23893,
      23894,
      23895,
      23896,
      23897,
      23898,
      23899,
      23900,
      23901,
      23902,
      23903,
      23904,
      23905,
      23906,
      23907,
      23908,
      23909,
      23910,
      23911,
      23912,
      24560,
      24673,
      24674,
      24675,
      24873,
      24874,
      24875,
      24876,
      24920,
      24921,
      24922,
      24923,
      24924,
      24925,
      24926,
      24927,
      24928,
      24929,
      24930,
      24931,
      24932,
      24933,
      24934,
      24935,
      24936,
      24937,
      24938,
      24939,
      24940,
      24941,
      24942,
      24943,
      24944,
      24945,
      24946,
      24947,
      24948,
      24949,
      24950,
      24951,
      24966,
      24967,
      24968,
      24969,
      24970,
      24971,
      24972,
      24973,
      24974,
      24975,
      24976,
      24977,
      24978,
      24979,
      24980,
      24981,
      24982,
      24983,
      24984,
      24985,
      24986,
      24987,
      24988,
      24989,
      24990,
      24991,
      24992,
      25731,
      25732,
      25733,
      25734,
      25735,
      25745,
      25746,
      25747,
      25748,
      25749,
      25750,
      25751,
      25752,
      25753,
      25758,
      25759,
      25760,
      25762,
      25763,
      25764,
      25765,
      25766,
      25767,
      25768,
      25769,
      25770,
      25771,
      25772,
      25773,
      25774,
      25775,
      25776,
      25777,
      25778,
      25779,
      25780,
      25781,
      25782,
      25783,
      25784,
      25785,
      25786,
      25787,
      25788,
      25789,
      25790,
      25791,
      25792,
      25793,
      25794,
      25795,
      25796,
      25797,
      25798,
      25799,
      25800,
      25801,
      25802,
      25832,
      25833,
      25834,
      25835,
      25836,
      25837,
      25838,
      25839,
      25840,
      25841,
      25842,
      26736,
      26737,
      26738,
      26739,
      26740,
      26861,
      26862,
      26863,
      26864,
      26866,
      26867,
      26868,
      26869,
      26870,
      26871,
      26872,
      26873,
      26874,
      26875,
      26876,
      26877,
      26878,
      26879,
      26880,
      26881,
      26882,
      26883,
      26884,
      26885,
      26886,
      26887,
      26888,
      26889,
      26890,
      26891,
      26892,
      26893,
      26894,
      26895,
      26896,
      26902,
      26903,
      26904,
      26905,
      26906,
      26907,
      26908,
      26909,
      26910,
      26911,
      26912,
      26913,
      26914,
      26915,
      26916,
      26917,
      26918,
      26919,
      26920,
      26921,
      26922,
      26923,
      26924,
      26925,
      26926,
      26927,
      26928,
      26929,
      26930,
      26931,
      26932,
      26933,
      26934,
      26935,
      26936,
      26937,
      26938,
      26939,
      26940,
      26941,
      26942,
      26943,
      26944,
      26945,
      26946,
      26947,
      26948,
      26949,
      26950,
      26951,
      26952,
      26953,
      26954,
      26955,
      26956,
      26957,
      26958,
      26959,
      26960,
      26961,
      26962,
      26963,
      26964,
      26965,
      26966,
      26967,
      26968,
      26969,
      26970,
      26971,
      26972,
      26973,
      26974,
      26975,
      26976,
      27018,
      27019,
      27020,
      27021,
      27022,
      27023,
      27024,
      27025,
      27026,
      27027,
      27028,
      27029,
      27030,
      27031,
      27032,
      27033,
      27034,
      27035,
      27036,
      27037,
      27038,
      27039,
      27040,
      27041,
      27042,
      27043,
      27044,
      27072,
      27073,
      27074,
      27075,
      27076,
      27077,
      27078,
      27079,
      27080,
      27081,
      27082,
      27083,
      27084,
      27085,
      27086,
      27087,
      27088,
      27089,
      27090,
      27091,
      27092,
      27093,
      27094,
      27095,
      27096,
      27097,
      27098,
      28946,
      28947,
      28948,
      28949,
      28950,
      28951,
      28952,
      28953,
      28954,
      29106,
      29107,
      29108,
      29109,
      29110,
      29111,
      29112,
      29113,
      29147,
      29148,
      29149,
      29150,
      29151,
      29152,
      29153,
      29154,
      29155,
      29156,
      29157,
      29158,
      29159,
      29160,
      29161,
      29162,
      29163,
      29164,
      29165,
      29166,
      29172,
      29173,
      29174,
      29175,
      29176,
      29177,
      29178,
      29179,
      29180,
      29181,
      29182,
      29183,
      29184,
      29185,
      29186,
      29187,
      29188,
      29189,
      29190,
      29191,
      29192,
      29193,
      29194,
      29195,
      29196,
      29197,
      29198,
      29788,
      29797,
      29798,
      29799,
      29800,
      29801,
      29802,
      29803,
      29804,
      29805,
      29806,
      29807,
      29808,
      29809,
      29810,
      29811,
      29812,
      29813,
      29814,
      29815,
      29816,
      29817,
      29818,
      29819,
      29820,
      29821,
      29822,
      29823,
      29824,
      29825,
      29826,
      29827,
      29828,
      29849,
      29850,
      29851,
      29852,
      29853,
      29854,
      29855,
      29856,
      29857,
      29858,
      29859,
      30555,
      30556,
      30557,
      30558,
      30559,
      30560,
      30561,
      30652,
      30654,
      30655,
      30656,
      30657,
      30658,
      30659,
      30660,
      30661,
      30662,
      30663,
      30664,
      30665,
      30666,
      30667,
      30668,
      30669,
      30670,
      30671,
      30672,
      30673,
      30674,
      30675,
      30676,
      30677,
      30678,
      30679,
      30680,
      30681,
      30682,
      30683,
      30684,
      30685,
      30686,
      30687,
      30688,
      30689,
      30690,
      30691,
      30692,
      30693,
      30694,
      30695,
      30696,
      30697,
      30698,
      30699,
      30700,
      30701,
      30702,
      30703,
      30704,
      30705,
      30706,
      30707,
      30708,
      30709,
      30710,
      30711,
      30712,
      30713,
      30714,
      30715,
      30716,
      30717,
      30718,
      30719,
      30720,
      30721,
      30722,
      30723,
      30724,
      30725,
      30726,
      30727,
      30728,
      30729,
      30730,
      30731,
      30732,
      30733,
      30734,
      30735,
      30736,
      30737,
      30738,
      30739,
      30740,
      30741,
      30774,
      30775,
      30776,
      30777,
      30778,
      30779,
      30780,
      30781,
      30782,
      30783,
      30784,
      30785,
      30786,
      30787,
      30788,
      30789,
      30790,
      30791,
      30792,
      30793,
      30794,
      30795,
      30796,
      30797,
      30798,
      30799,
      30800,
      30801,
      30810,
      30815,
      30816,
      30817,
      30818,
      30819,
      30820,
      30821,
      30822,
      30823,
      30824,
      30825,
      30826,
      30827,
      30828,
      30829,
      30830,
      30831,
      30832,
      30833,
      30834,
      30835,
      30836,
      32302,
      32303,
      32304,
      32305,
      32306,
      32307,
      32308,
      32309,
      32310,
      32311,
      32312,
      32318,
      32319,
      32320,
      32321,
      32322,
      32323,
      32324,
      32325,
      32326,
      32327,
      32328,
      32329,
      32330,
      32358,
      32569,
      32572,
      32988,
      32989,
      32990,
      32991,
      32992,
      32993,
      32994,
      32999,
      33078,
      33079,
      33080,
      33081,
      33082,
      33089,
      33090,
      33091,
      33092,
      33093,
      33094,
      33095,
      33096,
      33097,
      33098,
      33099,
      33100,
      33101,
      33102,
      33103,
      33104,
      33105,
      33106,
      33107,
      33108,
      33109,
      33110,
      33111,
      33112,
      33113,
      33114,
      33115,
      33116,
      33117,
      33118,
      33119,
      33120,
      33121,
      33122,
      33123,
      33124,
      33125,
      33126,
      33127,
      33128,
      33129,
      33130,
      33131,
      33132,
      33133,
      33134,
      33135,
      33136,
      33137,
      33138,
      33139,
      33140,
      33141,
      33142,
      33143,
      33144,
      33145,
      33146,
      33147,
      33148,
      33149,
      33150,
      33151,
      33152,
      33153,
      33154,
      33155,
      33156,
      33186,
      33187,
      33188,
      33189,
      33190,
      33191,
      33192,
      33193,
      33194,
      33195,
      33196,
      33197,
      33198,
      33199,
      33200,
      33201,
      33202,
      33203,
      33204,
      33205,
      33206,
      33207,
      33208,
      33209,
      33210,
      33211,
      33212,
      33213,
      33214,
      33215,
      33216,
      33217,
      33218,
      33219,
      33220,
      33221,
      33222,
      33223,
      33224,
      33225,
      33226,
      33227,
      33228,
      33229,
      33230,
      33231,
      33232,
      33233,
      33234,
      33235,
      33236,
      33237,
      33238,
      33239,
      33240,
      33241,
      33242,
      34689,
      34690,
      34691,
      34692,
      34790,
      34791,
      34792,
      34793,
      34794,
      34795,
      34796,
      34797,
      34798,
      34807,
      34815,
      34816,
      34817,
      34818,
      34819,
      34820,
      34821,
      34822,
      34823,
      34824,
      34825,
      34826,
      34827,
      34828,
      34829,
      34830,
      34831,
      34832,
      34833,
      34834,
      34835,
      34836,
      34837,
      34838,
      34839,
      34840,
      34841,
      34842,
      34843,
      34844,
      34845,
      34846,
      34847,
      34848,
      34849,
      34850,
      34851,
      34852,
      34853,
      34854,
      34855,
      34856,
      34857,
      34858,
      34859,
      34860,
      34861,
      34862,
      34863,
      34864,
      34865,
      34866,
      34867,
      34868,
      34869,
      34870,
      34871,
      34872,
      34873,
      34874,
      34875,
      34876,
      34877,
      34878,
      34879,
      34880,
      34881,
      34882,
      34883,
      34884,
      34885,
      34886,
      34887,
      34888,
      34889,
      34890,
      34891,
      34892,
      34893,
      34894,
      34895,
      34896,
      34897,
      34898,
      34899,
      34900,
      34901,
      34902,
      34903,
      34904,
      34905,
      34906,
      34907,
      34908,
      34909,
      34910,
      34911,
      34912,
      34913,
      34914,
      34915,
      34916,
      34917,
      34918,
      34919,
      34920,
      34921,
      34922,
      34923,
      34924,
      34925,
      34926,
      34927,
      34928,
      34929,
      34930,
      34931,
      34932,
      34933,
      34934,
      34994,
      34995,
      35000,
      35001,
      35002,
      35003,
      35004,
      35005,
      35006,
      35007,
      35008,
      35009,
      35010,
      35011,
      35012,
      35013,
      35014,
      35015,
      35016,
      36825,
      36826,
      36827,
      36828,
      36829,
      36830,
      36831,
      36832,
      36836,
      36837,
      36854,
      36855,
      36908,
      36909,
      36910,
      37089,
      37090,
      37091,
      37092,
      37093,
      37094,
      37095,
      37098,
      37099,
      37100,
      37101,
      37102,
      37103,
      37104,
      37105,
      37106,
      37107,
      37108,
      37109,
      37110,
      37111,
      37112,
      37113,
      37114,
      37115,
      37116,
      37117,
      37118,
      37119,
      37120,
      37121,
      37122,
      37123,
      37124,
      37125,
      37126,
      37127,
      37128,
      37129,
      37130,
      37131,
      37132,
      37133,
      37134,
      37135,
      37136,
      37137,
      37138,
      37139,
      37140,
      37141,
      37142,
      37143,
      37144,
      37145,
      37146,
      37147,
      37148,
      37149,
      37159,
      37160,
      37161,
      37162,
      37163,
      37164,
      37165,
      37166,
      37167,
      37168,
      37169,
      37170,
      37171,
      37172,
      37173,
      37174,
      37175,
      37176,
      37177,
      37178,
      37179,
      37180,
      37181,
      37182,
      37183,
      37184,
      37185,
      37186,
      37187,
      37188,
      37189,
      37190,
      37191,
      37192,
      37193,
      37194,
      37195,
      37196,
      37197,
      37198,
      37199,
      37200,
      37201,
      37202,
      37203,
      37204,
      37205,
      37206,
      37207,
      37208,
      37209,
      37210,
      37211,
      37212,
      37213,
      37214,
      37215,
      37216,
      37217,
      37218,
      37219,
      37220,
      37221,
      37222,
      37223,
      37224,
      37225,
      37226,
      37227,
      37228,
      37229,
      37230,
      37231,
      37232,
      37233,
      37234,
      37235,
      37236,
      37237,
      37238,
      37239,
      37240,
      37241,
      37242,
      37243,
      37244,
      37245,
      37246,
      37247,
      37248,
      37249,
      37250,
      37251,
      37252,
      37253,
      37254,
      37255,
      37256,
      37257,
      37258,
      37259,
      37260,
      37261,
      37262,
      37263,
      37264,
      37265,
      37266,
      37267,
      37268,
      37269,
      37270,
      37271,
      37272,
      37273,
      37274,
      37275,
      37276,
      37277,
      37278,
      37279,
      37280,
      37281,
      37282,
      37283,
      37284,
      37285,
      37286,
      37287,
      37288,
      37289,
      37290,
      37291,
      37292,
      37293,
      37294,
      37295,
      37296,
      37297,
      37298,
      37299,
      37300,
      37301,
      37302,
      37303,
      37304,
      37305,
      37306,
      37307,
      37308,
      37309,
      37310,
      37311,
      37395,
      37396,
      37397,
      37398,
      37399,
      37400,
      37401,
      37402,
      37403,
      37404,
      37405,
      37406,
      37407,
      37408,
      37409,
      37410,
      37411,
      37412,
      37413,
      37416,
      37417,
      37422,
      37423,
      37424,
      37425,
      37426,
      37427,
      37428,
      37429,
      37430,
      37431,
      37432,
      37433,
      37434,
      37435,
      37436,
      37437,
      37438,
      37439,
      37440,
      37441,
      37442,
      37443,
      37444,
      37445,
      37503,
      37504,
      37505,
      37506,
      37507,
      37508,
      37509,
      37510,
      37511,
      37512,
      37513,
      37514,
      37515,
      37516,
      37517,
      37518,
      37519,
      37524,
      37532,
      37533,
      37534,
      37535,
      37536,
      37537,
      37538,
      37539,
      37540,
      37541,
      37542,
      37543,
      37544,
      37545,
      37546,
      37547,
      37548,
      37549,
      37550,
      37551,
      37552,
      37553,
      37554,
      37555,
      39261,
      39262,
      39263,
      39264,
      39265,
      39266,
      39267,
      40994,
      40995,
      40996,
      41034,
      41035,
      41036,
      41043,
      41044,
      41045,
      41046,
      41047,
      41048,
      41049,
      41050,
      41051,
      41052,
      41053,
      41054,
      41058,
      41059,
      41060,
      41061,
      41197,
      41198,
      41199,
      41200,
      41201,
      41202,
      41203,
      41204,
      41208,
      41209,
      41210,
      41211,
      41379,
      41380,
      41381,
      41403,
      41404,
      41405,
      41406,
      41407,
      41408,
      41409,
      41410,
      41411,
      41412,
      41413,
      41414,
      41415,
      41416,
      41417,
      41418,
      41419,
      41420,
      41421,
      41430,
      41431,
      41432,
      41433,
      41434,
      41435,
      41436,
      41437,
      41438,
      41439,
      41440,
      41441,
      41442,
      41443,
      41444,
      41864,
      41865,
      41866,
      41979,
      41980,
      41981,
      42003,
      42004,
      42005,
      42006,
      42007,
      42008,
      42009,
      42010,
      42011,
      42012,
      42013,
      42014,
      42015,
      42016,
      42017,
      42018,
      42019,
      42020,
      42021,
      42025,
      42027,
      42029,
      42030,
      42031,
      42032,
      42033,
      42034,
      42035,
      42036,
      42037,
      42038,
      42039,
      42040,
      42041,
      42042,
      42043,
      42044,
      42455,
      42456,
      42457,
      42461,
      42462,
      42463,
      42464,
      42465,
      42466,
      42467,
      42472,
      42473,
      42474,
      42475,
      42476,
      42477,
      42478,
      42479,
      42480,
      42481,
      42482,
      42483,
      42484,
      42485,
      42486,
      42487,
      42488,
      42489,
      42490,
      42491,
      42492,
      42493,
      42494,
      42506,
      42508,
      42510,
      42511,
      42512,
      42513,
      42514,
      42515,
      42516,
      43014,
      43015,
      43016,
      43083,
      43084,
      43085,
      43086,
      43087,
      43088,
      43089,
      43090,
      43091,
      43092,
      43093,
      43094,
      43095,
      43096,
      43097,
      43098,
      43099,
      43100,
      43101,
      43102,
      43106,
      43107,
      43108,
      43109,
      43110,
      43111,
      43112,
      43113,
      43114,
      43115,
      43116,
      43117,
      43118,
      43119,
      43120,
      43121,
      43122,
      43123,
      43124,
      43125,
      43126,
      43127,
      43128,
      43129,
      43130,
      43131,
      43132,
      43133,
      43134,
      43135,
      43136,
      43137,
      43138,
      43139,
      43140,
      43141,
      43142,
      43143,
      43144,
      43145,
      43146,
      43170,
      43171,
      43172,
      43173,
      43174,
      43175,
      43176,
      43177,
      43178,
      43179,
      43180,
      43181,
      43182,
      43183,
      43184,
      43185,
      43186,
      43187,
      43200,
      43201,
      43202,
      43203,
      43204,
      43205,
      43206,
      43207,
      43208,
      43209,
      43210,
      43211,
      43212,
      43213,
      43214,
      44264,
      44265,
      44266,
      44267,
      44268,
      44269,
      44270,
      44271,
      44379,
      44380,
      44381,
      44382,
      44383,
      44384,
      44385,
      44386,
      44408,
      44409,
      44410,
      44411,
      44412,
      44413,
      44414,
      44415,
      44416,
      44417,
      44418,
      44419,
      44420,
      44421,
      44425,
      44426,
      44427,
      44428,
      44429,
      44430,
      44431,
      44432,
      44433,
      44434,
      44435,
      44436,
      44437,
      44438,
      44439,
      44440,
      44441,
      44442,
      44443,
      44444,
      44453,
      44454,
      44455,
      44872,
      44873,
      44874,
      44875,
      44876,
      44877,
      44878,
      44879,
      44880,
      44881,
      44882,
      44883,
      44884,
      44885,
      44886,
      44887,
      44888,
      44889,
      44890,
      44891,
      44892,
      44893,
      44894,
      44906,
      44907,
      44908,
      44909,
      44910,
      44911,
      44912,
      44913,
      44914,
      44915,
      44916,
      45414,
      45415,
      45416,
      45417,
      45418,
      45483,
      45484,
      45485,
      45486,
      45487,
      45488,
      45489,
      45490,
      45491,
      45492,
      45493,
      45494,
      45495,
      45496,
      45497,
      45498,
      45499,
      45500,
      45501,
      45502,
      45503,
      45504,
      45505,
      45506,
      45507,
      45508,
      45509,
      45510,
      45511,
      45512,
      45513,
      45514,
      45515,
      45516,
      45517,
      45518,
      45519,
      45520,
      45521,
      45522,
      45523,
      45524,
      45525,
      45526,
      45527,
      45528,
      45529,
      45530,
      45531,
      45532,
      45533,
      45534,
      45535,
      45536,
      45537,
      45538,
      45539,
      45540,
      45541,
      45542,
      45543,
      45544,
      45545,
      45546,
      45570,
      45571,
      45572,
      45573,
      45574,
      45575,
      45576,
      45577,
      45578,
      45579,
      45580,
      45581,
      45582,
      45583,
      45584,
      45585,
      45586,
      45587,
      45588,
      45589,
      45590,
      45591,
      45592,
      45593,
      45594,
      45595,
      45596,
      45597,
      45598,
      45599,
      45600,
      45601,
      45602,
      45603,
      45604,
      45605,
      45606,
      45607,
      45608,
      45609,
      45610,
      45611,
      45612,
      45613,
      45614,
      46673,
      46674,
      46675,
      46676,
      46677,
      46678,
      46679,
      46688,
      46690,
      46691,
      46692,
      46693,
      46694,
      46882,
      46883,
      46884,
      47214,
      47215,
      47216,
      47222,
      47223,
      47286,
      47291,
      47292,
      47293,
      47294,
      47295,
      47296,
      47297,
      47298,
      47299,
      47300,
      47301,
      47302,
      47303,
      47304,
      47305,
      47306,
      47307,
      47308,
      47309,
      47310,
      47311,
      47312,
      47313,
      47314,
      47315,
      47316,
      47317,
      47318,
      47319,
      47320,
      47321,
      47322,
      47323,
      47324,
      47325,
      47326,
      47327,
      47328,
      47329,
      47330,
      47331,
      47332,
      47333,
      47334,
      47335,
      47336,
      47337,
      47338,
      47339,
      47340,
      47341,
      47342,
      47343,
      47344,
      47345,
      47346,
      47370,
      47371,
      47372,
      47373,
      47374,
      47375,
      47376,
      47377,
      47378,
      47379,
      47380,
      47381,
      47382,
      47383,
      47384,
      47385,
      47386,
      47387,
      47388,
      47389,
      47390,
      47391,
      47392,
      47393,
      47394,
      47395,
      47396,
      47397,
      47398,
      47399,
      47400,
      47401,
      47402,
      47403,
      47404,
      47405,
      47406,
      47407,
      47408,
      47409,
      47410,
      47411,
      47412,
      47413,
      47414,
      48564,
      48565,
      48645,
      48646,
      48647,
      48648,
      48649,
      48650,
      48651,
      48652,
      48669,
      48670,
      48671,
      48672,
      48673,
      48674,
      48675,
      48676,
      48677,
      48678,
      48679,
      48680,
      48681,
      48682,
      48686,
      48687,
      48688,
      48689,
      48690,
      48691,
      48692,
      48693,
      48694,
      48695,
      48696,
      48697,
      48698,
      48699,
      48700,
      48701,
      48702,
      48703,
      48704,
      48705,
      48706,
      48707,
      48708,
      48709,
      48710,
      48711,
      48712,
      48713,
      48714,
      48715,
      48716,
      48717,
      48718,
      48719,
      48720,
      48721,
      48722,
      48723,
      48724,
      48725,
      48726,
      48727,
      48728,
      48729,
      48730,
      48731,
      48732,
      48733,
      48734,
      48735,
      48736,
      48737,
      48738,
      48739,
      48740,
      48741,
      48742,
      48743,
      48744,
      48745,
      48746,
      48747,
      48748,
      48749,
      48750,
      48751,
      48752,
      48753,
      48754,
      48755,
      48756,
      48757,
      48758,
      48759,
      48760,
      48761,
      48762,
      48763,
      48764,
      48813,
      48814,
      48815,
      48816,
      48817,
      48818,
      48819,
      48820,
      48821,
      48822,
      48823,
      48824,
      48825,
      48826,
      48827,
      48828,
      48829,
      48830,
      48831,
      50319,
      50320,
      50321,
      50322,
      50323,
      50324,
      50342,
      50343,
      50528,
      50530,
      50538,
      50539,
      50540,
      50541,
      50542,
      50543,
      50544,
      50545,
      50546,
      50547,
      50548,
      50549,
      50550,
      50551,
      50552,
      50553,
      50554,
      50555,
      50556,
      50557,
      50558,
      50559,
      50560,
      50561,
      50562,
      50563,
      50564,
      50565,
      50566,
      50567,
      50568,
      50569,
      50570,
      50571,
      50572,
      50573,
      50574,
      50575,
      50576,
      50577,
      50578,
      50579,
      50580,
      50581,
      50582,
      50583,
      50584,
      50585,
      50586,
      50587,
      50596,
      50597,
      50598,
      50599,
      50600,
      50601,
      50602,
      50603,
      50604,
      50605,
      50606,
      50607,
      50608,
      50609,
      50610,
      50611,
      50612,
      50613,
      50614,
      50615,
      50616,
      50617,
      50618,
      50619,
      50620,
      50621,
      50622,
      50623,
      50624,
      50625,
      50626,
      50627,
      50628,
      50629,
      50630,
      50631,
      50632,
      50633,
      50634,
      50635,
      50636,
      50637,
      50638,
      50639,
      50640,
      50641,
      50642,
      50643,
      50644,
      50645,
      50646,
      50647,
      50648,
      50649,
      50650,
      50651,
      50652,
      50653,
      50654,
      50655,
      50656,
      50657,
      50658,
      50659,
      50660,
      50661,
      50662,
      50663,
      50664,
      50665,
      50666,
      50667,
      50668,
      50669,
      50670,
      50671,
      50672,
      50673,
      50674,
      50675,
      50676,
      50677,
      50678,
      50679,
      50680,
      50681,
      50682,
      50683,
      50684,
      50685,
      50686,
      50687,
      50688,
      50689,
      50690,
      50691,
      50692,
      50693,
      50694,
      50695,
      50696,
      50697,
      50698,
      50699,
      50700,
      50701,
      50702,
      50703,
      50704,
      50705,
      50706,
      50707,
      50708,
      50709,
      50710,
      50711,
      50712,
      50713,
      50714,
      50715,
      50716,
      50717,
      50718,
      50719,
      50720,
      50721,
      50790,
      50791,
      50792,
      50793,
      50794,
      50795,
      50796,
      50797,
      50798,
      50799,
      50800,
      50801,
      50802,
      50803,
      50804,
      50805,
      50806,
      50807,
      50808,
      50809,
      50810,
      50812,
      50813,
      50814,
      50815,
      50816,
      50817,
      50818,
      50819,
      50820,
      50821,
      50822,
      50823,
      50824,
      50825,
      50826,
      50827,
      50828,
      50829,
      50830,
      50880,
      50881,
      50882,
      50883,
      50884,
      50885,
      50886,
      50887,
      50888,
      50889,
      50890,
      50891,
      50892,
      50893,
      50894,
      50895,
      50896,
      50897,
      50898,
      50899,
      50900,
      50901,
      50902,
      50903,
      50904,
      50905,
      50906,
      50907,
      50908,
      50909,
      50910,
      50911,
      50912,
      50913,
      50914,
      50915,
      50916,
      50917,
      50918,
      50919,
      50920,
      50921,
      50922,
      50923,
      50924,
      52342,
      52343,
      52344,
      53864,
      53865,
      53866,
      53867,
      53868,
      53869,
      53870,
      53871,
      53979,
      53980,
      53981,
      53982,
      53983,
      53984,
      53985,
      53986,
      54008,
      54009,
      54010,
      54011,
      54012,
      54013,
      54014,
      54015,
      54016,
      54017,
      54018,
      54019,
      54020,
      54021,
      54022,
      54023,
      54024,
      54025,
      54026,
      54027,
      54028,
      54029,
      54030,
      54031,
      54032,
      54033,
      54034,
      54035,
      54036,
      54037,
      54038,
      54039,
      54040,
      54041,
      54042,
      54043,
      54044,
      54053,
      54054,
      54055,
      54056,
      54057,
      54058,
      54062,
      54063,
      54064,
      54065,
      54066,
      54472,
      54473,
      54474,
      54475,
      54476,
      54477,
      54478,
      54479,
      54480,
      54481,
      54482,
      54483,
      54484,
      54485,
      54486,
      54487,
      54488,
      54489,
      54490,
      54491,
      54492,
      54493,
      54494,
      54506,
      54507,
      54508,
      54509,
      54510,
      54511,
      54512,
      54513,
      54514,
      54515,
      54516,
      55014,
      55015,
      55016,
      55017,
      55018,
      55019,
      55020,
      55021,
      55088,
      55089,
      55090,
      55091,
      55092,
      55093,
      55094,
      55095,
      55096,
      55097,
      55098,
      55099,
      55100,
      55101,
      55102,
      55103,
      55104,
      55105,
      55106,
      55107,
      55108,
      55109,
      55110,
      55111,
      55112,
      55113,
      55114,
      55115,
      55116,
      55117,
      55118,
      55119,
      55120,
      55121,
      55122,
      55123,
      55124,
      55125,
      55126,
      55127,
      55128,
      55129,
      55130,
      55131,
      55132,
      55133,
      55134,
      55135,
      55136,
      55137,
      55138,
      55139,
      55140,
      55141,
      55142,
      55143,
      55144,
      55145,
      55146,
      55170,
      55171,
      55172,
      55173,
      55174,
      55175,
      55176,
      55177,
      55178,
      55179,
      55180,
      55181,
      55182,
      55183,
      55184,
      55185,
      55186,
      55187,
      55188,
      55189,
      55190,
      55191,
      55192,
      55193,
      55194,
      55195,
      55196,
      55197,
      55198,
      55199,
      55200,
      55201,
      55202,
      55203,
      55204,
      55205,
      55206,
      55207,
      55208,
      55209,
      55210,
      55211,
      55212,
      55213,
      55214,
      56293,
      56482,
      56483,
      56484,
      56814,
      56815,
      56816,
      56817,
      56818,
      56819,
      56820,
      56821,
      56891,
      56892,
      56893,
      56894,
      56895,
      56896,
      56897,
      56898,
      56899,
      56900,
      56901,
      56902,
      56903,
      56904,
      56905,
      56906,
      56907,
      56908,
      56909,
      56910,
      56911,
      56912,
      56913,
      56914,
      56915,
      56916,
      56917,
      56918,
      56919,
      56920,
      56921,
      56922,
      56923,
      56924,
      56925,
      56926,
      56927,
      56928,
      56929,
      56930,
      56931,
      56932,
      56933,
      56934,
      56935,
      56936,
      56937,
      56938,
      56939,
      56940,
      56941,
      56942,
      56943,
      56944,
      56945,
      56946,
      56955,
      56970,
      56971,
      56972,
      56973,
      56974,
      56975,
      56976,
      56977,
      56978,
      56979,
      56980,
      56981,
      56982,
      56983,
      56984,
      56985,
      56986,
      56987,
      56988,
      56989,
      56990,
      56991,
      56992,
      56993,
      56994,
      56995,
      56996,
      56997,
      56998,
      56999,
      57000,
      57001,
      57002,
      57003,
      57004,
      57005,
      57006,
      57007,
      57008,
      57009,
      57010,
      57011,
      57012,
      57013,
      57014,
      58245,
      58246,
      58247,
      58248,
      58249,
      58250,
      58251,
      58252,
      58264,
      58266,
      58268,
      58269,
      58270,
      58271,
      58272,
      58273,
      58274,
      58275,
      58276,
      58277,
      58278,
      58279,
      58280,
      58281,
      58282,
      58289,
      58290,
      58291,
      58297,
      58298,
      58299,
      58300,
      58301,
      58302,
      58303,
      58304,
      58305,
      58306,
      58307,
      58308,
      58309,
      58310,
      58311,
      58312,
      58313,
      58314,
      58315,
      58316,
      58317,
      58318,
      58319,
      58320,
      58321,
      58322,
      58323,
      58324,
      58325,
      58326,
      58327,
      58328,
      58329,
      58330,
      58331,
      58332,
      58333,
      58334,
      58335,
      58336,
      58337,
      58338,
      58339,
      58340,
      58341,
      58342,
      58343,
      58344,
      58345,
      58346,
      58347,
      58348,
      58349,
      58350,
      58351,
      58352,
      58353,
      58354,
      58355,
      58356,
      58357,
      58358,
      58359,
      58360,
      58361,
      58362,
      58363,
      58364,
      58412,
      58413,
      58414,
      58415,
      58416,
      58417,
      58418,
      58419,
      58420,
      58421,
      58422,
      58423,
      58424,
      58425,
      58426,
      58427,
      58428,
      58429,
      58430,
      58431,
      59919,
      59920,
      59921,
      59922,
      59923,
      59924,
      59925,
      59926,
      60128,
      60129,
      60130,
      60131,
      60132,
      60133,
      60135,
      60136,
      60137,
      60138,
      60139,
      60140,
      60141,
      60142,
      60143,
      60144,
      60145,
      60146,
      60147,
      60148,
      60149,
      60150,
      60151,
      60152,
      60153,
      60154,
      60155,
      60156,
      60157,
      60158,
      60159,
      60160,
      60161,
      60162,
      60163,
      60164,
      60165,
      60166,
      60167,
      60168,
      60169,
      60170,
      60171,
      60172,
      60173,
      60174,
      60175,
      60176,
      60177,
      60178,
      60179,
      60180,
      60181,
      60182,
      60183,
      60184,
      60185,
      60186,
      60187,
      60196,
      60197,
      60198,
      60199,
      60200,
      60201,
      60202,
      60203,
      60204,
      60205,
      60206,
      60207,
      60208,
      60209,
      60210,
      60211,
      60212,
      60213,
      60214,
      60215,
      60216,
      60217,
      60218,
      60219,
      60220,
      60221,
      60222,
      60223,
      60224,
      60225,
      60226,
      60227,
      60228,
      60229,
      60230,
      60231,
      60232,
      60233,
      60234,
      60235,
      60236,
      60237,
      60238,
      60239,
      60240,
      60241,
      60242,
      60243,
      60244,
      60245,
      60246,
      60247,
      60248,
      60249,
      60250,
      60251,
      60252,
      60253,
      60254,
      60255,
      60256,
      60257,
      60258,
      60259,
      60260,
      60261,
      60262,
      60263,
      60264,
      60265,
      60266,
      60267,
      60268,
      60269,
      60270,
      60271,
      60272,
      60273,
      60274,
      60275,
      60276,
      60277,
      60278,
      60279,
      60280,
      60281,
      60282,
      60283,
      60284,
      60285,
      60286,
      60287,
      60288,
      60289,
      60290,
      60291,
      60292,
      60293,
      60294,
      60295,
      60296,
      60297,
      60298,
      60299,
      60300,
      60301,
      60302,
      60303,
      60304,
      60305,
      60306,
      60307,
      60308,
      60309,
      60310,
      60311,
      60312,
      60313,
      60314,
      60315,
      60316,
      60317,
      60318,
      60319,
      60320,
      60321,
      60390,
      60391,
      60392,
      60393,
      60394,
      60395,
      60396,
      60397,
      60398,
      60399,
      60400,
      60401,
      60402,
      60403,
      60404,
      60405,
      60406,
      60407,
      60408,
      60409,
      60410,
      60411,
      60412,
      60413,
      60414,
      60415,
      60416,
      60417,
      60418,
      60419,
      60420,
      60421,
      60422,
      60423,
      60424,
      60425,
      60426,
      60427,
      60428,
      60429,
      60430,
      60431,
      60432,
      60433,
      60434,
      60480,
      60481,
      60482,
      60483,
      60484,
      60485,
      60486,
      60487,
      60488,
      60489,
      60490,
      60491,
      60492,
      60493,
      60494,
      60495,
      60496,
      60497,
      60498,
      60499,
      60500,
      60501,
      60502,
      60503,
      60504,
      60505,
      60506,
      60507,
      60508,
      60509,
      60510,
      60511,
      60512,
      60513,
      60514,
      60515,
      60516,
      60517,
      60518,
      60519,
      60520,
      60521,
      60522,
      60523,
      60524,
      63674,
      63675,
      63676,
      63677,
      63678,
      63679,
      63680,
      63681,
      63682,
      63683,
      63684,
      63685,
      63686,
      63687,
      63688,
      63689,
      63690,
      63691,
      63692,
      63693,
      64014,
      64015,
      64016,
      64017,
      64018,
      64019,
      64020,
      64021,
      64022,
      64023,
      64024,
      64025,
      64026,
      64027,
      64028,
      64029,
      64031,
      64103,
      64104,
      64105,
      64106,
      64107,
      64108,
      64109,
      64110,
      64111,
      64112,
      64113,
      64114,
      64115,
      64116,
      64117,
      64118,
      64119,
      64120,
      64121,
      64122,
      64123,
      64124,
      64125,
      64126,
      64127,
      64128,
      64129,
      64130,
      64131,
      64132,
      64133,
      64134,
      64135,
      64136,
      64137,
      64138,
      64139,
      64140,
      64141,
      64142,
      64143,
      64144,
      64145,
      64146,
      64155,
      64156,
      64157,
      64158,
      64159,
      64160,
      64161,
      64162,
      64163,
      64164,
      64165,
      64166,
      64167,
      64168,
      64169,
      64170,
      64171,
      64172,
      64173,
      64174,
      64175,
      64176,
      64177,
      64178,
      64179,
      64180,
      64181,
      64182,
      64183,
      64184,
      64185,
      64186,
      64187,
      64188,
      64189,
      64190,
      64191,
      64192,
      64193,
      64194,
      64195,
      64196,
      64197,
      64198,
      64199,
      64200,
      64201,
      64202,
      64203,
      64204,
      64205,
      64206,
      64207,
      64208,
      64209,
      64210,
      64211,
      64212,
      64213,
      64214,
      65497,
      65498,
      65499,
      65500,
      65501,
      65502,
      65503,
      65504,
      65505,
      65506,
      65507,
      65508,
      65509,
      65510,
      65511,
      65512,
      65513,
      65514,
      65515,
      65516,
      65517,
      65518,
      65519,
      65520,
      65521,
      65522,
      65523,
      65524,
      65525,
      65526,
      65527,
      65528,
      65529,
      65530,
      65531,
      65532,
      65533,
      65534,
      65535,
      65536,
      65537,
      65538,
      65539,
      65540,
      65541,
      65542,
      65543,
      65544,
      65545,
      65546,
      65547,
      65548,
      65549,
      65550,
      65551,
      65552,
      65553,
      65554,
      65555,
      65556,
      65557,
      65558,
      65559,
      65560,
      65561,
      65562,
      65563,
      65564,
      65606,
      65607,
      65608,
      65609,
      65610,
      65611,
      65612,
      65613,
      65614,
      65615,
      65616,
      65617,
      65618,
      65619,
      65620,
      65621,
      65622,
      65623,
      65624,
      65625,
      65626,
      65627,
      65628,
      65629,
      65630,
      65631,
      67119,
      67120,
      67121,
      67122,
      67123,
      67124,
      67125,
      67126,
      67127,
      67128,
      67129,
      67130,
      67131,
      67132,
      67331,
      67332,
      67333,
      67334,
      67335,
      67336,
      67337,
      67338,
      67339,
      67340,
      67341,
      67342,
      67343,
      67344,
      67345,
      67346,
      67347,
      67348,
      67349,
      67350,
      67351,
      67352,
      67353,
      67354,
      67355,
      67356,
      67357,
      67358,
      67359,
      67360,
      67361,
      67362,
      67363,
      67364,
      67365,
      67366,
      67367,
      67368,
      67369,
      67370,
      67371,
      67372,
      67373,
      67374,
      67375,
      67376,
      67377,
      67378,
      67379,
      67380,
      67381,
      67382,
      67383,
      67384,
      67385,
      67386,
      67387,
      67388,
      67389,
      67390,
      67391,
      67392,
      67393,
      67394,
      67395,
      67396,
      67397,
      67398,
      67399,
      67400,
      67401,
      67402,
      67403,
      67404,
      67405,
      67406,
      67407,
      67408,
      67409,
      67410,
      67411,
      67412,
      67413,
      67414,
      67415,
      67416,
      67417,
      67418,
      67419,
      67420,
      67421,
      67422,
      67423,
      67424,
      67425,
      67426,
      67427,
      67428,
      67429,
      67430,
      67431,
      67432,
      67433,
      67434,
      67435,
      67436,
      67437,
      67438,
      67439,
      67440,
      67441,
      67442,
      67443,
      67444,
      67445,
      67446,
      67447,
      67448,
      67449,
      67450,
      67451,
      67452,
      67453,
      67454,
      67455,
      67456,
      67457,
      67458,
      67459,
      67460,
      67461,
      67462,
      67463,
      67464,
      67465,
      67466,
      67467,
      67468,
      67469,
      67470,
      67471,
      67472,
      67473,
      67474,
      67475,
      67476,
      67477,
      67478,
      67479,
      67480,
      67481,
      67482,
      67483,
      67484,
      67485,
      67486,
      67487,
      67488,
      67489,
      67490,
      67491,
      67492,
      67493,
      67494,
      67495,
      67496,
      67497,
      67498,
      67499,
      67500,
      67501,
      67502,
      67503,
      67504,
      67505,
      67506,
      67507,
      67508,
      67509,
      67510,
      67511,
      67512,
      67513,
      67514,
      67515,
      67516,
      67517,
      67518,
      67519,
      67520,
      67521,
      67590,
      67591,
      67592,
      67593,
      67594,
      67595,
      67596,
      67597,
      67598,
      67599,
      67600,
      67601,
      67602,
      67603,
      67604,
      67605,
      67606,
      67607,
      67608,
      67609,
      67610,
      67611,
      67612,
      67613,
      67614,
      67615,
      67616,
      67617,
      67618,
      67619,
      67620,
      67621,
      67622,
      67623,
      67624,
      67625,
      67626,
      67627,
      67628,
      67629,
      67630,
      67631,
      67632,
      67633,
      67634,
      67635,
      67636,
      67637,
      67638,
      67639,
      67640,
      67641,
      67642,
      67643,
      67644,
      67645,
      67646,
      67647,
      67648,
      67649,
      67650,
      67665,
      67666,
      67667,
      67668,
      67669,
      67675,
      67676,
      67677,
      67678,
      67679,
      67680,
      67681,
      67682,
      67683,
      67684,
      67685,
      67686,
      67687,
      67688,
      67689,
      67690,
      67691,
      67692,
      67693,
      67694,
      67695,
      67696,
      67697,
      67698,
      67699,
      67700,
      67701,
      67702,
      67703,
      67704,
      67705,
      67706,
      67707,
      67708,
      67709,
      67710,
      67711,
      67712,
      67713,
      67714,
      67715,
      67716,
      67717,
      67718,
      67719,
      67720,
      67721,
      67722,
      67723,
      67724,
      70897,
      70898,
      70899,
      70900,
      70901,
      70902,
      70903,
      70904,
      70905,
      70906,
      70907,
      70908,
      70909,
      70910,
      70911,
      70912,
      70913,
      70914,
      70915,
      70916,
      70917,
      70918,
      70919,
      70935,
      70936,
      70937,
      70938,
      70939,
      70940,
      70941,
      70942,
      70943,
      70944,
      70945,
      70946,
      70947,
      70948,
      70949,
      70951,
      70952,
      70953,
      70954,
      70955,
      70956,
      70957,
      70958,
      70959,
      70960,
      70961,
      70962,
      70963,
      70964,
      71028,
      71030,
      71031,
      71527,
      71528,
      71529,
      71530,
      71531,
      71535,
      71536,
      71537,
      72519,
      72520,
      72521,
      72522,
      72523,
      72524,
      72525,
      72526,
      72527,
      72528,
      72529,
      72531,
      72533,
      72542,
      72543,
      72544,
      72546,
      72731,
      72733,
      72734,
      72735,
      72736,
      72737,
      72738,
      72739,
      72740,
      72741,
      72742,
      72753,
      72754,
      72755,
      72756,
      72758,
      72759,
      72760,
      72761,
      72762,
      72763,
      72764,
      72765,
      72766,
      72767,
      72768,
      72769,
      72770,
      72771,
      72772,
      72773,
      72774,
      72775,
      72776,
      72777,
      72778,
      72779,
      72780,
      72781,
      72782,
      72783,
      72784,
      72785,
      72786,
      72787,
      72788,
      72789,
      72790,
      72791,
      72792,
      72793,
      72794,
      72795,
      72796,
      72797,
      72798,
      72799,
      72800,
      72801,
      72802,
      72803,
      72804,
      72805,
      72806,
      72807,
      72808,
      72809,
      72810,
      72811,
      72812,
      72813,
      72814,
      72815,
      72816,
      72817,
      72818,
      72819,
      72820,
      72821,
      72822,
      72823,
      72824,
      72825,
      72826,
      72827,
      72828,
      72829,
      72830,
      72831,
      72832,
      72833,
      72834,
      72835,
      72836,
      72837,
      72838,
      72839,
      72840,
      72841,
      72842,
      72843,
      72844,
      72845,
      72846,
      72847,
      72848,
      72849,
      72850,
      72851,
      72852,
      72853,
      72854,
      72855,
      72856,
      72857,
      72858,
      72859,
      72860,
      72861,
      72862,
      72863,
      72864,
      72865,
      72866,
      72867,
      72868,
      72869,
      72870,
      72871,
      72872,
      72873,
      72874,
      72875,
      72876,
      72877,
      72878,
      72879,
      72880,
      72881,
      72882,
      72883,
      72884,
      72885,
      72886,
      72887,
      72888,
      72889,
      72890,
      72891,
      72892,
      72893,
      72894,
      72895,
      72896,
      72897,
      72898,
      72899,
      72900,
      72901,
      72902,
      72903,
      72904,
      72905,
      72906,
      72907,
      72908,
      72909,
      72910,
      72911,
      72912,
      72913,
      72914,
      72915,
      72916,
      72917,
      72918,
      72919,
      72920,
      72921,
      72990,
      72991,
      72992,
      72993,
      72994,
      72995,
      72996,
      72997,
      72998,
      72999,
      73000,
      73001,
      73002,
      73003,
      73004,
      73005,
      73006,
      73007,
      73008,
      73009,
      73010,
      73011,
      73012,
      73013,
      73014,
      73015,
      73016,
      73017,
      73018,
      73019,
      73020,
      73021,
      73022,
      73023,
      73024,
      73025,
      73026,
      73027,
      73028,
      73029,
      73030,
      73031,
      73032,
      73033,
      73034,
      73035,
      73036,
      73037,
      73038,
      73039,
      73040,
      73041,
      73042,
      73043,
      73044,
      73045,
      73046,
      73047,
      73048,
      73049,
      73050,
      73051,
      73052,
      73053,
      73054,
      73055,
      73056,
      73057,
      73058,
      73059,
      73060,
      73061,
      73062,
      73063,
      73064,
      73065,
      73066,
      73067,
      73068,
      73069,
      73070,
      73071,
      73072,
      73073,
      73074,
      73075,
      73076,
      73077,
      73078,
      73079,
      73080,
      73081,
      73082,
      73083,
      73084,
      73085,
      73086,
      73087,
      73088,
      73089,
      73090,
      73091,
      73092,
      73093,
      73094,
      73095,
      73096,
      73097,
      73098,
      73099,
      73100,
      73101,
      73102,
      73103,
      73104,
      73105,
      73106,
      73107,
      73108,
      73109,
      73110,
      73111,
      73112,
      73113,
      73114,
      73115,
      73116,
      73117,
      73118,
      73119,
      73120,
      73121,
      73122,
      73123,
      73124,
      76569,
      76570,
      76571,
      76573,
      76816,
      76817,
      76818,
      76819,
      76820,
      76821,
      76822,
      76823,
      76824,
      76825,
      76826,
      76827,
      76828,
      76829,
      76830,
      76831,
      76832,
      76833,
      76834,
      76835,
      76836,
      76837,
      76879,
      76881,
      76882,
      76883,
      76884,
      76885,
      76886,
      76887,
      76888,
      76889,
      76890,
      76891,
      76892,
      76893,
      76894,
      76895,
      76896,
      76897,
      76898,
      76899,
      76900,
      76901,
      76902,
      76903,
      76904,
      76905,
      76906,
      76907,
      76908,
      76909,
      76910,
      76911,
      76912,
      76913,
      76914,
      76915,
      76916,
      76917,
      76918,
      76919,
      76920,
      76921,
      76922,
      76923,
      76924,
      76925,
      76926,
      76927,
      76928,
      76929,
      76930,
      76931,
      76932,
      76933,
      76934,
      76935,
      76937,
      76938,
      76939,
      76940,
      76941,
      76942,
      76943,
      76944,
      76945,
      76946,
      76947,
      76948,
      76949,
      76950,
      76951,
      76952,
      76953,
      76954,
      76955,
      76956,
      76957,
      76958,
      76959,
      76960,
      76961,
      76962,
      76963,
      76964,
      76965,
      76966,
      76967,
      76968,
      76969,
      76970,
      76971,
      76972,
      76973,
      76974,
      76975,
      76976,
      76977,
      76978,
      76979,
      76980,
      76981,
      76982,
      76983,
      76984,
      76985,
      76986,
      76987,
      76988,
      76989,
      76990,
      76991,
      76992,
      76993,
      76994,
      76995,
      76996,
      76997,
      76998,
      76999,
      77000,
      77001,
      77002,
      77003,
      77004,
      77005,
      77006,
      77007,
      77008,
      77009,
      77010,
      77011,
      77012,
      77013,
      77014,
      77015,
      77016,
      77017,
      77018,
      77019,
      77020,
      77021,
      77022,
      77023,
      77024,
      77025,
      77026,
      77027,
      77028,
      77029,
      77030,
      77031,
      77032,
      77033,
      77034,
      77035,
      77036,
      77037,
      77038,
      77039,
      77040,
      77041,
      77042,
      77043,
      77044,
      77045,
      77046,
      77047,
      77048,
      77049,
      77050,
      77051,
      77052,
      77053,
      77054,
      77055,
      77056,
      77057,
      77058,
      77059,
      77060,
      77061,
      77062,
      77063,
      77064,
      77065,
      77066,
      77067,
      77068,
      77069,
      77070,
      77071,
      77072,
      77073,
      77074,
      77075,
      77076,
      77077,
      77078,
      77079,
      77080,
      77081,
      77082,
      77083,
      77084,
      77085,
      77086,
      77087,
      77088,
      77089,
      77090,
      77091,
      77092,
      77093,
      77094,
      77095,
      77096,
      77097,
      77098,
      77099,
      77100,
      77101,
      77102,
      77103,
      77104,
      77105,
      77106,
      77107,
      77108,
      77109,
      77110,
      77111,
      77112,
      77113,
      77114,
      77115,
      77116,
      77117,
      77118,
      77119,
      77120,
      77121,
      77122,
      77123,
      77124,
      77125,
      77126,
      77127,
      77128,
      77129,
      77130,
      77131,
      77132,
      77133,
      77134,
      77135,
      77136,
      77137,
      77138,
      77139,
      77140,
      77141,
      77142,
      77143,
      77144,
      77145,
      77146,
      77147,
      77148,
      77149,
      77150,
      77151,
      77152,
      77153,
      77154,
      77155,
      77156,
      77157,
      77158,
      77159,
      77160,
      77161,
      77162,
      77163,
      77164,
      77165,
      77166,
      77167,
      77168,
      77169,
      77170,
      77171,
      77172,
      77173,
      77174,
      77318,
      77319,
      77320,
      77321,
      77322,
      77323,
      77328,
      77333,
      77334,
      77335,
      77336,
      77337,
      77338,
      77339,
      77340,
      77341,
      77342,
      77343,
      77344,
      77345,
      77346,
      77347,
      77348,
      77349,
      77350,
      77351,
      77352,
      77353,
      77354,
      77355,
      77356,
      77357,
      77358,
      77359,
      77360,
      77361,
      77362,
      77363,
      77364,
      77365,
      77366,
      77367,
      77368,
      77369,
      77370,
      77371,
      77372,
      77373,
      77374,
      77375,
      77376,
      81834,
      81835,
      81836,
      81837,
      81838,
      81839,
      81840,
      81841,
      81842,
      81843,
      81844,
      81845,
      81846,
      81847,
      81848,
      81849,
      81850,
      81857,
      81858,
      81859,
      81861,
      81902,
      81903,
      81904,
      81905,
      81906,
      82037,
      82038,
      82039,
      82041,
      82042,
      82043,
      82044,
      82471,
      82491,
      82492,
      82493,
      82494,
      82495,
      82496,
      82497,
      82498,
      82499,
      82500,
      82501,
      82502,
      82503,
      82504,
      82505,
      82506,
      82507,
      82511,
      82515,
      82516,
      82517,
      82518,
      82519,
      82520,
      82521,
      82522,
      82523,
      82524,
      82525,
      82526,
      82527,
      82528,
      82529,
      82530,
      82531,
      82532,
      82533,
      82534,
      82535,
      82536,
      82537,
      82538,
      82539,
      82540,
      82541,
      82542,
      82543,
      82544,
      82545,
      82546,
      82547,
      82548,
      82549,
      82550,
      82551,
      82552,
      82553,
      82554,
      82555,
      82556,
      82557,
      82558,
      82559,
      82560,
      82561,
      82562,
      82563,
      82564,
      82565,
      82566,
      82567,
      82568,
      82569,
      82570,
      82571,
      82572,
      82573,
      82574,
      82575,
      82576,
      82577,
      82578,
      82579,
      82580,
      82581,
      82582,
      82583,
      82584,
      82585,
      82586,
      82587,
      82588,
      82589,
      82590,
      82591,
      82592,
      82593,
      82594,
      82595,
      82596,
      82597,
      82598,
      82599,
      82600,
      82601,
      82602,
      82603,
      82604,
      82605,
      82606,
      82607,
      82608,
      82609,
      82610,
      82611,
      82612,
      82613,
      82614,
      82615,
      82616,
      82617,
      82618,
      82619,
      82620,
      82621,
      82622,
      82623,
      82624,
      82625,
      82626,
      82627,
      82628,
      82629,
      82630,
      82631,
      82632,
      82633,
      82634,
      82635,
      82636,
      82637,
      82638,
      82639,
      82640,
      82641,
      82642,
      82666,
      82667,
      82668,
      82669,
      82670,
      82671,
      82672,
      82673,
      82674,
      82675,
      82676,
      82677,
      82678,
      82679,
      82680,
      82681,
      82682,
      82683,
      82684,
      82685,
      82686,
      82687,
      82688,
      82689,
      82690,
      82691,
      82692,
      82693,
      82694,
      82695,
      82696,
      82697,
      82698,
      82699,
      82700,
      82701,
      82702,
      82703,
      82704,
      82705,
      82706,
      82707,
      82708,
      82709,
      82710,
      82711,
      82712,
      82713,
      82714,
      82715,
      82716,
      82717,
      82718,
      82719,
      82720,
      82721,
      82722,
      82723,
      82724,
      82725,
      82726,
      82727,
      82728,
      82729,
      82730,
      82731,
      82732,
      82733,
      82734,
      82735,
      82736,
      82737,
      82738,
      82739,
      82740,
      82741,
      82742,
      82743,
      82744,
      82745,
      82746,
      82747,
      82748,
      82749,
      82750,
      82751,
      82752,
      82753,
      82754,
      82755,
      82756,
      82757,
      82758,
      82759,
      82760,
      82761,
      82762,
      82763,
      82764,
      82765,
      82766,
      82767,
      82768,
      82769,
      82770,
      82771,
      82772,
      82773,
      82774,
      82775,
      82776,
      82777,
      82778,
      82779,
      82780,
      82781,
      82782,
      82783,
      82784,
      82785,
      82786,
      82787,
      82788,
      82789,
      82790,
      82791,
      82792,
      82793,
      82794,
      82795,
      82796,
      82797,
      82798,
      82799,
      82800,
      82801,
      82802,
      82803,
      82804,
      82805,
      82806,
      82807,
      82808,
      82809,
      82810,
      82811,
      82812,
      82813,
      82814,
      82815,
      82816,
      82817,
      82818,
      82819,
      82820,
      82821,
      82822,
      82823,
      82824,
      82825,
      82826,
      82827,
      82828,
      82829,
      82830,
      82831,
      82832,
      82833,
      82834,
      82835,
      82836,
      82837,
      82838,
      82839,
      82840,
      82841,
      82842,
      82843,
      82844,
      82845,
      82846,
      82847,
      82848,
      82849,
      82850,
      82851,
      82852,
      82853,
      82854,
      82855,
      82856,
      82857,
      82858,
      82859,
      82860,
      82861,
      82862,
      82863,
      82864,
      82865,
      82866,
      82867,
      82868,
      82869,
      82870,
      82871,
      82872,
      82873,
      82874,
      82875,
      82876,
      82877,
      82878,
      82879,
      82880,
      82881,
      82882,
      82883,
      82884,
      82885,
      82886,
      82887,
      82888,
      82889,
      82890,
      82891,
      82892,
      82893,
      82894,
      82895,
      82896,
      82897,
      82898,
      82899,
      82900,
      82901,
      82902,
      82903,
      82904,
      82905,
      82906,
      82907,
      82908,
      82909,
      82910,
      82911,
      82912,
      82913,
      82914,
      82915,
      82916,
      82917,
      82918,
      82919,
      82920,
      82921,
      82922,
      82923,
      82924,
      82925,
      82926,
      82927,
      82928,
      82929,
      82930,
      82931,
      82932,
      82933,
      82934,
      82935,
      82936,
      82937,
      82938,
      82939,
      82940,
      82941,
      82942,
      82943,
      82944,
      82945,
      82946,
      82947,
      82948,
      82949,
      82950,
      82951,
      82952,
      82953,
      82954,
      82955,
      82956,
      82957,
      82958,
      82959,
      82960,
      82961,
      82962,
      82963,
      82964,
      82965,
      82966,
      82967,
      82968,
      82969,
      82970,
      82971,
      82972,
      82973,
      82974,
      82975,
      82976,
      82977,
      82978,
      82979,
      82980,
      82981,
      82982,
      82983,
      82984,
      82985,
      82986,
      82987,
      82988,
      82989,
      82990,
      82991,
      82992,
      82993,
      82994,
      82995,
      82996,
      82997,
      82998,
      82999,
      83000,
      83001,
      83002,
      83003,
      83004,
      83005,
      83006,
      83007,
      83008,
      83009,
      83010,
      83011,
      83012,
      83013,
      83014,
      83015,
      83016,
      83017,
      83018,
      83019,
      83020,
      83021,
      83022,
      83023,
      83024,
      83025,
      83026,
      83027,
      83028,
      83029,
      83030,
      83031,
      83032,
      83033,
      83034,
      83035,
      83036,
      83037,
      83038,
      83039,
      83040,
      83041,
      83042,
      83043,
      83044,
      83045,
      83046,
      83250,
      83251,
      83252,
      83253,
      83254,
      83255,
      83256,
      83257,
      83258,
      83259,
      83260,
      83261,
      83262,
      83263,
      83264,
      83265,
      83266,
      83267,
      83268,
      83269,
      83270,
      83271,
      83272,
      83273,
      83274,
      83275,
      83276,
      83277,
      83278,
      83279,
      83280,
      83281,
      83282,
      83283,
      83284,
      83285,
      83286,
      83287,
      83288,
      83289,
      83290,
      83291,
      83292,
      83293,
      83294,
      83295,
      83296,
      83297,
      83298,
      83299,
      83300,
      83303,
      83304,
      83305,
      83306,
      83307,
      83318,
      83319,
      83320,
      83321,
      83322,
      83323,
      83324,
      83325,
      83326,
      83327,
      83328,
      83329,
      83330,
      83331,
      83332,
      83333,
      83334,
      83335,
      83336,
      83337,
      83338,
      83339,
      83340,
      83341,
      83342,
      83343,
      83344,
      83345,
      83346,
      83347,
      83348,
      83349,
      83350,
      83351,
      83352,
      83353,
      83354,
      83355,
      83356,
      83357,
      83358,
      83359,
      83360,
      83361,
      83362,
      83363,
      83364,
      83365,
      83366,
      83367,
      83368,
      83369,
      83370,
      83371,
      83372,
      83373,
      83375,
      83376,
      83377,
      83408,
      83409,
      83520,
      83521,
      83522,
      83523,
      83524,
      83525,
      83526,
      83527,
      83528,
      83529,
      83530,
      83531,
      83532,
      83533,
      83534,
      83535,
      83536,
      83537,
      83538,
      83539,
      83540,
      83541,
      83542,
      83543,
      83544,
      83545,
      83546,
      83547,
      83548,
      83549,
      83550,
      83551,
      83552,
      83553,
      83554,
      83555,
      83556,
      83557,
      83558,
      83559,
      83560,
      83561,
      83562,
      83563,
      83564,
      83565,
      83567,
      83568,
      83569,
      83570,
      83573,
      83574,
      83575,
      83576,
      83577,
      83590,
      83592,
      83593,
      83594,
      83595,
      83596,
      83597,
      83598,
      83599,
      83600,
      83601,
      83602,
      83603,
      83604,
      83605,
      83606,
      83607,
      83608,
      83609,
      83610,
      83611,
      83612,
      83613,
      83614,
      83615,
      83616,
      83617,
      83618,
      83619,
      83620,
      83621,
      83622,
      83623,
      83624,
      83625,
      83626,
      83627,
      83628,
      83629,
      83630,
      83631,
      83632,
      83633,
      83634,
      83635,
      83636,
      83637,
      83638,
      83639,
      83640,
      83641,
      83642,
      83643,
      83644,
      83645,
      83646,
      83647,
      83648,
      83649,
      83650,
      83651,
      83652,
      83653,
      83654,
      87907,
      87908,
      87909,
      87910,
      87911,
      87912,
      87913,
      87914,
      87916,
      87918,
      87919,
      87920,
      87921,
      87922,
      87923,
      87924,
      92222,
      92223,
      92224,
      92225,
      92226,
      92292,
      92293,
      92294,
      92295,
      92296,
      92309,
      92310,
      92311,
      92312,
      92313,
      92314,
      92315,
      92316,
      92317,
      92318,
      92319,
      92320,
      92321,
      92322,
      92323,
      92324,
      92325,
      92326,
      92327,
      92328,
      92329,
      92330,
      92336,
      92337,
      92338,
      92339,
      92340,
      92341,
      92342,
      92343,
      92587,
      92588,
      92589,
      92590,
      92591,
      92592,
      92593,
      92594,
      92595,
      92596,
      92597,
      92598,
      92599,
      92600,
      92606,
      92607,
      92608,
      92609,
      92610,
      92611,
      92612,
      92613,
      92913,
      92914,
      92915,
      92916,
      92917,
      92957,
      92958,
      92959,
      92960,
      92961,
      92962,
      92963,
      92964,
      92965,
      92966,
      92967,
      92968,
      92969,
      92970,
      92971,
      92972,
      92973,
      92974,
      92975,
      92976,
      92977,
      92978,
      92979,
      92980,
      92981,
      92982,
      92983,
      92984,
      92985,
      92986,
      92987,
      92988,
      92989,
      92990,
      92991,
      93006,
      93007,
      93008,
      93009,
      93010,
      93011,
      93012,
      93013,
      93014,
      93015,
      93016,
      93017,
      93018,
      93019,
      93020,
      93021,
      93022,
      93023,
      93024,
      93025,
      93026,
      93027,
      93028,
      93029,
      93030,
      93031,
      93032,
      93788,
      93790,
      93993,
      93994,
      93995,
      93996,
      93997,
      94040,
      94041,
      94042,
      94043,
      94044,
      94045,
      94046,
      94047,
      94048,
      94049,
      94050,
      94051,
      94052,
      94053,
      94054,
      94055,
      94056,
      94057,
      94058,
      94059,
      94060,
      94061,
      94062,
      94063,
      94064,
      94065,
      94066,
      94067,
      94068,
      94069,
      94070,
      94071,
      94077,
      94086,
      94087,
      94088,
      94089,
      94090,
      94091,
      94092,
      94093,
      94094,
      94095,
      94096,
      94097,
      94098,
      94099,
      94100,
      94101,
      94102,
      94103,
      94104,
      94105,
      94106,
      94107,
      94108,
      94109,
      94110,
      94111,
      94112,
      94851,
      94852,
      94853,
      94854,
      94855,
      94863,
      94864,
      94865,
      94866,
      94867,
      94868,
      94869,
      94870,
      94871,
      94872,
      94873,
      94882,
      94883,
      94884,
      94885,
      94886,
      94887,
      94888,
      94889,
      94890,
      94891,
      94892,
      94893,
      94894,
      94895,
      94896,
      94897,
      94898,
      94899,
      94900,
      94901,
      94902,
      94903,
      94904,
      94905,
      94906,
      94907,
      94908,
      94909,
      94910,
      94911,
      94912,
      94913,
      94914,
      94915,
      94916,
      94917,
      94918,
      94919,
      94920,
      94921,
      94922,
      94950,
      94951,
      94952,
      94953,
      94954,
      94955,
      94956,
      94957,
      94958,
      94959,
      94960,
      94961,
      94962,
      95856,
      95857,
      95858,
      95859,
      95860,
      95981,
      95982,
      95983,
      95984,
      95985,
      95986,
      95987,
      95988,
      95989,
      95990,
      95991,
      95992,
      95993,
      95994,
      95995,
      95996,
      95997,
      95998,
      95999,
      96000,
      96001,
      96002,
      96003,
      96004,
      96005,
      96006,
      96007,
      96008,
      96009,
      96010,
      96011,
      96012,
      96013,
      96014,
      96015,
      96016,
      96022,
      96023,
      96024,
      96025,
      96026,
      96027,
      96028,
      96029,
      96030,
      96031,
      96032,
      96033,
      96034,
      96035,
      96036,
      96037,
      96038,
      96039,
      96040,
      96041,
      96042,
      96043,
      96044,
      96045,
      96046,
      96047,
      96048,
      96049,
      96050,
      96051,
      96052,
      96053,
      96054,
      96055,
      96056,
      96057,
      96058,
      96059,
      96060,
      96061,
      96062,
      96063,
      96064,
      96065,
      96066,
      96067,
      96068,
      96069,
      96070,
      96071,
      96072,
      96073,
      96074,
      96075,
      96076,
      96077,
      96078,
      96079,
      96080,
      96081,
      96082,
      96083,
      96084,
      96085,
      96086,
      96087,
      96088,
      96089,
      96090,
      96091,
      96092,
      96093,
      96094,
      96095,
      96096,
      96138,
      96139,
      96140,
      96141,
      96142,
      96143,
      96144,
      96145,
      96146,
      96147,
      96148,
      96149,
      96150,
      96151,
      96152,
      96153,
      96154,
      96155,
      96156,
      96157,
      96158,
      96159,
      96160,
      96161,
      96162,
      96163,
      96164,
      96165,
      96192,
      96193,
      96194,
      96195,
      96196,
      96197,
      96198,
      96199,
      96200,
      96201,
      96202,
      96203,
      96204,
      96205,
      96206,
      96207,
      96208,
      96209,
      96210,
      96211,
      96212,
      96213,
      96214,
      96215,
      96216,
      96217,
      96218,
      98108,
      98109,
      98110,
      98111,
      98112,
      98113,
      98114,
      98115,
      98116,
      98117,
      98118,
      98119,
      98120,
      98121,
      98313,
      98314,
      98315,
      98316,
      98317,
      98318,
      98319,
      98320,
      98321,
      98322,
      98323,
      98324,
      98366,
      98367,
      98368,
      98369,
      98370,
      98371,
      98372,
      98373,
      98374,
      98375,
      98376,
      98377,
      98378,
      98379,
      98380,
      98381,
      98382,
      98383,
      98384,
      98385,
      98386,
      98387,
      98388,
      98389,
      98390,
      98391,
      98397,
      98398,
      98399,
      98400,
      98401,
      98402,
      98403,
      98404,
      98405,
      98406,
      98407,
      98408,
      98409,
      98410,
      98411,
      98412,
      98413,
      98414,
      98415,
      98416,
      98417,
      98418,
      98419,
      98420,
      98421,
      98422,
      98423,
      98424,
      98425,
      98426,
      98427,
      98428,
      98429,
      98430,
      98431,
      98432,
      98447,
      98448,
      98449,
      99202,
      99203,
      99204,
      99205,
      99206,
      99207,
      99208,
      99209,
      99210,
      99211,
      99212,
      99213,
      99214,
      99215,
      99216,
      99217,
      99218,
      99219,
      99220,
      99221,
      99222,
      99223,
      99224,
      99225,
      99226,
      99227,
      99228,
      99229,
      99230,
      99231,
      99232,
      99233,
      99234,
      99235,
      99236,
      99237,
      99238,
      99239,
      99240,
      99241,
      99242,
      99262,
      99264,
      99265,
      99266,
      99267,
      99268,
      99269,
      99270,
      99271,
      99272,
      99273,
      99274,
      99275,
      99276,
      99277,
      99278,
      99279,
      99280,
      99281,
      99282,
      100176,
      100177,
      100178,
      100179,
      100180,
      100181,
      100182,
      100183,
      100184,
      100303,
      100304,
      100305,
      100306,
      100307,
      100308,
      100309,
      100310,
      100311,
      100312,
      100313,
      100314,
      100315,
      100316,
      100317,
      100318,
      100319,
      100320,
      100321,
      100322,
      100323,
      100324,
      100325,
      100326,
      100327,
      100328,
      100329,
      100330,
      100331,
      100332,
      100333,
      100334,
      100335,
      100336,
      100337,
      100338,
      100339,
      100340,
      100341,
      100342,
      100343,
      100344,
      100345,
      100346,
      100347,
      100348,
      100349,
      100350,
      100351,
      100352,
      100353,
      100354,
      100355,
      100356,
      100357,
      100358,
      100359,
      100360,
      100361,
      100362,
      100363,
      100364,
      100365,
      100366,
      100367,
      100368,
      100369,
      100370,
      100371,
      100372,
      100373,
      100374,
      100375,
      100376,
      100377,
      100378,
      100379,
      100380,
      100381,
      100382,
      100383,
      100384,
      100385,
      100386,
      100387,
      100388,
      100389,
      100390,
      100391,
      100392,
      100393,
      100394,
      100395,
      100396,
      100397,
      100398,
      100399,
      100400,
      100401,
      100402,
      100403,
      100404,
      100405,
      100406,
      100407,
      100408,
      100409,
      100410,
      100411,
      100412,
      100413,
      100414,
      100415,
      100416,
      100458,
      100459,
      100460,
      100461,
      100462,
      100463,
      100464,
      100465,
      100466,
      100467,
      100468,
      100469,
      100470,
      100471,
      100472,
      100473,
      100474,
      100475,
      100476,
      100477,
      100478,
      100479,
      100480,
      100481,
      100482,
      100483,
      100484,
      100485,
      100486,
      100487,
      100488,
      100489,
      100490,
      100491,
      100492,
      100493,
      100494,
      100503,
      100504,
      100505,
      100506,
      100507,
      100508,
      100509,
      100510,
      100511,
      100512,
      100513,
      100514,
      100515,
      100516,
      100517,
      100518,
      100519,
      100520,
      100521,
      100522,
      100523,
      100524,
      100525,
      100526,
      100527,
      100528,
      100529,
      100530,
      100531,
      100532,
      100533,
      100534,
      100535,
      100536,
      100537,
      100538,
      102442,
      102443,
      102444,
      102445,
      102446,
      102447,
      102448,
      102449,
      102450,
      102451,
      102452,
      102453,
      102454,
      102455,
      102466,
      102468,
      102469,
      102470,
      102471,
      102472,
      102473,
      102474,
      102475,
      102476,
      102477,
      102478,
      102479,
      102480,
      102481,
      102482,
      102820,
      102821,
      102822,
      102823,
      102824,
      103416,
      103417,
      103418,
      103419,
      103420,
      103421,
      103422,
      103430,
      103431,
      103432,
      103545,
      103546,
      103547,
      103548,
      103549,
      103555,
      103556,
      103557,
      103558,
      103559,
      103560,
      103561,
      103562,
      103563,
      103564,
      103565,
      103566,
      103567,
      103568,
      103569,
      103570,
      103571,
      103572,
      103573,
      103574,
      103575,
      103576,
      103577,
      103578,
      103579,
      103580,
      103581,
      103582,
      103583,
      103584,
      103585,
      103586,
      103587,
      103588,
      103589,
      103590,
      103591,
      103592,
      103593,
      103594,
      103595,
      103596,
      103597,
      103598,
      103599,
      103600,
      103601,
      103602,
      103603,
      103604,
      103605,
      103606,
      103607,
      103608,
      103609,
      103610,
      103611,
      103612,
      103613,
      103614,
      103615,
      103616,
      103617,
      103618,
      103619,
      103620,
      103621,
      103622,
      103623,
      103624,
      103625,
      103626,
      103627,
      103628,
      103629,
      103630,
      103631,
      103632,
      103633,
      103634,
      103635,
      103636,
      103637,
      103638,
      103639,
      103640,
      103641,
      103642,
      103643,
      103644,
      103645,
      103646,
      103647,
      103648,
      103649,
      103650,
      103651,
      103652,
      103653,
      103654,
      103655,
      103656,
      103698,
      103699,
      103700,
      103701,
      103702,
      103703,
      103704,
      103705,
      103706,
      103707,
      103708,
      103709,
      103710,
      103711,
      103712,
      103713,
      103714,
      103715,
      103716,
      103717,
      103718,
      103719,
      103720,
      103721,
      103722,
      103723,
      103724,
      103725,
      103726,
      103727,
      103728,
      103729,
      103730,
      103731,
      103732,
      103733,
      103734,
      103735,
      103736,
      103737,
      103738,
      103739,
      103740,
      103741,
      103742,
      103743,
      103744,
      103745,
      103746,
      103747,
      103748,
      103749,
      103750,
      103751,
      103752,
      103753,
      103754,
      103755,
      103756,
      103757,
      103758,
      103759,
      103760,
      103761,
      103762,
      103763,
      103764,
      103765,
      103766,
      103767,
      103768,
      103769,
      103770,
      103771,
      103772,
      103773,
      103774,
      103775,
      103776,
      103777,
      103778,
      105846,
      105847,
      105848,
      105993,
      105994,
      105995,
      105996,
      105997,
      105998,
      105999,
      106000,
      106001,
      106002,
      106003,
      106004,
      106005,
      106006,
      106034,
      106035,
      106036,
      106037,
      106038,
      106039,
      106040,
      106041,
      106042,
      106043,
      106044,
      106045,
      106046,
      106047,
      106048,
      106049,
      106050,
      106051,
      106052,
      106053,
      106054,
      106055,
      106056,
      106057,
      106058,
      106059,
      106060,
      106062,
      106063,
      106064,
      106065,
      106066,
      106067,
      106068,
      106069,
      106070,
      106071,
      106072,
      106073,
      106074,
      106075,
      106076,
      106077,
      106078,
      106079,
      106080,
      106081,
      106082,
      106083,
      106084,
      106085,
      106086,
      106087,
      106088,
      106089,
      106090,
      106091,
      106092,
      106093,
      106094,
      106095,
      106096,
      106097,
      106098,
      106099,
      106100,
      106101,
      106102,
      106103,
      106104,
      106105,
      106106,
      106107,
      106108,
      106109,
      106110,
      106111,
      106112,
      106113,
      106114,
      106115,
      106116,
      106117,
      106118,
      106119,
      106120,
      106121,
      106122,
      106123,
      106124,
      106125,
      106126,
      106127,
      106128,
      106129,
      106130,
      106131,
      106132,
      106133,
      106134,
      106135,
      106136,
      106137,
      106138,
      106139,
      106140,
      106141,
      106142,
      106143,
      106144,
      106145,
      106146,
      106147,
      106148,
      106149,
      106150,
      106151,
      106152,
      106153,
      106154,
      106155,
      106156,
      106157,
      106158,
      106159,
      106160,
      106161,
      106162,
      106163,
      106164,
      106165,
      106166,
      106167,
      106168,
      106169,
      106170,
      106171,
      106172,
      106173,
      106174,
      106175,
      106176,
      106177,
      106178,
      106179,
      106180,
      106181,
      106182,
      106183,
      106184,
      106185,
      106186,
      106187,
      106188,
      106189,
      106190,
      106191,
      106192,
      106193,
      106194,
      106195,
      106196,
      106197,
      106198,
      106199,
      106200,
      106201,
      106202,
      106203,
      106204,
      106205,
      106206,
      106207,
      106208,
      106295,
      106296,
      106297,
      106298,
      106299,
      106300,
      106301,
      106302,
      106303,
      106304,
      106305,
      106306,
      106307,
      106308,
      106309,
      106310,
      106311,
      106312,
      106313,
      106314,
      106315,
      106316,
      106317,
      106318,
      106319,
      106320,
      106321,
      106322,
      106323,
      106324,
      106325,
      106326,
      106327,
      106328,
      106329,
      109005,
      109006,
      109007,
      109008,
      109009,
      109010,
      109011,
      109012,
      109013,
      109014,
      109019,
      109020,
      109046,
      109047,
      109048,
      109049,
      109127,
      109128,
      109400,
      109401,
      109402,
      109403,
      109404,
      109405,
      109406,
      109407,
      109408,
      109412,
      109413,
      109414,
      109415,
      109416,
      109417,
      109418,
      109419,
      109420,
      109421,
      109422,
      109423,
      109424,
      109425,
      109426,
      109427,
      109428,
      109429,
      109430,
      109431,
      109432,
      109433,
      109434,
      109435,
      109436,
      109437,
      109438,
      109439,
      109440,
      109441,
      109442,
      109443,
      109444,
      109445,
      109446,
      109447,
      109448,
      109449,
      109450,
      109451,
      109452,
      109453,
      109454,
      109455,
      109456,
      109457,
      109458,
      109459,
      109460,
      109461,
      109462,
      109463,
      109464,
      109465,
      109466,
      109467,
      109468,
      109469,
      109470,
      109471,
      109472,
      109473,
      109474,
      109475,
      109476,
      109477,
      109478,
      109479,
      109480,
      109481,
      109482,
      109483,
      109484,
      109485,
      109486,
      109487,
      109488,
      109489,
      109504,
      109505,
      109506,
      109507,
      109508,
      109509,
      109510,
      109511,
      109512,
      109513,
      109514,
      109515,
      109516,
      109517,
      109518,
      109519,
      109520,
      109521,
      109522,
      109523,
      109524,
      109525,
      109526,
      109527,
      109528,
      109529,
      109530,
      109531,
      109532,
      109533,
      109534,
      109535,
      109536,
      109537,
      109538,
      109539,
      109540,
      109541,
      109542,
      109543,
      109544,
      109545,
      109546,
      109547,
      109548,
      109549,
      109550,
      109551,
      109552,
      109553,
      109554,
      109555,
      109556,
      109557,
      109558,
      109559,
      109560,
      109561,
      109562,
      109563,
      109564,
      109565,
      109566,
      109567,
      109568,
      109569,
      109570,
      109571,
      109572,
      109573,
      109574,
      109575,
      109576,
      109577,
      109578,
      109579,
      109580,
      109581,
      109582,
      109583,
      109584,
      109585,
      109586,
      109587,
      109588,
      109589,
      109590,
      109591,
      109592,
      109593,
      109594,
      109595,
      109596,
      109597,
      109598,
      109599,
      109600,
      109601,
      109602,
      109603,
      109604,
      109605,
      109606,
      109607,
      109608,
      109609,
      109610,
      109611,
      109612,
      109613,
      109614,
      109615,
      109616,
      109617,
      109618,
      109619,
      109620,
      109621,
      109622,
      109623,
      109624,
      109625,
      109626,
      109627,
      109628,
      109629,
      109630,
      109631,
      109632,
      109633,
      109634,
      109635,
      109636,
      109637,
      109638,
      109639,
      109640,
      109641,
      109642,
      109643,
      109644,
      109645,
      109646,
      109647,
      109648,
      109649,
      109650,
      109651,
      109652,
      109653,
      109654,
      109655,
      109656,
      109657,
      109658,
      109659,
      109660,
      109661,
      109662,
      109663,
      109664,
      109665,
      109666,
      109667,
      109668,
      109669,
      109670,
      109671,
      109672,
      109673,
      109674,
      109675,
      109676,
      109677,
      109678,
      109679,
      109680,
      109681,
      109682,
      109683,
      109684,
      109685,
      109686,
      109687,
      109688,
      109689,
      109690,
      109691,
      109692,
      109693,
      109694,
      109695,
      109696,
      109697,
      109698,
      109699,
      109700,
      109701,
      109702,
      109703,
      109704,
      109705,
      109706,
      109707,
      109708,
      109709,
      109710,
      109711,
      109712,
      109713,
      109714,
      109715,
      109716,
      109717,
      109718,
      109719,
      109720,
      109721,
      109722,
      109723,
      109724,
      109725,
      109726,
      109727,
      109728,
      109729,
      109730,
      109731,
      109854,
      109855,
      109856,
      109857,
      109858,
      109859,
      109860,
      109861,
      109862,
      109863,
      109864,
      109865,
      109866,
      109867,
      109868,
      109869,
      109870,
      109871,
      109872,
      109873,
      109874,
      109875,
      109876,
      109877,
      109878,
      109879,
      109880,
      109881,
      109882,
      109883,
      109884,
      109885,
      109886,
      109887,
      109888,
      109889,
      109895,
      109896,
      109897,
      109898,
      109899,
      109900,
      109901,
      109902,
      109903,
      109904,
      109905,
      109906,
      109907,
      109908,
      109909,
      109910,
      109911,
      109912,
      109913,
      109914,
      109915,
      109916,
      109917,
      109918,
      109919,
      109920,
      109921,
      109922,
      109923,
      109924,
      109925,
      109926,
      109927,
      109928,
      110016,
      110017,
      110018,
      110019,
      110020,
      110021,
      110022,
      110023,
      110024,
      110025,
      110026,
      110027,
      110028,
      110029,
      110030,
      110031,
      110032,
      110033,
      110034,
      110035,
      110036,
      110037,
      110038,
      110039,
      110040,
      110041,
      110042,
      110043,
      110044,
      110045,
      110046,
      110047,
      110048,
      110049,
      110050,
      110051,
      110052,
      110058,
      110059,
      110060,
      110061,
      110062,
      110063,
      110064,
      110065,
      110066,
      110067,
      110068,
      110069,
      110070,
      110071,
      110072,
      110073,
      110074,
      110075,
      110076,
      110077,
      110078,
      110079,
      110080,
      110081,
      110082,
      110083,
      110084,
      110085,
      110086,
      110087,
      110088,
      110089,
      110090,
      110091,
      110092,
      110093,
      110094,
      110095,
      110096,
      112648,
      112649,
      112650,
      112651,
      112652,
      112658,
      115346,
      115347,
      115348,
      115349,
      115350,
      115351,
      115352,
      115353,
      115354,
      115355,
      115356,
      115506,
      115507,
      115508,
      115509,
      115510,
      115511,
      115512,
      115513,
      115514,
      115515,
      115516,
      115547,
      115548,
      115549,
      115550,
      115551,
      115552,
      115553,
      115554,
      115555,
      115556,
      115557,
      115558,
      115559,
      115560,
      115561,
      115562,
      115563,
      115564,
      115565,
      115566,
      115567,
      115568,
      115569,
      115570,
      115571,
      115572,
      115573,
      115574,
      115575,
      115576,
      115577,
      115578,
      115579,
      115580,
      115581,
      115582,
      115583,
      115584,
      115585,
      115586,
      115587,
      115588,
      115589,
      115590,
      115591,
      115592,
      115593,
      115594,
      115595,
      115596,
      115597,
      115598,
      115610,
      115611,
      115612,
      115613,
      115614,
      115615,
      115616,
      115625,
      115626,
      115628,
      115629,
      116197,
      116198,
      116199,
      116200,
      116201,
      116202,
      116203,
      116204,
      116205,
      116206,
      116207,
      116208,
      116209,
      116210,
      116211,
      116212,
      116213,
      116214,
      116215,
      116216,
      116217,
      116218,
      116219,
      116220,
      116221,
      116222,
      116223,
      116224,
      116225,
      116226,
      116227,
      116228,
      116245,
      116246,
      116247,
      116248,
      116249,
      116250,
      116251,
      116252,
      116253,
      116254,
      116255,
      116256,
      116257,
      116258,
      116259,
      116955,
      116956,
      116957,
      116958,
      116959,
      116960,
      116961,
      116962,
      116963,
      116964,
      117058,
      117059,
      117060,
      117061,
      117062,
      117063,
      117064,
      117065,
      117066,
      117067,
      117068,
      117069,
      117070,
      117071,
      117072,
      117073,
      117074,
      117075,
      117076,
      117077,
      117078,
      117079,
      117080,
      117081,
      117082,
      117083,
      117084,
      117085,
      117086,
      117087,
      117088,
      117089,
      117090,
      117091,
      117092,
      117093,
      117094,
      117095,
      117096,
      117097,
      117098,
      117099,
      117100,
      117101,
      117102,
      117103,
      117104,
      117105,
      117106,
      117107,
      117108,
      117109,
      117110,
      117111,
      117112,
      117113,
      117114,
      117115,
      117116,
      117117,
      117118,
      117119,
      117120,
      117121,
      117122,
      117123,
      117124,
      117125,
      117126,
      117127,
      117128,
      117129,
      117130,
      117131,
      117132,
      117133,
      117134,
      117135,
      117136,
      117137,
      117138,
      117139,
      117140,
      117141,
      117174,
      117175,
      117176,
      117177,
      117178,
      117179,
      117180,
      117181,
      117182,
      117183,
      117184,
      117185,
      117186,
      117187,
      117188,
      117189,
      117190,
      117191,
      117192,
      117193,
      117194,
      117195,
      117196,
      117197,
      117198,
      117199,
      117200,
      117201,
      117202,
      117203,
      117204,
      117205,
      117206,
      117207,
      117208,
      117209,
      117210,
      117211,
      117212,
      117213,
      117214,
      117215,
      117216,
      117217,
      117218,
      117219,
      117220,
      117221,
      117222,
      117223,
      117224,
      117225,
      117226,
      117227,
      117228,
      117229,
      117230,
      117231,
      117232,
      117233,
      117234,
      117235,
      117236,
      118727,
      118746,
      118747,
      118748,
      119011,
      119012,
      119013,
      119014,
      119015,
      119475,
      119476,
      119477,
      119478,
      119479,
      119480,
      119481,
      119482,
      119483,
      119583,
      119585,
      119586,
      119587,
      119588,
      119589,
      119590,
      119591,
      119592,
      119593,
      119594,
      119595,
      119596,
      119597,
      119598,
      119599,
      119600,
      119601,
      119602,
      119603,
      119604,
      119605,
      119606,
      119607,
      119608,
      119609,
      119610,
      119611,
      119612,
      119613,
      119614,
      119615,
      119616,
      119617,
      119618,
      119619,
      119620,
      119621,
      119622,
      119623,
      119624,
      119625,
      119626,
      119627,
      119628,
      119629,
      119630,
      119631,
      119632,
      119633,
      119634,
      119635,
      119636,
      119637,
      119638,
      119639,
      119640,
      119641,
      119642,
      119643,
      119644,
      119645,
      119646,
      119647,
      119648,
      119649,
      119650,
      119651,
      119652,
      119653,
      119654,
      119655,
      119656,
      119657,
      119658,
      119659,
      119660,
      119661,
      119694,
      119695,
      119696,
      119697,
      119698,
      119699,
      119700,
      119701,
      119702,
      119703,
      119704,
      119705,
      119706,
[truncated: 1,783,744 more chars]
