# Supplementary material for: Systematic detection of brain protein-coding genes under positive selection during primate evolution and their roles in cognition
Source: Genome Res. 2021 Mar;31(3):484–96. doi: 10.1101/gr.262113.120 (PMC7919455; doi:10.1101/gr.262113.120)
Supplement: Supplemental Material [file supp_gr.262113.120_Supplemental_Material.zip › src/public/app/lib/brainBrowser-2.5.2/models/vertices.txt]

24
29
28
27
24
31
11
25
-1
12
30
7
24
27
3
22
31
22
29
28
25
28
28
2
27
12
18
35
30
30
8
15
29
25
21
10
-1
33
-1
15
7
13
24
3
24
22
22
24
22
24
24
28
28
28
28
27
27
27
27
22
35
18
22
31
8
8
31
8
8
25
29
29
25
25
2
23
23
14
-1
-1
35
30
35
15
15
15
11
11
11
10
16
13
24
18
3
3
27
31
31
22
22
29
29
29
29
28
17
17
17
28
28
28
26
-1
26
28
19
12
12
14
18
20
20
30
30
34
35
31
30
1
8
11
8
1
8
8
11
25
21
5
11
23
25
10
-1
-1
-1
-1
-1
6
6
15
9
9
9
9
7
13
13
7
-1
-1
24
24
24
24
24
24
22
24
24
24
27
28
27
27
27
27
27
24
24
24
22
22
31
8
31
31
8
29
29
29
29
25
28
23
23
14
-1
-1
35
35
35
15
15
30
11
11
11
10
13
13
24
24
24
3
3
3
27
3
22
31
22
24
22
24
22
29
29
29
22
22
22
31
28
17
17
22
22
22
29
28
28
28
28
28
28
14
26
28
28
28
28
28
28
19
19
27
32
32
14
14
18
18
18
27
20
20
20
34
34
34
24
35
35
35
18
31
31
31
31
31
30
30
8
8
8
31
8
1
1
30
29
29
29
8
8
8
8
25
5
5
29
29
11
11
11
17
17
25
25
25
25
25
-1
-1
-1
23
23
10
10
10
12
12
12
-1
-1
-1
-1
-1
30
30
30
33
33
33
7
6
15
9
9
9
9
9
9
9
21
21
13
7
13
7
7
7
-1
-1
-1
13
-1
16
16
13
24
24
24
3
3
22
22
22
24
22
22
22
22
24
24
24
24
3
28
28
28
28
28
28
28
27
27
27
28
27
27
27
27
35
35
22
24
18
22
31
31
31
8
8
8
8
31
29
8
8
8
25
29
29
29
29
25
25
25
25
2
23
23
23
23
14
12
14
-1
-1
35
30
30
30
35
15
15
15
15
15
11
13
11
11
7
-1
-1
10
13
13
24
24
24
24
3
3
3
27
27
27
27
31
31
31
31
31
22
22
22
22
22
29
29
29
29
29
29
29
29
29
31
28
17
17
17
17
24
17
25
29
29
28
28
28
28
28
28
28
28
28
26
-1
-1
-1
2
28
28
2
2
28
12
12
12
12
12
27
12
14
14
14
18
18
18
18
20
20
20
20
12
30
30
30
34
30
35
35
35
35
35
31
31
31
31
31
30
30
30
30
11
11
11
11
15
8
1
1
1
1
29
29
8
8
8
8
8
11
11
25
21
5
21
5
5
5
5
11
11
17
23
23
25
25
10
25
25
25
-1
-1
-1
-1
-1
-1
-1
-1
10
12
-1
-1
-1
-1
-1
6
6
7
16
30
15
15
30
15
9
9
7
7
11
11
7
9
9
7
7
7
7
21
13
13
13
13
13
7
7
7
-1
-1
-1
-1
-1
-1
-1
16
24
24
24
24
24
24
24
24
24
24
27
27
27
27
27
27
27
24
24
24
24
22
31
31
31
31
31
29
29
29
29
29
28
28
28
-1
-1
-1
35
35
12
30
15
30
11
11
11
25
25
25
24
24
24
3
3
3
3
3
22
22
22
24
24
24
24
22
29
22
22
22
22
22
28
17
28
22
22
22
22
3
3
28
28
28
28
14
26
28
28
28
28
28
28
19
19
27
28
14
14
14
27
18
27
27
27
27
19
34
34
34
18
35
18
18
18
31
31
31
31
31
30
30
8
8
8
31
1
1
1
30
29
29
29
8
8
8
8
25
25
25
29
29
29
11
29
17
25
25
25
25
25
25
-1
-1
-1
23
23
10
10
10
12
12
12
-1
-1
-1
-1
-1
30
30
30
33
33
33
33
33
15
9
15
9
9
9
9
9
21
21
21
7
7
7
7
7
-1
-1
-1
13
16
13
13
13
24
24
24
24
24
3
3
3
22
22
22
24
24
24
24
22
22
22
22
22
22
22
24
24
24
24
24
24
22
3
24
24
24
24
24
28
28
28
28
28
28
28
28
27
27
27
27
27
28
28
27
27
27
27
27
27
27
22
35
22
24
24
24
18
18
22
22
22
22
22
22
31
8
8
8
31
31
31
31
31
8
8
8
8
8
8
8
25
29
29
29
29
29
29
29
25
25
25
25
25
25
25
2
23
23
23
23
23
23
23
14
14
14
-1
-1
-1
-1
-1
35
30
35
35
35
35
30
-1
1
15
15
15
15
15
15
15
11
11
11
11
11
11
11
11
-1
-1
10
13
13
13
13
13
24
24
24
24
24
3
3
3
24
24
3
3
3
3
3
27
27
27
27
27
27
27
27
31
31
31
22
31
31
31
22
22
22
22
22
22
22
22
22
22
22
24
22
24
24
29
29
29
29
29
29
29
29
22
22
22
29
29
29
29
29
29
29
31
31
31
31
28
17
17
17
17
17
17
17
24
24
24
22
17
17
17
17
25
25
29
29
29
29
28
28
28
28
28
28
28
28
28
28
28
28
28
28
28
28
28
28
28
28
28
26
26
26
26
26
26
2
2
28
28
28
28
28
28
2
28
2
28
28
28
28
28
28
19
12
19
12
12
12
12
12
27
27
27
14
12
14
12
14
14
14
14
14
14
26
24
24
18
18
18
18
18
18
27
27
27
20
20
20
20
20
20
20
19
20
20
12
30
30
30
34
34
34
34
30
35
35
35
35
35
35
35
35
35
35
35
35
35
35
12
31
31
31
31
31
31
31
31
31
31
31
30
31
30
30
30
30
30
30
30
30
30
11
11
11
8
8
8
15
8
8
8
8
1
1
1
1
1
1
1
1
1
1
30
1
29
29
29
29
29
29
29
8
8
8
8
8
8
8
8
8
8
8
8
8
8
11
25
5
25
5
5
5
5
5
29
5
29
29
29
5
5
11
11
11
11
11
11
11
11
17
17
17
23
23
23
23
23
25
25
25
25
25
25
10
10
10
25
25
25
25
25
-1
-1
-1
-1
-1
-1
-1
-1
23
-1
23
-1
-1
-1
-1
-1
-1
-1
10
10
10
10
25
12
12
12
35
35
-1
-1
-1
-1
-1
-1
-1
-1
-1
-1
-1
6
-1
-1
6
16
16
16
30
30
30
30
30
15
15
15
30
30
30
9
15
15
15
9
9
9
7
7
7
7
6
11
11
11
9
11
9
7
9
15
9
9
9
9
9
9
9
7
9
9
9
9
7
9
21
21
21
13
13
13
13
13
11
13
13
13
13
13
13
13
13
7
7
7
7
7
7
-1
-1
-1
-1
-1
-1
-1
-1
-1
-1
-1
-1
-1
-1
-1
-1
-1
-1
16
16
16
16
7
24
24
24
24
24
24
24
24
24
24
24
24
24
24
24
24
24
24
24
24
27
28
28
27
28
27
27
27
27
27
27
27
27
22
22
24
24
24
22
22
22
22
8
8
8
31
31
8
31
31
8
29
29
29
29
29
29
25
29
29
23
23
23
23
23
14
14
14
-1
-1
35
35
35
35
35
15
15
15
15
15
11
11
11
11
11
10
10
10
13
13
24
24
24
24
24
3
3
3
3
3
3
3
3
3
31
31
22
22
22
24
22
22
22
22
22
22
24
29
29
29
29
29
22
22
22
22
29
29
22
22
28
17
17
17
17
24
24
22
22
22
29
22
29
28
3
28
28
28
28
28
28
28
28
28
28
26
26
26
26
26
28
28
28
28
28
28
28
28
28
19
19
19
19
12
32
32
32
14
14
14
14
14
18
18
18
18
18
27
20
27
20
20
20
20
19
30
34
34
34
34
35
35
35
35
35
35
35
35
20
31
31
31
31
31
31
31
31
31
30
30
30
30
8
8
8
8
8
8
8
8
1
1
1
1
1
1
29
29
29
29
29
8
8
8
8
8
8
8
8
25
25
25
5
5
29
29
29
29
11
11
11
11
11
17
17
17
25
25
25
25
25
25
25
25
25
25
-1
-1
-1
-1
-1
23
23
23
10
10
-1
10
10
10
12
12
12
12
12
-1
-1
-1
-1
-1
-1
-1
-1
-1
30
30
30
30
30
30
30
33
33
9
9
7
7
6
11
11
9
9
9
9
9
9
9
9
9
9
9
9
21
21
21
13
13
11
13
7
7
7
7
7
7
7
-1
-1
-1
-1
-1
10
-1
16
16
16
16
16
16
13
24
24
24
24
24
24
24
3
3
3
3
22
22
22
22
22
24
24
24
24
24
22
22
22
22
22
22
22
22
22
22
28
24
24
24
24
24
24
24
24
22
3
3
28
28
24
24
28
28
28
28
28
28
28
28
28
28
28
28
28
28
27
27
27
27
27
27
27
27
28
28
27
27
27
27
27
27
27
27
27
27
35
35
35
35
35
22
24
24
24
18
18
31
31
31
31
31
22
31
31
31
31
8
8
8
8
8
8
8
8
31
31
31
29
29
8
8
8
8
8
8
8
8
25
25
25
29
29
29
29
29
29
29
29
25
25
25
25
25
25
25
25
25
25
2
2
2
23
23
23
23
23
23
23
23
12
12
14
14
-1
-1
-1
-1
-1
-1
-1
30
30
30
30
30
35
30
30
30
33
33
15
15
15
15
15
15
15
15
15
15
15
21
21
11
11
11
11
11
11
11
7
7
-1
-1
-1
-1
10
10
10
10
13
13
13
24
24
24
24
24
24
24
18
18
3
27
24
24
3
3
3
3
3
3
27
27
27
27
27
27
27
27
27
27
31
31
31
31
31
31
31
31
31
31
31
22
22
22
22
22
22
22
22
31
22
22
22
22
22
22
22
24
29
29
29
29
29
29
29
29
29
29
29
22
29
29
22
29
29
29
29
29
29
29
31
31
31
31
31
31
28
28
17
17
17
17
17
17
17
17
17
24
17
17
24
17
17
17
17
25
25
25
25
29
29
29
29
29
27
27
28
28
28
28
28
28
28
3
28
28
28
28
28
28
28
28
28
28
28
28
28
28
28
28
28
-1
-1
-1
-1
-1
26
-1
-1
-1
2
2
28
28
28
28
28
26
2
2
2
2
2
2
28
28
28
28
28
12
12
12
12
12
12
12
12
12
12
12
27
27
12
27
12
12
12
12
12
14
14
14
14
14
14
14
26
24
24
18
18
18
18
18
18
18
27
18
18
20
20
18
18
18
18
18
20
20
20
20
20
12
12
12
30
30
30
30
30
34
30
30
30
30
30
35
35
35
35
35
35
35
30
30
35
35
35
35
35
35
35
35
31
31
31
31
31
31
31
31
31
31
31
31
31
31
31
31
31
30
30
30
30
30
30
30
30
30
30
11
11
11
11
11
8
11
11
15
15
15
8
8
8
8
8
8
15
15
15
15
1
1
1
1
1
1
30
29
29
29
29
29
29
29
29
29
29
8
8
8
8
8
8
8
29
8
8
11
8
8
11
11
11
11
25
21
25
21
21
5
21
21
21
21
21
25
5
5
29
5
5
5
5
21
11
11
11
11
11
11
11
11
17
23
23
17
23
23
23
23
23
25
25
25
25
25
25
25
10
10
10
10
10
25
25
25
25
25
25
-1
-1
-1
-1
-1
-1
-1
-1
-1
-1
-1
-1
-1
-1
-1
-1
-1
-1
-1
-1
-1
-1
-1
-1
10
10
25
12
35
-1
12
-1
-1
-1
35
33
12
12
-1
-1
-1
-1
-1
-1
6
6
6
6
6
6
6
6
16
7
16
30
30
15
30
15
15
15
15
15
30
30
30
30
15
15
15
15
9
9
9
9
9
9
9
7
7
7
11
11
11
11
11
11
7
7
7
15
9
9
9
9
9
9
7
7
7
7
7
9
7
7
7
7
7
21
13
13
21
13
13
13
13
13
13
13
13
13
13
13
13
13
13
13
13
7
7
7
7
7
7
7
-1
-1
-1
-1
-1
-1
-1
-1
-1
-1
-1
-1
-1
-1
-1
-1
-1
-1
-1
-1
16
16
16
16
16
16
24
24
24
24
24
24
24
24
24
24
27
27
27
27
27
27
27
24
24
24
24
24
31
31
31
31
31
29
29
29
29
29
28
28
28
-1
-1
-1
12
35
12
30
30
30
11
11
11
25
25
25
24
24
24
3
3
3
3
3
22
22
22
24
24
24
24
22
22
22
22
22
22
22
28
28
28
22
22
22
22
3
3
28
28
28
28
28
28
28
28
28
28
28
28
27
19
27
28
14
28
14
27
27
27
27
27
27
19
34
34
35
18
18
18
18
18
31
31
31
35
35
35
30
8
8
8
30
1
30
1
30
29
29
29
8
8
8
8
25
25
25
29
29
29
29
29
25
25
25
25
25
25
25
2
-1
2
23
23
10
10
10
12
12
12
-1
-1
-1
-1
-1
30
30
30
33
33
33
33
33
15
15
15
15
9
9
9
9
21
21
21
7
7
7
7
7
-1
-1
-1
13
13
13
13
13
24
24
24
24
24
24
3
3
22
22
22
24
24
24
24
22
22
22
22
22
22
22
24
24
24
24
24
24
24
3
24
24
24
24
24
28
28
28
28
28
28
28
28
27
27
27
27
27
28
28
27
27
27
27
27
27
27
22
22
22
24
24
24
18
18
22
22
22
22
22
22
22
8
8
8
31
31
31
31
31
8
8
31
8
8
8
8
25
25
29
29
29
29
29
29
25
25
25
25
25
25
25
2
2
23
23
23
23
23
23
14
14
14
-1
-1
-1
-1
-1
35
35
35
35
35
35
35
35
15
15
15
15
15
15
15
15
11
11
11
11
11
11
11
11
-1
10
10
13
13
13
13
13
24
24
24
24
24
3
3
3
24
3
3
3
3
3
3
3
27
3
27
27
27
27
27
31
31
31
22
22
22
31
22
22
22
22
22
22
22
22
22
22
22
24
24
24
24
29
29
29
29
29
29
29
29
22
22
22
29
29
29
29
29
29
29
31
31
31
31
28
28
28
17
17
17
17
17
24
24
24
17
17
17
17
17
25
25
29
29
29
29
27
27
28
28
28
28
28
28
28
28
28
28
28
28
28
28
28
28
28
28
28
26
26
26
26
26
26
26
26
28
28
28
28
28
28
28
28
28
28
28
28
28
28
28
19
19
19
12
12
12
12
12
27
27
27
14
14
14
14
14
14
14
26
14
26
26
18
18
18
18
18
18
18
18
27
27
27
20
20
20
20
20
20
20
19
19
19
19
30
30
30
34
34
34
34
34
35
35
35
35
35
35
35
35
35
35
35
35
35
35
12
31
31
31
31
31
31
31
31
31
31
31
30
30
30
30
30
30
30
30
30
30
30
8
11
8
8
8
8
8
8
8
8
8
1
1
1
1
1
1
1
1
1
1
1
1
29
29
29
29
29
29
29
8
8
8
8
8
8
8
8
8
8
8
8
8
8
8
25
25
25
5
5
5
5
5
29
29
29
11
29
11
5
11
11
11
11
11
11
11
11
17
17
17
23
23
23
23
23
25
25
25
25
25
25
25
25
25
25
25
25
25
25
-1
-1
-1
-1
-1
-1
-1
-1
23
23
23
-1
-1
-1
-1
-1
-1
-1
10
10
10
10
10
12
12
12
-1
-1
-1
-1
-1
-1
-1
-1
-1
-1
-1
-1
-1
-1
-1
16
16
16
16
16
30
30
30
30
30
15
15
15
30
30
30
9
15
9
9
9
9
9
7
7
7
7
6
11
11
11
9
9
9
9
9
15
15
9
9
9
9
9
9
9
9
9
9
9
9
9
21
21
21
13
13
13
13
13
11
13
11
13
13
13
13
13
13
13
7
7
7
7
7
-1
-1
-1
-1
-1
-1
-1
-1
-1
-1
-1
-1
-1
-1
-1
-1
-1
-1
16
16
16
16
7
24
24
24
24
24
24
24
24
24
24
24
24
24
24
24
24
24
24
24
24
24
24
24
24
24
24
24
24
24
24
24
24
24
24
24
27
28
27
27
27
27
28
27
27
27
27
27
27
27
27
27
27
27
27
27
27
27
22
22
24
24
24
24
24
24
22
22
22
22
22
22
22
8
8
8
31
31
31
31
31
31
31
31
31
31
8
8
29
29
29
29
29
29
29
29
29
29
29
29
29
29
29
28
23
23
28
23
23
23
23
14
14
14
-1
-1
-1
-1
-1
35
35
35
35
35
35
35
35
15
15
15
15
15
15
15
15
11
11
11
11
11
11
11
11
10
10
10
25
25
13
13
13
24
24
24
24
24
24
24
24
3
3
3
3
3
3
3
3
3
3
3
3
3
3
3
22
22
22
22
22
22
22
22
24
22
24
24
24
24
22
22
22
24
24
24
24
24
29
29
29
29
29
29
29
29
22
22
22
22
22
22
22
22
29
22
22
22
22
22
28
28
28
17
17
17
17
17
22
22
22
22
22
22
22
22
22
22
22
22
29
29
3
3
3
28
28
28
28
28
28
28
28
28
28
28
28
28
28
28
28
28
28
26
26
26
28
26
26
26
26
28
28
28
28
28
28
28
28
28
28
28
28
28
28
28
19
19
19
19
19
19
12
12
32
32
32
14
14
14
14
14
14
14
14
14
14
14
18
18
18
18
18
18
18
18
27
27
27
20
20
20
20
20
20
20
19
19
19
19
34
34
34
34
34
34
34
34
24
35
35
35
35
35
35
35
35
35
18
35
20
20
20
31
31
31
31
31
31
31
31
31
31
31
30
31
30
30
30
30
30
30
30
30
30
8
8
8
8
8
8
8
8
31
8
31
1
1
1
1
1
1
1
1
1
1
1
1
29
29
29
29
29
29
29
29
8
8
8
8
8
8
8
8
8
8
8
8
8
8
25
25
25
25
25
5
5
5
29
29
29
29
29
29
11
11
11
11
11
11
11
11
11
17
17
17
25
25
25
25
25
25
25
25
25
25
25
25
25
25
25
25
25
25
25
-1
-1
-1
-1
-1
-1
-1
-1
23
23
23
10
23
10
10
10
10
10
10
10
10
10
10
12
12
12
12
12
12
12
12
-1
-1
-1
-1
-1
-1
-1
-1
-1
-1
-1
-1
-1
-1
-1
30
30
30
30
30
30
30
30
30
30
33
33
33
33
33
33
9
33
7
7
7
7
6
9
9
9
9
9
9
9
9
9
9
9
9
9
9
9
9
9
9
9
9
9
9
9
21
21
21
21
21
13
13
13
7
11
7
7
7
7
7
7
7
7
7
7
7
7
7
-1
-1
-1
-1
-1
-1
-1
-1
13
10
13
16
16
16
16
16
16
16
13
16
13
16
13
24
24
24
24
24
24
24
24
24
24
24
24
24
24
24
3
3
3
3
3
3
3
3
22
22
22
22
22
22
22
22
24
24
24
24
24
24
24
24
24
24
24
24
24
24
22
22
22
22
22
22
22
22
22
22
22
22
22
22
22
22
22
22
22
22
22
22
24
24
24
24
24
24
24
24
24
24
24
24
24
24
24
24
24
24
22
22
22
22
3
3
3
3
28
28
28
24
24
24
24
24
28
28
28
28
28
24
28
24
28
28
28
28
28
28
28
28
28
28
28
28
28
28
28
28
28
28
28
28
28
28
28
28
27
27
27
27
27
27
27
27
27
27
27
27
27
27
27
27
28
28
28
28
28
28
27
27
27
27
27
27
27
27
27
27
27
27
27
27
27
27
27
27
27
27
27
27
35
35
35
22
35
35
35
35
24
22
24
24
24
24
24
24
24
24
18
18
18
18
18
31
31
31
31
31
31
31
31
22
22
22
22
22
31
31
31
31
31
31
31
31
35
8
8
8
8
8
8
8
8
8
8
8
8
8
8
8
8
31
31
31
31
31
31
31
29
29
29
8
8
8
8
8
31
31
8
8
8
8
8
8
8
8
8
8
8
8
25
25
25
29
29
29
29
29
29
29
29
29
29
29
29
29
29
29
29
29
29
29
29
25
25
25
25
25
25
25
25
25
25
25
25
25
25
25
25
25
25
25
25
25
25
2
2
2
23
23
23
23
23
23
23
23
23
23
23
23
23
23
23
23
23
23
23
23
14
14
14
14
14
14
-1
-1
14
14
-1
-1
-1
-1
-1
-1
-1
-1
-1
-1
-1
-1
-1
30
30
30
30
30
30
30
30
35
35
35
30
30
30
30
30
30
30
30
30
33
33
33
15
15
15
15
15
15
15
15
15
15
15
15
15
15
15
15
15
15
15
15
15
15
15
21
21
21
11
11
11
11
11
11
11
11
11
11
11
11
11
11
11
11
11
7
7
7
-1
-1
-1
-1
-1
-1
-1
10
10
10
10
13
13
13
10
13
13
13
13
13
13
13
13
24
24
24
24
24
24
24
24
24
24
24
24
24
24
24
24
18
18
3
3
3
3
3
24
24
24
3
24
3
3
3
3
3
3
3
3
3
3
3
3
3
3
3
3
27
27
27
27
27
27
27
27
27
3
3
27
27
27
27
27
27
27
27
27
27
27
27
27
31
31
31
31
31
31
31
31
31
31
31
31
31
31
31
31
31
31
31
31
31
31
31
22
22
22
22
22
22
22
22
22
22
22
22
22
22
22
22
22
22
22
22
22
31
22
31
22
22
22
22
22
22
22
22
22
22
22
22
22
22
22
22
24
24
24
24
29
29
29
29
29
29
29
29
29
29
29
29
29
29
29
29
29
29
29
29
29
29
29
22
22
22
22
22
29
29
29
22
22
22
29
29
29
29
29
29
29
29
29
29
29
29
29
29
29
29
29
29
29
29
29
31
31
31
31
31
31
31
31
31
31
31
31
28
28
28
17
17
17
17
17
17
17
17
17
17
17
17
17
17
17
17
17
17
17
17
24
24
24
24
17
17
17
17
24
24
24
17
17
17
17
17
17
17
17
17
17
17
25
25
25
25
25
25
25
25
29
29
29
29
29
29
29
29
29
29
29
29
29
29
27
27
28
27
28
28
28
28
28
28
28
28
28
28
28
28
28
28
28
28
28
28
3
3
3
28
28
28
28
28
28
28
28
28
28
28
28
28
28
28
28
28
28
28
28
28
28
28
28
28
28
28
28
28
28
28
28
28
28
28
28
28
28
28
28
28
26
-1
-1
-1
-1
-1
-1
-1
26
26
26
26
26
-1
-1
-1
-1
-1
2
2
2
2
2
28
28
28
28
28
28
28
28
28
28
28
28
28
28
28
28
2
2
2
2
2
2
2
2
2
2
2
2
2
2
28
28
28
28
28
28
28
28
28
28
28
28
28
28
28
12
12
12
12
12
12
12
12
19
19
12
12
12
12
12
12
12
12
12
12
12
12
12
27
27
27
27
27
27
12
27
32
27
32
12
12
12
12
12
12
12
12
12
12
12
12
14
14
14
14
14
14
14
14
14
14
14
14
14
14
14
14
14
26
26
26
26
24
24
24
18
24
18
18
18
18
18
18
18
18
18
18
18
18
18
18
18
18
18
18
27
27
27
27
27
18
18
18
20
20
20
20
20
20
20
20
18
20
20
20
20
18
20
18
20
20
20
20
20
20
20
20
20
20
20
20
20
20
12
20
12
12
12
12
30
30
30
30
30
30
30
30
34
34
34
34
34
34
30
30
30
34
30
30
30
30
30
35
35
35
35
35
35
35
35
35
35
35
35
35
35
35
35
35
35
35
35
35
30
35
35
35
35
35
35
35
35
35
35
35
35
35
35
35
35
35
35
12
35
12
12
12
31
31
31
31
31
31
31
31
31
31
31
31
31
31
31
31
31
31
31
31
31
31
31
31
31
31
31
31
31
31
31
31
31
31
31
31
31
31
31
31
31
30
31
30
30
30
30
30
30
30
30
30
30
30
30
30
30
30
30
30
30
30
30
30
30
30
30
11
11
11
11
11
11
11
11
8
8
8
8
11
11
11
11
11
15
15
15
15
15
15
8
8
8
8
8
8
8
8
8
8
8
1
8
8
8
8
15
15
1
15
15
15
15
15
1
1
1
1
1
1
1
1
1
1
1
1
1
1
1
1
30
30
30
30
30
29
29
29
29
29
29
29
29
29
29
29
29
29
29
29
29
29
29
29
29
29
29
29
8
29
8
8
8
8
8
8
8
8
8
8
8
8
8
8
8
8
8
8
8
8
8
8
8
8
8
8
8
8
8
8
8
8
8
8
11
11
11
11
11
11
11
11
25
25
25
5
5
21
21
21
5
5
5
5
5
21
21
21
21
21
5
21
5
21
5
25
25
25
5
5
5
5
5
29
29
29
29
29
5
5
5
5
5
5
5
5
5
5
21
11
11
11
11
11
11
11
11
11
11
11
11
11
11
11
11
11
11
11
11
11
17
17
17
17
17
17
23
23
17
17
17
23
23
23
23
23
23
23
23
23
23
23
23
25
25
25
25
25
25
25
25
25
25
25
25
25
25
25
25
25
25
10
10
10
10
10
10
10
10
10
10
10
10
25
25
25
25
25
25
25
25
25
25
25
25
25
25
-1
-1
-1
-1
-1
-1
-1
-1
-1
-1
-1
-1
-1
-1
-1
-1
-1
-1
-1
-1
-1
-1
-1
2
-1
2
-1
-1
-1
-1
-1
23
23
-1
-1
-1
-1
-1
-1
-1
-1
-1
-1
-1
-1
-1
-1
-1
-1
-1
-1
-1
-1
-1
-1
-1
10
10
10
10
10
10
10
25
10
25
25
25
12
12
12
12
12
35
35
35
12
12
12
-1
-1
-1
-1
-1
-1
-1
-1
-1
35
35
6
12
12
12
-1
12
-1
-1
-1
-1
-1
-1
-1
-1
-1
-1
-1
-1
-1
-1
-1
-1
6
6
6
6
6
6
6
6
6
-1
-1
-1
6
6
6
6
6
6
6
16
16
16
16
16
30
30
30
30
30
30
15
30
30
30
30
15
30
15
15
15
15
15
15
15
15
15
15
30
30
30
30
30
30
30
30
30
30
30
15
15
15
15
15
15
15
9
15
9
15
9
9
9
9
9
9
9
9
7
9
7
7
7
7
9
7
7
7
7
7
7
7
7
11
11
11
11
11
11
11
11
11
11
11
11
11
11
11
11
11
11
7
7
7
7
7
15
15
15
9
9
9
9
9
9
9
9
9
9
9
9
9
9
9
7
7
7
7
7
7
7
7
7
7
7
7
9
9
9
9
9
7
7
7
7
7
7
7
7
7
7
21
21
21
21
21
13
13
13
21
21
21
13
13
13
13
13
13
13
13
13
13
13
13
13
13
13
13
13
13
13
13
13
13
13
13
13
13
13
13
13
13
13
13
13
13
13
13
13
7
13
7
7
7
7
7
7
7
7
7
7
7
7
7
7
7
7
7
7
-1
-1
-1
-1
-1
-1
-1
-1
-1
-1
-1
-1
-1
-1
-1
-1
-1
-1
-1
-1
-1
-1
-1
-1
-1
-1
-1
-1
-1
-1
-1
-1
-1
-1
-1
-1
-1
-1
-1
-1
-1
-1
-1
-1
-1
-1
-1
-1
-1
-1
-1
-1
-1
16
16
16
16
16
16
16
16
16
16
16
16
16
16
7
24
24
24
24
24
24
24
24
24
24
24
24
24
24
24
24
24
24
24
24
27
27
27
27
27
27
27
27
27
27
27
27
27
24
24
24
24
24
22
22
22
22
31
31
31
31
31
31
31
31
31
29
29
29
29
29
29
29
29
29
28
28
28
28
28
14
26
-1
-1
-1
35
35
35
35
35
30
15
30
30
30
11
11
11
11
11
25
25
25
25
25
24
24
24
24
24
3
3
3
3
3
3
3
3
3
22
22
22
22
22
24
24
24
24
24
24
24
24
22
29
22
22
22
22
22
22
22
22
22
22
22
28
28
28
28
17
22
22
22
22
22
22
22
22
3
3
3
3
28
28
28
28
28
28
28
28
14
14
14
28
28
28
28
28
28
28
28
28
28
28
19
19
19
19
27
28
32
14
14
14
14
14
14
18
18
18
18
18
27
27
27
27
20
20
19
19
34
34
34
34
34
18
35
18
18
18
35
18
18
18
31
31
31
31
31
31
31
31
31
30
30
30
30
8
8
8
8
8
31
31
31
1
1
1
1
1
30
29
29
29
29
29
8
8
8
8
8
8
8
8
25
25
25
25
25
29
29
29
29
29
11
29
29
11
17
17
17
25
25
25
25
25
25
25
25
25
25
-1
-1
-1
-1
-1
23
23
23
23
10
10
10
10
10
12
12
12
12
12
-1
-1
-1
-1
-1
-1
-1
-1
-1
30
30
30
30
30
33
33
33
33
33
33
33
33
6
15
9
15
9
9
9
9
9
9
9
9
9
9
9
21
21
21
21
21
7
7
7
7
7
7
7
7
7
-1
-1
-1
-1
-1
13
13
13
13
13
16
13
13
13
24
24
24
24
24
24
24
24
24
3
3
3
3
3
22
22
22
22
22
24
24
24
24
24
24
24
24
22
22
22
22
22
22
22
22
22
22
22
22
22
24
24
24
24
24
24
24
24
24
24
24
24
22
3
3
3
24
24
24
24
24
24
28
24
24
28
28
28
28
28
28
28
28
28
28
28
28
28
28
27
27
27
27
27
27
27
27
27
28
28
28
28
27
27
27
27
27
27
27
27
27
27
27
27
27
35
35
22
22
22
24
24
24
24
24
24
24
18
18
22
22
22
22
22
22
22
22
22
22
31
22
22
8
8
8
8
8
31
31
31
31
31
31
31
31
31
8
8
8
8
8
8
8
8
8
8
8
8
8
25
25
25
29
29
29
29
29
29
29
29
29
29
29
25
25
25
25
25
25
25
25
25
25
25
25
25
2
2
2
23
23
23
23
23
23
23
23
23
23
23
14
14
14
14
14
-1
-1
-1
-1
-1
-1
-1
-1
-1
35
35
35
35
35
35
35
35
35
35
30
35
35
35
1
15
15
15
15
15
15
15
15
15
15
15
15
15
11
11
11
11
11
11
11
11
11
11
11
11
11
7
-1
-1
-1
10
10
13
13
13
13
13
13
13
13
13
24
24
24
24
24
24
24
24
24
24
3
3
3
3
24
24
24
3
3
3
3
3
3
3
3
3
3
27
27
27
27
27
27
27
27
27
27
27
27
27
27
31
31
31
31
31
22
31
31
31
31
31
31
31
31
22
22
22
22
22
22
22
22
22
22
22
22
22
22
22
22
22
22
24
22
24
24
24
24
24
24
29
29
29
29
29
29
29
29
29
29
29
29
29
29
22
22
22
22
22
29
29
29
29
29
29
29
29
29
29
29
29
29
31
31
31
31
31
31
31
31
28
28
28
17
17
17
17
17
17
17
17
17
17
17
24
24
24
24
24
22
17
17
17
17
17
17
17
25
25
25
25
29
29
29
29
29
29
29
29
29
27
27
28
28
28
28
28
28
28
28
28
28
28
28
28
28
28
28
28
28
28
28
28
28
28
28
28
28
28
28
28
28
28
28
28
28
28
28
28
26
26
26
26
-1
26
26
26
26
26
2
2
2
2
28
28
28
28
28
28
28
28
28
28
28
28
28
2
2
2
2
28
28
28
28
28
28
28
28
28
28
19
12
19
12
12
12
12
12
12
12
12
12
12
12
27
27
27
27
27
14
12
12
12
12
12
12
14
14
14
14
14
14
14
14
14
14
14
14
26
26
24
24
24
18
18
18
18
18
18
18
18
18
18
18
27
27
27
27
27
20
20
20
20
20
20
20
20
20
20
20
20
20
20
20
20
20
20
20
20
19
30
30
30
30
30
34
34
34
34
34
34
34
34
30
35
35
35
35
35
35
35
35
35
35
35
35
35
35
35
35
35
35
35
35
35
35
35
35
35
12
12
31
31
31
31
31
31
31
31
31
31
31
31
31
31
31
31
31
31
31
31
31
31
31
31
31
30
30
30
30
30
30
30
30
30
30
30
30
30
30
30
11
11
11
11
11
8
8
8
8
8
15
8
15
15
8
8
8
8
8
1
1
1
1
1
1
1
1
1
1
1
1
1
1
1
1
1
1
1
1
1
30
29
29
29
29
29
29
29
29
29
29
29
29
29
8
8
8
8
8
8
8
8
8
8
8
8
8
8
8
8
8
8
8
8
8
8
8
8
11
11
11
25
25
25
5
5
5
5
5
5
5
21
5
5
5
29
29
29
29
29
29
29
29
29
5
5
5
5
5
11
11
11
11
11
11
11
11
11
11
11
11
11
17
17
17
17
17
23
23
23
23
23
23
23
23
23
25
25
25
25
25
25
25
25
25
25
25
25
10
10
10
10
10
25
25
25
25
25
25
25
25
25
-1
-1
-1
-1
-1
-1
-1
-1
-1
-1
-1
-1
-1
-1
23
23
23
-1
-1
-1
-1
-1
-1
-1
-1
-1
-1
-1
-1
-1
-1
-1
10
10
10
10
10
10
10
25
25
12
12
12
12
12
12
12
35
-1
-1
-1
-1
-1
-1
14
12
-1
-1
-1
-1
-1
-1
-1
-1
-1
-1
-1
-1
-1
-1
-1
6
-1
-1
6
6
6
6
16
16
16
30
30
30
30
30
30
30
30
30
15
15
15
15
15
30
30
30
30
30
15
15
15
15
15
15
15
9
9
9
9
9
9
7
7
7
7
7
7
7
7
6
11
11
11
11
11
9
9
9
9
11
11
9
7
7
15
15
9
9
9
9
9
9
9
9
9
9
9
9
7
9
9
9
9
9
9
9
9
7
9
9
9
21
21
21
21
21
13
13
13
13
13
13
13
13
13
13
13
13
13
13
13
13
13
13
13
13
13
13
13
13
13
13
7
7
7
7
7
7
7
7
7
7
-1
-1
-1
-1
-1
-1
-1
-1
-1
-1
-1
-1
-1
-1
-1
-1
-1
-1
-1
-1
-1
-1
-1
-1
-1
-1
-1
-1
-1
-1
-1
-1
16
16
16
16
16
16
16
16
7
24
24
24
24
24
24
24
24
24
24
24
22
22
24
24
24
24
24
24
24
24
24
24
24
24
24
24
24
24
24
22
24
24
24
24
24
24
24
24
24
24
24
24
24
24
24
24
24
24
24
28
28
28
28
28
27
27
28
28
28
28
27
27
27
27
27
27
27
27
27
27
27
27
27
27
27
27
27
27
27
27
22
22
22
22
24
24
24
24
24
24
24
22
22
22
22
22
22
22
22
22
22
8
8
8
8
8
31
31
31
31
31
31
8
31
31
31
31
31
31
8
8
8
25
29
29
29
29
29
29
29
29
29
29
25
25
25
25
29
29
29
29
25
25
23
23
23
23
23
28
23
23
23
23
23
14
14
14
14
-1
-1
-1
-1
-1
-1
-1
35
35
35
35
35
35
35
35
35
35
35
15
15
15
15
15
15
15
15
15
15
15
11
11
11
11
11
11
11
11
11
11
11
10
10
10
10
13
25
13
13
13
13
13
24
24
24
24
24
24
24
24
24
24
24
3
3
3
3
3
3
3
3
3
3
3
3
3
3
3
3
3
3
3
27
27
31
31
31
31
22
22
22
22
22
22
22
22
22
22
22
22
24
22
22
22
22
22
22
22
22
22
24
24
24
24
24
29
29
29
29
29
29
29
29
29
29
29
22
22
22
22
22
22
22
22
29
29
29
29
29
29
29
22
22
31
31
31
28
28
28
17
17
17
17
17
17
17
17
24
24
24
22
22
22
22
22
22
22
22
29
22
29
29
22
22
29
29
29
27
27
28
28
3
28
28
28
28
28
28
28
28
28
28
28
28
28
28
28
28
28
28
28
28
28
28
28
28
28
26
26
26
26
26
26
26
26
26
26
26
28
28
28
28
28
28
28
28
28
28
28
28
28
28
28
28
28
28
28
28
28
19
19
19
19
19
19
19
19
12
12
12
27
27
32
32
32
32
32
32
14
14
14
14
14
14
14
14
14
14
14
14
18
18
18
18
18
18
18
18
18
18
18
27
27
27
27
20
27
20
20
20
20
20
20
20
20
20
20
20
20
19
19
30
30
34
34
34
34
34
34
34
34
34
35
35
35
35
35
35
35
35
35
35
35
35
35
35
35
35
35
35
35
35
20
31
31
31
31
31
31
31
31
31
31
31
31
31
31
31
31
31
31
31
30
30
30
30
30
30
30
30
30
30
30
30
8
8
8
8
8
8
8
8
8
8
8
8
8
8
8
8
8
8
1
1
1
1
1
1
1
1
1
1
1
1
1
1
29
29
29
29
29
29
29
29
29
29
29
8
8
8
8
8
8
8
8
8
8
8
8
8
8
8
8
8
8
8
8
25
25
25
25
25
25
25
5
5
5
5
29
29
29
29
29
29
29
29
29
11
11
11
11
11
11
11
11
11
11
11
11
17
17
17
17
17
17
17
17
25
25
25
25
25
25
25
25
25
25
25
25
25
25
25
25
25
25
25
25
25
25
25
-1
-1
-1
-1
-1
-1
-1
-1
-1
-1
-1
23
23
23
23
23
23
23
23
10
-1
-1
-1
-1
10
10
10
10
10
10
10
10
12
12
12
12
12
12
12
12
12
12
-1
-1
-1
-1
-1
-1
-1
-1
-1
-1
-1
-1
-1
-1
-1
-1
-1
-1
-1
-1
-1
-1
30
30
30
30
30
30
30
30
30
30
30
30
30
30
30
33
33
33
33
33
9
9
9
9
9
7
7
7
7
7
7
6
11
11
11
9
9
9
9
9
9
9
9
15
9
9
9
9
9
9
9
9
9
9
9
9
9
9
9
9
9
9
9
9
21
21
21
21
21
21
21
13
13
13
13
11
11
11
11
7
7
7
7
7
7
7
7
7
7
7
7
7
7
7
7
7
-1
-1
-1
-1
-1
-1
-1
-1
-1
-1
-1
16
-1
16
16
16
16
16
16
16
16
16
16
16
16
16
16
16
16
16
16
7
24
24
24
24
24
24
24
24
24
24
24
24
24
24
24
24
24
24
24
3
3
3
3
3
3
3
3
3
3
22
22
22
22
22
22
22
22
22
22
22
22
22
22
24
24
22
22
22
22
24
24
24
24
24
24
24
24
22
22
22
22
22
22
22
22
22
22
22
22
22
22
22
22
22
22
22
22
22
22
22
22
22
22
22
22
28
28
24
24
24
24
24
24
24
24
24
24
24
24
24
24
24
24
24
24
24
24
22
22
22
22
22
22
3
3
3
3
3
3
28
28
28
28
24
24
24
24
24
28
28
28
28
28
28
28
28
28
28
28
28
28
28
28
28
28
28
28
28
28
28
28
28
28
28
28
28
28
28
28
28
28
28
28
28
28
28
28
28
28
27
27
27
27
27
27
27
27
27
27
27
27
27
27
27
27
27
27
27
27
27
28
28
28
28
28
28
28
27
27
27
27
27
27
27
27
27
27
27
27
27
27
27
27
27
27
27
27
27
27
27
27
27
27
27
27
35
35
35
35
35
35
35
35
35
35
35
22
22
22
24
22
22
22
35
35
35
24
24
24
24
24
18
18
18
31
31
31
31
31
31
31
31
31
31
31
22
22
22
22
22
31
31
31
31
31
31
31
31
31
31
31
35
8
8
8
8
8
8
8
8
8
8
8
8
8
8
8
8
8
8
8
8
31
31
31
31
31
31
31
30
30
29
29
29
8
8
8
8
8
8
8
8
31
8
8
8
8
8
8
8
8
8
8
8
8
8
8
8
8
25
25
25
25
25
25
29
29
29
29
29
29
29
29
29
29
29
29
29
29
29
29
29
29
29
29
29
29
29
25
25
25
25
25
25
25
25
25
25
25
25
25
25
25
25
25
25
25
25
25
25
25
25
25
25
25
25
2
2
2
2
2
2
23
23
23
23
23
23
23
23
23
23
23
23
23
23
23
23
23
23
23
23
23
23
23
12
12
12
12
12
14
14
12
14
-1
-1
14
14
-1
-1
-1
-1
-1
-1
-1
-1
-1
-1
-1
-1
-1
-1
-1
-1
30
30
30
30
30
30
30
30
30
30
30
35
35
30
35
35
30
30
30
30
30
30
30
30
30
33
33
33
33
15
15
15
15
15
15
15
15
15
15
15
15
15
15
15
15
15
15
15
15
15
15
15
15
15
15
15
15
15
21
21
21
21
11
11
11
11
11
11
11
11
11
11
11
11
11
11
11
11
11
11
11
11
11
7
7
7
7
-1
-1
-1
-1
-1
-1
-1
-1
-1
-1
10
10
10
10
10
10
10
10
10
10
10
13
13
13
13
13
13
13
13
24
24
24
24
24
24
24
24
24
24
18
24
24
24
24
24
24
24
24
18
18
18
18
3
18
18
27
27
27
24
24
24
24
24
24
24
3
3
3
3
3
3
3
3
3
3
3
3
3
3
3
3
3
3
27
27
27
27
27
27
27
27
27
27
27
3
27
27
27
27
27
27
27
27
27
27
27
27
27
27
27
27
27
31
31
31
31
31
31
31
31
31
31
31
31
31
31
31
31
31
31
31
31
31
31
31
31
31
31
31
31
31
22
22
22
22
22
22
22
22
22
22
22
22
22
22
22
22
22
22
22
22
22
22
22
31
31
31
31
31
31
22
22
22
22
22
22
22
22
22
22
22
22
22
22
22
22
22
22
22
22
22
22
24
24
29
29
29
29
29
29
29
29
29
29
29
29
29
29
29
29
29
29
29
29
29
29
29
29
29
29
29
29
29
22
22
22
22
22
29
29
29
29
22
22
29
29
29
29
29
29
29
29
29
29
29
29
29
29
29
29
29
29
29
29
29
29
29
29
8
29
29
29
31
31
31
31
31
31
31
31
31
31
31
31
31
31
28
28
28
28
17
17
17
17
17
17
17
17
17
17
17
17
17
17
17
17
17
17
17
17
17
17
17
17
17
24
17
17
24
17
17
17
17
17
24
24
24
24
24
17
17
17
17
17
17
17
17
17
17
17
17
25
25
25
25
25
25
25
25
25
25
29
29
29
29
29
29
29
29
25
29
29
29
29
29
29
29
29
27
27
27
27
27
27
28
28
28
28
28
28
28
28
28
28
28
28
28
28
28
28
28
28
28
28
28
3
3
3
28
28
28
28
28
28
28
28
28
28
28
28
28
28
28
28
28
28
28
28
28
28
28
28
28
28
28
28
28
28
28
28
28
28
28
28
28
28
28
28
28
28
28
28
28
28
28
28
28
28
28
-1
-1
-1
-1
-1
-1
-1
-1
-1
-1
-1
26
26
-1
26
-1
-1
-1
-1
-1
-1
-1
-1
2
-1
-1
2
2
2
28
28
28
28
28
28
28
26
26
28
28
28
28
28
28
28
26
26
26
2
2
2
2
2
2
2
2
2
2
2
2
2
2
2
2
2
28
28
28
28
28
28
28
2
2
28
28
28
28
28
28
28
28
12
12
12
12
12
12
12
12
12
12
12
19
19
12
12
12
12
12
12
12
12
12
12
12
12
12
12
12
12
27
27
27
27
27
27
12
12
12
27
27
27
12
27
27
12
12
12
12
12
12
12
12
12
12
12
12
12
14
14
14
14
14
14
14
14
14
14
14
14
14
14
14
14
14
14
14
14
26
26
26
26
-1
24
24
24
24
24
24
24
18
18
18
18
18
18
18
18
18
18
18
18
18
18
18
18
18
18
18
18
27
27
18
27
27
18
18
18
18
27
20
20
20
20
20
18
18
18
18
18
18
20
18
18
18
18
18
18
18
18
20
20
20
20
20
20
20
20
20
20
20
20
20
20
20
12
12
12
12
12
12
12
12
12
30
30
30
30
30
30
30
30
30
30
30
30
30
30
34
34
30
30
30
30
30
30
30
30
30
30
30
30
30
35
35
35
35
35
34
34
34
34
35
35
35
35
35
35
35
35
30
30
30
30
35
35
30
30
30
30
30
30
35
35
35
35
35
35
35
35
35
35
35
35
35
35
35
35
35
35
35
35
35
35
35
12
31
31
31
31
31
31
31
31
31
31
31
31
31
31
31
31
31
31
31
31
31
31
31
31
31
31
30
31
31
31
31
31
31
31
31
31
31
31
31
31
31
31
31
31
31
31
31
31
31
31
31
31
30
30
30
30
30
30
30
30
30
30
30
30
30
30
30
30
30
30
30
30
30
30
30
30
30
30
30
30
30
11
11
11
11
11
11
11
11
11
11
11
8
11
11
8
11
11
11
11
11
11
11
15
15
15
15
15
15
15
8
8
8
8
8
8
8
8
8
8
8
8
8
8
8
8
8
8
8
15
15
15
15
15
15
15
15
15
15
15
1
1
1
1
1
1
1
1
1
1
1
1
1
1
15
15
15
15
30
30
30
30
30
29
29
29
29
29
29
29
29
29
29
29
29
29
29
29
29
29
29
29
29
29
29
29
29
29
29
29
29
29
29
8
8
29
29
8
8
8
8
8
8
8
8
8
8
8
8
8
8
8
8
8
29
29
29
29
29
11
8
8
11
11
11
11
8
8
8
8
8
8
11
11
11
11
11
11
11
11
11
11
11
11
25
25
25
21
21
25
21
21
21
21
21
25
5
5
5
5
21
21
21
21
21
21
21
21
21
21
21
21
21
25
25
5
5
5
5
5
5
5
29
29
29
29
29
5
5
5
5
5
5
5
5
5
5
5
21
21
21
21
11
11
11
11
11
11
11
11
11
11
11
11
11
11
11
11
11
11
11
11
11
11
11
11
28
28
17
17
17
23
23
23
23
17
17
17
23
23
23
23
23
23
23
23
23
23
23
23
23
23
10
25
25
25
25
25
25
25
25
25
25
25
25
25
25
25
25
25
25
25
25
25
25
25
23
10
10
10
10
10
10
10
10
10
10
10
10
25
25
25
25
25
25
25
25
10
25
25
25
25
25
25
25
25
25
-1
-1
-1
-1
-1
-1
-1
-1
-1
-1
-1
-1
-1
-1
-1
-1
-1
-1
-1
-1
-1
-1
-1
-1
-1
-1
-1
-1
-1
-1
-1
-1
-1
-1
-1
-1
-1
23
-1
-1
-1
-1
-1
-1
-1
-1
-1
-1
-1
-1
-1
-1
-1
-1
-1
-1
-1
-1
-1
-1
-1
-1
-1
10
-1
-1
-1
10
-1
-1
-1
10
10
10
10
10
10
10
10
25
25
12
12
35
12
12
35
35
35
35
12
12
12
12
12
35
-1
-1
-1
-1
-1
35
-1
35
35
33
33
33
12
12
12
12
12
12
12
-1
-1
-1
-1
-1
-1
-1
-1
-1
-1
-1
-1
-1
-1
-1
-1
-1
6
6
33
6
6
6
6
6
6
6
6
6
-1
-1
6
6
6
6
6
6
6
6
6
6
6
6
6
16
16
7
16
30
30
30
30
30
30
15
15
15
30
30
30
30
30
30
15
15
15
15
15
15
15
15
15
15
15
15
30
30
30
30
30
30
30
30
30
30
30
30
15
30
30
30
15
15
15
15
15
15
15
15
15
15
15
9
9
9
9
9
9
9
9
9
9
9
9
7
9
9
9
9
9
9
9
7
7
7
7
7
7
7
11
11
11
11
11
11
11
11
11
11
11
11
11
11
11
11
11
11
11
11
7
7
7
7
7
7
7
15
15
9
9
9
9
9
9
9
9
9
9
9
9
9
9
9
9
9
9
7
9
7
7
7
7
7
7
7
7
7
7
7
7
7
7
9
9
9
9
9
7
7
7
7
7
7
7
7
7
7
7
7
7
25
21
21
21
21
13
13
13
13
21
21
21
13
21
21
13
13
13
13
13
13
13
13
13
13
13
13
21
21
13
13
13
13
13
13
13
13
13
13
13
13
13
13
13
13
13
13
13
13
13
13
13
13
13
13
13
13
13
13
13
13
7
7
7
7
7
7
7
7
7
7
7
7
7
7
7
7
7
7
7
7
-1
-1
-1
-1
-1
-1
-1
-1
-1
-1
-1
-1
-1
-1
-1
-1
-1
-1
-1
-1
-1
-1
-1
-1
-1
-1
-1
-1
-1
-1
-1
-1
-1
-1
-1
-1
-1
-1
-1
-1
-1
-1
-1
-1
-1
-1
-1
-1
-1
-1
-1
-1
-1
-1
-1
-1
-1
-1
-1
-1
-1
-1
16
16
16
16
16
16
16
16
16
16
16
16
16
16
16
16
16
16
24
24
24
24
24
24
24
24
24
24
27
27
27
27
27
27
27
24
24
24
24
24
31
31
31
31
31
29
29
29
29
29
28
28
28
-1
-1
-1
12
12
12
30
30
30
11
11
11
25
25
25
24
24
24
3
3
3
3
3
22
22
22
24
24
24
24
22
22
22
22
22
22
22
28
28
28
22
22
22
22
3
3
28
28
28
28
28
28
28
28
28
28
28
28
27
27
27
28
28
28
28
27
27
27
27
27
27
27
34
34
35
18
18
18
18
18
31
31
31
35
35
35
34
8
8
8
30
30
30
30
30
29
29
29
8
8
8
8
25
25
25
29
29
29
29
29
25
25
25
25
25
25
25
2
2
2
23
23
10
10
10
12
12
12
-1
-1
-1
-1
-1
30
30
30
33
33
33
33
33
15
15
15
15
9
9
9
9
21
21
21
7
7
7
7
7
-1
-1
-1
13
13
13
13
13
24
24
24
24
24
24
24
24
22
22
22
24
24
24
24
24
22
22
22
22
22
22
24
24
24
24
24
24
24
24
24
24
24
24
24
28
28
28
28
28
28
28
28
27
27
27
28
28
28
28
27
27
27
27
27
27
27
22
22
22
24
24
18
18
18
22
22
22
22
22
22
22
8
8
8
31
31
31
31
31
8
8
31
8
8
8
8
25
25
25
29
29
29
29
29
25
25
25
25
25
25
25
2
2
2
23
23
23
23
23
14
14
14
-1
-1
-1
-1
-1
35
35
35
35
35
35
35
35
15
15
15
15
15
15
15
15
11
11
11
11
11
11
11
11
10
10
10
13
13
13
13
13
24
24
24
3
24
3
3
3
3
3
3
3
3
3
3
3
3
3
27
27
27
27
27
31
31
31
22
22
22
22
22
22
22
22
22
22
22
22
22
22
22
24
24
24
24
29
29
29
29
29
29
29
29
22
22
22
29
29
29
29
29
29
29
31
31
31
31
28
28
28
17
17
17
17
17
24
24
24
17
17
17
17
17
17
17
29
29
29
29
27
27
28
28
28
28
28
28
28
28
28
28
28
28
28
28
28
28
28
28
28
26
26
26
26
26
26
26
26
28
28
28
28
28
28
28
28
28
28
28
28
28
28
28
19
19
19
12
12
12
12
12
27
27
27
14
14
14
14
14
14
14
26
26
26
26
18
18
18
18
18
18
18
18
27
27
27
20
20
20
20
20
20
20
19
19
19
19
30
30
30
34
34
34
34
34
35
35
35
35
35
35
35
35
35
35
35
35
35
35
20
31
31
31
31
31
31
31
31
31
31
31
30
30
30
30
30
30
30
30
30
30
30
8
8
8
8
8
8
8
8
8
8
8
1
1
1
1
1
1
1
1
1
1
1
1
29
29
29
29
29
8
8
8
8
8
8
8
8
8
8
8
8
8
8
8
8
8
25
25
25
5
5
5
5
5
29
29
29
11
11
11
11
11
11
11
11
11
11
11
11
17
17
17
23
23
23
23
23
25
25
25
25
25
25
25
25
25
25
25
25
25
25
-1
-1
-1
-1
-1
-1
-1
-1
23
23
23
-1
-1
-1
-1
-1
-1
-1
10
10
10
10
10
12
12
12
-1
-1
-1
-1
-1
-1
-1
-1
-1
-1
-1
-1
-1
-1
-1
16
6
6
16
16
30
30
30
30
30
15
15
15
30
30
30
9
9
9
9
9
9
9
6
7
6
6
6
11
11
11
9
9
9
9
9
15
15
15
9
9
9
9
9
9
9
9
9
9
9
9
21
21
21
13
13
13
13
13
11
11
11
13
13
13
13
13
13
13
7
7
7
7
7
-1
-1
-1
-1
-1
-1
-1
-1
-1
-1
-1
-1
-1
-1
-1
-1
-1
-1
16
16
16
16
7
24
24
24
24
24
24
24
24
24
24
24
24
24
24
24
24
24
24
24
24
24
24
24
24
24
24
24
24
24
24
24
24
24
24
24
27
27
27
27
27
27
27
27
27
27
27
27
27
27
27
27
27
27
27
27
27
27
22
22
24
24
24
24
24
24
22
22
22
22
22
22
22
8
8
31
31
31
31
31
31
31
31
31
31
31
31
8
29
29
29
29
29
29
29
29
29
29
29
29
29
29
29
28
23
28
23
23
23
23
23
14
14
14
-1
-1
-1
-1
-1
35
35
35
35
35
35
35
35
15
15
15
30
15
15
15
15
11
11
11
11
11
11
11
11
10
10
10
25
25
13
13
13
24
24
24
24
24
24
24
24
3
3
3
3
3
3
3
3
3
3
3
3
3
3
3
22
22
22
22
22
22
22
22
24
24
24
24
24
24
22
24
24
24
24
24
24
24
29
29
29
29
29
29
29
29
22
22
22
22
22
22
22
22
22
22
22
22
22
22
28
28
28
17
17
17
17
17
22
22
22
22
22
22
22
22
22
22
29
29
29
29
3
3
3
28
28
28
28
28
28
28
28
28
28
28
28
28
28
28
28
28
28
14
26
26
28
26
26
26
26
28
28
28
28
28
28
28
28
28
28
28
28
28
28
28
19
19
19
19
19
19
19
27
32
32
32
14
14
14
14
14
14
14
14
14
14
14
18
18
18
18
18
18
18
18
27
27
27
20
20
20
20
20
20
20
19
19
19
19
34
34
34
34
34
34
34
34
24
35
24
35
35
35
35
35
35
35
18
18
20
20
20
31
31
31
31
31
31
31
31
31
31
31
30
30
30
30
30
30
30
34
30
34
30
8
8
8
8
8
8
8
8
31
31
31
1
1
1
1
1
1
1
30
1
1
1
30
29
29
29
29
29
29
29
29
8
8
8
8
8
8
8
8
8
8
8
8
8
8
25
25
25
25
25
5
5
5
29
29
29
29
29
11
11
11
11
11
11
11
11
11
11
17
17
17
25
25
25
25
25
25
25
25
25
25
25
25
25
25
25
25
25
25
25
-1
-1
-1
-1
-1
-1
-1
-1
23
23
23
10
10
10
10
10
10
10
10
10
10
10
10
12
12
12
12
12
12
12
12
-1
-1
-1
-1
-1
-1
-1
-1
-1
-1
-1
-1
-1
-1
-1
30
30
30
30
30
30
30
30
33
33
33
33
33
33
33
33
33
33
6
7
6
6
6
15
9
9
9
9
9
9
9
9
9
9
9
9
9
9
9
9
9
9
9
9
9
9
21
21
21
21
21
13
13
13
7
7
7
7
7
7
7
7
7
7
7
7
7
7
7
-1
-1
-1
-1
-1
-1
-1
-1
13
13
13
16
16
16
16
16
16
16
13
13
13
13
13
24
24
24
24
24
24
24
24
24
24
24
24
24
3
3
3
3
3
3
3
3
3
3
22
22
22
22
22
22
22
22
24
24
24
24
24
24
24
24
24
24
24
24
24
24
22
22
22
22
22
22
22
22
22
22
22
22
22
22
22
22
22
22
22
22
22
22
24
24
24
24
24
24
24
24
24
24
24
24
24
24
24
24
24
24
22
22
22
22
3
3
3
3
28
28
28
24
24
24
28
28
28
28
28
28
28
24
24
24
24
28
28
28
28
28
28
28
28
28
28
28
28
28
28
28
28
28
28
28
28
28
28
28
27
27
27
27
27
27
27
27
27
27
27
28
27
27
27
28
28
28
28
28
28
28
27
27
27
27
27
27
27
27
27
27
27
27
27
27
27
27
27
27
27
27
27
27
35
35
35
22
35
35
35
35
24
24
24
24
24
24
24
24
24
24
18
18
18
18
18
31
31
31
31
31
31
31
31
22
22
22
22
22
31
31
31
31
31
35
31
35
35
8
8
8
8
8
8
8
8
8
8
8
8
8
8
8
8
8
8
31
31
31
31
31
29
29
29
8
8
8
8
8
8
8
8
8
8
8
8
8
8
8
8
8
8
8
25
25
25
29
29
29
29
29
29
29
29
29
29
29
29
29
29
29
29
29
29
29
29
25
25
25
25
25
25
25
25
25
25
25
25
25
25
25
25
25
25
25
25
25
25
2
2
2
23
23
23
23
23
23
23
23
23
23
23
23
23
23
23
23
23
23
23
23
14
14
14
14
14
14
14
-1
-1
-1
-1
-1
-1
-1
-1
-1
-1
-1
-1
-1
-1
-1
-1
30
30
30
30
30
30
30
30
35
35
35
30
30
30
30
30
30
30
35
33
35
33
33
15
15
15
15
15
15
15
15
15
15
15
15
15
15
15
15
15
15
15
15
15
15
15
21
21
11
11
11
11
11
11
11
11
11
11
11
11
11
11
11
11
7
7
7
7
7
-1
-1
-1
10
10
10
10
10
10
10
13
13
13
13
13
13
13
13
13
13
13
13
13
24
24
24
24
24
24
24
24
24
24
24
24
24
24
24
24
18
24
3
3
3
3
3
24
24
24
3
3
3
3
3
3
3
3
3
3
3
3
3
3
3
3
3
3
27
27
27
27
27
27
27
27
27
3
27
27
27
27
27
27
27
27
27
27
27
27
27
27
31
31
31
31
31
31
31
31
31
31
31
31
31
31
31
31
31
31
31
31
31
31
31
22
22
22
22
22
22
22
22
22
22
22
22
22
22
22
22
22
22
22
22
22
22
22
22
22
22
22
22
22
22
22
22
22
22
22
22
22
22
22
22
24
24
24
24
29
29
29
29
29
29
29
29
29
29
29
29
29
29
29
29
29
29
29
29
29
29
29
22
22
22
22
22
29
29
29
22
22
22
29
29
29
29
29
29
29
29
29
29
29
29
29
29
29
29
29
29
29
29
29
31
31
31
31
31
31
31
31
31
31
31
31
28
28
28
17
17
17
17
17
17
17
17
17
17
17
17
17
17
17
17
17
17
17
17
24
24
24
24
24
24
17
17
22
24
24
17
17
17
17
17
17
17
17
17
17
25
25
25
25
25
25
25
25
29
29
29
29
29
29
29
29
29
29
29
29
29
29
29
27
27
28
28
28
28
28
28
28
28
28
28
28
28
28
28
28
28
28
28
28
28
3
3
3
28
28
28
28
28
28
28
28
28
28
28
28
28
28
28
28
28
28
28
28
28
28
28
28
28
28
28
28
28
28
28
28
28
28
28
28
28
28
28
28
28
26
26
26
-1
-1
-1
-1
-1
26
26
26
-1
-1
-1
-1
-1
-1
-1
2
2
2
2
2
28
28
28
28
28
28
28
28
28
28
28
28
28
28
28
28
2
2
2
2
2
2
2
2
2
2
2
2
2
2
28
28
28
28
28
28
28
28
28
28
28
28
28
28
28
12
12
12
12
12
12
12
12
19
19
12
12
12
12
12
12
12
12
12
12
12
12
12
27
27
27
27
27
27
27
27
32
32
32
12
12
12
12
12
12
12
14
12
12
12
12
14
14
14
14
14
14
14
14
14
14
14
14
14
14
14
14
14
26
26
26
26
24
24
24
18
18
18
18
18
18
18
18
18
18
18
18
18
18
18
18
18
18
18
18
27
27
27
18
18
18
18
18
20
20
20
20
20
20
20
20
20
20
20
20
20
20
20
20
20
20
20
20
20
20
20
20
20
20
20
20
20
20
20
20
12
12
12
12
30
30
30
30
30
30
30
30
34
34
34
34
34
34
34
34
34
34
30
30
30
30
30
35
35
35
35
35
35
35
35
35
35
35
35
35
35
35
35
35
35
35
35
35
35
35
35
35
35
35
35
35
35
35
35
35
35
35
35
35
35
35
35
12
12
12
12
12
31
31
31
31
31
31
31
31
31
31
31
31
31
31
31
31
31
31
31
31
31
31
31
31
31
31
31
31
31
31
31
31
31
31
31
31
31
31
31
31
31
30
30
30
30
30
30
30
30
30
30
30
30
30
30
30
30
30
30
30
30
30
30
30
30
30
30
11
11
11
11
11
11
11
11
8
8
8
8
8
11
11
11
11
11
15
15
15
15
15
8
8
8
8
8
8
8
8
8
8
8
1
8
1
8
15
15
15
1
1
1
15
15
15
1
1
1
1
1
1
1
1
1
1
1
1
1
1
1
1
30
30
30
30
30
29
29
29
29
29
29
29
29
29
29
29
29
29
29
29
29
29
29
29
29
29
29
29
8
8
8
8
8
8
8
8
8
8
8
8
8
8
8
8
8
8
8
8
8
8
8
8
8
8
8
8
8
8
8
8
8
8
8
8
11
11
11
11
11
11
11
11
25
25
25
5
5
5
21
21
5
5
5
21
5
21
21
21
21
21
5
5
5
5
5
25
25
25
5
5
5
5
5
29
29
29
5
5
5
5
5
5
5
5
5
5
5
5
11
11
11
11
11
11
11
11
11
11
11
11
11
11
11
11
11
11
11
11
11
11
17
17
17
17
17
17
23
23
17
17
17
23
23
23
23
23
23
23
23
23
23
23
23
25
25
25
25
25
25
25
25
25
25
25
25
25
25
25
25
25
25
10
10
10
10
10
10
10
10
10
10
10
10
25
25
25
25
25
25
25
25
25
25
25
25
25
25
-1
-1
-1
-1
-1
-1
-1
-1
-1
-1
-1
-1
-1
-1
-1
-1
-1
-1
-1
-1
-1
-1
-1
2
2
2
-1
-1
-1
-1
-1
23
23
23
-1
-1
-1
-1
-1
-1
-1
-1
-1
-1
-1
-1
-1
-1
-1
-1
-1
-1
-1
10
-1
10
10
10
10
10
10
10
10
25
25
25
25
25
12
12
12
12
12
35
35
35
12
12
12
-1
-1
-1
-1
-1
-1
-1
-1
-1
35
35
35
12
12
12
-1
-1
-1
-1
-1
-1
-1
-1
-1
-1
-1
-1
-1
-1
-1
-1
-1
-1
6
6
6
6
6
6
6
6
6
-1
-1
-1
6
6
6
6
6
6
6
16
16
16
16
16
30
30
30
30
30
30
30
30
30
30
30
15
15
15
15
15
15
15
15
15
15
15
15
30
30
30
30
30
30
30
30
33
30
30
15
15
15
15
15
15
15
9
9
9
9
9
9
9
9
9
9
9
9
7
7
7
7
7
7
7
7
7
7
7
7
7
7
7
11
11
11
11
11
11
11
11
9
11
9
11
11
11
11
11
11
11
7
7
7
7
7
15
15
15
9
9
9
9
9
9
9
9
9
9
9
9
9
9
9
7
7
7
7
7
7
7
7
7
7
7
7
9
9
9
9
9
7
7
7
7
7
7
7
7
7
7
21
21
21
21
21
21
13
21
21
21
21
13
13
13
13
13
13
13
13
13
13
13
13
13
13
13
13
13
13
13
13
13
13
13
13
13
13
13
13
13
13
13
13
13
13
13
13
13
7
7
7
7
7
7
7
7
7
7
7
7
7
7
7
7
7
7
7
7
-1
-1
-1
-1
-1
-1
-1
-1
-1
-1
-1
-1
-1
-1
-1
-1
-1
-1
-1
-1
-1
-1
-1
-1
-1
-1
-1
-1
-1
-1
-1
-1
-1
-1
-1
-1
-1
-1
-1
-1
-1
-1
-1
-1
-1
-1
-1
-1
-1
-1
-1
-1
-1
16
16
16
16
16
16
16
16
16
16
7
16
7
7
7
24
24
24
24
24
24
24
24
24
24
24
24
24
24
24
24
24
24
24
24
24
24
24
24
24
24
24
24
24
24
24
24
24
24
24
27
27
27
27
27
27
27
27
27
27
27
27
27
27
27
27
27
27
27
27
27
27
24
24
24
24
24
24
24
24
22
22
22
24
24
24
24
31
31
31
31
31
31
31
31
31
31
31
31
31
31
31
29
29
29
29
29
29
29
29
29
29
29
29
29
29
29
28
28
28
28
28
28
28
28
14
14
-1
-1
-1
-1
-1
-1
35
35
35
12
35
35
35
35
30
30
30
30
30
30
30
30
11
11
11
11
11
11
11
11
25
25
25
25
25
25
25
25
24
24
24
24
24
24
24
24
3
3
3
3
3
3
3
3
3
3
3
3
3
3
3
22
22
22
22
22
22
22
22
24
24
24
24
24
24
24
24
24
24
24
24
24
24
22
22
22
22
22
22
22
22
22
22
22
22
22
22
22
22
22
22
22
22
22
22
28
28
28
28
28
28
17
17
22
22
22
22
22
22
22
22
22
22
22
22
22
22
3
3
3
3
3
3
3
28
28
28
28
28
28
28
28
28
28
28
28
28
28
14
14
14
28
28
28
28
28
28
28
28
28
28
28
28
28
28
28
28
28
28
28
28
19
19
19
19
19
19
19
27
28
14
14
14
14
14
14
14
14
14
14
14
14
14
18
18
27
27
27
18
18
18
27
27
27
27
27
27
27
27
19
19
19
19
19
19
34
34
34
34
34
34
34
34
18
18
18
18
18
18
18
18
18
18
18
18
18
18
18
31
31
31
31
31
31
31
31
31
31
31
30
31
30
30
30
30
30
34
30
34
34
8
8
8
8
8
8
8
8
31
31
31
1
1
1
1
1
1
1
30
1
30
30
30
29
29
29
29
29
29
29
29
8
8
8
8
8
8
8
8
8
8
8
8
8
8
25
25
25
25
25
25
25
25
29
29
29
29
29
29
29
29
29
29
29
29
29
11
29
17
17
17
25
25
25
25
25
25
25
25
25
25
25
25
25
25
25
25
25
25
25
-1
-1
-1
-1
-1
-1
-1
-1
23
23
23
10
23
10
10
10
10
10
10
10
10
10
10
12
12
12
12
12
12
12
12
-1
-1
-1
-1
-1
-1
-1
-1
-1
-1
-1
-1
-1
-1
-1
30
30
30
30
30
30
30
30
33
33
33
33
33
33
33
33
33
33
33
33
33
33
33
15
15
15
15
15
15
9
9
9
9
9
9
9
9
9
9
9
9
9
9
9
9
9
21
21
21
21
21
21
21
21
7
7
7
7
7
7
7
7
7
7
7
7
7
7
7
-1
-1
-1
-1
-1
-1
-1
-1
13
13
13
13
13
13
13
13
13
13
13
13
13
13
13
24
24
24
24
24
24
24
24
24
24
24
24
24
24
24
3
3
3
3
3
3
3
3
22
22
22
22
22
22
22
22
24
24
24
24
24
24
24
24
24
24
24
24
24
24
22
22
22
22
22
22
22
22
22
22
22
22
22
22
22
22
22
22
22
22
22
22
24
24
24
24
24
24
24
24
24
24
24
24
24
24
24
24
24
24
22
22
22
22
3
3
3
3
3
3
24
24
24
24
24
24
24
24
24
24
24
24
24
24
24
28
28
28
28
28
28
28
28
28
28
28
28
28
28
28
28
28
28
28
28
28
28
28
27
27
27
27
27
27
27
27
27
27
27
28
27
28
28
28
28
28
28
28
28
28
27
27
27
27
27
27
27
27
27
27
27
27
27
27
27
27
27
27
27
27
27
27
22
22
22
22
22
22
22
22
24
24
24
24
24
24
24
24
24
24
18
18
18
18
18
22
22
22
22
22
22
22
22
22
22
22
22
22
22
22
22
22
22
22
22
22
22
8
8
8
8
8
8
8
8
31
31
31
31
31
31
31
31
31
31
31
31
31
31
31
8
8
8
8
8
8
8
8
8
8
8
8
8
8
8
8
8
8
8
8
8
8
25
25
25
29
25
29
29
29
29
29
29
29
29
29
29
29
29
29
29
29
29
29
29
25
25
25
25
25
25
25
25
25
25
25
25
25
25
25
25
25
25
25
25
25
25
2
2
2
23
23
23
23
23
23
23
23
23
23
23
23
23
23
23
23
23
23
23
23
14
14
14
14
14
14
14
14
-1
-1
-1
-1
-1
-1
-1
-1
-1
-1
-1
-1
-1
-1
-1
35
35
35
35
35
35
35
35
35
35
35
35
35
35
35
35
35
35
-1
-1
-1
35
-1
1
15
15
15
15
15
15
15
15
15
15
15
15
15
15
15
15
15
15
15
15
15
15
11
11
11
11
11
11
11
11
11
11
11
11
11
11
11
11
11
11
11
11
11
11
11
-1
-1
-1
10
10
10
10
10
13
13
13
13
13
13
13
13
13
13
13
13
13
13
13
24
24
24
24
24
24
24
24
24
24
24
24
24
24
24
3
3
3
3
3
3
3
3
24
24
24
3
3
3
3
3
3
3
3
3
3
3
3
3
3
3
3
3
3
3
27
27
27
27
27
27
27
27
27
27
27
27
27
27
27
27
27
27
27
27
27
27
27
31
31
31
31
31
31
31
31
22
22
22
31
31
31
31
31
31
31
22
31
31
31
22
22
22
22
22
22
22
22
22
22
22
22
22
22
22
22
22
22
22
22
22
22
22
22
22
22
22
22
22
22
22
24
24
24
24
24
24
24
24
24
24
24
24
24
24
29
29
29
29
29
29
29
29
29
29
29
29
29
29
29
29
29
29
29
29
29
29
29
22
22
22
22
22
22
22
22
29
29
29
29
29
29
29
29
29
29
29
29
29
29
29
29
29
29
29
29
29
29
31
31
31
31
31
31
31
31
31
31
31
31
31
31
28
28
28
28
28
17
17
17
17
17
17
17
17
17
17
17
17
17
17
17
17
17
17
24
24
24
24
24
24
24
24
22
22
22
17
17
17
17
17
17
17
17
17
17
17
17
25
25
25
25
25
25
29
29
29
29
29
29
29
29
29
29
29
29
29
29
29
27
27
27
28
28
28
28
28
28
28
28
28
28
28
28
28
28
28
28
28
28
28
28
28
28
28
28
28
28
28
28
28
28
28
28
28
28
28
28
28
28
28
28
28
28
28
28
28
28
28
28
28
28
28
28
28
28
28
28
28
28
28
28
28
28
28
26
26
26
26
26
26
26
26
26
26
26
26
26
26
26
26
26
26
26
2
2
2
2
28
28
28
28
28
28
28
28
28
28
28
28
28
28
28
28
28
28
28
28
28
2
2
2
28
28
28
28
28
28
28
28
28
28
28
28
28
28
28
28
28
28
28
28
28
19
19
19
19
19
19
12
19
12
12
12
12
12
12
12
12
12
12
12
12
12
12
12
27
27
27
27
27
27
27
27
14
14
14
14
12
12
12
12
12
12
14
14
14
14
14
14
14
14
14
14
14
14
14
14
14
14
14
14
14
14
14
26
26
26
26
26
24
24
24
18
18
18
18
18
18
18
18
18
18
18
18
18
18
18
18
18
18
18
18
27
27
27
27
27
27
27
27
20
20
20
20
20
20
20
20
20
20
20
20
20
20
20
20
20
20
20
20
20
20
19
20
19
19
20
20
20
20
20
20
19
19
19
19
30
30
30
30
30
30
30
30
34
34
34
34
34
34
34
34
34
34
34
34
30
30
30
35
35
35
35
35
35
35
35
35
35
35
35
35
35
35
35
35
35
35
35
35
35
35
35
35
35
35
35
35
35
35
35
35
35
35
35
35
35
35
35
12
35
12
12
12
31
31
31
31
31
31
31
31
31
31
31
31
31
31
31
31
31
31
31
31
31
31
31
31
31
31
31
31
31
31
31
30
31
30
30
31
31
31
31
31
30
30
30
30
30
30
30
30
30
30
30
30
30
30
30
30
30
30
30
30
30
30
30
30
30
30
30
11
11
11
11
11
11
11
11
8
8
8
8
8
8
8
8
8
8
8
8
15
15
15
8
8
8
8
8
8
8
8
1
1
1
1
1
1
1
1
1
1
1
1
1
1
1
1
1
1
1
1
1
1
1
1
1
1
1
1
1
1
1
1
1
1
1
30
1
29
29
29
29
29
29
29
29
29
29
29
29
29
29
29
29
29
29
8
29
8
8
8
8
8
8
8
8
8
8
8
8
8
8
8
8
8
8
8
8
8
8
8
8
8
8
8
8
8
8
8
8
8
8
8
8
8
8
8
8
8
8
8
8
8
11
11
25
25
25
25
25
5
5
5
5
5
5
5
5
5
5
5
5
5
5
5
5
5
5
29
29
29
29
29
29
29
29
29
29
29
29
29
29
29
5
5
5
5
5
5
5
5
11
11
11
11
11
11
11
11
11
11
11
11
11
11
11
11
11
11
11
11
11
11
17
17
17
17
17
17
17
17
23
23
23
23
23
23
23
23
23
23
23
23
23
23
23
25
25
25
25
25
25
25
25
25
25
25
25
25
25
25
25
25
25
25
25
10
10
10
10
10
25
25
25
25
25
25
25
25
25
25
25
25
25
25
25
25
25
25
25
-1
-1
-1
-1
-1
-1
-1
-1
-1
-1
-1
-1
-1
-1
-1
-1
-1
-1
-1
-1
-1
-1
-1
23
23
23
23
23
-1
-1
-1
-1
-1
-1
-1
-1
-1
-1
-1
-1
-1
-1
-1
-1
-1
-1
-1
-1
-1
-1
-1
-1
-1
10
10
10
10
10
10
10
10
10
10
10
10
25
25
25
12
12
12
12
12
12
12
12
12
35
35
-1
-1
-1
-1
-1
-1
-1
-1
-1
-1
-1
-1
-1
14
-1
-1
-1
-1
-1
-1
-1
-1
-1
-1
-1
-1
-1
-1
-1
-1
-1
-1
-1
-1
-1
-1
-1
-1
-1
-1
6
-1
-1
-1
6
16
6
6
6
6
6
16
16
16
16
16
16
30
30
30
30
30
30
30
30
30
30
30
30
30
30
15
15
15
15
15
15
15
15
15
30
30
30
30
30
30
30
30
15
15
15
15
15
15
15
15
15
15
9
9
9
9
9
9
9
9
9
9
9
9
7
7
7
7
7
7
7
7
7
7
7
7
7
7
6
11
11
11
11
11
11
11
11
9
9
9
9
9
9
9
9
9
9
9
9
9
7
9
15
15
15
9
9
9
9
9
9
9
9
9
9
9
9
9
9
9
9
9
9
9
9
9
9
9
9
9
9
9
9
9
9
9
9
9
9
9
9
9
9
9
9
9
9
21
21
21
21
21
21
21
21
13
13
13
13
13
13
13
13
13
13
13
13
13
13
13
11
13
13
13
13
13
13
13
13
13
13
13
13
13
13
13
13
13
13
13
13
13
13
13
13
13
13
13
7
7
7
7
7
7
7
7
7
7
7
7
7
7
7
7
7
-1
-1
-1
-1
-1
-1
-1
-1
-1
-1
-1
-1
-1
-1
-1
-1
-1
-1
-1
-1
-1
-1
-1
-1
-1
-1
-1
-1
-1
-1
-1
-1
-1
-1
-1
-1
-1
-1
-1
-1
-1
-1
-1
-1
-1
-1
-1
-1
-1
-1
-1
-1
-1
16
16
16
16
16
16
16
16
16
16
16
16
16
7
7
24
24
24
24
24
24
24
24
24
24
24
24
24
24
24
24
24
24
24
24
24
24
24
22
22
24
24
24
24
24
24
24
24
24
24
24
24
24
24
24
24
24
24
24
24
24
24
24
24
24
24
24
24
24
24
24
24
24
24
24
24
24
24
24
24
24
22
24
24
24
24
24
24
24
24
24
24
24
24
24
24
24
24
24
24
24
24
24
24
24
24
24
24
24
24
24
24
24
24
24
24
24
24
24
24
24
24
24
24
24
28
28
28
28
28
28
28
28
27
27
27
27
27
27
28
28
28
28
28
28
28
28
28
27
27
27
27
27
27
27
27
27
27
27
27
27
27
27
27
27
27
27
27
27
27
27
27
27
27
27
27
27
27
27
27
27
27
27
27
27
27
27
27
27
27
27
27
22
22
22
24
22
24
24
24
24
24
24
24
24
24
24
24
24
24
24
24
24
24
24
22
22
22
22
22
22
22
22
22
22
22
22
22
22
22
22
22
22
22
22
22
22
8
8
8
8
8
8
8
8
31
31
31
31
31
31
31
31
31
31
31
31
31
31
31
8
8
8
31
31
31
31
31
31
31
31
31
31
8
8
8
8
8
8
8
8
8
25
29
29
29
29
29
29
29
29
29
29
29
29
29
29
29
29
29
29
29
29
29
29
25
25
29
29
29
29
29
29
29
29
29
29
29
29
29
29
25
25
29
25
25
25
23
23
23
23
23
23
23
23
28
28
28
23
23
23
23
23
23
23
23
23
23
23
23
14
14
14
14
14
14
14
-1
-1
26
-1
-1
-1
-1
-1
-1
-1
-1
-1
-1
-1
-1
-1
35
35
35
35
35
35
35
35
35
35
35
35
35
35
35
35
35
35
35
35
35
35
35
15
15
15
15
15
15
15
15
15
15
15
15
15
15
15
15
15
15
15
15
15
15
15
11
11
11
11
11
11
11
11
11
11
11
11
11
11
11
11
11
11
11
11
11
11
11
10
10
10
10
10
10
10
13
25
25
25
13
13
13
13
13
13
13
13
13
13
13
13
24
24
24
24
24
24
24
24
24
24
24
24
24
24
24
24
24
24
24
24
24
24
24
3
3
3
3
3
3
3
3
3
3
3
3
3
3
3
3
3
3
3
3
3
3
3
3
3
3
3
3
3
3
3
3
3
3
3
3
3
3
3
3
3
3
3
27
27
31
31
31
22
22
22
31
22
22
22
22
22
22
22
22
22
22
22
22
22
22
22
22
22
22
22
22
22
22
22
22
24
24
24
22
24
22
22
22
22
22
22
22
22
22
22
22
22
22
22
22
22
22
24
24
24
24
24
24
24
24
24
24
24
24
24
24
29
29
29
29
29
29
29
29
29
29
29
29
29
29
29
29
29
29
29
29
29
29
29
22
22
22
22
22
22
22
22
22
22
22
22
22
22
22
22
22
22
29
29
29
29
29
29
29
22
29
29
29
29
22
22
22
22
22
22
22
22
31
31
31
31
31
31
28
28
28
17
17
17
17
17
28
28
17
17
17
17
17
17
17
17
17
17
17
17
17
24
24
24
22
22
22
22
22
22
22
22
22
22
22
22
22
22
22
22
22
22
22
22
22
22
22
22
22
29
22
22
22
22
29
22
29
29
29
29
29
29
29
29
29
27
27
3
3
28
28
28
3
3
3
28
28
28
28
28
28
28
28
28
28
28
28
28
28
28
28
28
28
28
28
28
28
28
28
28
28
28
28
28
28
28
28
28
28
28
28
28
28
28
28
28
28
28
28
28
28
28
28
28
28
28
28
28
28
28
28
26
26
26
26
26
26
26
26
26
26
26
26
26
26
26
26
26
26
26
26
26
26
26
28
28
28
28
28
28
28
28
28
28
28
28
28
28
28
28
28
28
28
28
28
28
28
28
28
28
28
28
28
28
28
28
28
28
28
28
28
28
28
28
28
28
28
28
28
19
19
19
19
19
19
19
19
19
19
19
19
19
19
19
19
19
19
12
12
12
12
12
27
27
32
32
32
32
32
32
14
32
14
14
14
14
32
14
14
14
14
14
14
14
14
14
14
14
14
14
14
14
14
14
14
14
14
14
14
14
14
14
14
14
26
26
18
18
18
18
18
18
18
18
18
18
18
18
18
18
18
18
18
18
18
18
18
18
18
27
27
27
27
27
27
27
27
27
27
27
20
20
20
20
20
20
20
20
20
20
20
20
20
20
20
20
20
20
20
19
20
19
19
19
19
20
19
19
19
19
19
19
19
30
30
30
34
34
34
34
34
34
34
34
34
34
34
34
34
34
34
34
34
34
34
34
35
35
35
35
35
35
35
35
35
35
35
35
35
35
35
35
35
35
35
35
35
35
35
35
35
35
35
35
35
35
18
35
35
35
35
35
35
35
35
35
20
20
20
20
20
31
31
31
31
31
31
31
31
31
31
31
31
31
31
31
31
31
31
31
31
31
31
31
31
31
31
31
31
31
31
31
31
31
31
31
31
31
31
31
31
31
30
30
30
30
30
30
30
30
30
30
30
30
30
30
30
30
30
30
30
30
30
30
30
30
30
30
8
8
8
8
8
8
8
8
8
8
8
8
8
8
8
8
8
8
8
8
8
8
8
8
8
8
8
8
8
8
8
31
31
1
1
1
1
8
1
1
1
1
1
1
1
1
1
1
1
1
1
1
1
1
1
1
1
1
1
1
1
1
1
1
1
1
1
1
29
29
29
29
29
29
29
29
29
29
29
29
29
29
29
29
29
29
29
29
29
29
29
8
8
8
8
8
8
8
8
8
8
8
8
8
8
8
8
8
8
8
8
8
8
8
8
8
8
8
8
8
8
8
8
8
8
8
8
8
8
8
8
8
8
8
8
25
25
25
25
25
25
25
25
25
25
25
5
25
5
5
5
5
5
5
5
5
5
5
29
29
29
29
29
29
29
29
29
29
29
29
29
29
29
29
29
29
11
11
11
11
11
11
11
11
11
11
11
11
11
11
11
11
11
11
11
11
11
11
11
11
11
11
11
17
17
17
17
17
17
17
17
17
17
17
25
25
25
25
25
25
25
25
25
25
25
25
25
25
25
25
25
25
25
25
25
25
25
25
25
25
25
25
25
25
25
25
25
25
25
25
25
25
25
25
25
25
25
25
25
25
25
25
25
25
25
25
25
25
25
25
-1
-1
-1
-1
-1
-1
-1
-1
-1
-1
-1
-1
-1
-1
-1
-1
-1
-1
-1
-1
-1
-1
-1
23
23
23
23
23
23
23
23
23
23
23
23
23
23
23
23
23
10
10
10
-1
-1
-1
-1
10
10
10
10
10
10
10
10
10
10
10
10
10
10
10
10
10
10
10
10
10
12
12
12
12
12
12
12
12
12
12
12
12
12
12
12
12
12
12
12
12
12
-1
-1
-1
-1
-1
-1
-1
-1
-1
-1
-1
-1
-1
-1
-1
-1
-1
-1
-1
-1
-1
-1
-1
-1
-1
-1
-1
-1
-1
-1
-1
-1
-1
-1
-1
-1
-1
-1
-1
-1
-1
-1
-1
-1
-1
-1
-1
30
30
30
30
30
30
30
30
30
30
30
30
30
30
30
30
30
30
30
30
30
30
30
30
30
30
33
30
33
33
33
33
33
33
33
33
33
33
33
33
33
33
33
9
9
9
9
9
9
9
9
7
7
33
33
33
7
7
7
7
7
7
7
7
7
7
7
6
11
11
11
9
9
9
9
9
9
9
9
9
9
9
9
9
9
9
9
9
9
9
9
9
9
9
9
9
9
9
9
9
9
9
9
9
9
9
9
9
9
9
9
9
9
9
9
9
9
9
9
9
9
9
9
9
9
9
9
9
9
9
9
9
9
9
9
9
21
21
21
21
21
21
21
21
21
21
21
21
21
21
21
13
13
13
13
13
13
13
13
11
11
11
7
11
11
11
7
7
7
7
7
7
7
7
7
7
7
7
7
7
7
7
7
7
7
7
7
7
7
7
7
7
7
7
7
7
7
7
7
7
7
7
7
7
-1
-1
-1
-1
-1
-1
-1
-1
-1
-1
-1
-1
-1
-1
-1
-1
-1
-1
-1
-1
-1
-1
-1
10
16
16
10
16
16
16
16
16
16
16
16
16
16
16
16
16
16
16
16
16
16
16
16
16
16
16
16
16
16
16
16
16
16
16
16
16
16
16
16
13
16
16
16
7
24
24
24
24
24
24
24
24
24
24
24
24
24
24
24
24
24
24
24
24
24
24
24
24
24
24
24
24
24
24
24
24
24
24
24
24
24
24
24
24
24
3
24
3
3
3
3
3
3
3
3
3
3
3
3
3
3
3
3
3
3
3
3
3
3
3
3
3
22
22
22
22
22
22
22
22
22
22
22
22
22
22
22
22
22
22
22
22
22
22
22
22
22
24
24
22
22
22
22
24
24
24
24
24
24
22
22
22
22
24
24
22
22
22
22
24
24
24
24
24
24
24
24
24
24
24
24
24
24
24
24
24
24
24
24
22
22
22
22
22
22
22
22
22
22
22
22
22
22
22
22
22
22
22
22
22
22
22
24
22
22
22
22
22
22
22
22
22
22
22
22
22
22
22
22
22
22
22
22
22
22
22
22
22
22
22
22
22
22
22
22
22
22
22
22
22
22
22
22
22
22
22
28
28
24
24
24
24
24
24
24
24
24
24
24
24
24
24
24
24
24
24
24
24
24
24
24
24
24
24
24
24
24
24
24
24
24
24
24
24
24
24
24
24
24
24
24
24
24
24
24
24
24
22
22
24
24
22
22
22
22
22
22
22
22
22
22
22
22
3
3
3
3
3
3
3
3
3
3
3
3
3
3
28
28
28
28
28
28
28
28
24
24
24
24
24
24
24
24
24
24
24
24
24
24
24
28
28
28
28
28
28
28
28
28
28
28
28
28
28
28
24
28
28
28
28
28
28
28
28
28
28
28
28
28
28
28
28
28
28
28
28
28
28
28
28
28
28
28
28
28
28
28
28
28
28
28
28
28
28
28
28
28
28
28
28
28
28
28
28
28
28
28
28
28
28
28
28
28
28
28
28
28
28
28
28
28
28
28
28
28
28
28
28
28
28
28
28
28
28
28
28
28
27
27
27
27
27
27
27
27
27
27
27
27
27
27
27
27
27
27
27
27
27
27
27
27
27
27
27
27
27
27
27
27
27
27
27
27
27
27
27
27
27
27
27
27
27
27
27
27
28
28
28
28
28
28
28
28
28
28
28
28
28
28
28
28
28
28
28
27
27
27
27
27
27
27
27
27
27
27
27
27
27
27
27
27
27
27
27
27
27
27
27
27
27
27
27
27
27
27
27
27
27
27
27
27
27
27
27
27
27
27
27
27
27
27
27
27
27
27
27
27
27
27
27
27
27
27
27
27
27
27
27
27
27
27
35
35
35
35
35
35
35
35
35
35
35
35
35
35
35
35
35
35
35
35
35
35
35
22
22
22
22
22
22
22
22
24
24
24
24
24
22
22
22
22
22
24
24
35
35
35
35
35
24
24
24
24
24
24
24
24
18
24
18
24
18
18
18
18
18
18
18
18
31
31
31
31
31
31
31
31
22
31
31
31
31
31
31
31
31
31
31
31
31
31
31
22
22
22
22
22
22
22
22
22
22
22
22
22
22
22
31
31
31
31
31
31
31
31
31
31
31
31
31
31
31
31
31
31
31
31
31
31
31
31
31
35
35
35
35
8
8
8
8
8
8
8
8
8
8
8
8
8
8
8
8
8
8
8
8
8
8
8
8
8
8
8
8
8
8
8
31
31
31
8
8
8
8
8
8
8
8
8
8
8
8
8
8
31
31
31
31
31
31
31
31
31
31
31
31
31
31
31
31
31
30
30
30
29
29
29
8
8
8
8
8
8
8
8
8
8
8
8
8
8
8
8
8
8
8
8
31
31
31
8
8
8
8
8
8
8
8
8
8
8
8
8
8
8
8
8
8
8
8
8
8
8
8
8
8
8
8
8
8
8
8
8
8
8
8
8
8
8
8
8
25
25
25
25
25
25
25
25
25
25
25
29
29
29
29
29
29
29
29
29
29
29
29
29
29
29
29
29
29
29
29
29
29
29
29
29
29
29
29
29
29
29
29
29
29
29
29
29
29
29
29
29
29
29
29
29
29
29
29
29
29
29
29
29
29
29
29
29
25
25
25
25
25
25
25
25
25
25
25
25
25
25
25
25
25
25
25
25
25
25
25
25
25
25
25
25
25
25
25
25
25
25
25
25
25
25
25
25
25
25
25
25
25
25
25
25
25
25
25
25
25
25
25
25
25
25
25
25
25
25
25
25
25
25
25
2
2
2
2
2
2
2
2
2
2
23
23
23
23
23
23
23
23
23
23
23
23
23
23
23
23
23
23
23
23
23
23
23
23
23
23
23
23
23
23
23
23
23
23
23
23
23
23
23
23
23
23
23
23
23
23
23
23
23
23
23
23
23
23
23
23
23
23
12
12
12
14
12
14
12
14
14
14
14
14
14
14
14
14
14
14
-1
-1
-1
-1
-1
14
14
14
14
14
14
14
-1
-1
-1
-1
-1
-1
-1
-1
-1
-1
-1
-1
-1
-1
-1
-1
-1
-1
-1
-1
-1
-1
-1
-1
-1
-1
-1
-1
-1
-1
-1
-1
-1
-1
-1
-1
-1
-1
30
30
30
30
30
30
30
30
30
30
30
30
30
30
30
30
30
30
30
30
30
30
30
35
35
35
35
35
35
35
35
35
35
35
30
35
30
30
30
30
30
30
30
30
30
30
30
30
30
30
30
30
30
30
30
30
33
30
30
30
33
33
33
33
33
33
33
33
15
15
15
15
15
15
15
15
15
15
15
15
15
15
15
15
15
15
15
15
15
15
15
15
15
15
15
15
15
15
15
15
15
15
15
15
15
15
15
15
15
15
15
15
15
15
15
15
15
15
15
15
15
15
15
15
15
15
15
15
15
15
15
15
15
15
15
15
21
21
21
21
21
11
11
11
11
11
11
11
11
11
11
11
11
11
11
11
11
11
11
11
11
11
11
11
11
11
11
11
11
11
11
11
11
11
11
11
11
11
11
11
11
11
11
11
11
11
11
11
11
11
11
11
7
11
7
7
7
7
7
7
7
7
7
7
-1
-1
-1
-1
-1
-1
-1
-1
-1
-1
-1
-1
-1
-1
-1
-1
-1
-1
10
-1
10
10
10
10
10
10
10
10
10
10
10
13
13
13
10
10
10
10
10
10
10
10
10
10
10
10
10
10
13
13
13
13
13
13
13
13
13
13
13
13
13
13
13
13
13
13
13
13
24
24
24
24
24
24
24
24
24
24
24
24
24
24
24
24
24
24
24
24
24
24
24
24
24
24
24
24
24
24
24
24
24
24
24
24
24
24
24
24
24
24
24
24
18
18
18
18
18
18
18
18
18
3
3
3
3
3
3
18
3
18
3
3
3
27
27
27
24
24
24
24
24
24
24
24
24
24
24
24
24
24
24
24
24
24
3
3
3
3
3
3
3
3
3
3
3
3
3
3
3
3
3
3
3
3
3
3
3
3
3
3
3
3
3
3
3
3
3
3
3
3
3
3
3
3
3
3
3
3
3
27
27
27
27
27
27
27
27
27
27
27
27
27
27
27
27
27
27
27
27
27
27
27
27
27
27
27
3
3
3
27
3
27
27
27
27
27
27
27
27
27
27
27
27
27
27
27
27
27
27
27
27
27
27
27
27
27
27
27
27
27
27
27
27
27
27
27
27
27
27
27
27
31
31
31
31
31
31
31
31
31
31
31
31
31
31
31
31
31
31
31
31
31
31
31
31
31
31
31
31
31
31
31
31
31
31
31
31
31
31
31
31
31
31
31
31
31
31
31
31
31
31
31
31
31
31
31
31
31
31
31
31
31
31
31
31
31
31
31
31
22
22
22
22
22
22
22
22
22
22
22
22
22
22
22
22
22
22
22
22
22
22
22
22
22
22
22
22
22
22
22
22
22
22
22
22
22
22
22
22
22
22
22
22
22
22
22
22
22
22
22
22
22
22
22
22
22
22
22
22
31
31
31
31
31
31
31
31
31
31
22
31
22
22
22
22
22
22
22
22
22
22
22
22
22
22
22
22
22
22
22
22
22
22
22
22
22
22
22
22
22
22
22
22
22
22
22
22
22
22
22
22
22
22
22
22
22
22
22
22
24
22
24
24
24
24
22
24
22
24
24
24
24
24
29
29
29
29
29
29
29
29
29
29
29
29
29
29
29
29
29
29
29
29
29
29
29
29
29
29
29
29
29
29
29
29
29
29
29
29
29
29
29
29
29
29
29
29
29
29
29
29
29
29
29
29
29
29
29
29
29
29
29
29
29
29
29
29
29
29
29
29
22
22
22
22
22
22
22
22
22
22
22
22
22
22
22
29
29
29
29
29
29
29
29
22
22
22
22
22
22
22
22
29
29
29
29
29
29
29
29
29
29
29
29
29
29
29
29
29
29
29
29
29
29
29
29
29
29
29
29
29
29
29
29
29
29
29
29
29
29
29
29
29
29
29
29
29
29
29
29
29
29
29
29
29
29
31
29
31
31
31
29
29
29
29
29
29
29
31
31
31
31
31
31
31
31
31
31
31
31
31
31
31
31
31
31
31
31
31
31
31
31
31
31
31
31
31
31
31
31
31
31
31
31
31
28
28
28
28
28
28
17
17
17
28
17
17
17
17
17
17
17
17
17
17
17
17
17
28
28
17
17
17
17
17
17
17
17
17
17
17
17
17
17
17
17
17
17
17
17
17
17
17
17
17
17
17
17
17
17
17
17
17
17
17
17
17
17
17
17
17
17
17
24
28
24
24
24
24
17
17
24
24
24
17
17
17
17
17
17
17
17
17
17
17
17
24
24
24
24
24
24
24
24
17
17
17
17
17
17
24
17
17
17
17
17
17
17
17
17
17
17
17
17
17
17
17
17
17
17
17
17
17
17
17
17
25
17
25
25
25
25
25
25
25
25
25
25
25
25
25
25
25
25
25
25
25
25
25
25
25
25
25
29
29
29
29
29
29
29
29
29
29
29
29
29
29
29
29
29
29
29
29
29
29
29
29
29
29
29
29
29
29
29
29
29
29
29
29
29
29
29
29
29
29
29
29
27
27
27
27
27
27
27
27
27
27
27
27
27
27
27
27
27
28
28
28
28
28
27
27
28
28
28
28
28
28
28
28
28
28
28
28
28
28
28
28
28
28
28
28
28
28
28
28
28
28
28
28
28
28
28
28
28
28
28
28
28
28
28
28
28
28
28
3
3
3
3
3
3
3
3
28
28
28
28
28
28
28
28
28
28
28
28
28
28
28
28
28
28
28
28
28
28
28
28
28
28
28
28
28
28
28
28
28
28
28
28
28
28
28
28
28
28
28
28
28
28
28
28
28
28
28
28
28
28
28
28
28
28
28
28
28
28
28
28
28
28
28
28
28
28
28
28
28
28
28
28
28
28
28
28
28
28
28
28
28
28
28
28
28
28
28
28
28
28
28
28
28
28
28
28
28
28
28
28
28
28
28
28
28
28
28
28
28
28
28
28
28
28
28
28
28
28
28
28
28
28
-1
-1
-1
-1
-1
-1
-1
-1
26
26
-1
-1
-1
-1
-1
-1
-1
-1
-1
-1
-1
-1
-1
26
26
26
26
26
26
26
26
26
26
26
-1
-1
-1
-1
-1
-1
-1
-1
-1
-1
-1
-1
-1
-1
-1
-1
-1
-1
-1
2
2
2
2
2
2
-1
-1
-1
2
2
2
2
2
2
28
28
28
28
28
28
28
28
28
28
28
28
28
28
28
28
28
28
28
28
28
26
26
28
28
28
28
28
28
28
28
28
28
28
28
28
28
28
28
28
28
26
28
26
26
26
26
26
2
2
2
2
2
2
2
2
2
2
2
2
2
2
2
2
2
2
2
2
2
2
2
2
2
2
2
2
2
2
2
2
2
2
2
2
2
2
2
2
2
2
28
28
28
28
28
28
28
28
28
28
28
28
28
28
28
28
28
28
28
28
28
2
28
2
28
28
28
28
28
28
28
28
28
28
28
28
28
28
28
28
28
28
28
28
28
12
12
12
12
12
12
12
12
12
12
12
12
12
12
12
12
12
12
12
12
12
12
12
19
19
19
12
19
12
12
12
12
12
12
12
12
12
12
12
12
12
12
12
12
12
12
12
12
12
12
12
12
12
12
12
12
12
12
12
12
12
12
12
12
12
12
12
12
27
27
27
27
27
27
27
27
27
27
27
27
27
27
27
27
27
27
12
12
12
12
12
27
27
27
27
27
27
27
27
12
12
12
12
12
12
27
12
12
12
12
12
12
12
12
12
12
12
12
12
12
12
12
12
12
12
12
12
12
12
12
12
12
12
12
12
12
12
12
14
14
14
14
14
14
14
14
14
14
14
14
14
14
14
14
14
14
14
14
14
14
14
14
14
14
14
14
14
14
14
14
14
14
14
14
14
14
14
14
14
14
14
14
14
14
14
14
14
14
26
14
26
26
26
26
26
26
14
26
-1
-1
-1
-1
24
24
24
24
24
24
24
24
24
24
24
24
24
24
24
24
24
24
18
18
18
18
18
18
18
18
18
18
18
18
18
18
18
18
18
18
18
18
18
18
18
18
18
18
18
18
18
18
18
18
18
18
18
18
18
18
18
18
18
18
18
18
18
18
18
18
18
18
27
27
27
27
27
27
27
27
27
27
27
18
27
18
18
18
18
18
18
18
18
18
18
27
27
20
20
20
20
20
20
20
20
20
20
20
20
20
20
20
20
18
18
18
18
18
18
18
18
18
18
18
18
20
20
20
18
18
18
18
18
18
18
18
18
18
18
18
18
18
18
18
18
18
18
20
20
20
20
20
20
18
20
20
20
20
20
20
20
20
20
20
20
20
20
20
20
20
20
20
20
20
20
20
20
20
20
20
20
20
20
20
20
20
20
12
12
12
12
12
20
20
12
12
12
12
12
12
12
12
12
12
12
12
30
30
30
30
30
30
30
30
30
30
30
30
30
30
30
30
30
30
30
30
30
30
30
30
30
30
34
30
30
30
30
34
34
34
34
34
30
30
30
30
30
30
30
30
30
30
30
30
30
30
30
30
30
34
34
34
30
30
30
30
30
30
30
30
30
30
30
30
35
35
35
35
35
35
35
35
35
35
35
35
35
35
35
35
34
35
35
35
35
34
35
35
35
35
35
35
35
35
35
35
35
35
35
35
35
35
35
35
35
35
35
35
35
35
30
30
35
30
30
30
30
35
35
35
35
35
35
30
30
30
30
30
30
30
30
30
30
30
35
30
35
35
35
35
35
35
35
35
35
35
35
35
35
35
35
35
35
35
35
35
35
35
35
35
35
35
35
35
35
35
35
35
35
35
35
35
35
35
35
35
35
35
35
35
35
35
35
35
35
35
35
35
35
35
35
35
35
35
12
12
12
12
12
31
31
31
31
31
31
31
31
31
31
31
31
31
31
31
31
31
31
31
31
31
31
31
31
31
31
31
31
31
31
31
31
31
31
31
31
31
31
31
31
31
31
31
31
31
31
31
31
31
31
31
31
31
31
31
31
31
31
31
31
31
31
31
31
31
31
30
30
31
31
31
31
31
31
31
31
31
31
31
31
31
31
31
31
31
31
31
31
31
31
31
31
31
31
31
31
31
31
31
31
31
31
31
31
31
31
31
31
31
31
31
31
31
31
31
31
31
31
31
31
31
31
31
31
31
31
31
31
31
31
31
30
30
30
30
30
30
30
30
30
30
30
30
30
30
30
30
30
30
30
30
30
30
30
30
30
30
30
30
30
30
30
30
30
30
30
30
30
30
30
30
30
30
30
30
30
30
30
30
30
30
30
30
30
30
30
30
30
30
30
30
30
30
30
30
30
30
30
30
30
30
30
11
11
11
11
11
11
11
11
11
11
11
11
11
11
11
11
11
11
11
11
11
11
11
8
8
8
8
8
11
11
11
8
8
8
11
11
11
11
11
11
11
11
11
11
11
11
11
11
15
11
15
15
15
15
15
15
15
15
15
15
15
15
15
15
15
15
15
15
8
8
8
8
8
8
8
8
8
8
8
8
8
8
8
8
8
8
8
8
8
8
8
8
8
8
8
8
8
8
8
1
8
8
8
8
8
8
8
8
8
8
8
8
8
8
8
8
15
15
15
15
15
1
15
15
15
15
15
15
15
15
15
15
15
15
15
15
15
15
15
15
15
15
15
1
1
1
1
1
1
1
1
1
1
1
1
1
1
1
1
1
1
1
1
1
1
1
1
1
1
1
1
1
1
1
1
1
1
1
1
1
1
15
1
1
15
15
15
1
30
1
30
30
30
30
30
30
30
30
30
30
30
30
30
29
29
29
29
29
29
29
29
29
29
29
29
29
29
29
29
29
29
29
29
29
29
29
29
29
29
29
29
29
29
29
29
29
29
29
29
29
29
29
29
29
29
29
29
29
29
29
29
29
29
29
29
29
29
29
29
29
29
29
29
29
29
29
29
29
29
29
29
29
29
29
29
29
29
29
29
8
8
8
8
8
8
8
8
29
8
8
8
8
8
8
8
8
8
8
8
8
8
8
8
8
8
8
8
8
8
8
8
8
8
8
8
8
8
8
8
8
8
8
8
8
8
8
8
8
8
8
8
8
8
8
29
29
29
29
29
29
29
8
8
8
8
8
8
8
8
8
8
8
8
8
11
8
8
11
11
11
11
8
8
8
8
8
8
8
8
8
8
8
8
8
8
8
8
8
8
11
11
11
11
11
11
11
11
11
11
11
11
11
11
11
11
11
11
11
11
11
11
11
11
11
11
25
25
25
25
25
25
21
21
25
25
5
21
21
21
21
21
21
21
21
21
21
21
21
25
25
25
5
5
5
5
5
5
5
5
5
5
5
5
21
21
21
21
21
21
21
21
21
21
21
21
21
21
21
5
21
5
21
21
21
21
21
21
21
21
21
21
21
21
25
25
25
25
25
25
25
25
29
5
5
5
5
5
5
5
5
5
5
5
5
5
5
29
29
29
29
29
29
29
29
29
29
29
5
29
5
5
5
5
5
5
5
5
5
5
5
5
5
5
5
5
5
5
5
5
5
5
5
5
5
5
5
21
21
21
21
21
21
21
21
21
21
21
11
11
11
11
11
11
11
11
11
11
11
11
11
11
11
11
11
11
11
11
11
11
11
11
11
11
11
11
11
11
11
11
11
11
11
11
11
11
11
11
11
11
11
11
11
11
11
11
11
11
11
11
11
11
11
11
11
11
11
11
11
28
28
28
17
17
17
17
17
17
17
17
17
17
17
23
23
23
23
23
23
23
23
23
17
17
17
17
17
17
17
17
23
23
23
23
23
23
23
23
23
23
23
23
23
23
23
23
23
23
23
23
23
23
23
23
23
23
23
23
23
23
23
23
23
23
23
23
23
25
25
25
25
25
25
25
25
25
25
25
25
25
25
25
25
25
25
25
25
25
25
25
25
25
25
25
25
25
25
25
25
25
25
25
25
25
25
25
25
25
25
25
25
25
25
25
25
25
25
25
25
25
25
25
10
10
10
10
23
23
23
10
10
10
10
10
10
10
10
10
10
10
10
10
10
10
10
10
10
10
10
10
10
10
10
10
10
10
10
25
25
25
25
25
25
25
25
25
25
25
25
25
25
25
25
25
25
25
25
25
25
25
25
25
25
25
25
25
25
25
25
25
25
25
25
25
25
25
25
25
25
25
25
-1
-1
-1
-1
-1
-1
-1
-1
-1
-1
-1
-1
-1
-1
-1
-1
-1
-1
-1
-1
-1
-1
-1
-1
-1
-1
-1
-1
-1
-1
-1
-1
-1
-1
-1
-1
-1
-1
-1
-1
-1
-1
-1
-1
-1
-1
-1
-1
-1
-1
-1
-1
-1
-1
-1
-1
-1
-1
-1
-1
-1
-1
-1
-1
-1
-1
-1
-1
2
2
2
-1
-1
-1
-1
-1
-1
-1
-1
-1
-1
-1
-1
-1
-1
-1
-1
-1
-1
-1
-1
23
23
23
-1
23
-1
-1
-1
-1
-1
-1
-1
-1
-1
-1
-1
-1
-1
-1
-1
-1
-1
-1
-1
-1
-1
-1
-1
-1
-1
-1
-1
-1
-1
-1
-1
-1
-1
-1
-1
-1
-1
-1
-1
-1
-1
-1
-1
-1
-1
-1
-1
-1
-1
-1
-1
-1
-1
-1
-1
-1
-1
-1
-1
-1
-1
-1
-1
-1
-1
-1
-1
-1
-1
-1
10
10
10
10
10
-1
-1
-1
-1
-1
10
10
10
10
10
10
10
10
10
10
10
10
10
10
10
10
10
10
10
10
25
25
25
25
25
25
25
12
12
12
12
12
12
12
12
12
12
12
12
12
35
35
35
35
35
-1
35
35
35
35
12
12
12
12
12
12
12
12
35
12
35
-1
35
35
35
35
35
-1
-1
-1
-1
-1
-1
-1
-1
-1
-1
-1
-1
-1
-1
-1
-1
35
35
35
35
35
35
35
33
33
33
33
33
12
12
12
12
12
12
12
12
12
12
12
12
12
12
12
12
12
12
-1
-1
-1
-1
-1
-1
-1
-1
-1
-1
-1
-1
-1
-1
-1
-1
-1
-1
-1
-1
-1
-1
-1
-1
-1
-1
-1
-1
-1
-1
-1
-1
-1
-1
-1
-1
-1
-1
-1
-1
-1
-1
-1
6
6
6
6
6
33
33
33
6
6
6
6
6
6
6
6
6
6
6
6
6
6
6
6
6
6
6
6
6
-1
-1
-1
-1
-1
6
6
6
6
6
6
6
6
6
6
6
6
6
6
6
6
6
6
6
6
6
6
6
6
6
16
6
6
16
16
6
6
6
16
16
16
16
16
16
16
30
30
30
30
30
30
30
30
30
30
30
30
30
30
30
30
30
30
15
15
15
15
15
30
30
30
30
30
30
30
30
30
30
30
30
30
30
30
30
30
15
15
15
15
15
15
15
15
15
15
15
15
15
15
15
15
15
15
15
15
15
15
15
15
15
15
15
15
30
30
30
30
30
30
30
30
30
30
30
30
30
30
30
30
30
30
30
30
30
30
30
30
30
30
30
30
30
30
30
15
15
15
15
15
30
30
30
30
30
15
15
15
15
15
15
15
15
15
15
15
15
15
15
15
15
15
15
15
15
15
15
15
15
15
15
9
9
9
9
9
9
9
9
9
9
9
9
9
9
9
9
9
9
9
9
9
9
9
9
9
9
9
9
9
9
9
7
7
7
9
9
9
9
9
9
9
9
9
9
9
9
9
9
7
9
7
7
7
7
7
7
7
7
7
7
7
7
7
7
7
7
7
7
11
11
11
11
11
11
11
11
11
11
11
11
11
11
11
11
11
11
11
11
11
11
11
11
11
11
11
11
11
11
11
11
11
11
11
11
11
11
11
11
11
11
11
11
11
11
11
11
11
11
7
7
7
7
7
7
7
7
7
7
7
7
7
7
7
7
7
7
15
15
15
15
15
15
9
9
9
15
9
9
9
9
9
9
9
9
9
9
9
9
9
9
9
9
9
9
9
9
9
9
9
9
9
9
9
9
9
9
9
9
9
9
9
9
9
9
9
9
9
9
9
9
9
9
7
7
7
7
7
7
7
7
7
7
7
7
7
7
7
7
7
7
7
7
7
7
7
7
7
7
7
7
7
7
7
7
7
7
9
9
9
9
9
9
9
9
9
9
9
7
9
7
9
7
7
7
7
7
7
7
7
7
7
7
7
7
7
7
7
7
7
7
7
7
7
7
7
7
7
7
7
7
7
25
25
25
21
21
21
21
21
21
21
21
21
21
21
21
13
13
13
13
13
13
13
13
21
21
21
21
21
21
21
21
13
13
13
13
21
21
21
21
13
13
13
13
13
13
13
13
13
13
13
13
13
13
13
13
13
13
13
13
13
13
13
13
13
13
13
13
13
21
21
21
13
13
13
13
13
13
13
13
13
13
13
13
13
13
13
13
13
13
13
13
11
13
13
13
13
13
13
13
13
13
13
13
13
13
13
13
13
13
13
13
13
13
13
13
13
13
13
13
13
13
13
13
13
13
13
13
13
13
13
13
13
13
13
13
13
13
13
13
13
13
13
13
13
13
13
13
13
13
13
13
13
13
7
7
7
7
7
7
7
7
7
7
7
7
7
7
7
7
7
7
7
7
7
7
7
7
7
7
7
7
7
7
7
7
7
7
7
7
7
7
7
7
7
7
7
7
7
7
7
7
7
7
-1
-1
-1
-1
-1
-1
-1
-1
-1
-1
-1
-1
-1
-1
-1
-1
-1
-1
-1
-1
-1
-1
-1
-1
-1
-1
-1
-1
-1
-1
-1
-1
-1
-1
-1
-1
-1
-1
-1
-1
-1
-1
-1
-1
-1
-1
-1
-1
-1
-1
-1
-1
-1
-1
-1
-1
-1
-1
-1
-1
-1
-1
-1
-1
-1
-1
-1
-1
-1
-1
-1
-1
-1
-1
-1
-1
-1
-1
-1
-1
-1
-1
-1
-1
-1
-1
-1
-1
-1
-1
-1
-1
-1
-1
-1
-1
-1
-1
-1
-1
-1
-1
-1
-1
-1
-1
-1
-1
-1
-1
-1
-1
-1
-1
-1
-1
-1
-1
-1
-1
-1
-1
-1
-1
-1
-1
-1
-1
-1
-1
-1
-1
-1
-1
-1
-1
-1
-1
-1
-1
-1
-1
-1
-1
-1
-1
-1
-1
-1
-1
-1
-1
-1
-1
-1
-1
-1
16
16
16
16
16
16
16
16
16
16
16
16
16
16
16
16
16
16
16
16
16
16
16
16
16
16
16
16
16
16
16
16
16
16
16
16
16
16
16
16
16
7
16
7
7
7
24
24
24
24
24
24
24
24
24
24
24
24
24
24
24
24
24
24
24
24
27
27
27
27
27
27
27
27
27
27
27
27
27
24
24
24
24
24
24
24
24
24
31
31
31
31
31
31
31
31
31
29
29
29
29
29
29
29
29
29
28
28
28
28
28
-1
-1
-1
-1
-1
12
35
12
12
12
30
30
30
30
30
11
11
11
11
11
25
25
25
25
25
24
24
24
24
24
3
3
3
3
3
3
3
3
3
22
22
22
22
22
24
24
24
24
24
24
24
24
22
22
22
22
22
22
22
22
22
22
22
22
22
28
28
28
28
28
22
22
22
22
22
22
22
22
3
3
3
3
28
28
28
28
28
28
28
28
28
28
28
28
28
28
28
28
28
28
28
28
28
28
19
19
19
27
27
28
28
28
14
14
14
14
28
27
27
27
27
27
27
27
27
27
27
19
27
27
34
34
34
34
34
18
18
18
18
18
18
18
18
18
31
31
31
31
31
35
31
35
35
30
30
34
34
8
8
8
8
8
30
31
30
1
1
1
30
30
30
29
29
29
29
29
8
8
8
8
8
8
8
8
25
25
25
25
25
29
29
29
29
29
29
29
29
29
25
25
25
25
25
25
25
25
25
25
25
25
25
2
-1
-1
-1
-1
23
23
23
10
10
10
10
10
10
12
12
12
12
12
-1
-1
-1
-1
-1
-1
-1
-1
-1
30
30
30
30
30
33
33
33
33
33
33
33
33
33
15
15
15
15
15
9
9
9
9
9
9
9
9
9
21
21
21
21
21
7
7
7
7
7
7
7
7
7
-1
-1
-1
-1
-1
13
13
13
13
13
13
13
13
13
24
24
24
24
24
24
24
24
24
24
3
3
3
3
22
22
22
22
22
24
24
24
24
24
24
24
24
22
22
22
22
22
22
22
22
22
22
22
22
22
24
24
24
24
24
24
24
24
24
24
24
24
22
3
3
3
24
24
24
24
24
24
24
24
24
28
28
28
28
28
28
28
28
28
28
28
28
28
28
27
27
27
27
27
27
27
27
28
28
28
28
28
27
27
27
27
27
27
27
27
27
27
27
27
27
22
22
22
22
22
24
24
24
24
24
24
24
18
18
22
22
22
22
22
22
22
22
22
22
22
22
22
8
8
8
8
8
31
31
31
31
31
31
31
31
31
8
8
8
8
31
8
8
8
8
8
8
8
8
25
25
25
25
29
29
29
29
29
29
29
29
29
29
25
25
25
25
25
25
25
25
25
25
25
25
25
2
2
2
2
23
23
23
23
23
23
23
23
23
23
14
14
14
14
14
-1
-1
-1
-1
-1
-1
-1
-1
-1
35
35
35
35
35
35
35
35
35
35
35
35
35
-1
1
15
15
15
15
15
15
15
15
15
15
15
15
15
11
11
11
11
11
11
11
11
11
11
11
11
11
11
-1
10
10
10
10
13
13
13
13
13
13
13
13
13
24
24
24
24
24
24
24
24
24
3
3
3
3
3
24
24
24
3
3
3
3
3
3
3
3
3
3
3
27
27
27
3
27
27
27
27
27
27
27
27
27
31
31
31
31
31
22
22
22
22
31
31
22
22
22
22
22
22
22
22
22
22
22
22
22
22
22
22
22
22
22
22
22
24
24
24
24
24
24
24
24
29
29
29
29
29
29
29
29
29
29
29
29
29
29
22
22
22
22
22
29
29
29
29
29
29
29
29
29
29
29
29
29
31
31
31
31
31
31
31
31
28
28
28
28
28
17
17
17
17
17
17
17
17
17
24
24
24
24
24
22
22
17
17
17
17
17
17
17
25
25
25
25
29
29
29
29
29
29
29
29
27
27
27
27
28
28
28
28
28
28
28
28
28
28
28
28
28
28
28
28
28
28
28
28
28
28
28
28
28
28
28
28
28
28
28
28
28
28
28
26
26
26
26
26
26
26
26
26
26
26
26
26
26
28
28
28
28
28
28
28
28
28
28
28
28
28
28
28
28
28
28
28
28
28
28
28
28
28
28
28
19
19
19
19
19
12
12
12
12
12
12
12
12
12
27
27
27
27
27
14
14
14
14
14
14
14
14
14
14
14
14
14
14
14
14
26
26
26
26
26
18
18
18
18
18
18
18
18
18
18
18
18
18
18
27
27
27
27
27
20
20
20
20
20
20
20
20
20
20
20
20
20
19
19
19
19
19
19
19
19
30
30
30
30
30
34
34
34
34
34
34
34
34
30
35
35
35
35
35
35
35
35
35
35
35
35
35
35
35
35
35
35
35
35
35
35
35
35
35
12
12
31
31
31
31
31
31
31
31
31
31
31
31
31
31
31
31
31
31
31
30
30
30
30
30
30
30
30
30
30
30
30
30
30
30
30
30
30
30
30
30
8
11
8
11
11
8
8
8
8
8
8
8
8
8
8
8
8
8
8
1
1
1
1
1
1
1
1
1
1
1
1
1
1
1
1
1
1
1
1
1
1
29
29
29
29
29
29
29
29
29
29
29
29
8
8
8
8
8
8
8
8
8
8
8
8
8
8
8
8
8
8
8
8
8
8
8
8
8
8
8
8
25
25
25
25
25
5
5
5
5
5
5
5
5
5
29
29
29
29
29
11
29
29
29
29
5
5
11
11
11
11
11
11
11
11
11
11
11
11
11
11
11
17
17
17
17
17
23
23
23
23
23
23
23
23
23
25
25
25
25
25
25
25
25
25
25
25
25
25
25
25
25
25
25
25
25
25
25
25
25
25
25
-1
-1
-1
-1
-1
-1
-1
-1
-1
-1
-1
-1
-1
-1
23
23
23
23
23
-1
-1
-1
-1
-1
-1
-1
-1
-1
-1
-1
-1
-1
10
10
10
10
10
10
10
10
10
12
12
12
12
12
-1
-1
-1
-1
-1
-1
-1
-1
-1
-1
-1
-1
-1
-1
-1
-1
-1
-1
-1
-1
-1
-1
-1
-1
-1
-1
-1
-1
6
16
16
16
16
16
16
16
30
30
30
30
30
30
30
30
30
15
15
15
15
15
30
30
30
30
30
9
9
9
9
9
9
9
9
9
9
9
9
9
7
7
7
7
7
7
7
7
6
11
11
11
11
11
9
9
9
9
9
9
9
9
9
15
15
15
9
9
9
9
9
9
9
9
9
9
9
9
9
9
9
9
9
9
9
9
9
9
9
9
21
21
21
21
21
13
13
13
13
13
13
13
13
13
11
11
11
11
13
13
13
13
13
13
13
13
13
13
13
13
13
7
7
7
7
7
7
7
7
7
7
-1
-1
-1
-1
-1
-1
-1
-1
-1
-1
-1
-1
-1
-1
-1
-1
-1
-1
-1
-1
-1
-1
-1
-1
-1
-1
-1
-1
-1
-1
-1
-1
16
16
16
16
16
16
16
16
7
24
24
24
24
24
24
24
24
24
24
24
24
24
24
24
24
24
24
24
24
24
24
24
24
24
24
24
24
24
24
24
24
24
24
24
24
24
24
24
24
24
24
24
24
24
24
24
24
24
24
24
24
24
24
24
24
24
24
24
24
24
24
24
24
24
27
27
27
27
27
27
27
27
27
27
27
27
27
28
27
27
27
27
27
27
27
27
27
27
27
27
27
27
27
27
27
27
27
27
27
27
27
27
27
27
22
22
22
22
24
24
24
24
24
24
24
24
24
24
22
22
22
22
22
22
22
22
22
22
22
22
22
8
8
8
8
8
31
31
31
31
31
31
31
31
31
31
31
31
31
31
31
31
31
31
8
8
8
8
29
29
29
29
29
29
29
29
29
29
29
29
29
29
29
29
29
29
29
29
29
29
29
29
29
29
29
23
23
23
23
23
28
28
28
23
23
23
23
23
23
14
14
14
14
14
-1
-1
-1
-1
-1
-1
-1
-1
-1
35
35
35
35
35
35
35
35
35
35
35
35
35
35
15
15
15
15
15
15
15
15
15
15
15
15
15
15
11
11
11
11
11
11
11
11
11
11
11
11
11
11
10
10
10
10
10
25
25
25
13
13
13
13
13
13
24
24
24
24
24
24
24
24
24
24
24
24
24
24
3
3
3
3
3
3
3
3
3
3
3
3
3
3
3
3
3
3
3
3
3
3
3
3
3
3
3
22
22
22
22
22
22
22
22
22
22
22
22
22
22
24
24
24
24
24
24
24
24
24
22
22
22
22
22
22
22
22
24
24
24
24
24
24
24
24
24
29
29
29
29
29
29
29
29
29
29
29
29
29
29
22
22
22
22
22
22
22
22
22
22
22
22
22
29
29
29
22
22
22
22
22
22
22
22
22
22
28
28
28
28
17
17
17
17
17
17
17
17
17
17
22
24
22
22
22
22
22
22
22
22
22
22
22
22
22
22
22
22
22
22
29
29
29
29
29
29
3
3
3
3
3
3
3
28
28
28
28
28
28
28
28
28
28
28
28
28
28
28
28
28
28
28
28
28
28
28
28
28
28
28
28
28
28
28
28
26
26
26
26
26
26
26
26
26
26
26
26
26
26
28
28
28
28
28
28
28
28
28
28
28
28
28
28
28
28
28
28
28
28
28
28
28
28
28
28
28
19
19
19
19
19
19
19
19
19
19
19
19
12
12
32
32
32
32
32
14
14
14
14
14
14
14
14
14
14
14
14
14
14
14
14
14
14
14
14
14
18
18
18
18
18
18
18
18
18
18
18
18
18
18
27
27
27
27
27
27
27
20
20
20
20
20
20
20
20
20
20
20
19
19
19
19
19
19
19
19
34
34
34
34
34
34
34
34
34
34
34
34
34
34
35
35
35
35
35
35
35
35
35
35
35
35
35
35
35
35
35
35
18
35
18
35
35
35
20
20
20
31
31
31
31
31
31
31
31
31
31
31
31
31
31
31
31
31
31
31
31
31
31
30
30
30
30
30
30
30
30
30
30
30
30
30
30
30
30
30
30
8
8
8
8
8
8
8
8
8
8
8
8
8
8
31
8
8
8
8
1
1
1
1
1
1
1
1
1
1
1
1
1
1
1
1
1
1
1
1
1
1
29
29
29
29
29
29
29
29
29
29
29
29
29
29
8
8
8
8
8
8
8
8
8
8
8
8
8
8
8
8
8
8
8
8
8
8
8
8
8
8
25
25
25
25
25
25
25
25
5
5
5
5
5
5
29
29
29
29
29
29
29
29
29
29
29
29
11
11
11
11
11
11
11
11
11
11
11
11
11
11
11
17
17
17
17
17
25
25
25
25
25
25
25
25
25
25
25
25
25
25
25
25
25
25
25
25
25
25
25
25
25
25
25
25
25
25
25
25
25
25
25
-1
-1
-1
-1
-1
-1
-1
-1
-1
-1
-1
-1
-1
-1
23
23
23
23
23
23
23
23
10
10
10
10
10
10
10
10
10
10
10
10
10
10
10
10
10
10
10
12
12
12
12
12
12
12
12
12
12
12
12
12
12
-1
-1
-1
-1
-1
-1
-1
-1
-1
-1
-1
-1
-1
-1
-1
-1
-1
-1
-1
-1
-1
-1
-1
-1
-1
-1
-1
30
30
30
30
30
30
30
30
30
30
30
30
30
30
30
30
30
33
33
33
33
33
33
33
33
33
33
33
9
33
33
33
33
7
7
7
7
7
7
6
6
9
9
9
9
9
9
9
9
9
9
9
9
9
9
9
9
9
9
9
9
9
9
9
9
9
9
9
9
9
9
9
9
9
9
9
9
9
9
9
9
9
21
21
21
21
21
21
21
21
21
13
13
13
13
13
11
11
7
7
7
7
7
7
7
7
7
7
7
7
7
7
7
7
7
7
7
7
7
7
7
7
7
-1
-1
-1
-1
-1
-1
-1
-1
-1
-1
-1
-1
-1
-1
13
16
13
13
16
16
16
16
16
16
16
16
16
16
16
16
16
16
13
16
13
13
13
16
13
13
13
24
24
24
24
24
24
24
24
24
24
24
24
24
24
24
24
24
24
24
24
24
24
24
24
24
24
3
3
3
3
3
3
3
3
3
3
3
3
3
3
3
22
22
22
22
22
22
22
22
22
22
22
22
22
22
24
24
24
24
24
24
24
24
24
24
24
24
24
24
24
24
24
24
24
24
24
24
24
24
24
24
22
22
22
22
22
22
22
22
22
22
22
22
22
22
22
22
22
22
22
22
22
22
22
22
22
22
22
22
22
22
22
22
22
22
22
22
22
22
22
22
24
24
24
24
24
24
24
24
24
24
24
24
24
24
24
24
24
24
24
24
24
24
24
24
24
24
24
24
24
24
24
24
22
22
22
22
22
22
22
22
3
3
3
3
3
3
3
3
28
28
28
28
28
24
24
24
24
24
24
24
24
24
28
28
28
28
28
28
28
28
28
24
24
24
24
28
28
28
24
28
28
28
28
28
28
28
28
28
28
28
28
28
28
28
28
28
28
28
28
28
28
28
28
28
28
28
28
28
28
28
28
28
28
28
28
28
28
28
28
28
27
27
27
27
27
27
27
27
27
27
27
27
27
27
27
27
27
27
27
27
27
27
27
27
27
27
27
27
27
28
28
28
28
28
28
28
28
28
28
28
27
27
27
27
27
27
27
27
27
27
27
27
27
27
27
27
27
27
27
27
27
27
27
27
27
27
27
27
27
27
27
27
27
27
27
27
27
27
27
27
35
35
35
35
35
22
35
35
35
35
35
35
35
35
22
22
22
22
24
24
24
24
24
24
24
24
24
24
24
24
24
24
18
18
18
18
18
18
18
18
18
31
31
31
31
31
31
31
31
31
31
31
31
31
31
22
22
22
22
22
22
22
22
22
31
31
31
31
31
31
31
31
31
31
31
31
31
31
31
31
35
8
8
8
8
8
8
8
8
8
8
8
8
8
8
8
8
8
8
8
31
31
8
8
8
8
8
8
8
31
31
31
31
31
31
31
31
31
31
31
31
31
29
29
29
29
8
8
8
8
8
8
8
8
8
8
31
31
31
8
8
8
8
8
8
8
8
8
8
8
8
8
8
8
8
8
8
8
8
8
8
8
25
25
25
25
25
29
29
29
29
29
29
29
29
29
29
29
29
29
29
29
29
29
29
29
29
29
29
29
29
29
29
29
29
29
29
29
29
29
29
29
29
25
25
25
25
25
25
25
25
25
25
25
25
25
25
25
25
25
25
25
25
25
25
25
25
25
25
25
25
25
25
25
25
25
25
25
25
25
25
25
25
2
2
2
2
2
23
23
23
23
23
23
23
23
23
23
23
23
23
23
23
23
23
23
23
23
23
23
23
23
23
23
23
23
23
23
23
23
23
23
23
23
14
12
14
14
14
14
14
14
14
14
14
14
-1
-1
14
14
14
-1
-1
-1
-1
-1
-1
-1
-1
-1
-1
-1
-1
-1
-1
-1
-1
-1
-1
-1
-1
-1
-1
-1
-1
30
30
30
30
30
30
30
30
30
30
30
30
30
30
35
35
35
35
35
35
35
30
30
30
30
30
30
30
30
30
30
30
35
30
30
33
33
33
33
33
33
15
15
15
15
15
15
15
15
15
15
15
15
15
15
15
15
15
15
15
15
15
15
15
15
15
15
15
15
15
15
15
15
15
15
15
15
15
15
15
15
15
21
21
21
21
11
11
11
11
11
11
11
11
11
11
11
11
11
11
11
11
11
11
11
11
11
11
11
11
11
11
11
11
11
11
11
7
7
7
7
7
7
-1
-1
-1
-1
-1
-1
-1
-1
-1
-1
-1
-1
10
10
10
10
10
10
10
13
13
13
13
10
10
13
13
13
10
13
13
13
13
13
13
13
13
13
13
13
13
24
24
24
24
24
24
24
24
24
24
24
24
24
24
24
24
24
24
24
24
24
24
24
24
24
24
24
24
18
18
18
18
3
3
3
3
3
3
3
3
3
24
24
24
24
24
24
24
24
3
3
3
3
3
3
3
3
3
3
3
3
3
3
3
3
3
3
3
3
3
3
3
3
3
3
3
3
3
3
3
27
27
27
27
27
27
27
27
27
27
27
27
27
27
27
3
3
3
27
27
27
27
27
27
27
27
27
27
27
27
27
27
27
27
27
27
27
27
27
27
27
27
31
31
31
31
31
31
31
31
31
31
31
31
31
31
31
31
31
31
31
31
31
31
31
31
31
31
31
31
31
31
31
31
31
31
31
31
31
31
31
31
31
22
22
22
22
22
22
22
22
22
22
22
22
22
22
22
22
22
22
22
22
22
22
22
22
22
22
22
22
22
22
22
22
22
22
22
22
22
31
22
22
22
31
22
22
22
22
22
22
22
22
22
22
22
22
22
22
22
22
22
22
22
22
22
22
22
22
22
22
22
22
22
22
24
24
24
24
24
24
24
24
29
29
29
29
29
29
29
29
29
29
29
29
29
29
29
29
29
29
29
29
29
29
29
29
29
29
29
29
29
29
29
29
29
29
29
29
29
29
29
29
29
22
22
22
22
22
22
22
22
22
29
29
29
29
29
22
22
22
22
22
29
29
29
29
29
29
29
29
29
29
29
29
29
29
29
29
29
29
29
29
29
29
29
29
29
29
29
29
29
29
29
29
29
29
31
29
29
29
29
31
31
31
31
31
31
31
31
31
31
31
31
31
31
31
31
31
31
31
31
31
31
28
28
28
28
28
17
17
17
17
17
17
17
17
17
17
17
17
17
17
17
17
17
17
17
17
17
17
17
17
17
17
17
17
17
17
17
17
17
17
17
17
24
24
24
24
24
24
24
24
17
17
17
17
17
17
24
24
24
24
24
17
17
17
17
17
17
17
17
17
17
17
17
17
17
17
17
17
17
17
17
25
25
25
25
25
25
25
25
25
25
25
25
25
25
25
29
29
29
29
29
29
29
29
29
29
29
29
29
29
29
29
29
29
29
29
29
29
29
29
29
29
27
27
27
27
28
28
28
28
27
28
28
28
28
28
28
28
28
28
28
28
28
28
28
28
28
28
28
28
28
28
28
28
28
28
28
28
28
28
28
28
3
3
3
3
3
28
28
28
28
28
28
28
28
28
28
28
28
28
28
28
28
28
28
28
28
28
28
28
28
28
28
28
28
28
28
28
28
28
28
28
28
28
28
28
28
28
28
28
28
28
28
28
28
28
28
28
28
28
28
28
28
28
28
28
28
28
28
28
28
28
28
28
28
28
28
28
28
28
28
28
26
-1
26
-1
-1
-1
-1
-1
-1
-1
-1
-1
-1
-1
26
26
26
26
26
26
26
26
-1
-1
-1
-1
-1
-1
-1
-1
-1
-1
2
2
2
2
2
2
2
2
2
28
28
28
28
28
28
28
28
28
28
28
28
28
28
28
28
28
28
28
28
28
28
28
28
28
28
28
2
2
2
2
2
2
2
2
2
2
2
2
2
2
2
2
2
2
2
2
2
2
2
2
2
2
2
28
28
28
28
28
28
28
28
28
28
28
28
28
28
28
28
28
28
28
28
28
28
28
28
28
28
28
12
12
12
12
12
12
12
12
12
12
12
12
12
12
19
19
19
19
12
12
12
12
12
12
12
12
12
12
12
12
12
12
12
12
12
12
12
12
12
12
12
27
27
27
27
27
27
27
27
27
27
27
27
27
12
32
27
32
27
27
12
12
12
12
12
12
12
12
12
12
12
12
12
12
12
12
12
12
12
12
12
12
12
12
14
14
14
14
14
14
14
14
14
14
14
14
14
14
14
14
14
14
14
14
14
14
14
14
14
14
14
14
14
26
26
26
26
26
26
26
26
24
24
24
24
24
18
24
18
18
18
18
18
18
18
18
18
18
18
18
18
18
18
18
18
18
18
18
18
18
18
18
18
18
18
18
18
18
18
18
18
18
27
27
27
27
27
27
27
27
18
18
18
18
18
18
20
20
20
20
20
20
20
20
20
20
20
20
20
18
18
20
20
18
20
20
20
20
18
18
18
18
18
18
20
20
20
20
20
20
20
20
20
20
20
20
20
20
20
20
20
20
20
20
20
20
20
20
20
20
20
20
12
12
12
12
12
12
12
12
12
12
30
30
30
30
30
30
30
30
30
30
30
30
30
30
34
34
34
34
34
34
34
34
34
34
30
30
30
30
30
30
30
30
30
30
30
30
30
30
30
30
30
35
35
35
35
35
35
35
35
35
35
35
35
35
35
35
35
35
35
35
35
35
35
35
35
35
35
35
35
35
35
35
35
35
35
35
35
35
30
35
35
35
30
35
35
35
35
35
35
35
35
35
35
35
35
35
35
35
35
35
35
35
35
35
35
35
35
35
35
35
35
35
35
35
35
35
35
35
35
12
12
12
31
31
31
31
31
31
31
31
31
31
31
31
31
31
31
31
31
31
31
31
31
31
31
31
31
31
31
31
31
31
31
31
31
31
31
31
31
31
31
31
31
31
31
31
31
31
31
31
31
31
31
31
31
31
31
31
31
31
31
31
31
31
31
31
31
31
31
31
31
31
31
31
31
30
30
30
30
30
30
30
30
30
30
30
30
30
30
30
30
30
30
30
30
30
30
30
30
30
30
30
30
30
30
30
30
30
30
30
30
30
30
30
30
30
30
30
30
30
30
30
30
11
11
11
11
11
11
11
11
11
11
11
11
11
11
8
8
8
8
8
8
8
8
11
11
11
11
11
11
11
11
11
15
15
15
15
15
15
15
15
15
15
8
8
8
8
8
8
8
8
8
8
8
8
8
8
8
8
8
8
8
1
8
8
8
8
8
8
8
8
8
15
15
15
1
1
1
15
15
15
15
15
15
15
15
15
15
1
1
1
1
1
1
1
1
1
1
1
1
1
1
1
1
1
1
1
1
1
1
1
1
1
1
1
30
30
30
30
30
30
30
30
30
29
29
29
29
29
29
29
29
29
29
29
29
29
29
29
29
29
29
29
29
29
29
29
29
29
29
29
29
29
29
29
29
29
29
29
29
29
29
29
29
29
8
29
8
8
8
8
8
8
8
8
8
8
8
8
8
8
8
8
8
8
8
8
8
8
8
8
8
8
8
8
8
8
8
8
8
8
8
8
8
8
8
8
8
8
8
8
8
8
8
8
8
8
8
8
8
8
8
8
8
8
8
8
8
8
8
8
11
11
11
11
11
11
11
11
11
11
11
11
11
11
25
25
25
25
25
5
5
5
21
21
21
21
21
21
25
5
5
5
5
5
5
5
5
21
21
21
21
21
21
21
21
21
5
5
5
21
21
21
21
21
21
25
25
25
25
25
5
5
5
5
5
5
5
5
5
29
29
29
29
29
29
29
29
5
5
5
5
5
5
5
5
5
5
5
5
5
5
5
5
5
5
21
21
21
21
11
11
11
11
11
11
11
11
11
11
11
11
11
11
11
11
11
11
11
11
11
11
11
11
11
11
11
11
11
11
11
11
11
11
11
11
11
17
17
17
17
17
17
17
17
17
23
23
23
23
23
17
17
17
17
17
23
23
23
23
23
23
23
23
23
23
23
23
23
23
23
23
23
23
23
23
23
23
25
25
25
25
25
25
25
25
25
25
25
25
25
25
25
25
25
25
25
25
25
25
25
25
25
25
25
25
25
25
25
25
10
10
10
10
10
10
10
10
10
10
10
10
10
10
10
10
10
10
10
10
10
10
25
25
25
25
25
25
25
25
25
25
25
25
25
25
25
25
25
25
25
25
25
25
25
25
25
25
-1
-1
-1
-1
-1
-1
-1
-1
-1
-1
-1
-1
-1
-1
-1
-1
-1
-1
-1
-1
-1
-1
-1
-1
-1
-1
-1
-1
-1
-1
-1
-1
-1
-1
-1
-1
-1
-1
-1
-1
-1
2
2
2
-1
-1
-1
-1
-1
-1
-1
-1
-1
-1
-1
23
23
23
23
-1
-1
-1
-1
-1
-1
-1
-1
-1
-1
-1
-1
-1
-1
-1
-1
-1
-1
-1
-1
-1
-1
-1
-1
-1
-1
-1
-1
-1
-1
-1
-1
-1
-1
-1
-1
-1
-1
-1
-1
-1
10
10
10
10
10
10
10
10
10
10
10
10
10
25
10
25
25
25
25
25
25
25
12
12
12
12
12
12
12
12
12
35
35
35
35
-1
12
12
12
12
12
-1
35
-1
-1
-1
-1
-1
-1
-1
-1
-1
-1
-1
-1
-1
-1
35
35
35
35
35
35
12
12
12
12
12
-1
12
-1
-1
-1
-1
-1
-1
-1
-1
-1
-1
-1
-1
-1
-1
-1
-1
-1
-1
-1
-1
-1
-1
-1
-1
-1
-1
-1
-1
-1
-1
6
6
6
6
6
6
6
6
6
6
6
6
6
6
6
6
6
-1
-1
-1
-1
-1
6
6
6
6
6
6
6
6
6
6
6
6
6
16
16
16
16
16
16
16
16
16
30
30
30
30
30
30
30
30
30
30
30
30
15
15
30
30
30
30
30
30
30
15
15
15
15
15
15
15
15
15
15
15
15
15
15
15
15
15
15
15
15
30
30
30
30
30
30
30
30
30
30
30
30
30
30
30
30
30
30
30
15
15
15
15
15
15
15
15
15
15
15
15
15
9
15
15
15
15
15
15
9
9
9
9
9
9
9
9
9
9
9
9
9
9
9
9
9
9
7
7
7
7
7
7
9
9
9
9
9
9
7
7
7
7
7
7
7
7
7
7
7
7
11
11
11
11
11
11
11
11
11
11
11
11
11
11
11
11
11
11
11
11
11
11
11
11
11
11
11
11
11
11
11
11
7
7
7
7
7
7
7
7
7
15
15
15
15
15
9
9
9
9
9
9
9
9
9
9
9
9
9
9
9
9
9
9
9
9
9
9
9
9
9
9
9
9
9
7
7
7
7
7
7
7
7
7
7
7
7
7
7
7
7
7
7
7
7
9
9
9
9
9
9
9
9
7
7
7
7
7
7
7
7
7
7
7
7
7
7
7
7
7
7
7
21
21
21
21
21
21
21
21
21
13
13
13
13
13
21
21
21
21
21
13
13
13
13
13
13
13
13
13
13
13
13
13
13
13
13
13
13
13
13
13
13
13
13
13
13
13
13
13
13
13
13
13
13
13
13
13
13
13
13
13
13
13
13
13
13
13
13
13
13
13
13
13
13
13
13
13
13
13
13
13
13
13
13
13
13
13
13
13
13
7
7
7
7
7
7
7
7
7
7
7
7
7
7
7
7
7
7
7
7
7
7
7
7
7
7
7
7
7
7
7
7
7
-1
-1
-1
-1
-1
-1
-1
-1
-1
-1
-1
-1
-1
-1
-1
-1
-1
-1
-1
-1
-1
-1
-1
-1
-1
-1
-1
-1
-1
-1
-1
-1
-1
-1
-1
-1
-1
-1
-1
-1
-1
-1
-1
-1
-1
-1
-1
-1
-1
-1
-1
-1
-1
-1
-1
-1
-1
-1
-1
-1
-1
-1
-1
-1
-1
-1
-1
-1
-1
-1
-1
-1
-1
-1
-1
-1
-1
-1
-1
-1
-1
-1
-1
-1
-1
-1
-1
-1
-1
-1
-1
-1
-1
-1
-1
16
16
16
16
16
16
16
16
16
16
16
16
16
16
16
16
16
16
16
16
16
16
16
16
16
7
7
24
24
24
24
24
24
24
24
24
24
24
24
24
24
24
24
24
24
24
24
24
24
24
24
24
24
24
24
24
24
24
24
24
24
24
24
24
24
24
24
24
24
24
24
24
24
24
24
24
24
27
27
27
27
27
27
27
27
27
27
27
27
27
27
27
27
27
27
27
27
27
27
27
27
27
27
27
27
27
27
27
24
24
24
24
24
24
24
24
24
24
24
22
22
22
22
22
24
22
22
22
24
31
31
31
31
31
31
31
31
31
31
31
31
31
31
31
31
31
31
31
31
31
29
29
29
29
29
29
29
29
29
29
29
29
29
29
29
29
29
29
29
29
29
28
28
28
28
28
28
28
28
28
23
23
26
26
14
14
-1
-1
-1
-1
-1
-1
-1
35
35
35
35
35
35
35
35
35
35
35
30
15
30
30
30
30
30
30
30
30
30
11
11
11
11
11
11
11
11
11
11
11
10
10
25
25
25
25
25
25
25
25
25
24
24
24
24
24
24
24
24
24
24
24
3
3
3
3
3
3
3
3
3
3
3
3
3
3
3
3
3
3
3
3
3
22
22
22
22
22
22
22
22
22
22
22
24
24
24
24
24
24
24
24
24
24
24
24
24
24
24
24
24
24
24
24
29
29
29
29
29
22
22
29
29
29
29
22
22
22
22
22
22
22
22
22
22
22
22
22
22
22
22
22
22
22
22
28
28
28
28
28
28
28
28
17
17
17
22
22
22
22
22
22
22
22
22
22
22
22
22
22
22
22
22
22
22
22
3
3
3
3
3
3
3
3
3
3
28
28
28
28
28
28
28
28
28
28
28
28
28
28
28
28
28
28
28
28
14
14
14
14
14
28
28
28
28
28
28
28
28
28
28
28
28
28
28
28
28
28
28
28
28
28
28
28
28
28
28
28
19
19
19
19
19
19
19
19
19
19
27
32
32
32
14
14
14
14
14
14
14
14
14
14
14
14
14
14
14
14
14
18
18
18
18
18
27
18
18
18
18
18
27
27
27
27
27
27
27
27
27
20
20
20
20
19
19
19
19
19
19
19
34
34
34
34
34
34
34
34
34
34
34
18
24
18
18
18
18
18
18
18
18
18
35
18
18
18
18
18
18
18
18
18
31
31
31
31
31
31
31
31
31
31
31
31
31
31
31
31
31
31
31
30
30
30
30
30
30
30
30
30
30
30
34
8
8
8
8
8
8
8
8
8
8
8
31
31
31
31
31
31
1
1
1
1
1
1
1
1
1
1
1
1
1
30
30
29
29
29
29
29
29
29
29
29
29
29
8
8
8
8
8
8
8
8
8
8
8
8
8
8
8
8
8
8
8
8
25
25
25
25
25
25
25
25
25
25
25
29
29
29
29
29
29
29
29
29
29
29
11
11
11
11
29
29
11
11
11
11
17
17
17
17
25
25
25
25
25
25
25
25
25
25
25
25
25
25
25
25
25
25
25
25
25
25
25
25
25
25
25
-1
-1
-1
-1
-1
-1
-1
-1
-1
-1
-1
23
23
23
23
23
23
23
23
23
10
10
10
10
10
10
10
10
10
10
10
10
12
12
12
12
12
12
12
12
12
12
12
-1
-1
-1
-1
-1
-1
-1
-1
-1
-1
-1
-1
-1
-1
-1
-1
-1
-1
-1
-1
-1
30
30
30
30
30
30
30
30
30
30
30
33
33
33
33
33
33
33
33
33
33
33
33
33
33
33
33
33
33
33
6
6
15
15
15
15
9
15
15
9
9
9
9
9
9
9
9
9
9
9
9
9
9
9
9
9
9
9
9
9
9
9
9
9
21
21
21
21
21
21
21
21
21
21
21
7
7
7
7
7
7
7
7
7
7
7
7
7
7
7
7
7
7
7
7
7
-1
-1
-1
-1
-1
-1
-1
-1
-1
-1
-1
13
13
13
13
13
13
13
13
13
16
16
16
16
13
13
13
13
13
13
13
13
24
24
24
24
24
24
24
24
24
24
24
24
24
24
24
24
24
24
24
24
24
3
3
3
3
3
3
3
3
3
3
3
22
22
22
22
22
22
22
22
22
22
22
24
24
24
24
24
24
24
24
24
24
24
24
24
24
24
24
24
24
24
24
22
22
22
22
22
22
22
22
22
22
22
22
22
22
22
22
22
22
22
22
22
22
22
22
22
22
22
22
22
22
22
24
24
24
24
24
24
24
24
24
24
24
24
24
24
24
24
24
24
24
24
24
24
24
24
24
22
24
22
22
22
22
3
3
3
3
3
3
3
3
3
3
24
24
24
24
24
24
24
24
24
24
24
28
24
24
24
24
24
24
24
24
28
28
28
28
28
28
28
28
28
28
28
28
28
28
28
28
28
28
28
28
28
28
28
28
28
28
28
28
28
28
28
28
27
27
27
27
27
27
27
27
27
27
27
27
27
27
27
27
27
27
27
27
28
28
28
28
28
28
28
28
28
28
28
27
27
27
27
27
27
27
27
27
27
27
27
27
27
27
27
27
27
27
27
27
27
27
27
27
27
27
27
27
27
27
35
35
35
35
22
22
22
22
22
22
22
24
24
24
24
24
24
24
24
24
24
24
24
24
24
24
24
18
18
18
18
18
22
22
22
22
22
22
22
22
22
22
22
22
22
22
22
22
22
22
22
22
22
22
31
22
22
22
22
22
22
22
35
8
8
8
8
8
8
8
8
8
8
8
31
31
31
31
31
31
31
31
31
31
8
8
31
31
31
31
31
31
31
31
31
29
8
8
8
8
8
8
8
8
8
8
8
8
8
8
8
8
8
8
8
8
8
8
8
8
8
8
8
8
8
8
25
25
25
25
25
25
25
29
29
29
29
29
29
29
29
29
29
29
29
29
29
29
29
29
29
29
29
29
29
29
29
29
25
25
25
25
25
25
25
25
25
25
25
25
25
25
25
25
25
25
25
25
25
25
25
25
25
25
25
25
25
25
25
2
2
2
2
23
2
23
23
23
23
23
23
23
23
23
23
23
23
23
23
23
23
23
23
23
23
23
23
23
23
23
23
14
14
14
14
14
14
14
14
14
14
14
-1
-1
-1
-1
-1
-1
-1
-1
-1
-1
-1
-1
-1
-1
-1
-1
-1
-1
-1
-1
-1
35
35
35
35
35
35
35
30
30
30
30
35
35
35
35
35
35
35
35
35
35
30
30
30
30
35
35
35
35
35
35
35
15
15
15
15
15
15
15
15
15
15
15
15
15
15
15
15
15
15
15
15
15
15
15
15
15
15
15
15
15
15
15
15
11
11
11
11
11
11
11
11
11
11
11
11
11
11
11
11
11
11
11
11
11
11
11
11
11
11
11
11
11
11
11
7
-1
-1
-1
-1
-1
10
10
-1
10
10
10
13
13
13
13
13
13
13
13
13
13
13
13
13
13
13
13
13
13
13
13
13
24
24
24
24
24
24
24
24
24
24
24
24
24
24
24
24
24
24
24
24
24
24
24
3
3
3
3
3
3
3
3
3
24
24
24
24
24
24
24
24
3
3
3
3
3
3
3
3
3
3
3
3
3
3
3
3
3
3
3
3
3
3
3
27
27
27
27
27
27
27
27
27
27
27
27
27
27
27
27
27
27
27
27
27
27
27
27
27
27
27
27
27
27
27
27
31
31
31
31
31
31
31
31
31
31
31
31
31
31
31
31
31
31
31
31
31
31
31
31
31
31
31
31
31
31
31
31
22
22
22
22
22
22
22
22
22
22
22
22
22
22
22
22
22
22
22
22
22
22
22
22
22
22
22
22
22
22
22
22
22
22
22
22
22
22
22
22
22
22
22
22
22
22
22
24
24
22
22
22
22
22
24
24
24
24
24
24
24
24
29
29
29
29
29
29
29
29
29
29
29
29
29
29
29
29
29
29
29
29
29
29
29
29
29
29
29
29
29
29
29
29
22
22
22
22
22
22
22
22
22
22
22
29
29
29
29
29
29
29
29
29
29
29
29
29
29
29
29
29
29
29
29
29
29
29
29
29
29
29
29
29
29
29
31
31
31
31
31
31
31
31
31
31
31
31
31
31
31
31
31
31
31
31
28
28
28
28
28
28
28
17
17
17
17
17
17
17
17
17
17
17
17
17
17
17
17
17
17
17
17
17
17
17
17
17
24
24
24
24
24
24
24
24
24
24
24
22
22
22
17
17
17
17
17
17
17
17
17
17
17
17
17
17
17
17
17
25
25
25
25
25
25
25
25
25
25
29
29
29
29
29
29
29
29
29
29
29
29
29
29
29
29
29
29
29
29
29
27
27
27
28
27
28
28
28
28
28
28
28
28
28
28
28
28
28
28
28
28
28
28
28
28
28
28
28
28
28
28
28
28
28
28
28
28
28
28
28
28
28
28
28
28
28
28
28
28
28
28
28
28
28
28
28
28
28
28
28
28
28
28
28
28
28
28
28
28
28
28
28
28
28
28
28
28
28
28
28
28
28
28
28
28
28
28
28
28
28
28
28
28
26
26
26
26
26
26
26
26
-1
-1
-1
26
26
26
26
26
26
26
26
26
26
26
2
2
2
2
26
2
2
2
2
2
28
28
28
28
28
28
28
28
28
28
28
28
28
28
28
28
28
28
28
28
28
28
28
28
28
28
28
28
2
2
2
2
2
2
2
2
28
2
2
2
2
28
28
28
28
28
28
28
28
28
28
28
28
28
28
28
28
28
28
28
28
28
28
12
12
12
12
12
19
19
12
12
12
12
12
12
12
12
12
12
12
12
12
12
12
12
12
12
12
12
12
12
12
12
12
27
27
27
27
27
27
27
27
27
27
27
32
32
32
12
12
14
12
12
12
12
12
12
12
12
12
14
14
12
14
14
14
14
14
14
14
14
14
14
14
14
14
14
14
14
14
14
14
14
14
14
14
14
14
14
26
26
26
26
26
26
26
24
24
24
24
24
18
18
18
18
18
18
18
18
18
18
18
18
18
18
18
18
18
18
18
18
18
18
18
18
18
18
18
27
27
27
27
27
27
27
27
27
27
18
20
20
20
20
20
20
20
20
20
20
20
20
20
20
20
20
20
20
20
20
20
20
20
20
20
20
20
20
20
20
20
20
20
20
20
20
20
20
20
20
20
20
20
20
20
20
19
19
12
12
12
30
30
30
30
30
30
30
30
30
30
30
34
34
34
34
34
34
34
34
34
34
34
34
34
34
34
34
34
34
30
30
30
35
35
35
35
35
35
35
35
35
35
35
35
35
35
35
35
35
35
35
35
35
35
35
35
35
35
35
35
35
35
35
35
35
35
35
35
35
35
35
35
35
35
35
35
35
35
35
35
35
35
35
35
35
35
35
35
35
35
35
35
12
12
12
31
31
31
31
31
31
31
31
31
31
31
31
31
31
31
31
31
31
31
31
31
31
31
31
31
31
31
31
31
31
31
31
31
31
31
31
31
31
31
31
31
31
31
31
31
31
31
31
31
31
31
31
31
31
31
31
31
30
30
30
30
30
30
30
30
30
30
30
30
30
30
30
30
30
30
30
30
30
30
30
30
30
30
30
30
30
30
30
30
30
30
30
30
30
11
11
11
11
11
11
11
11
11
11
11
8
8
8
8
8
8
8
8
8
8
8
15
8
15
15
8
15
15
15
15
15
8
8
8
8
8
8
8
8
8
8
8
1
1
1
1
1
1
1
1
1
1
1
1
1
1
1
1
1
1
1
1
1
1
1
1
1
1
1
1
1
1
1
1
1
1
1
1
1
1
1
1
1
1
1
1
1
30
1
1
30
30
30
30
29
29
29
29
29
29
29
29
29
29
29
29
29
29
29
29
29
29
29
29
29
29
29
29
29
29
29
29
29
29
29
8
8
8
8
8
8
8
8
8
8
8
8
8
8
8
8
8
8
8
8
8
8
8
8
8
8
8
8
8
8
8
8
8
8
8
8
8
8
8
8
8
8
8
8
8
8
8
8
8
8
8
8
8
8
11
11
11
11
8
11
11
11
11
25
25
25
25
25
25
25
5
5
5
5
5
5
5
5
5
5
5
5
5
5
21
21
5
5
5
5
5
5
5
5
5
29
29
29
29
29
29
29
29
29
29
29
29
29
29
29
29
29
29
29
29
5
5
5
5
5
5
5
5
5
5
5
5
11
11
11
11
11
11
11
11
11
11
11
11
11
11
11
11
11
11
11
11
11
11
11
11
11
11
11
11
11
11
11
17
17
17
17
17
17
17
17
17
17
17
17
17
23
23
23
23
23
23
23
23
23
23
23
23
23
23
23
23
23
23
23
25
25
25
25
25
25
25
25
25
25
25
25
25
25
25
25
25
25
25
25
25
25
25
25
25
10
25
10
10
10
10
10
10
10
10
10
10
10
10
10
10
25
25
25
25
25
25
25
25
25
25
25
25
25
25
25
25
25
25
25
25
25
-1
-1
-1
-1
-1
-1
-1
-1
-1
-1
-1
-1
-1
-1
-1
-1
-1
-1
-1
-1
-1
-1
-1
-1
-1
-1
-1
-1
-1
-1
-1
-1
23
23
23
23
-1
23
-1
-1
-1
-1
-1
23
-1
-1
-1
-1
-1
-1
-1
-1
-1
-1
-1
-1
-1
-1
-1
-1
-1
-1
-1
-1
-1
-1
-1
-1
-1
-1
-1
-1
-1
-1
10
10
10
10
10
10
10
10
10
10
10
10
10
10
10
10
10
25
25
25
25
12
12
12
12
12
12
12
12
12
12
12
12
12
12
35
35
-1
-1
-1
-1
-1
-1
-1
-1
-1
-1
-1
-1
-1
-1
-1
-1
12
12
12
14
-1
-1
-1
-1
-1
-1
-1
-1
-1
-1
-1
-1
-1
-1
-1
-1
-1
-1
-1
-1
-1
-1
-1
-1
-1
-1
-1
-1
-1
-1
-1
-1
-1
-1
6
6
6
6
-1
-1
-1
6
6
6
6
6
6
6
6
6
6
16
16
16
16
16
16
16
16
30
30
30
30
30
30
30
30
30
30
30
30
30
30
30
30
30
30
30
15
15
15
15
15
15
15
15
15
15
15
15
15
30
30
30
30
30
30
30
30
30
30
30
15
15
15
15
15
15
15
15
15
15
15
15
15
15
15
9
9
9
9
9
9
9
9
9
9
9
9
9
9
9
9
7
7
7
7
7
7
7
7
7
7
7
7
7
7
7
7
7
7
7
7
6
11
11
11
11
11
11
11
11
11
11
11
9
9
9
9
9
9
9
11
11
11
11
11
11
7
7
9
9
7
7
7
7
15
15
15
15
9
15
9
9
9
9
9
9
9
9
9
9
9
9
9
9
9
9
9
9
9
9
9
9
9
9
9
7
7
7
7
7
9
9
7
7
7
7
9
9
9
9
9
9
9
9
9
9
7
7
7
7
7
9
9
7
7
7
7
21
21
21
21
21
21
21
21
21
21
21
13
13
13
13
13
13
13
13
13
13
13
13
13
13
13
13
13
13
13
13
13
13
13
13
13
13
13
13
13
13
13
13
13
13
13
13
13
13
13
13
13
13
13
13
13
13
13
13
13
13
13
13
13
13
13
13
13
13
13
13
13
7
7
7
7
7
7
7
7
7
7
7
7
7
7
7
7
7
7
7
7
7
7
7
-1
-1
-1
-1
-1
-1
-1
-1
-1
-1
-1
-1
-1
-1
-1
-1
-1
-1
-1
-1
-1
-1
-1
-1
-1
-1
-1
-1
-1
-1
-1
-1
-1
-1
-1
-1
-1
-1
-1
-1
-1
-1
-1
-1
-1
-1
-1
-1
-1
-1
-1
-1
-1
-1
-1
-1
-1
-1
-1
-1
-1
-1
-1
-1
-1
-1
-1
-1
-1
-1
-1
-1
-1
-1
16
16
16
16
16
16
16
16
16
16
16
16
16
16
16
16
16
16
16
7
7
24
24
24
24
24
24
24
24
24
24
24
24
24
24
24
24
24
24
24
24
24
24
24
24
24
24
24
24
24
22
22
22
22
24
24
24
24
24
24
24
24
24
24
24
24
24
24
24
24
24
24
24
24
24
24
24
24
24
24
24
24
24
24
24
24
24
24
24
24
24
24
24
24
24
24
24
24
24
22
22
24
24
22
22
22
24
24
24
24
24
24
24
24
24
24
24
24
24
24
24
24
24
24
24
24
24
24
24
24
24
24
24
24
24
24
24
24
24
24
24
24
24
24
24
24
24
24
24
24
24
24
24
24
24
24
24
24
24
24
24
28
28
28
28
28
28
28
28
28
28
28
27
27
27
27
27
28
28
28
28
28
28
28
28
28
28
28
28
28
27
27
27
27
27
27
27
27
27
27
27
27
27
27
27
27
27
27
27
27
27
27
27
27
27
27
27
28
27
27
27
27
27
27
27
27
27
27
27
27
27
27
27
27
27
27
27
27
27
27
27
27
27
27
27
27
22
22
22
22
22
22
22
22
24
24
24
24
24
24
24
24
24
24
24
24
24
24
24
24
24
24
24
24
18
22
22
22
22
22
22
22
22
22
22
22
22
22
22
22
22
22
22
22
22
22
22
22
22
22
22
22
22
8
8
8
8
8
8
8
8
8
8
8
31
31
31
31
31
8
8
31
31
31
31
31
31
31
31
31
31
31
8
31
31
31
31
31
31
31
31
31
8
31
31
31
31
31
31
31
8
8
8
8
8
8
8
8
8
8
25
25
29
29
29
29
29
29
29
29
29
29
29
29
29
29
29
29
29
29
29
29
29
29
29
29
29
29
29
25
25
25
25
25
29
25
25
25
25
25
29
29
29
29
29
29
29
29
25
25
25
25
25
25
25
25
25
2
23
23
23
23
23
23
23
23
23
23
28
23
23
28
23
23
23
23
23
23
23
23
23
23
23
23
23
23
14
14
14
14
14
14
14
14
14
-1
-1
14
14
14
-1
-1
-1
-1
-1
-1
-1
-1
-1
-1
-1
-1
-1
-1
-1
35
35
35
35
35
35
35
35
35
35
35
35
35
35
35
35
35
35
35
35
35
35
35
35
35
35
35
35
35
15
15
15
15
15
15
15
15
15
15
15
15
15
15
15
15
15
15
15
15
15
15
15
15
15
15
15
15
15
11
11
11
11
11
11
11
11
11
11
11
11
11
11
11
11
11
11
11
11
11
11
11
11
11
11
11
11
11
10
10
10
10
10
10
10
10
10
10
13
10
10
13
25
13
13
13
13
13
13
13
13
13
13
13
13
13
13
24
24
24
24
24
24
24
24
24
24
24
24
24
24
24
24
24
24
24
24
24
24
24
24
24
24
24
24
3
3
3
3
3
3
3
3
3
3
3
3
3
3
3
3
3
3
3
3
3
3
3
3
3
3
3
3
3
3
3
3
3
3
3
3
3
3
3
3
3
3
3
3
3
3
3
3
3
3
27
27
3
27
27
27
27
27
31
31
31
31
31
31
31
31
31
31
31
22
22
22
22
22
22
22
22
22
22
22
22
22
22
22
22
22
22
22
22
22
22
22
22
22
22
22
22
22
24
24
24
24
24
22
22
22
22
22
22
22
22
22
22
22
22
22
22
22
22
22
22
22
22
22
22
22
24
24
24
24
24
24
24
22
22
24
24
24
24
24
24
24
24
29
29
29
29
29
29
29
29
29
29
29
29
29
29
29
29
29
29
29
29
29
29
29
29
29
29
29
29
29
22
22
22
22
22
22
22
22
22
22
22
22
22
22
22
22
22
22
22
22
29
29
29
29
29
29
29
29
29
29
29
29
29
29
29
29
29
29
31
22
22
22
22
22
22
22
31
31
31
31
31
31
31
31
31
31
28
28
28
28
28
28
28
17
17
17
17
28
17
17
17
17
17
17
17
17
17
17
17
17
17
17
17
17
17
24
24
24
24
24
24
24
24
24
22
22
22
22
22
22
22
22
22
22
22
22
22
22
22
22
22
22
22
17
17
22
22
29
22
22
29
29
29
29
22
22
22
22
22
22
29
29
29
29
29
29
29
29
29
29
29
27
27
27
27
3
28
28
28
28
28
3
3
3
3
3
3
28
28
28
28
28
28
28
28
28
28
28
28
28
28
28
28
28
28
28
28
28
28
28
28
28
28
28
28
28
28
28
28
28
28
28
28
28
28
28
28
28
28
28
28
28
28
28
28
28
28
28
28
28
28
28
28
28
28
28
28
28
28
28
28
28
28
28
28
26
26
26
26
26
26
26
26
26
26
26
26
26
26
26
26
26
26
26
26
26
26
26
26
26
26
26
26
26
28
28
28
28
28
28
28
28
28
28
28
28
28
28
28
28
28
28
28
28
28
28
28
28
28
28
28
28
28
28
28
28
28
28
28
28
28
28
28
28
28
28
28
28
28
28
28
28
28
28
28
28
28
28
28
28
28
19
19
19
19
19
19
19
19
19
19
19
19
19
19
19
19
19
19
19
19
19
12
12
12
12
12
12
12
12
27
27
27
27
32
32
32
32
32
32
32
32
32
32
14
32
32
32
32
32
32
14
14
14
14
14
14
14
14
14
14
14
14
14
14
14
14
14
14
14
14
14
14
14
14
14
14
14
14
14
14
14
14
14
14
26
18
18
18
18
18
18
18
18
18
18
18
18
18
18
18
18
18
18
18
18
18
18
18
18
18
18
18
18
18
27
27
27
27
27
27
27
20
20
20
20
27
27
27
27
27
27
20
20
20
20
20
20
20
20
20
20
20
20
20
20
20
20
20
20
20
20
20
20
20
20
20
19
20
20
20
20
20
20
19
19
19
19
19
19
19
30
30
30
30
34
34
34
34
34
34
34
34
34
34
34
34
34
34
34
34
34
34
34
34
34
34
34
34
34
35
35
35
35
35
35
35
35
35
35
35
35
35
35
35
35
35
35
35
35
35
35
35
35
35
35
35
35
35
35
35
35
35
35
35
35
35
35
35
35
35
35
35
35
35
35
35
35
35
35
35
35
35
35
35
35
20
31
31
31
31
31
31
31
31
31
31
31
31
31
31
31
31
31
31
31
31
31
31
31
31
31
31
31
31
31
31
31
31
31
31
31
31
31
31
31
31
31
31
31
31
31
31
31
31
31
31
31
30
30
30
30
30
30
30
30
30
30
30
30
30
30
30
30
30
30
30
30
30
30
30
30
30
30
30
30
30
30
30
30
30
30
8
8
8
8
8
8
8
8
8
8
8
8
8
8
8
8
8
8
8
8
8
8
8
8
8
8
8
8
8
8
8
8
8
8
8
8
8
8
8
8
31
8
8
1
8
8
8
8
1
1
1
1
1
1
1
1
1
1
1
1
1
1
1
1
1
1
1
1
1
1
1
1
1
1
1
1
1
1
1
1
1
1
1
1
1
1
29
29
29
29
29
29
29
29
29
29
29
29
29
29
29
29
29
29
29
29
29
29
29
29
29
29
29
29
8
8
8
8
8
8
8
8
8
8
8
8
8
8
8
8
8
8
8
8
8
8
8
8
8
8
8
8
8
8
8
8
8
8
8
8
8
8
8
8
8
8
8
8
8
8
8
8
8
8
8
8
8
8
8
8
8
25
25
25
25
25
25
25
25
25
5
5
25
25
25
25
25
25
25
5
5
5
5
5
5
5
5
5
5
5
29
29
29
29
29
29
29
29
29
29
29
29
29
29
29
29
29
29
29
29
29
29
29
29
11
11
11
11
11
11
11
11
11
11
11
11
11
11
11
11
11
11
11
11
11
11
11
11
11
11
11
11
11
11
11
11
11
17
17
17
17
17
17
17
17
17
17
17
17
17
17
17
17
17
17
17
17
17
25
25
25
25
25
25
25
25
25
25
25
25
25
25
25
25
25
25
25
25
25
25
25
25
25
25
25
25
25
25
25
25
25
25
25
25
25
25
25
25
25
25
25
25
25
25
25
25
25
25
25
25
25
25
25
25
25
25
25
25
25
25
25
25
-1
-1
-1
-1
-1
-1
-1
-1
-1
-1
-1
-1
-1
-1
-1
-1
-1
-1
-1
-1
-1
-1
-1
-1
-1
-1
-1
-1
-1
23
23
23
23
23
23
23
23
23
23
23
23
23
23
23
23
23
23
23
23
23
-1
-1
10
-1
-1
-1
-1
-1
-1
-1
-1
-1
10
-1
-1
10
10
10
10
10
10
10
10
10
10
10
10
10
10
10
10
10
10
10
10
10
12
12
12
12
12
12
12
12
12
12
12
12
12
12
12
12
12
12
12
12
12
12
12
12
12
35
-1
-1
-1
-1
-1
-1
-1
-1
-1
-1
-1
-1
-1
-1
-1
-1
-1
-1
-1
-1
-1
-1
-1
-1
-1
-1
-1
-1
-1
-1
-1
-1
-1
-1
-1
-1
-1
-1
-1
-1
-1
-1
-1
-1
-1
-1
-1
-1
-1
-1
-1
-1
-1
-1
-1
-1
-1
-1
-1
-1
30
30
30
30
30
30
30
30
30
30
30
30
30
30
30
30
30
30
30
30
30
30
30
30
30
30
30
30
30
30
30
30
30
30
30
30
30
30
33
33
33
33
33
33
33
33
33
33
33
33
33
9
33
9
9
9
9
9
9
9
9
9
9
9
9
9
7
7
33
33
7
7
7
7
7
7
7
7
7
7
7
7
7
7
7
6
11
11
11
11
11
9
9
11
9
9
9
9
9
9
9
9
9
9
9
9
9
9
9
9
9
9
9
9
9
15
9
9
9
9
9
9
9
9
9
9
9
9
9
9
9
9
9
9
9
9
9
9
9
9
9
9
9
9
9
9
9
9
9
9
9
9
9
9
9
9
9
9
9
9
9
9
9
9
9
9
9
9
9
9
9
9
21
21
21
21
21
21
21
21
21
21
21
21
21
21
21
21
21
21
21
21
13
13
13
13
13
13
13
13
13
11
11
11
11
11
11
11
11
11
13
13
7
7
7
7
7
7
7
7
13
13
13
13
7
7
13
13
13
13
13
7
7
7
7
7
7
7
7
7
7
7
7
7
7
7
7
7
7
7
7
7
7
7
7
7
7
7
-1
-1
-1
-1
-1
-1
-1
-1
-1
-1
-1
-1
-1
-1
-1
-1
-1
-1
-1
-1
-1
-1
-1
-1
-1
-1
-1
-1
-1
16
16
16
16
16
16
16
16
16
16
16
13
16
16
16
16
16
16
16
16
-1
-1
-1
16
16
-1
-1
-1
-1
-1
16
16
16
16
16
16
16
16
16
16
16
16
16
16
16
16
16
16
16
16
16
16
16
16
16
16
7
24
24
24
24
24
24
24
24
24
24
24
24
24
24
24
24
24
24
24
24
24
24
24
24
24
24
24
3
3
24
24
24
24
24
24
24
24
24
24
24
24
24
24
24
24
24
24
24
24
24
24
24
24
24
3
3
3
3
3
3
3
3
3
3
3
3
3
3
3
3
3
3
3
3
3
3
3
3
3
3
3
3
3
22
22
22
22
22
22
22
22
22
22
22
22
22
22
22
22
22
22
22
22
22
22
22
22
22
22
22
22
22
22
22
22
24
22
22
22
22
22
24
24
24
24
24
24
22
22
22
22
22
22
24
22
22
22
22
22
22
22
24
24
24
24
24
24
24
24
24
24
24
24
24
24
24
24
24
24
24
24
24
24
24
24
22
22
22
22
22
22
22
22
22
22
22
22
22
22
22
22
22
22
22
22
22
22
22
22
22
22
22
22
22
22
22
22
22
22
22
22
22
22
22
22
22
22
22
22
22
22
22
22
22
22
22
22
22
22
22
22
22
22
22
22
22
22
22
22
22
22
22
22
22
22
22
22
22
22
22
22
22
22
22
22
22
22
28
28
28
28
24
24
24
24
24
24
24
24
24
24
24
24
24
24
24
24
24
24
24
24
24
24
24
24
24
24
24
24
24
24
24
24
24
24
24
24
24
24
24
24
24
24
24
24
24
24
24
24
24
24
24
24
24
24
24
24
24
24
22
22
22
24
24
22
22
22
22
22
22
22
22
22
22
22
22
22
22
22
3
3
3
3
3
3
3
3
3
3
3
3
3
3
3
3
3
3
3
28
28
28
28
28
28
28
28
28
24
24
24
24
24
24
24
24
28
24
24
24
24
24
24
24
28
28
28
28
28
28
28
28
28
28
28
28
28
28
28
28
28
28
28
28
28
28
28
28
28
28
28
28
28
28
28
28
28
28
28
28
28
28
28
28
28
28
28
28
28
28
28
28
28
28
28
28
28
28
28
28
28
28
28
28
28
28
28
28
28
28
28
28
28
28
28
28
28
28
28
28
28
28
28
28
28
28
28
28
28
28
28
28
28
28
28
28
28
28
28
28
28
28
28
28
28
28
28
28
28
28
28
28
28
28
28
28
28
28
28
28
28
28
28
28
27
27
27
27
27
27
27
27
27
27
27
27
27
27
27
27
27
27
27
27
27
27
27
27
27
27
27
27
27
27
27
27
27
27
27
27
27
27
27
27
27
27
27
27
27
27
27
27
27
27
27
27
27
27
27
27
27
27
27
28
28
32
32
32
32
28
28
28
28
28
28
28
28
28
28
28
28
28
28
28
28
28
27
27
27
27
27
27
27
27
27
27
27
27
27
27
27
27
27
27
27
27
27
27
27
27
27
27
27
27
27
27
27
27
27
27
27
27
27
27
27
27
27
27
27
27
27
27
27
27
27
27
27
27
27
27
27
27
27
27
27
27
27
27
27
27
27
27
27
27
27
27
27
27
27
27
27
27
27
27
27
27
27
27
35
35
35
35
35
35
35
35
35
35
35
35
35
35
35
35
35
35
35
35
35
35
35
35
35
35
35
35
35
22
22
22
22
22
22
22
22
22
24
24
24
24
24
22
22
22
22
22
22
35
22
35
35
35
35
35
35
35
35
24
24
24
24
24
24
24
24
24
24
24
24
24
24
24
18
18
18
18
18
18
18
18
18
31
31
31
31
31
31
31
31
31
31
31
31
31
31
31
31
31
31
31
31
31
31
31
31
31
31
31
31
31
22
22
22
22
22
22
22
22
22
22
22
22
22
22
22
22
22
31
31
31
31
31
31
31
31
31
31
31
31
31
31
31
31
31
31
31
31
31
31
31
31
31
31
31
31
31
31
31
31
31
35
35
35
8
8
8
8
8
8
8
8
8
8
8
8
8
8
8
8
8
8
8
8
8
8
8
8
8
8
8
8
8
8
8
8
8
8
8
8
8
8
8
8
8
8
8
8
8
8
8
8
8
8
8
8
8
8
8
8
8
8
31
31
31
31
31
31
31
31
31
31
31
31
31
31
31
31
31
31
31
31
31
31
30
30
30
29
29
29
29
29
29
29
8
8
8
8
8
8
8
8
8
8
8
8
8
8
8
8
8
8
8
8
8
8
31
31
31
31
31
8
8
8
8
8
8
8
8
8
8
8
8
8
8
8
8
8
8
8
8
8
8
8
8
8
8
8
8
8
8
8
8
8
8
8
8
8
8
8
8
8
8
8
8
8
8
8
8
25
25
25
25
25
25
25
25
25
25
25
25
25
25
29
25
25
29
29
29
29
29
29
29
29
29
29
29
29
29
29
29
29
29
29
29
29
29
29
29
29
29
29
29
29
29
29
29
29
29
29
29
29
29
29
29
29
29
29
29
29
29
29
29
29
29
29
29
29
29
29
29
29
29
29
29
29
29
29
29
29
29
29
25
25
25
25
25
25
25
25
25
25
25
25
25
25
25
25
25
25
25
25
25
25
25
25
25
25
25
25
25
25
25
25
25
25
25
25
25
25
25
25
25
25
25
25
25
25
25
25
25
25
25
25
25
25
25
25
25
25
25
25
25
25
25
25
25
25
25
25
25
25
25
25
25
25
25
25
25
25
25
25
25
25
2
2
2
2
2
2
2
2
2
2
2
2
2
2
23
23
2
2
23
23
23
23
23
23
23
23
23
23
23
23
23
23
23
23
23
23
23
23
23
23
23
23
23
23
23
23
23
23
23
23
23
23
23
23
23
23
23
23
23
23
23
23
23
23
23
23
23
23
23
23
23
23
23
23
23
23
23
23
23
23
23
23
23
12
12
12
12
12
12
12
12
12
12
12
14
14
14
14
14
14
14
14
12
14
14
-1
-1
-1
-1
-1
-1
-1
14
14
14
14
14
14
14
14
14
-1
-1
-1
-1
-1
-1
-1
-1
-1
-1
-1
-1
-1
-1
-1
-1
-1
-1
-1
-1
-1
-1
-1
-1
-1
-1
-1
-1
-1
-1
-1
-1
-1
-1
-1
-1
-1
-1
-1
-1
-1
-1
-1
-1
-1
30
30
30
30
30
30
30
30
30
30
30
30
30
30
30
30
30
30
30
30
30
30
30
30
30
30
30
30
30
35
35
35
35
35
35
35
30
30
35
35
35
35
35
35
30
30
30
30
30
30
30
30
30
30
30
30
30
30
30
30
30
30
30
30
33
30
30
30
30
30
30
30
33
33
33
33
33
33
33
33
33
33
33
15
15
15
15
15
15
15
15
15
15
15
15
15
15
15
15
15
15
15
15
15
15
15
15
15
15
15
15
15
15
15
15
15
15
15
15
15
15
15
15
15
15
15
15
15
15
15
15
15
15
15
15
15
15
15
15
15
15
15
15
15
15
15
15
15
15
15
15
15
15
15
15
15
15
9
9
9
15
15
9
15
15
15
21
21
21
21
21
21
21
21
13
13
11
11
11
11
11
11
11
11
11
11
11
11
11
11
11
11
11
11
11
11
11
11
11
11
11
11
11
11
11
11
11
11
11
11
11
11
11
11
11
11
11
11
11
11
11
11
11
11
11
11
11
11
11
7
7
11
11
11
11
11
11
11
7
7
7
7
7
7
7
7
7
7
7
-1
-1
-1
-1
-1
-1
-1
-1
-1
-1
-1
-1
-1
-1
-1
-1
-1
-1
-1
-1
-1
-1
-1
-1
-1
-1
-1
10
16
10
10
10
10
10
10
10
10
10
13
10
10
13
10
10
10
10
10
10
10
10
10
10
10
10
10
10
10
10
10
10
10
13
13
13
13
13
13
13
13
13
13
13
13
13
13
13
13
13
13
13
13
13
13
24
24
24
24
24
24
24
24
24
24
24
24
24
24
24
24
24
24
24
24
24
24
24
24
24
24
24
18
18
24
24
24
24
24
24
24
24
24
24
24
24
24
24
24
24
24
24
24
24
24
24
24
24
24
18
18
18
18
18
18
18
18
18
18
18
18
18
18
3
18
18
18
18
18
18
18
27
3
27
27
27
27
27
24
24
24
24
24
24
24
24
24
24
24
24
24
24
24
24
24
24
24
24
24
24
24
24
24
3
3
3
3
3
3
3
3
3
3
3
3
3
3
3
3
3
3
3
3
3
3
3
3
3
3
3
3
3
3
3
3
3
3
3
3
3
3
3
3
3
3
3
3
3
3
3
3
3
27
3
27
27
27
27
27
27
27
27
27
27
27
27
27
27
27
27
27
27
27
27
27
27
27
27
27
27
27
27
27
27
27
27
3
3
3
3
3
27
27
27
27
27
27
27
27
27
27
27
27
27
27
27
27
27
27
27
27
27
27
27
27
27
27
27
27
27
27
27
27
27
27
27
27
27
27
27
27
27
27
27
27
27
27
27
27
27
31
31
31
31
31
31
31
31
31
31
31
31
31
31
31
31
31
31
31
31
31
31
31
31
31
31
31
31
31
31
31
31
31
31
31
31
31
31
31
31
31
31
31
31
31
31
31
31
31
31
31
31
31
31
31
31
31
31
31
31
31
31
31
31
31
31
31
31
31
31
31
31
31
31
31
31
31
31
31
31
31
31
31
22
22
22
22
22
22
22
22
22
22
22
22
22
22
22
22
22
22
22
22
22
22
22
22
22
22
22
22
22
22
22
22
22
22
22
22
22
22
22
22
22
22
22
22
22
22
22
22
22
22
22
22
22
22
22
22
22
22
22
22
22
31
31
22
22
22
22
22
22
22
31
31
31
31
31
31
31
31
31
31
31
31
31
31
31
31
31
31
31
22
22
22
22
22
22
22
22
22
22
22
22
22
22
22
22
22
22
22
22
22
22
22
22
22
22
22
22
22
22
22
22
22
22
22
22
22
22
22
22
22
22
22
22
22
22
22
22
22
22
22
22
22
22
22
22
22
22
24
22
22
22
22
22
22
22
24
24
24
24
24
24
29
29
29
29
29
29
29
29
29
29
29
29
29
29
29
29
29
29
29
29
29
29
29
29
29
29
29
29
29
29
29
29
29
29
29
29
29
29
29
29
29
29
29
29
29
29
29
29
29
29
29
29
29
29
29
29
29
29
29
29
29
29
29
29
29
29
29
29
29
29
29
29
29
29
29
29
29
29
29
29
29
29
29
22
22
22
22
22
22
22
22
22
22
22
22
22
22
22
22
22
29
29
29
29
29
29
29
29
29
29
22
22
22
22
22
22
22
22
29
29
29
29
29
29
29
29
29
29
29
29
29
29
29
29
29
29
29
29
29
29
29
29
29
29
29
29
29
29
29
29
29
29
29
29
29
29
29
29
29
29
29
29
29
29
29
29
29
29
29
29
29
29
29
29
29
29
29
29
29
29
29
29
29
29
8
29
29
8
8
8
8
29
29
29
29
29
29
29
29
29
31
31
31
31
31
31
31
29
29
29
31
31
31
31
31
31
8
8
8
8
31
31
31
31
31
31
31
31
31
31
31
31
31
31
31
31
31
31
31
31
31
31
31
31
28
28
28
28
28
28
28
28
17
17
17
28
28
17
17
17
17
17
17
17
17
17
17
17
17
17
17
17
17
28
28
17
17
17
17
17
17
17
17
17
17
17
17
17
17
17
17
17
17
17
17
17
17
17
17
17
17
17
17
17
17
17
17
17
17
17
17
17
17
17
17
17
17
17
17
17
17
17
17
17
17
25
25
28
28
28
24
24
17
17
17
17
24
24
24
24
17
17
17
17
17
17
17
17
17
17
17
17
17
17
24
24
24
24
24
24
24
24
24
24
24
24
17
24
24
24
24
24
17
17
17
17
17
17
17
17
17
17
17
17
17
17
17
17
17
17
17
17
17
17
17
17
17
17
17
17
17
17
17
17
17
17
25
25
25
25
25
25
25
25
25
25
25
25
25
25
25
25
25
25
25
25
25
25
25
25
25
25
25
25
25
29
29
29
29
29
29
29
29
29
29
29
29
29
29
29
29
29
29
29
29
25
29
29
25
25
25
25
25
25
29
29
29
29
29
29
29
29
29
29
29
29
29
29
29
29
29
29
29
29
29
29
29
29
27
27
27
27
27
27
27
27
27
27
27
27
27
27
27
27
27
27
27
27
28
28
28
28
28
28
28
27
27
28
28
28
28
28
28
28
28
28
28
28
28
28
28
28
28
28
28
28
28
28
28
28
28
28
28
28
28
28
28
28
28
28
28
28
28
28
28
28
28
28
28
28
28
28
28
28
28
28
28
28
28
3
3
3
3
3
3
3
3
3
28
28
28
28
28
28
28
28
28
28
28
28
28
28
28
28
28
28
28
28
28
28
28
28
28
28
28
28
28
28
28
28
28
28
28
28
28
28
28
28
28
28
28
28
28
28
28
28
28
28
28
28
28
28
28
28
28
28
28
28
28
28
28
28
28
28
28
28
28
28
28
28
28
28
28
28
28
28
28
28
28
28
28
28
28
28
28
28
28
28
28
28
28
28
28
28
28
28
28
28
28
28
28
28
28
28
28
28
28
28
28
28
28
28
28
28
28
28
28
28
28
28
28
28
28
28
28
28
28
28
28
28
28
28
28
28
28
28
28
28
28
28
28
28
28
28
28
28
28
28
28
28
28
-1
-1
-1
-1
-1
-1
-1
-1
-1
-1
-1
26
-1
-1
-1
-1
-1
-1
-1
-1
-1
-1
-1
-1
-1
-1
-1
-1
-1
26
26
26
26
26
26
26
-1
-1
26
26
26
26
26
26
-1
-1
-1
-1
-1
-1
-1
-1
-1
-1
-1
-1
-1
-1
-1
-1
-1
-1
-1
-1
-1
-1
-1
-1
2
-1
-1
-1
-1
-1
-1
-1
-1
2
2
2
2
2
2
28
28
28
28
28
28
28
28
28
28
28
28
28
28
28
28
28
28
28
26
26
28
28
26
26
26
26
28
28
28
28
28
28
28
28
28
28
28
28
28
28
28
28
28
28
28
28
28
28
28
28
26
26
26
26
26
26
2
2
2
2
2
2
2
2
2
2
2
2
2
2
2
2
2
2
2
2
2
2
2
2
2
2
2
2
2
2
2
2
2
2
2
2
2
2
2
2
2
2
2
2
2
2
2
2
2
2
2
28
28
28
28
28
28
28
28
28
28
28
28
28
28
28
28
28
2
2
2
2
28
2
2
2
2
2
2
2
28
28
28
28
28
28
28
28
28
28
28
28
28
28
28
28
28
28
28
28
28
28
28
28
12
12
12
12
12
12
12
12
12
12
12
12
12
12
12
12
12
12
12
12
12
12
12
12
12
12
12
12
12
19
19
19
19
19
19
12
12
12
12
12
12
12
12
12
12
12
12
12
12
12
12
12
12
12
12
12
12
12
12
12
12
12
12
12
12
12
12
12
12
12
12
12
12
12
12
12
12
12
12
12
12
12
12
27
27
27
27
27
27
27
27
27
27
27
27
27
27
27
27
27
27
27
12
12
12
12
12
12
12
12
27
27
27
27
27
27
27
27
27
32
27
27
12
27
27
27
27
27
27
12
12
12
12
12
12
12
12
12
12
12
12
12
12
12
12
12
12
12
12
12
12
12
12
12
12
12
12
12
12
12
12
12
12
12
12
12
12
12
12
14
14
14
14
14
14
14
14
14
14
14
14
14
14
14
14
14
14
14
14
14
14
14
14
14
14
14
14
14
14
14
14
14
14
14
14
14
14
14
14
14
14
14
14
14
14
14
14
14
14
14
14
14
14
14
14
14
14
14
14
14
26
26
26
14
14
14
26
26
26
26
26
-1
-1
-1
24
24
24
24
24
24
24
24
24
24
24
24
24
24
24
24
24
24
24
24
24
18
24
24
18
18
18
18
18
18
18
18
18
18
18
18
18
18
18
18
18
18
18
18
18
18
18
18
18
18
18
18
18
18
18
18
18
18
18
18
18
18
18
18
18
18
18
18
18
18
18
18
18
18
18
18
18
18
18
18
18
27
27
27
27
27
27
18
18
18
27
27
27
27
27
27
18
18
18
18
18
18
18
18
18
18
18
18
27
27
27
20
20
27
27
20
18
20
20
20
20
20
20
20
20
18
18
18
18
20
18
18
18
18
18
18
18
18
18
18
18
18
18
18
20
20
18
20
18
18
18
18
18
18
18
18
18
18
18
18
18
18
18
18
18
18
18
18
18
18
18
20
20
20
20
20
18
18
18
18
20
20
20
20
20
20
20
20
20
20
20
20
20
20
20
20
20
20
20
20
20
20
20
20
20
20
20
20
20
20
20
20
20
20
20
20
20
12
12
12
12
12
12
12
12
20
12
12
12
12
12
12
12
12
12
12
12
12
12
12
12
12
12
30
30
30
30
30
30
30
30
30
30
30
30
30
30
30
30
30
30
30
30
30
30
30
30
30
30
30
30
30
30
30
30
30
30
30
30
30
30
34
34
34
34
34
34
30
30
30
30
30
30
30
30
30
30
30
30
30
30
30
30
30
30
30
30
30
34
34
30
30
30
30
30
30
30
30
30
30
30
30
30
30
30
30
35
35
35
35
35
34
34
34
34
35
35
35
35
35
35
35
35
34
34
34
34
35
34
34
34
34
34
35
35
35
35
35
35
35
35
35
35
35
35
35
35
35
35
35
35
35
35
35
35
35
35
35
34
34
30
30
30
30
30
30
30
30
30
35
35
35
35
35
35
30
30
30
30
30
30
30
30
30
30
30
30
30
30
30
30
30
30
30
30
35
35
35
35
35
35
35
35
35
35
35
35
35
35
35
35
35
35
35
35
35
35
35
35
35
35
35
35
35
35
35
35
35
35
35
35
35
35
35
35
35
35
35
35
35
35
35
35
35
35
35
35
35
35
35
35
35
35
35
35
35
35
35
35
35
35
35
35
12
12
12
12
31
31
31
31
31
31
31
31
31
31
31
31
31
31
31
31
31
31
31
31
31
31
31
31
31
31
31
31
31
31
31
31
31
31
31
31
31
31
31
31
31
31
31
31
31
31
31
31
31
31
31
31
31
31
31
31
31
31
31
31
31
31
31
31
31
31
31
31
31
31
31
31
31
31
31
31
31
30
30
30
30
31
31
31
31
31
31
31
31
31
31
31
31
31
31
31
31
31
31
31
31
31
31
31
31
31
31
31
31
31
31
31
31
31
31
31
31
31
31
31
31
31
31
31
31
31
31
31
31
31
31
31
31
31
31
31
31
31
31
31
31
31
31
31
31
31
31
31
31
31
31
31
31
31
31
31
30
30
30
30
30
30
30
30
30
30
30
30
30
30
30
30
30
30
30
30
30
30
30
30
30
30
30
30
30
30
1
1
1
30
30
30
30
30
30
30
30
30
30
30
30
30
30
30
30
30
30
30
30
30
30
30
30
30
30
1
1
1
1
30
30
30
30
30
30
30
30
30
30
30
30
30
30
30
30
30
30
30
30
30
30
30
30
11
11
11
11
11
11
11
11
11
11
11
11
11
11
11
11
11
11
11
11
11
11
11
11
11
11
11
11
11
8
8
11
8
11
11
11
11
11
8
8
8
8
11
11
11
11
11
11
11
11
11
11
11
11
11
11
11
11
11
11
11
11
9
15
15
15
15
15
15
15
15
15
15
15
15
15
15
15
15
15
15
15
15
8
8
8
8
8
8
8
8
8
8
8
8
8
8
8
8
8
8
8
8
8
8
8
8
8
8
8
8
8
8
8
8
8
8
8
8
8
8
8
8
8
8
8
8
8
8
8
8
8
8
8
8
8
8
8
8
8
8
15
15
15
15
15
15
15
15
15
15
15
15
15
15
15
15
15
15
15
15
15
15
15
15
15
15
15
15
15
15
15
15
1
1
1
1
1
1
1
1
1
1
1
1
1
1
1
1
15
15
1
1
1
1
1
1
1
1
1
1
1
1
1
1
1
1
1
1
1
1
1
1
1
1
1
15
15
15
15
15
15
15
15
15
15
15
1
1
1
30
30
1
30
30
30
30
30
30
30
30
30
30
30
29
29
29
29
29
29
29
29
29
29
29
29
29
29
29
29
29
29
29
29
29
29
29
29
29
29
29
29
29
29
29
29
29
29
29
29
29
29
29
29
29
29
29
29
29
29
29
29
29
29
29
29
29
29
29
29
29
29
29
29
29
29
29
29
29
29
29
29
29
29
29
29
29
29
29
29
29
29
29
29
29
29
29
29
29
29
29
29
29
29
8
8
8
8
8
8
29
29
29
29
29
29
8
8
29
8
8
8
8
8
8
8
8
8
8
8
8
8
8
8
8
8
8
8
8
8
8
8
8
8
8
8
8
8
8
8
8
8
8
8
8
8
8
8
8
8
8
8
8
8
8
8
8
8
29
29
8
29
29
29
29
29
29
29
29
29
29
29
11
11
11
8
8
8
8
8
8
8
11
11
11
11
11
11
11
11
11
11
11
8
8
8
8
8
8
8
8
8
8
8
8
8
8
8
8
8
8
8
8
11
11
11
11
11
11
11
11
11
11
11
11
11
11
11
11
11
11
11
11
11
11
11
11
11
11
11
11
11
11
11
11
11
11
25
25
25
25
25
25
25
21
21
21
21
25
25
25
5
21
21
21
21
21
21
21
21
21
21
21
21
21
21
25
25
25
5
5
5
5
5
5
5
5
5
5
5
5
5
5
5
21
21
21
21
21
21
21
21
21
21
21
21
21
21
21
21
21
21
21
21
21
21
21
21
21
21
21
21
21
21
21
21
21
21
21
21
25
25
25
25
25
25
25
25
5
29
5
5
5
5
5
5
5
5
5
5
5
5
5
5
5
5
5
29
29
29
29
29
29
29
29
5
29
29
29
29
29
29
29
5
5
5
5
5
5
5
5
5
5
5
5
5
5
5
5
5
5
5
5
5
5
5
5
5
5
5
5
5
5
5
5
5
21
21
21
21
21
21
21
21
21
21
21
21
21
11
11
11
11
11
11
11
11
11
11
11
11
11
11
11
11
11
11
11
11
11
11
11
11
11
11
11
11
11
11
11
11
11
11
11
11
11
11
11
11
11
11
11
11
11
11
11
11
11
11
11
11
11
11
11
11
11
11
11
11
11
11
11
11
11
11
11
11
11
11
11
11
28
28
28
28
28
28
28
23
23
17
17
17
17
17
17
17
23
23
23
23
23
23
23
23
23
23
23
17
17
17
17
17
17
17
17
17
17
23
23
23
23
23
23
23
23
23
23
23
23
23
23
23
23
23
23
23
23
23
23
23
23
23
23
23
23
23
23
23
23
23
23
23
23
23
23
23
23
23
23
23
10
25
25
25
25
25
25
25
25
25
25
25
25
25
25
25
25
25
25
25
25
25
25
25
25
25
25
25
25
25
25
25
25
25
25
25
25
25
25
25
25
25
25
25
25
25
25
25
25
25
25
25
25
25
25
25
25
25
25
25
25
23
23
23
25
25
25
10
25
25
25
23
23
23
23
23
10
10
10
10
10
10
10
10
10
10
10
10
10
10
10
10
10
10
10
10
10
10
10
10
10
10
10
10
10
10
10
10
10
25
25
25
25
25
25
25
25
25
25
25
25
25
25
25
25
25
25
25
25
25
25
25
25
10
10
10
10
25
25
25
25
25
25
25
25
25
25
25
25
25
25
25
25
25
25
25
25
25
25
25
25
25
25
-1
-1
-1
-1
-1
-1
-1
-1
-1
-1
-1
-1
-1
-1
-1
-1
-1
-1
-1
-1
-1
-1
-1
-1
-1
-1
-1
-1
-1
-1
-1
-1
-1
-1
-1
-1
-1
-1
-1
-1
-1
-1
-1
-1
-1
-1
-1
-1
-1
-1
-1
-1
-1
-1
-1
-1
-1
-1
-1
-1
-1
-1
-1
-1
-1
-1
-1
-1
-1
-1
-1
-1
-1
-1
-1
-1
-1
-1
-1
-1
-1
-1
2
-1
-1
-1
-1
-1
-1
-1
-1
2
-1
-1
-1
-1
-1
-1
-1
-1
-1
-1
-1
-1
-1
-1
-1
-1
-1
23
23
23
23
23
-1
-1
-1
-1
-1
-1
-1
-1
-1
-1
-1
-1
-1
-1
-1
-1
-1
-1
-1
-1
-1
-1
-1
-1
-1
-1
-1
-1
-1
-1
-1
-1
-1
-1
-1
-1
-1
-1
-1
-1
-1
-1
-1
-1
-1
-1
-1
-1
-1
-1
-1
-1
-1
-1
-1
-1
-1
-1
-1
-1
-1
-1
-1
-1
-1
-1
-1
-1
-1
-1
-1
-1
-1
-1
10
10
-1
-1
-1
-1
-1
-1
-1
-1
-1
10
10
-1
10
-1
-1
-1
-1
-1
-1
-1
-1
10
-1
-1
10
10
10
10
10
10
10
10
10
10
10
10
10
10
10
10
10
10
10
10
10
10
25
25
25
25
25
25
25
12
12
12
12
12
12
12
35
35
12
12
12
12
12
12
35
35
35
35
35
35
35
35
35
35
35
-1
12
12
12
12
12
12
12
12
12
12
12
12
35
12
12
12
35
35
35
-1
-1
-1
-1
35
35
-1
-1
-1
-1
-1
-1
-1
-1
-1
35
35
-1
-1
-1
-1
-1
-1
35
35
35
35
35
33
35
33
33
33
33
33
12
12
12
12
12
12
12
12
12
12
12
12
12
12
12
12
12
12
12
12
12
-1
-1
12
-1
-1
-1
-1
-1
-1
-1
-1
-1
-1
-1
-1
-1
-1
-1
-1
-1
-1
-1
-1
-1
-1
-1
-1
-1
-1
-1
-1
-1
-1
-1
-1
-1
-1
-1
-1
-1
-1
-1
-1
-1
-1
-1
-1
-1
-1
-1
-1
6
6
6
6
6
6
33
33
33
33
33
33
6
6
33
6
6
6
6
6
6
6
6
6
6
6
6
6
6
6
6
6
6
6
6
6
-1
-1
-1
-1
-1
-1
6
6
6
-1
6
6
6
6
6
6
6
6
6
6
6
6
6
6
6
6
6
6
6
6
6
6
6
6
6
6
6
6
6
6
6
6
6
6
6
7
7
7
16
16
16
16
7
7
7
30
30
30
30
30
30
30
30
30
30
30
30
30
30
30
30
30
30
15
15
15
15
15
15
15
15
15
30
30
30
30
30
30
30
30
30
30
30
30
30
30
30
30
30
30
30
15
15
15
15
15
15
15
15
15
15
15
15
15
15
15
15
15
15
15
15
15
15
15
15
15
15
15
15
15
15
15
15
15
15
15
30
30
30
30
30
30
30
30
30
30
30
30
30
30
30
30
30
30
30
30
30
30
30
30
30
30
30
30
30
30
30
30
30
30
30
30
15
30
30
15
30
30
30
30
30
30
30
30
15
30
30
30
15
15
15
15
15
15
15
15
15
15
15
15
15
15
15
15
15
15
15
15
15
15
15
15
15
15
15
15
15
9
9
9
9
9
9
9
9
9
9
9
9
9
9
9
9
9
9
9
9
9
9
9
9
9
9
9
9
9
9
9
9
9
9
9
9
7
7
7
7
7
9
9
9
9
9
9
9
9
9
9
9
9
9
9
9
9
9
9
9
9
7
7
7
7
7
7
7
7
7
7
7
7
7
7
7
7
7
7
7
7
11
11
11
11
11
11
11
11
11
11
11
11
11
11
11
11
11
11
11
11
11
11
11
11
11
11
11
11
11
11
11
11
11
11
11
11
11
11
11
11
11
11
11
11
11
11
11
11
11
11
11
11
11
11
11
11
11
11
11
11
7
7
7
11
11
7
7
7
7
7
7
7
7
7
7
7
7
7
7
7
7
15
15
15
15
15
15
9
9
9
15
15
9
9
9
9
9
9
9
9
9
9
9
9
9
9
9
9
9
9
9
9
9
9
9
9
9
9
9
9
9
9
9
9
9
9
9
9
9
9
9
9
9
9
9
9
9
9
9
9
9
9
7
7
9
9
9
9
9
9
7
7
7
7
7
7
7
7
7
7
7
7
7
7
7
7
7
7
7
7
7
7
7
7
7
7
7
7
7
7
7
7
7
7
7
7
7
7
7
9
9
9
9
9
9
9
9
9
9
9
9
9
9
9
9
9
7
7
7
7
7
7
7
7
7
7
7
7
7
7
7
7
7
7
7
7
7
7
7
7
7
7
7
7
7
7
7
7
7
7
7
7
7
25
25
25
21
25
25
25
25
13
21
21
21
21
21
21
21
13
13
13
13
13
13
13
13
13
13
13
21
21
21
21
21
21
21
21
21
13
21
21
13
21
21
21
21
21
13
13
13
13
13
13
13
13
13
13
13
13
13
13
13
13
13
13
13
13
13
13
13
13
13
13
13
13
13
13
13
13
13
13
13
13
21
21
21
21
21
21
21
21
13
13
13
13
13
13
13
13
13
13
13
13
13
13
13
13
13
13
13
11
13
13
13
13
13
13
13
13
13
13
13
13
13
13
13
13
13
13
13
13
13
13
13
13
13
13
13
13
13
13
13
13
13
13
13
13
13
13
13
13
13
13
13
13
13
13
13
13
13
13
13
13
13
13
13
13
13
13
13
13
13
13
13
13
13
13
13
13
13
13
13
13
13
13
7
7
7
7
7
7
7
7
7
7
7
7
7
7
7
7
7
7
7
7
7
7
7
7
7
7
7
7
7
7
7
7
7
7
7
7
7
7
7
7
7
7
7
7
7
7
7
7
7
7
7
7
7
7
7
7
7
7
7
7
-1
-1
-1
-1
-1
-1
-1
-1
-1
-1
-1
-1
-1
-1
-1
-1
-1
-1
-1
-1
-1
-1
-1
-1
-1
-1
-1
-1
-1
-1
-1
-1
-1
-1
-1
-1
-1
-1
-1
-1
-1
-1
-1
-1
-1
-1
-1
-1
-1
-1
-1
-1
-1
-1
-1
-1
-1
-1
-1
-1
-1
-1
-1
-1
-1
-1
-1
-1
-1
-1
-1
-1
-1
-1
-1
-1
-1
-1
-1
-1
-1
-1
-1
-1
-1
-1
-1
-1
-1
-1
-1
-1
-1
-1
-1
-1
-1
-1
-1
-1
-1
-1
-1
-1
-1
-1
-1
-1
-1
-1
-1
-1
-1
-1
-1
-1
-1
-1
-1
-1
-1
-1
-1
-1
-1
-1
-1
-1
-1
-1
-1
-1
-1
-1
-1
-1
-1
-1
-1
-1
-1
-1
-1
-1
-1
-1
-1
-1
-1
-1
-1
-1
-1
-1
-1
-1
-1
-1
-1
-1
-1
-1
-1
-1
-1
-1
-1
-1
-1
-1
-1
-1
-1
-1
-1
-1
-1
-1
-1
-1
-1
-1
-1
-1
-1
-1
-1
-1
6
-1
-1
-1
16
16
-1
-1
-1
-1
16
16
16
16
16
16
16
16
16
16
16
16
16
16
16
16
16
16
16
16
16
16
16
16
16
16
16
16
16
16
16
16
16
16
16
16
16
16
16
16
16
16
16
7
24
24
24
24
24
24
24
24
24
24
27
27
27
27
27
27
27
24
24
24
24
24
31
31
31
31
31
29
29
29
29
29
28
28
28
-1
-1
-1
12
12
12
30
30
30
11
11
11
25
25
25
24
24
24
3
3
3
3
3
22
22
22
24
24
24
24
22
22
22
22
22
22
22
28
28
28
22
22
22
22
3
3
28
28
28
28
28
28
28
28
28
28
28
28
27
27
27
28
28
28
28
27
27
27
27
27
27
27
35
35
35
18
18
18
18
18
31
31
31
35
35
35
35
8
8
8
30
30
30
30
30
29
29
29
8
8
8
8
25
25
25
29
29
29
29
29
25
25
25
25
25
25
25
2
2
2
10
10
10
10
10
12
12
12
-1
-1
-1
-1
-1
30
30
30
33
33
33
33
33
15
15
15
15
15
15
9
15
21
21
21
7
7
7
7
7
-1
-1
-1
13
13
13
13
13
24
24
24
24
24
24
24
24
22
22
22
24
24
24
24
24
24
24
22
22
22
22
24
24
24
24
24
24
24
24
24
24
24
24
24
28
28
28
28
28
28
28
28
27
27
27
28
28
28
28
27
27
27
27
27
27
27
22
22
22
18
18
18
18
18
22
22
22
22
22
22
22
8
8
8
31
31
31
31
31
8
8
8
8
8
8
8
25
25
25
29
29
29
29
29
25
25
25
25
25
25
25
2
2
2
23
23
23
23
23
14
14
14
-1
-1
-1
-1
-1
35
35
35
35
35
35
35
35
15
15
15
15
15
15
15
15
11
11
11
11
11
11
11
11
10
10
10
13
13
13
13
13
24
24
24
3
3
3
3
3
3
3
3
3
3
3
3
3
3
3
27
27
27
27
27
31
31
31
22
22
22
22
22
22
22
22
22
22
22
22
22
22
22
24
24
24
24
29
29
29
29
29
29
29
29
22
22
22
29
29
29
29
29
29
29
31
31
31
31
28
28
28
17
17
17
17
17
24
24
24
17
17
17
17
17
17
17
29
29
29
29
27
27
28
28
28
28
28
28
28
28
28
28
28
28
28
28
28
28
28
28
28
26
26
26
26
26
26
26
26
28
28
28
28
28
28
28
28
28
28
28
28
28
28
28
19
19
19
12
12
12
12
12
27
27
27
14
14
14
14
14
14
14
26
26
26
26
18
18
18
18
18
18
18
18
27
27
27
20
20
20
20
20
20
20
19
19
19
19
30
30
30
34
34
34
34
34
35
35
35
35
35
35
35
35
35
35
35
35
35
35
20
31
31
31
31
31
31
31
31
31
31
31
30
30
30
30
30
30
30
30
30
30
30
8
8
8
8
8
8
8
8
8
8
8
1
1
1
1
1
1
1
1
1
1
1
1
29
29
29
8
29
8
8
8
8
8
8
8
8
8
8
8
8
8
8
8
8
8
25
25
25
5
5
5
5
5
29
29
29
11
11
11
11
11
11
11
11
11
11
11
11
17
17
17
23
23
23
23
23
25
25
25
25
25
25
25
25
25
25
25
25
25
25
-1
-1
-1
-1
-1
-1
-1
-1
23
23
23
-1
-1
-1
-1
-1
-1
-1
10
10
10
10
10
12
12
12
-1
-1
-1
-1
-1
-1
-1
-1
-1
-1
-1
-1
-1
-1
-1
16
6
6
16
6
30
30
30
30
30
15
15
15
30
30
30
9
9
9
9
9
9
9
6
6
6
6
6
11
11
11
9
9
9
9
9
15
15
15
9
9
9
9
9
9
9
9
9
9
9
9
21
21
21
13
13
13
13
13
11
11
11
13
13
13
13
13
13
13
7
7
7
7
7
-1
-1
-1
-1
-1
-1
-1
-1
16
-1
16
-1
-1
-1
-1
-1
-1
-1
16
16
16
16
7
24
24
24
24
24
24
24
24
24
24
24
24
24
24
24
24
24
24
24
24
24
24
24
24
24
24
24
24
24
24
24
24
24
24
24
27
27
27
27
27
27
27
27
27
27
27
27
27
27
27
27
27
27
27
27
27
27
22
22
24
24
24
24
24
24
22
22
22
24
22
22
22
31
8
31
31
31
31
31
31
31
31
31
31
31
31
8
29
29
29
29
29
29
29
29
29
29
29
29
29
29
29
28
28
28
23
23
23
23
23
26
14
14
-1
-1
-1
-1
-1
35
35
35
35
35
35
35
35
15
15
15
30
15
15
15
15
11
11
11
11
11
11
11
11
10
10
10
13
13
13
13
13
24
24
24
24
24
24
24
24
3
3
3
3
3
3
3
3
3
3
3
3
3
3
3
22
22
22
22
22
22
22
22
24
24
24
24
24
24
24
24
24
24
24
24
24
24
29
29
29
29
29
29
29
29
22
22
22
22
22
22
22
22
22
22
22
22
22
22
28
28
28
17
17
17
17
17
22
22
22
22
22
22
22
22
22
22
29
29
29
29
3
3
28
28
28
28
28
28
28
28
28
28
28
28
28
28
28
28
28
28
28
14
26
14
28
26
28
26
28
28
28
28
28
28
28
28
28
28
28
28
28
28
28
28
19
19
19
27
19
27
19
27
32
32
32
14
14
14
14
14
14
14
14
14
14
14
18
18
18
18
18
18
18
18
27
27
27
20
20
20
20
20
20
20
19
19
19
19
34
34
34
34
34
34
34
34
24
24
24
35
35
35
35
35
35
35
18
18
20
20
20
31
31
31
31
31
31
31
31
31
31
31
30
30
30
30
30
30
30
34
34
34
34
8
8
8
8
8
8
8
8
31
31
31
1
1
1
1
1
1
1
30
1
30
1
30
29
29
29
29
29
29
29
29
8
8
8
8
8
8
8
8
8
8
8
8
8
8
25
25
25
5
5
5
5
5
29
29
29
11
11
11
11
11
11
11
11
11
11
11
11
17
17
17
25
25
25
25
25
25
25
25
25
25
25
25
25
25
25
25
25
25
25
-1
-1
-1
-1
-1
-1
-1
-1
23
23
23
10
10
10
10
10
10
10
10
10
10
10
10
12
12
12
12
12
12
12
12
-1
-1
-1
-1
-1
-1
-1
-1
-1
-1
-1
-1
-1
-1
-1
30
30
30
30
30
30
30
30
33
33
33
33
33
33
33
33
33
33
6
6
6
6
6
15
15
15
9
9
9
9
9
9
9
9
9
9
9
9
9
9
9
9
9
9
9
9
21
21
21
21
21
13
13
13
7
7
7
7
7
7
7
7
7
7
7
7
7
7
7
-1
-1
-1
-1
-1
-1
-1
-1
13
13
13
16
16
16
16
16
16
16
13
13
13
13
13
24
24
24
24
24
24
24
24
24
24
24
3
3
3
3
3
3
3
3
3
3
3
3
22
22
22
22
22
22
22
22
24
24
24
24
24
24
24
24
24
24
24
24
24
24
22
22
22
22
22
22
22
22
22
22
22
22
22
22
22
22
22
22
22
22
22
22
24
24
24
24
24
24
24
24
24
24
24
24
24
24
24
24
24
24
22
22
22
22
3
3
3
3
28
28
28
24
24
24
28
28
28
28
28
28
28
24
24
24
24
28
28
28
28
28
28
28
28
28
28
28
28
28
28
28
28
28
28
28
28
28
28
28
27
27
27
27
27
27
27
27
27
27
27
28
27
28
27
28
28
28
28
28
28
28
27
27
27
27
27
27
27
27
27
27
27
27
27
27
27
27
27
27
27
27
27
27
35
35
35
22
35
35
35
22
24
24
24
24
24
24
24
24
24
24
18
18
18
18
18
31
31
31
31
31
31
31
31
22
22
22
31
31
31
31
31
31
31
35
35
35
35
8
8
8
8
8
8
8
8
8
8
8
8
8
8
8
8
8
8
31
31
31
31
31
29
29
29
8
8
8
8
8
8
8
8
8
8
8
8
8
8
8
8
8
8
8
25
25
25
29
29
29
29
29
29
29
29
29
29
29
29
29
29
29
29
29
29
29
29
25
25
25
25
25
25
25
25
25
25
25
25
25
25
25
25
25
25
25
25
25
25
2
2
2
23
23
23
23
23
23
23
23
23
23
23
23
23
23
23
23
23
23
23
23
14
14
14
14
14
14
14
14
-1
-1
-1
-1
-1
-1
-1
-1
-1
-1
-1
-1
-1
-1
-1
35
30
35
30
30
30
30
30
35
35
35
30
30
30
30
30
30
30
35
35
35
33
35
15
15
15
15
15
15
15
15
15
15
15
15
15
15
15
15
15
15
15
15
15
15
15
11
21
11
11
11
11
11
11
11
11
11
11
11
11
11
11
11
11
7
7
7
7
7
-1
-1
-1
10
10
10
10
10
13
13
13
13
13
13
13
13
13
13
13
13
13
13
13
24
24
24
24
24
24
24
24
24
24
24
24
24
24
24
24
24
24
3
3
3
3
3
24
24
24
3
3
3
3
3
3
3
3
3
3
3
3
3
3
3
3
3
27
27
27
27
27
27
27
27
27
27
27
27
27
27
27
27
27
27
27
27
27
27
27
27
27
31
31
31
31
31
31
31
31
31
31
31
31
31
31
31
31
31
31
31
31
31
31
31
22
22
22
22
22
22
22
22
22
22
22
22
22
22
22
22
22
22
22
22
22
22
22
22
22
22
22
22
22
22
22
22
22
22
22
22
22
22
22
22
24
24
24
24
29
29
29
29
29
29
29
29
29
29
29
29
29
29
29
29
29
29
29
29
29
29
29
22
22
22
22
22
29
29
29
22
22
22
29
29
29
29
29
29
29
29
29
29
29
29
29
29
29
29
29
29
29
31
31
31
31
31
31
31
31
31
31
31
31
31
31
28
28
28
17
17
17
17
17
17
17
17
17
17
17
17
17
17
17
17
17
17
17
17
24
24
24
24
24
24
17
24
22
22
22
17
17
17
17
17
17
17
17
17
17
25
25
25
25
25
25
25
25
29
29
29
29
29
29
29
29
29
29
29
29
29
29
29
27
27
28
28
28
28
28
28
28
28
28
28
28
28
28
28
28
28
28
28
28
28
3
3
3
28
28
28
28
28
28
28
28
28
28
28
28
28
28
28
28
28
28
28
28
28
28
28
28
28
28
28
28
28
28
28
28
28
28
28
28
28
28
28
28
28
26
26
26
-1
-1
-1
-1
-1
26
26
26
-1
-1
-1
-1
-1
-1
-1
2
2
2
2
2
28
28
28
28
28
28
28
28
28
28
28
28
28
28
28
28
28
28
2
2
2
2
2
2
2
2
2
2
2
2
28
28
28
28
28
28
28
28
28
28
28
28
28
28
28
12
12
12
12
12
12
12
12
19
19
19
12
12
12
12
12
12
12
12
12
12
12
12
27
27
27
27
27
27
27
27
32
32
32
12
12
12
12
12
12
12
14
12
14
12
14
14
14
14
14
14
14
14
14
14
14
14
14
14
14
14
14
14
26
26
26
26
24
24
24
18
18
18
18
18
18
18
18
18
18
18
18
18
18
18
18
18
18
18
18
27
27
27
18
18
18
18
18
20
20
20
20
20
20
20
20
20
20
20
20
20
20
20
20
20
20
20
20
20
20
20
20
20
20
20
20
20
20
20
20
12
12
12
12
30
30
30
30
30
30
30
30
34
34
34
34
34
34
34
34
34
34
30
30
30
30
30
35
35
35
35
35
35
35
35
35
35
35
35
35
35
35
35
35
35
35
35
35
35
35
35
35
35
35
35
35
35
35
35
35
35
35
35
35
35
35
35
12
12
12
12
12
31
31
31
31
31
31
31
31
31
31
31
31
31
31
31
31
31
31
31
31
31
31
31
31
31
31
31
31
31
31
31
31
31
31
31
31
31
31
31
31
31
30
30
30
30
30
30
30
30
30
30
30
30
30
30
30
30
30
30
30
30
30
30
30
30
30
30
11
11
11
11
11
11
11
11
8
8
8
8
8
11
11
11
11
11
15
15
15
15
15
8
8
8
8
8
8
8
8
8
8
8
1
1
1
1
1
15
1
1
1
1
1
1
1
1
1
1
1
1
1
1
1
1
1
1
1
1
1
1
1
30
30
30
30
30
29
29
29
29
29
29
29
29
29
29
29
29
29
29
29
29
29
29
29
29
29
29
29
8
8
8
8
8
8
8
8
8
8
8
8
8
8
8
8
8
8
8
8
8
8
8
8
8
8
8
8
8
8
8
8
8
8
8
11
11
11
11
11
11
11
11
11
25
25
25
5
5
5
21
5
5
5
5
21
21
21
21
21
21
21
5
5
5
5
5
25
25
25
5
5
5
5
5
29
29
29
5
5
5
5
5
5
5
5
5
5
5
5
5
5
11
11
11
11
11
11
11
11
11
11
11
11
11
11
11
11
11
11
11
11
17
17
17
17
17
17
23
23
17
17
17
23
23
23
23
23
23
23
23
23
23
23
23
25
25
25
25
25
25
25
25
25
25
25
25
25
25
25
25
25
25
10
10
10
10
10
10
10
10
10
10
10
25
25
25
25
25
25
25
25
25
25
25
25
25
25
25
-1
-1
-1
-1
-1
-1
-1
-1
-1
-1
-1
-1
-1
-1
-1
-1
-1
-1
-1
-1
-1
-1
-1
2
2
2
-1
-1
-1
-1
-1
23
23
23
-1
-1
-1
-1
-1
-1
-1
-1
-1
-1
-1
-1
-1
-1
-1
-1
-1
-1
-1
10
10
10
10
10
10
10
10
10
10
25
25
25
25
25
12
12
12
12
12
12
35
35
12
12
12
-1
-1
-1
-1
-1
-1
-1
-1
-1
-1
35
-1
12
12
12
-1
-1
-1
-1
-1
-1
-1
-1
-1
-1
-1
-1
-1
-1
-1
-1
-1
-1
-1
-1
6
-1
6
6
6
6
6
-1
-1
-1
6
6
6
6
6
6
6
16
16
16
16
16
30
30
30
30
30
30
30
30
30
30
30
15
15
15
15
15
15
15
15
15
15
15
15
30
30
30
30
30
30
30
30
33
33
33
15
15
15
15
15
15
15
9
9
9
9
9
9
9
9
9
9
9
9
7
7
7
7
7
7
7
7
7
7
7
7
7
7
7
11
11
11
11
11
11
11
11
9
9
9
11
11
11
11
11
11
11
7
7
7
7
7
15
15
15
9
9
9
9
9
9
9
9
9
9
9
9
9
9
9
7
7
7
7
7
7
7
7
7
7
7
7
9
9
9
7
7
7
7
7
7
7
7
7
7
7
7
21
21
21
21
21
21
21
21
21
21
21
13
13
13
13
13
13
13
13
13
13
13
13
13
13
13
13
13
13
13
13
13
13
13
13
13
13
13
13
13
13
13
13
13
13
13
13
13
7
7
7
7
7
7
7
7
7
7
7
7
7
7
7
7
7
7
7
7
-1
-1
-1
-1
-1
-1
-1
-1
-1
-1
-1
-1
-1
-1
-1
-1
-1
-1
-1
-1
-1
-1
-1
-1
-1
-1
-1
-1
-1
-1
-1
-1
-1
-1
-1
-1
-1
-1
-1
-1
-1
-1
-1
-1
-1
-1
-1
-1
-1
-1
-1
-1
-1
16
16
16
16
16
16
16
16
16
16
7
7
7
7
7
24
24
24
24
24
24
24
24
24
24
24
24
24
24
24
24
24
24
24
24
24
24
24
24
24
24
24
24
24
24
24
24
24
24
24
27
27
27
27
27
27
27
27
27
27
27
27
27
27
27
27
27
27
27
27
27
27
24
24
24
24
24
24
24
24
24
22
24
24
24
24
24
31
31
31
31
31
31
31
31
31
31
31
31
31
31
31
29
29
29
29
29
29
29
29
29
29
29
29
29
29
29
28
28
28
28
28
28
28
28
-1
14
-1
-1
-1
-1
-1
-1
35
35
35
12
35
35
35
12
30
30
30
30
30
30
30
30
11
11
11
11
11
11
11
11
25
25
25
25
25
25
25
25
24
24
24
24
24
24
24
24
3
3
3
3
3
3
3
3
3
3
3
3
3
3
3
22
22
22
22
22
22
22
22
24
24
24
24
24
24
24
24
24
24
24
24
24
24
22
22
22
22
22
22
22
22
22
22
22
22
22
22
22
22
22
22
22
22
22
22
28
28
28
28
28
28
28
28
22
22
22
22
22
22
22
22
22
22
22
22
22
22
3
3
3
3
3
3
3
28
28
28
28
28
28
28
28
28
28
28
28
28
28
14
14
14
28
28
28
28
28
28
28
28
28
28
28
28
28
28
28
28
28
28
28
28
19
19
19
19
19
19
19
27
28
28
28
14
14
14
14
14
14
14
14
14
14
14
27
18
27
27
27
27
18
27
27
27
27
27
27
27
27
27
19
19
19
19
19
19
34
34
34
34
34
34
34
34
18
18
18
18
18
18
18
18
18
18
18
18
18
18
18
31
31
31
31
31
31
31
31
31
31
31
30
30
30
30
30
30
30
34
34
34
34
8
8
8
8
8
8
8
8
31
31
31
1
1
1
1
1
1
1
30
30
30
30
30
29
29
29
29
29
29
29
29
8
8
8
8
8
8
8
8
8
8
8
8
8
8
25
25
25
25
25
25
25
25
29
29
29
29
29
29
29
29
29
29
29
29
29
29
29
17
17
17
25
25
25
25
25
25
25
25
25
25
25
25
25
25
25
25
25
25
25
-1
-1
-1
-1
-1
-1
-1
-1
23
23
23
10
10
10
10
10
10
10
10
10
10
10
10
12
12
12
12
12
12
12
12
-1
-1
-1
-1
-1
-1
-1
-1
-1
-1
-1
-1
-1
-1
-1
30
30
30
30
30
30
30
30
33
33
33
33
33
33
33
33
33
33
33
33
33
33
33
15
15
15
15
15
15
15
15
9
9
9
9
9
9
9
9
9
9
9
9
9
9
9
21
21
21
21
21
21
21
21
7
7
7
7
7
7
7
7
7
7
7
7
7
7
7
-1
-1
-1
-1
-1
-1
-1
-1
13
13
13
13
13
13
13
13
13
13
13
13
13
13
13
24
24
24
24
24
24
24
24
24
24
24
24
24
24
24
3
3
3
3
3
3
3
3
22
22
22
22
22
22
22
22
24
24
24
24
24
24
24
24
24
24
24
24
24
24
22
22
22
22
22
22
22
22
22
22
22
22
22
22
22
22
22
22
22
22
22
22
24
24
24
24
24
24
24
24
24
24
24
24
24
24
24
24
24
24
22
22
22
22
3
3
24
3
24
24
24
24
24
24
24
24
24
24
24
24
24
24
24
24
24
28
28
28
28
28
28
28
28
28
28
28
28
28
28
28
28
28
28
28
28
28
28
28
27
27
27
27
27
27
27
27
27
27
27
28
28
28
28
28
28
28
28
28
28
28
27
27
27
27
27
27
27
27
27
27
27
27
27
27
27
27
27
27
27
27
27
27
22
22
22
22
22
22
22
22
24
24
24
24
24
24
24
24
24
24
18
18
18
18
18
22
22
22
22
22
22
22
22
22
22
22
22
22
22
22
22
22
22
22
22
22
22
8
8
8
8
8
8
8
8
31
31
31
31
31
31
31
31
31
31
31
31
31
31
31
8
8
8
8
8
8
8
8
8
8
8
8
8
8
8
8
8
8
8
8
8
8
25
25
25
29
29
29
29
29
29
29
29
29
29
29
29
29
29
29
29
29
29
29
29
25
25
25
25
25
25
25
25
25
25
25
25
25
25
25
25
25
25
25
25
25
25
2
2
2
23
23
23
23
23
23
23
23
23
23
23
23
23
23
23
23
23
23
23
23
14
14
14
14
14
14
14
14
-1
-1
-1
-1
-1
-1
-1
-1
-1
-1
-1
-1
-1
-1
-1
35
35
35
35
35
35
35
35
35
35
35
35
35
35
35
35
35
35
-1
-1
-1
-1
-1
1
1
1
15
15
15
15
15
15
15
15
15
15
15
15
15
15
15
15
15
15
15
15
11
11
11
11
11
11
11
11
11
11
11
11
11
11
11
11
11
11
11
11
11
11
11
-1
-1
-1
10
10
10
10
10
13
13
13
13
13
13
13
13
13
13
13
13
13
13
13
24
24
24
24
24
24
24
24
24
24
24
24
24
24
24
3
3
3
3
3
3
3
3
24
24
24
3
3
3
3
3
3
3
3
3
3
3
3
3
3
3
3
3
3
3
27
27
27
27
27
27
27
27
27
27
27
27
27
27
27
27
27
27
27
27
27
27
27
31
31
31
31
31
31
31
31
22
22
22
31
31
31
31
31
31
31
22
22
22
31
22
22
22
22
22
22
22
22
22
22
22
22
22
22
22
22
22
22
22
22
22
22
22
22
22
22
22
22
22
22
22
24
24
24
24
24
24
24
24
24
24
24
24
24
24
29
29
29
29
29
29
29
29
29
29
29
29
29
29
29
29
29
29
29
29
29
29
29
22
22
22
22
22
22
22
22
29
29
29
29
29
29
29
29
29
29
29
29
29
29
29
29
29
29
29
29
29
29
31
31
31
31
31
31
31
31
31
31
31
31
31
31
28
28
28
28
28
17
17
17
17
17
17
17
17
17
17
17
17
17
17
17
17
17
17
24
24
24
24
24
24
24
24
22
22
22
17
17
17
17
17
17
17
17
17
17
17
17
25
17
25
25
25
25
25
29
29
29
29
29
29
29
29
29
29
29
29
29
29
27
27
28
28
28
28
28
28
28
28
28
28
28
28
28
28
28
28
28
28
28
28
28
28
28
28
28
28
28
28
28
28
28
28
28
28
28
28
28
28
28
28
28
28
28
28
28
28
28
28
28
28
28
28
28
28
28
28
28
28
28
28
28
28
28
28
26
26
26
26
26
26
26
26
26
26
26
26
26
26
26
26
26
26
26
2
2
2
2
28
28
28
28
28
28
28
28
28
28
28
28
28
28
28
28
28
28
28
28
28
28
28
28
28
28
28
28
28
28
28
28
28
28
28
28
28
28
28
28
28
28
28
28
28
19
19
19
19
19
19
19
19
12
12
12
12
12
12
12
12
12
12
12
12
12
12
12
27
27
27
27
27
27
27
27
14
14
14
14
14
12
12
12
12
12
14
14
14
14
14
14
14
14
14
14
14
14
14
14
14
14
14
14
14
14
14
26
26
26
26
26
24
24
24
18
18
18
18
18
18
18
18
18
18
18
18
18
18
18
18
18
18
18
18
27
27
27
27
27
27
27
27
20
20
20
20
20
20
20
20
20
20
20
20
20
20
20
20
20
20
20
20
20
20
19
19
19
19
20
20
20
20
20
20
19
19
19
19
30
30
30
30
30
30
30
30
34
34
34
34
34
34
34
34
34
34
30
34
30
30
30
35
35
35
35
35
35
35
35
35
35
35
35
35
35
35
35
35
35
35
35
35
35
35
35
35
35
35
35
35
35
35
35
35
35
35
35
35
35
35
35
12
12
12
12
12
31
31
31
31
31
31
31
31
31
31
31
31
31
31
31
31
31
31
31
31
31
31
31
31
31
31
31
31
31
31
31
30
30
30
30
30
30
31
30
30
30
30
30
30
30
30
30
30
30
30
30
30
30
30
30
30
30
30
30
30
30
30
30
30
30
30
30
11
11
11
11
11
11
11
11
8
8
8
8
8
8
8
8
8
8
8
8
8
15
15
8
8
8
8
8
8
8
8
1
1
1
1
1
1
1
1
1
1
1
1
1
1
1
1
1
1
1
1
1
1
1
1
1
1
1
1
1
1
1
1
1
1
1
1
1
29
29
29
29
29
29
29
29
29
29
29
29
29
29
29
29
29
29
8
8
8
8
8
8
8
8
8
8
8
8
8
8
8
8
8
8
8
8
8
8
8
8
8
8
8
8
8
8
8
8
8
8
8
8
8
8
8
8
8
8
8
8
8
8
8
11
11
25
25
25
25
25
5
5
5
5
5
5
5
5
5
5
5
5
5
5
5
5
5
5
29
29
29
29
29
29
29
29
29
29
29
29
29
29
5
5
5
5
5
5
5
5
11
11
11
11
11
11
11
11
11
11
11
11
11
11
11
11
11
11
11
11
11
11
11
17
17
17
17
17
17
17
17
23
23
23
23
23
23
23
23
23
23
23
23
23
23
23
25
25
25
25
25
25
25
25
25
25
25
25
25
25
25
25
25
25
25
25
10
10
10
10
10
25
25
25
25
25
25
25
25
25
25
25
25
25
25
25
25
25
25
25
-1
-1
-1
-1
-1
-1
-1
-1
-1
-1
-1
-1
-1
-1
-1
-1
-1
-1
-1
-1
-1
-1
-1
23
23
23
23
23
-1
-1
-1
-1
-1
-1
-1
-1
-1
-1
-1
-1
-1
-1
-1
-1
-1
-1
-1
-1
-1
-1
-1
-1
-1
10
10
10
10
10
10
10
10
10
10
10
10
25
25
25
12
12
12
12
12
12
12
12
12
35
35
-1
-1
-1
-1
-1
-1
-1
-1
-1
-1
-1
-1
-1
-1
-1
-1
-1
-1
-1
-1
-1
-1
-1
-1
-1
-1
-1
-1
-1
-1
-1
-1
-1
-1
-1
-1
-1
-1
-1
-1
-1
-1
-1
-1
-1
16
16
16
6
16
16
16
16
16
16
16
16
30
30
30
30
30
30
30
30
30
30
30
15
30
15
15
15
15
15
15
15
15
15
15
30
30
30
30
30
30
30
30
15
15
15
15
15
15
15
15
15
15
9
9
9
9
9
9
9
9
9
9
9
9
7
7
7
7
7
7
7
7
7
7
7
7
7
7
6
11
11
11
11
11
11
11
11
9
9
9
9
9
9
9
9
9
9
9
9
9
9
9
15
15
15
9
9
9
9
9
9
9
9
9
9
9
9
9
9
9
9
9
9
9
9
9
9
9
9
9
9
9
9
9
9
9
9
9
9
9
9
9
9
9
9
9
9
21
21
21
21
21
21
21
21
13
13
13
13
13
13
13
13
13
13
13
13
13
13
13
11
13
11
13
13
13
13
13
13
13
13
13
13
13
13
13
13
13
13
13
13
13
13
13
13
7
13
7
7
7
7
7
7
7
7
7
7
7
7
7
7
7
7
7
7
-1
-1
-1
-1
-1
-1
-1
-1
-1
-1
-1
-1
-1
-1
-1
-1
-1
-1
-1
-1
-1
-1
-1
-1
-1
-1
-1
-1
-1
-1
-1
-1
-1
-1
-1
-1
-1
-1
-1
-1
-1
-1
-1
-1
-1
-1
-1
-1
-1
-1
-1
-1
-1
16
16
16
16
16
16
16
16
16
16
7
16
7
7
7
24
24
24
24
24
24
24
24
24
24
24
24
24
24
24
24
24
24
24
24
24
24
24
24
24
24
24
24
24
24
24
24
24
24
24
24
24
24
24
24
24
24
24
24
24
24
24
24
24
24
24
24
24
24
24
24
24
24
24
24
24
24
24
24
24
24
24
24
24
24
24
24
24
24
24
24
24
24
24
24
24
24
24
24
24
24
24
24
24
24
24
24
24
24
24
24
24
24
24
24
24
24
24
24
24
24
24
24
24
24
27
28
28
28
28
28
28
28
27
27
27
27
27
27
27
27
28
27
28
28
28
28
28
27
27
27
27
27
27
27
27
27
27
27
27
27
27
27
27
27
27
27
27
27
27
27
27
27
27
27
27
27
27
27
27
27
27
27
27
27
27
27
27
27
27
27
27
22
22
22
24
24
24
24
24
24
24
24
24
24
24
24
24
24
24
24
24
24
24
24
22
22
22
22
22
22
22
22
22
22
22
22
22
22
22
22
22
22
22
22
22
22
8
8
8
8
8
8
8
8
31
31
31
31
31
31
31
31
31
31
31
31
31
31
31
8
8
8
31
31
31
31
31
31
31
31
8
8
8
8
8
8
8
8
8
8
8
25
29
29
29
29
29
29
29
29
29
29
29
29
29
29
29
29
29
29
29
29
29
29
29
25
29
29
29
29
29
29
29
29
29
29
29
29
29
29
25
29
29
25
25
25
23
23
23
23
23
23
23
23
28
28
28
23
23
23
23
23
23
23
23
23
23
23
23
14
14
14
14
14
14
14
14
-1
-1
-1
-1
-1
-1
-1
-1
-1
-1
-1
-1
-1
-1
-1
35
35
35
35
35
35
35
35
35
35
35
35
35
35
35
35
35
35
35
35
35
35
35
15
15
15
15
15
15
15
15
15
15
15
15
15
15
15
15
15
15
15
15
15
15
15
11
11
11
11
11
11
11
11
11
11
11
11
11
11
11
11
11
11
11
11
11
11
11
10
10
10
10
10
10
10
10
25
25
25
13
13
13
13
13
13
13
13
13
13
13
13
24
24
24
24
24
24
24
24
24
24
24
24
24
24
24
24
24
24
24
24
24
24
24
3
3
3
3
3
3
3
3
3
3
3
3
3
3
3
3
3
3
3
3
3
3
3
3
3
3
3
3
3
3
3
3
3
3
3
3
3
3
3
3
3
3
3
3
3
31
31
31
22
22
22
22
22
22
22
22
22
22
22
22
22
22
22
22
22
22
22
22
22
22
22
22
22
22
22
22
24
24
24
22
22
22
22
22
22
22
22
22
22
22
22
22
22
22
22
22
22
22
24
24
24
24
24
24
24
24
24
24
24
24
24
24
29
29
29
29
29
29
29
29
29
29
29
29
29
29
29
29
29
29
29
29
29
29
29
22
22
22
22
22
22
22
22
22
22
22
22
22
22
22
22
22
22
29
29
29
29
29
29
29
22
29
29
29
22
22
22
22
22
22
22
22
22
31
22
31
31
31
31
28
28
28
17
17
17
17
17
28
28
17
17
17
17
17
17
17
17
17
17
17
17
17
24
24
24
22
22
22
22
22
22
22
22
22
22
22
22
22
22
22
22
22
22
22
22
22
22
22
22
22
22
22
22
22
22
29
29
29
29
29
29
29
29
29
29
29
27
3
3
3
3
28
3
3
3
3
28
28
28
28
28
28
28
28
28
28
28
28
28
28
28
28
28
28
28
28
28
28
28
28
28
28
28
28
28
28
28
28
28
28
28
28
28
28
28
28
28
28
28
28
28
28
28
28
28
28
28
28
28
28
28
28
26
26
26
26
26
26
26
26
26
26
26
26
26
26
26
26
26
26
26
26
26
26
26
28
28
28
28
28
28
28
28
28
28
28
28
28
28
28
28
28
28
28
28
28
28
28
28
28
28
28
28
28
28
28
28
28
28
28
28
28
28
28
28
28
28
28
28
28
19
19
19
19
19
19
19
19
19
19
19
19
19
19
19
19
19
19
12
12
12
12
12
32
32
32
32
32
32
32
32
14
14
14
14
14
14
14
14
14
14
14
14
14
14
14
14
14
14
14
14
14
14
14
14
14
14
14
14
14
14
14
14
26
14
26
26
18
18
18
18
18
18
18
18
18
18
18
18
18
18
18
18
18
18
18
18
18
18
18
27
27
27
27
27
27
27
27
27
27
27
20
20
20
20
20
20
20
20
20
20
20
20
20
20
20
20
20
20
20
19
19
19
19
19
19
19
19
19
19
19
19
19
19
30
30
30
34
34
34
34
34
34
34
34
34
34
34
34
34
34
34
34
34
34
34
34
35
35
35
35
35
35
35
35
35
35
35
35
35
35
35
35
35
35
35
35
35
35
35
35
35
35
35
35
35
35
18
18
18
35
35
35
35
35
35
35
20
20
20
20
20
31
31
31
31
31
31
31
31
31
31
31
31
31
31
31
31
31
31
31
31
31
31
31
31
31
31
31
31
31
31
31
31
31
31
31
31
31
31
31
31
31
30
30
30
30
30
30
30
30
30
30
30
30
30
30
30
30
30
30
30
30
30
30
30
30
30
30
8
8
8
8
8
8
8
8
8
8
8
8
8
8
8
8
8
8
8
8
8
8
8
8
8
8
8
8
8
8
8
1
1
1
1
1
1
1
1
1
1
1
1
1
1
1
1
1
1
1
1
1
1
1
1
1
1
1
1
1
1
1
1
1
1
1
1
1
29
29
29
29
29
29
29
29
29
29
29
29
29
29
29
29
29
29
29
29
29
29
29
8
8
8
8
8
8
8
8
8
8
8
8
8
8
8
8
8
8
8
8
8
8
8
8
8
8
8
8
8
8
8
8
8
8
8
8
8
8
8
8
8
8
8
8
25
25
25
25
25
25
25
25
25
25
25
5
5
5
5
5
5
5
5
5
5
5
5
29
29
29
29
29
29
29
29
29
29
29
29
29
29
29
29
29
29
11
11
11
11
11
11
11
11
11
11
11
11
11
11
11
11
11
11
11
11
11
11
11
11
11
11
11
17
17
17
17
17
17
17
17
25
17
25
25
25
25
25
25
25
25
25
25
25
25
25
25
25
25
25
25
25
25
25
25
25
25
25
25
25
25
25
25
25
25
25
25
25
25
25
25
25
25
25
25
25
25
25
25
25
25
25
25
25
25
25
25
25
25
25
-1
-1
-1
-1
-1
-1
-1
-1
-1
-1
-1
-1
-1
-1
-1
-1
-1
-1
-1
-1
-1
-1
-1
23
23
23
23
23
23
23
23
23
23
23
23
23
23
23
10
10
10
10
10
10
-1
10
-1
10
10
10
10
10
10
10
10
10
10
10
10
10
10
10
10
10
10
10
10
10
12
12
12
12
12
12
12
12
12
12
12
12
12
12
12
12
12
12
12
12
12
12
12
-1
-1
-1
-1
-1
-1
-1
-1
-1
-1
-1
-1
-1
-1
-1
-1
-1
-1
-1
-1
-1
-1
-1
-1
-1
-1
-1
-1
-1
-1
-1
-1
-1
-1
-1
-1
-1
-1
-1
-1
-1
-1
-1
-1
-1
30
30
30
30
30
30
30
30
30
30
30
30
30
30
30
30
30
30
30
30
30
30
30
30
30
30
33
33
33
33
33
33
33
33
33
33
33
33
33
33
33
9
9
9
9
9
9
9
7
9
7
7
7
33
33
33
7
7
7
7
7
7
7
6
7
6
6
6
11
11
11
9
9
9
9
9
9
9
9
9
9
9
9
9
9
9
9
9
9
9
9
9
9
9
9
9
9
9
9
9
9
9
9
9
9
9
9
9
9
9
9
9
9
9
9
9
9
9
9
9
9
9
9
9
9
9
9
9
9
9
9
9
9
9
9
9
21
21
21
21
21
21
21
21
21
21
21
21
21
21
21
13
13
13
13
13
13
13
13
11
11
11
7
7
7
7
7
7
7
7
7
7
7
7
7
7
7
7
7
7
7
7
7
7
7
7
7
7
7
7
7
7
7
7
7
7
7
7
7
7
7
7
7
7
-1
-1
-1
-1
-1
-1
-1
-1
-1
-1
-1
-1
-1
-1
-1
-1
-1
-1
-1
-1
-1
-1
-1
10
16
16
16
16
16
16
16
16
16
16
16
16
16
16
16
16
16
16
16
16
16
16
16
16
16
16
16
16
16
16
16
16
16
16
16
16
16
16
16
13
13
13
16
13
24
24
24
24
24
24
24
24
24
24
24
24
24
24
24
24
24
24
24
24
24
24
24
24
24
24
24
24
24
24
24
24
24
24
24
24
24
24
24
24
24
3
3
3
3
3
3
3
3
3
3
3
3
3
3
3
3
3
3
3
3
3
3
3
3
3
3
3
22
22
22
22
22
22
22
22
22
22
22
22
22
22
22
22
22
22
22
22
22
22
22
24
22
24
24
24
24
22
24
24
24
24
24
24
24
24
24
22
24
24
24
24
22
24
24
24
24
24
24
24
24
24
24
24
24
24
24
24
24
24
24
24
24
24
24
22
22
22
22
22
22
22
22
22
22
22
22
22
22
22
22
22
22
22
22
22
22
22
24
22
22
22
22
22
22
22
22
22
22
22
22
22
22
22
22
22
22
22
22
22
22
22
22
22
22
22
22
22
22
22
22
22
22
22
22
22
22
22
22
22
22
22
28
28
24
24
24
24
24
24
24
24
24
24
24
24
24
24
24
24
24
24
24
24
24
24
24
24
24
24
24
24
24
24
24
24
24
24
24
24
24
24
24
24
24
24
24
24
24
24
24
24
24
22
22
22
22
22
22
22
22
22
22
22
22
22
22
22
22
3
3
3
3
3
3
3
3
3
3
3
3
3
3
28
28
28
28
28
28
28
28
24
24
24
24
24
24
24
24
24
24
24
24
24
24
24
24
28
28
28
28
28
28
28
28
28
28
28
28
28
28
24
24
24
28
28
28
28
28
28
28
28
28
28
28
28
28
28
28
28
28
28
28
28
28
28
28
28
28
28
28
28
28
28
28
28
28
28
28
28
28
28
28
28
28
28
28
28
28
28
28
28
28
28
28
28
28
28
28
28
28
28
28
28
28
28
28
28
28
28
28
28
28
28
28
28
28
28
28
28
28
28
28
27
27
27
27
27
27
27
27
27
27
27
27
27
27
27
27
27
27
27
27
27
27
27
27
27
27
27
27
27
27
27
27
27
27
27
27
27
27
27
27
27
27
27
27
27
27
27
27
28
28
28
28
28
28
28
28
28
28
28
28
28
28
28
28
28
28
28
27
27
27
27
27
27
27
27
27
27
27
27
27
27
27
27
27
27
27
27
27
27
27
27
27
27
27
27
27
27
27
27
27
27
27
27
27
27
27
27
27
27
27
27
27
27
27
27
27
27
27
27
27
27
27
27
27
27
27
27
27
27
27
27
27
27
27
35
35
35
35
35
35
35
35
35
35
35
35
35
35
35
35
35
35
35
35
35
35
35
22
22
22
22
22
22
22
22
24
24
24
24
24
24
22
22
22
22
24
24
24
35
35
35
24
24
24
24
24
24
24
24
24
18
18
18
18
18
18
18
18
18
18
18
18
31
31
31
31
31
31
31
31
22
31
31
31
31
31
31
31
31
31
31
31
31
31
31
22
22
22
22
22
22
22
22
22
22
22
31
22
31
31
31
31
31
31
31
31
31
31
31
31
31
31
31
31
31
31
31
31
31
31
31
31
31
31
31
35
35
35
35
8
8
8
8
8
8
8
8
8
8
8
8
8
8
8
8
8
8
8
8
8
8
8
8
8
8
8
8
8
8
8
31
31
31
8
8
8
8
8
8
8
8
8
8
8
8
8
8
31
31
31
31
31
31
31
31
31
31
31
31
31
31
31
31
31
30
30
30
29
29
29
8
8
8
8
8
8
8
8
8
8
8
8
8
8
8
8
8
8
8
8
31
31
31
8
8
8
8
8
8
8
8
8
8
8
8
8
8
8
8
8
8
8
8
8
8
8
8
8
8
8
8
8
8
8
8
8
8
8
8
8
8
8
8
8
25
25
25
25
25
25
25
25
25
25
25
29
29
29
29
29
29
29
29
29
29
29
29
29
29
29
29
29
29
29
29
29
29
29
29
29
29
29
29
29
29
29
29
29
29
29
29
29
29
29
29
29
29
29
29
29
29
29
29
29
29
29
29
29
29
29
29
29
25
25
25
25
25
25
25
25
25
25
25
25
25
25
25
25
25
25
25
25
25
25
25
25
25
25
25
25
25
25
25
25
25
25
25
25
25
25
25
25
25
25
25
25
25
25
25
25
25
25
25
25
25
25
25
25
25
25
25
25
25
25
25
25
25
25
25
2
2
2
2
2
2
2
2
23
23
23
23
23
23
23
23
23
23
23
23
23
23
23
23
23
23
23
23
23
23
23
23
23
23
23
23
23
23
23
23
23
23
23
23
23
23
23
23
23
23
23
23
23
23
23
23
23
23
23
23
23
23
23
23
23
23
23
23
12
12
12
14
14
14
14
14
14
14
14
14
14
14
14
14
14
14
-1
-1
-1
-1
-1
14
14
14
-1
14
-1
14
-1
-1
-1
-1
-1
-1
-1
-1
-1
-1
-1
-1
-1
-1
-1
-1
-1
-1
-1
-1
-1
-1
-1
-1
-1
-1
-1
-1
-1
-1
-1
-1
-1
-1
-1
-1
-1
-1
30
30
30
30
30
30
30
30
30
30
30
30
30
30
30
30
30
30
30
30
30
30
30
35
35
35
35
35
35
35
35
35
35
35
30
30
30
30
30
30
30
30
30
30
30
30
30
30
30
30
30
30
30
30
30
30
33
30
33
33
33
33
33
33
33
33
33
33
15
15
15
15
15
15
15
15
15
15
15
15
15
15
15
15
15
15
15
15
15
15
15
15
15
15
15
15
15
15
15
15
15
15
15
15
15
15
15
15
15
15
15
15
15
15
15
15
15
15
15
15
15
15
15
15
15
15
15
15
15
15
15
15
15
15
15
15
21
21
21
11
21
11
11
11
11
11
11
11
11
11
11
11
11
11
11
11
11
11
11
11
11
11
11
11
11
11
11
11
11
11
11
11
11
11
11
11
11
11
11
11
11
11
11
11
11
11
11
11
11
11
11
11
7
7
7
7
7
7
7
7
7
7
7
7
-1
-1
-1
-1
-1
-1
-1
-1
-1
-1
-1
-1
-1
-1
-1
-1
-1
-1
10
10
10
10
10
10
10
10
10
10
10
10
10
13
13
13
10
10
10
10
10
10
10
10
10
10
10
10
10
10
13
13
13
13
13
13
13
13
13
13
13
13
13
13
13
13
13
13
13
13
24
24
24
24
24
24
24
24
24
24
24
24
24
24
24
24
24
24
24
24
24
24
24
24
24
24
24
24
24
24
24
24
24
24
24
24
24
24
24
24
24
24
24
18
18
18
18
18
18
18
18
18
18
3
3
3
3
3
3
3
3
3
3
3
3
27
27
27
24
24
24
24
24
24
24
24
24
24
24
24
24
24
24
24
24
24
3
3
3
3
3
3
3
3
3
3
3
3
3
3
3
3
3
3
3
3
3
3
3
3
3
3
3
3
3
3
3
3
3
3
3
3
3
3
3
3
3
3
3
3
3
27
27
27
27
27
27
27
27
27
27
27
27
27
27
27
27
27
27
27
27
27
27
27
27
27
27
27
3
3
3
27
27
27
27
27
27
27
27
27
27
27
27
27
27
27
27
27
27
27
27
27
27
27
27
27
27
27
27
27
27
27
27
27
27
27
27
27
27
27
27
27
27
31
31
31
31
31
31
31
31
31
31
31
31
31
31
31
31
31
31
31
31
31
31
31
31
31
31
31
31
31
31
31
31
31
31
31
31
31
31
31
31
31
31
31
31
31
31
31
31
31
31
31
31
31
31
31
31
31
31
31
31
31
31
31
31
31
31
31
31
22
22
22
22
22
22
22
22
22
22
22
22
22
22
22
22
22
22
22
22
22
22
22
22
22
22
22
22
22
22
22
22
22
22
22
22
22
22
22
22
22
22
22
22
22
22
22
22
22
22
22
22
22
22
22
22
22
22
22
22
31
31
31
31
31
31
31
31
31
31
22
22
22
22
22
22
22
22
22
22
22
22
22
22
22
22
22
22
22
22
22
22
22
22
22
22
22
22
22
22
22
22
22
22
22
22
22
22
22
22
22
22
22
22
22
22
22
22
22
22
24
24
24
24
24
24
24
24
24
24
24
24
24
24
29
29
29
29
29
29
29
29
29
29
29
29
29
29
29
29
29
29
29
29
29
29
29
29
29
29
29
29
29
29
29
29
29
29
29
29
29
29
29
29
29
29
29
29
29
29
29
29
29
29
29
29
29
29
29
29
29
29
29
29
29
29
29
29
29
29
29
29
22
22
22
22
22
22
22
22
22
22
22
29
22
29
29
29
29
29
29
29
29
29
29
22
22
22
22
22
22
22
22
29
29
29
29
29
29
29
29
29
29
29
29
29
29
29
29
29
29
29
29
29
29
29
29
29
29
29
29
29
29
29
29
29
29
29
29
29
29
29
29
29
29
29
29
29
29
29
29
29
29
29
29
29
29
31
31
31
31
31
29
29
29
29
29
29
29
31
31
31
31
31
31
31
31
31
31
31
31
31
31
31
31
31
31
31
31
31
31
31
31
31
31
31
31
31
31
31
31
31
31
31
31
31
28
28
28
28
28
28
17
17
17
17
17
17
17
17
17
17
17
17
17
17
17
17
17
28
28
17
17
17
17
17
17
17
17
17
17
17
17
17
17
17
17
17
17
17
17
17
17
17
17
17
17
17
17
17
17
17
17
17
17
17
17
17
17
17
17
17
17
17
24
24
24
24
24
24
17
17
24
24
24
17
17
17
17
17
17
17
17
17
17
17
17
24
24
24
24
24
24
24
24
17
17
17
17
17
17
17
17
17
17
17
17
17
17
17
17
17
17
17
17
17
17
17
17
17
17
17
17
17
17
17
17
25
25
25
25
25
25
25
25
25
25
25
25
25
25
25
25
25
25
25
25
25
25
25
25
25
25
25
29
29
29
29
29
29
29
29
29
29
29
29
29
29
29
29
29
29
29
29
29
29
29
29
29
29
29
29
29
29
29
29
29
29
29
29
29
29
29
29
29
29
29
29
27
27
27
27
27
27
27
28
27
28
27
27
27
27
27
27
27
28
28
28
28
28
28
28
28
28
28
28
28
28
28
28
28
28
28
28
28
28
28
28
28
28
28
28
28
28
28
28
28
28
28
28
28
28
28
28
28
28
28
28
28
28
28
28
28
28
28
3
3
3
3
3
3
3
3
28
28
28
28
28
28
28
28
28
28
28
28
28
28
28
28
28
28
28
28
28
28
28
28
28
28
28
28
28
28
28
28
28
28
28
28
28
28
28
28
28
28
28
28
28
28
28
28
28
28
28
28
28
28
28
28
28
28
28
28
28
28
28
28
28
28
28
28
28
28
28
28
28
28
28
28
28
28
28
28
28
28
28
28
28
28
28
28
28
28
28
28
28
28
28
28
28
28
28
28
28
28
28
28
28
28
28
28
28
28
28
28
28
28
28
28
28
28
28
28
28
28
28
28
28
28
-1
-1
-1
-1
-1
-1
-1
-1
26
26
26
-1
-1
-1
-1
-1
-1
-1
-1
-1
-1
-1
-1
26
26
26
26
26
26
26
26
26
26
26
-1
-1
-1
-1
-1
-1
-1
-1
-1
-1
-1
-1
-1
-1
-1
-1
-1
-1
-1
2
2
2
2
2
2
2
2
2
2
2
2
2
2
2
28
28
28
28
28
28
28
28
28
28
28
28
28
28
28
28
28
28
28
28
28
26
28
28
28
28
28
28
28
28
28
28
28
28
28
28
28
28
28
28
28
26
26
26
26
26
26
26
2
2
2
2
2
2
2
2
2
2
2
2
2
2
2
2
2
2
2
2
2
2
2
2
2
2
2
2
2
2
2
2
2
2
2
2
2
2
2
2
2
2
28
28
28
28
28
28
28
28
28
28
28
28
28
28
28
28
28
28
28
28
28
28
28
28
28
28
28
28
28
28
28
28
28
28
28
28
28
28
28
28
28
28
28
28
28
12
12
12
12
12
12
12
12
12
12
12
12
12
12
12
12
12
12
12
12
12
12
12
19
19
19
12
12
12
12
12
12
12
12
12
12
12
12
12
12
12
12
12
12
12
12
12
12
12
12
12
12
12
12
12
12
12
12
12
12
12
12
12
12
12
12
12
12
27
27
27
27
27
27
27
27
27
27
27
27
27
27
27
27
27
27
12
12
12
12
12
27
27
27
27
27
27
27
27
12
12
12
12
12
12
12
12
12
12
12
12
12
12
12
12
12
12
12
12
12
12
12
12
12
12
12
12
12
12
12
12
12
12
12
12
12
12
12
14
14
14
14
14
14
14
14
14
14
14
14
14
14
14
14
14
14
14
14
14
14
14
14
14
14
14
14
14
14
14
14
14
14
14
14
14
14
14
14
14
14
14
14
14
14
14
14
14
14
26
26
26
26
26
26
26
26
26
26
-1
-1
-1
-1
24
24
24
24
24
24
24
24
24
24
24
24
24
24
24
24
24
24
18
18
18
18
18
18
18
18
18
18
18
18
18
18
18
18
18
18
18
18
18
18
18
18
18
18
18
18
18
18
18
18
18
18
18
18
18
18
18
18
18
18
18
18
18
18
18
18
18
18
27
27
27
27
27
27
27
27
27
27
27
18
18
18
18
18
18
18
18
18
18
18
18
20
20
20
20
20
20
20
20
20
20
20
20
20
20
20
20
20
20
18
18
18
18
18
18
18
18
18
18
18
18
20
20
20
18
18
18
18
18
18
18
18
18
18
18
18
18
18
18
18
18
18
18
20
20
20
20
20
20
20
20
20
20
20
20
20
20
20
20
20
20
20
20
20
20
20
20
20
20
20
20
20
20
20
20
20
20
20
20
20
20
20
20
12
12
12
12
12
20
20
12
12
12
12
12
12
12
12
12
12
12
12
30
30
30
30
30
30
30
30
30
30
30
30
30
30
30
30
30
30
30
30
30
30
30
34
30
34
34
34
34
30
34
34
34
34
30
34
30
30
30
30
30
30
30
30
30
30
30
30
30
30
30
30
30
34
34
34
30
30
30
30
30
30
30
30
30
30
30
30
35
35
35
35
35
35
35
35
35
35
35
35
35
35
35
35
35
35
35
35
35
35
35
35
35
35
35
35
35
35
35
35
35
35
35
35
35
35
35
35
35
35
35
35
35
35
30
35
35
30
30
30
30
35
35
35
35
35
30
30
30
30
30
30
30
30
30
30
30
30
35
35
35
35
35
35
35
35
35
35
35
35
35
35
35
35
35
35
35
35
35
35
35
35
35
35
35
35
35
35
35
35
35
35
35
35
35
35
35
35
35
35
35
35
35
35
35
35
35
35
35
35
35
35
35
35
35
35
35
35
12
12
12
12
12
31
31
31
31
31
31
31
31
31
31
31
31
31
31
31
31
31
31
31
31
31
31
31
31
31
31
31
31
31
31
31
31
31
31
31
31
31
31
31
31
31
31
31
31
31
31
31
31
31
31
31
31
31
31
31
31
31
31
31
31
31
31
31
31
31
31
31
31
31
31
31
31
31
31
31
31
31
31
31
31
31
31
31
31
31
31
31
31
31
31
31
31
31
31
31
31
31
31
31
31
31
31
31
31
31
31
31
31
31
31
31
31
31
31
31
31
31
31
31
31
31
31
31
31
31
31
31
31
31
31
31
30
30
30
30
30
30
30
30
30
30
30
30
30
30
30
30
30
30
30
30
30
30
30
30
30
30
30
30
30
30
30
30
30
30
30
30
30
30
30
30
30
30
30
30
30
30
30
30
30
30
30
30
30
30
30
30
30
30
30
30
30
30
30
30
30
30
30
30
30
30
30
11
11
11
11
11
11
11
11
11
11
11
11
11
11
11
11
11
11
11
11
11
11
11
8
8
8
8
8
8
11
11
8
8
8
11
11
11
11
11
11
11
11
11
11
11
11
11
11
15
15
15
15
15
15
15
15
15
15
15
15
15
15
15
15
15
15
15
15
8
8
8
8
8
8
8
8
8
8
8
8
8
8
8
8
8
8
8
8
8
8
8
8
8
8
8
8
8
8
8
1
1
1
8
8
8
8
8
8
8
8
8
8
8
8
8
8
15
15
15
15
15
1
1
1
15
15
15
15
15
15
15
15
15
15
15
15
15
15
15
15
15
15
15
1
1
1
1
1
1
1
1
1
1
1
1
1
1
1
1
1
1
1
1
1
1
1
1
1
1
1
1
1
1
1
1
1
1
1
1
1
1
1
1
1
1
1
1
1
30
30
30
30
30
30
30
30
30
30
30
30
30
30
30
29
29
29
29
29
29
29
29
29
29
29
29
29
29
29
29
29
29
29
29
29
29
29
29
29
29
29
29
29
29
29
29
29
29
29
29
29
29
29
29
29
29
29
29
29
29
29
29
29
29
29
29
29
29
29
29
29
29
29
29
29
29
29
29
29
29
29
29
29
29
29
29
29
29
29
29
8
8
8
8
8
8
8
8
8
8
8
8
8
8
8
8
8
8
8
8
8
8
8
8
8
8
8
8
8
8
8
8
8
8
8
8
8
8
8
8
8
8
8
8
8
8
8
8
8
8
8
8
8
8
8
29
29
29
29
29
29
29
8
8
8
8
8
8
8
8
8
8
8
8
8
8
8
11
11
11
11
11
8
8
8
8
8
8
8
8
8
8
8
8
8
8
8
8
8
8
11
11
11
11
11
11
11
11
11
11
11
11
11
11
11
11
11
11
11
11
11
11
11
11
11
11
25
25
25
25
25
25
25
25
25
25
5
21
21
21
21
21
21
21
21
21
21
21
21
25
25
25
5
5
5
5
5
5
5
5
21
5
21
5
21
21
21
21
21
21
21
21
21
21
21
21
21
21
21
5
5
5
21
21
21
21
21
21
21
21
21
21
21
21
25
25
25
25
25
25
25
25
5
5
5
5
5
5
5
5
5
5
5
5
5
5
5
29
29
29
29
29
29
29
29
29
29
29
5
5
5
5
5
5
5
5
5
5
5
5
5
5
5
5
5
5
5
5
5
5
5
5
5
5
5
5
5
21
21
21
21
21
21
21
11
21
21
21
11
11
11
11
11
11
11
11
11
11
11
11
11
11
11
11
11
11
11
11
11
11
11
11
11
11
11
11
11
11
11
11
11
11
11
11
11
11
11
11
11
11
11
11
11
11
11
11
11
11
11
11
11
11
11
11
11
11
11
11
11
28
28
28
17
17
17
17
17
17
17
17
23
17
23
23
23
23
23
23
23
23
23
23
17
17
17
17
17
17
17
17
23
23
23
23
23
23
23
23
23
23
23
23
23
23
23
23
23
23
23
23
23
23
23
23
23
23
23
23
23
23
23
23
23
23
23
23
23
25
25
25
25
25
25
25
25
25
25
25
25
25
25
25
25
25
25
25
25
25
25
25
25
25
25
25
25
25
25
25
25
25
25
25
25
25
25
25
25
25
25
25
25
25
25
25
25
25
25
25
25
25
10
10
10
10
10
10
10
10
10
10
10
10
10
10
10
10
10
10
10
10
10
10
10
10
10
10
10
10
10
10
10
10
10
10
10
10
10
25
25
25
25
25
25
25
25
25
25
25
25
25
25
25
25
25
25
25
25
25
25
25
25
25
25
25
25
25
25
25
25
25
25
25
25
25
25
25
25
25
25
25
25
-1
-1
-1
-1
-1
-1
-1
-1
-1
-1
-1
-1
-1
-1
-1
-1
-1
-1
-1
-1
-1
-1
-1
-1
-1
-1
-1
-1
-1
-1
-1
-1
-1
-1
-1
-1
-1
-1
-1
-1
-1
-1
-1
-1
-1
-1
-1
-1
-1
-1
-1
-1
-1
-1
-1
-1
-1
-1
-1
-1
-1
-1
-1
-1
-1
-1
-1
-1
2
2
2
-1
-1
-1
-1
-1
-1
-1
-1
-1
-1
-1
-1
-1
-1
-1
-1
-1
-1
-1
-1
23
23
23
-1
-1
-1
-1
-1
-1
-1
-1
-1
-1
-1
-1
-1
-1
-1
-1
-1
-1
-1
-1
-1
-1
-1
-1
-1
-1
-1
-1
-1
-1
-1
-1
-1
-1
-1
-1
-1
-1
-1
-1
-1
-1
-1
-1
-1
-1
-1
-1
-1
-1
-1
-1
-1
-1
-1
-1
-1
-1
-1
-1
-1
-1
-1
-1
-1
-1
-1
-1
-1
-1
-1
-1
10
10
10
10
-1
-1
-1
-1
-1
-1
10
10
10
10
10
10
10
10
10
10
10
10
10
10
10
10
10
10
10
10
25
25
25
25
25
25
25
12
12
12
12
12
12
12
12
12
12
12
35
35
35
35
35
35
35
-1
-1
35
35
35
12
12
12
12
12
12
12
12
35
35
35
-1
-1
-1
35
-1
-1
-1
-1
-1
-1
-1
-1
-1
-1
-1
-1
-1
-1
-1
-1
-1
-1
35
35
35
35
35
35
35
33
33
33
33
33
12
12
12
12
12
12
12
12
12
12
12
12
12
12
12
12
12
12
-1
-1
-1
-1
-1
-1
-1
-1
-1
-1
-1
-1
-1
-1
-1
-1
-1
-1
-1
-1
-1
-1
-1
-1
-1
-1
-1
-1
-1
-1
-1
-1
-1
-1
-1
-1
-1
-1
-1
-1
-1
-1
-1
-1
-1
6
6
6
6
33
33
6
6
6
6
6
6
6
6
6
6
6
6
6
6
6
6
6
6
6
6
6
-1
-1
-1
6
-1
6
6
6
6
6
6
6
6
6
6
6
6
6
6
6
6
6
6
6
6
6
6
6
6
6
16
6
16
16
16
16
6
16
16
16
16
16
16
16
16
30
30
30
30
30
30
30
30
30
30
30
30
30
30
30
30
30
30
15
15
15
15
15
30
30
30
30
30
30
30
30
30
30
30
15
30
30
30
15
15
15
15
15
15
15
15
15
15
15
15
15
15
15
15
15
15
15
15
15
15
15
15
15
15
15
15
15
15
30
30
30
30
30
30
30
30
30
30
30
30
30
30
30
30
30
30
30
30
30
30
30
30
30
30
30
30
30
30
30
15
15
15
15
15
30
30
30
30
30
15
15
15
15
15
15
15
15
15
15
15
15
15
15
15
15
15
15
15
15
15
15
9
15
15
15
9
9
9
9
9
9
9
9
9
9
9
9
9
9
9
9
9
9
9
9
9
9
9
9
9
9
9
9
9
9
9
7
7
7
9
9
9
9
9
9
9
9
9
9
9
9
9
9
7
7
7
7
7
7
7
7
7
7
7
7
7
7
7
7
7
7
7
7
11
11
11
11
11
11
11
11
11
11
11
11
11
11
11
11
11
11
11
11
11
11
11
11
11
11
11
11
11
11
11
11
11
11
11
11
11
11
11
11
11
11
11
11
11
11
11
11
11
11
7
7
7
7
7
7
7
7
7
7
7
7
7
7
7
7
7
7
15
15
15
15
15
15
9
9
9
9
9
9
9
9
9
9
9
9
9
9
9
9
9
9
9
9
9
9
9
9
9
9
9
9
9
9
9
9
9
9
9
9
9
9
9
9
9
9
9
9
9
9
9
9
9
9
7
7
7
7
7
7
7
7
7
7
7
7
7
7
7
7
7
7
7
7
7
7
7
7
7
7
7
7
7
7
7
7
7
7
9
9
9
9
9
9
9
9
9
9
9
7
7
7
7
7
7
7
7
7
7
7
7
7
7
7
7
7
7
7
7
7
7
7
7
7
7
7
7
7
7
7
7
7
7
25
25
25
21
21
21
21
21
21
21
21
13
21
13
13
13
13
13
13
13
13
13
13
21
21
21
21
21
21
21
21
13
13
13
13
13
13
21
13
13
13
13
13
13
13
13
13
13
13
13
13
13
13
13
13
13
13
13
13
13
13
13
13
13
13
13
13
13
21
21
21
13
13
13
13
13
13
13
13
13
13
13
13
13
13
13
13
13
13
13
13
13
13
13
13
13
13
13
13
13
13
13
13
13
13
13
13
13
13
13
13
13
13
13
13
13
13
13
13
13
13
13
13
13
13
13
13
13
13
13
13
13
13
13
13
13
13
13
13
13
13
13
13
13
13
13
13
13
13
13
13
13
13
7
7
7
7
7
7
7
7
7
7
7
7
7
7
7
7
7
7
7
7
7
7
7
7
7
7
7
7
7
7
7
7
7
7
7
7
7
7
7
7
7
7
7
7
7
7
7
7
7
7
-1
-1
-1
-1
-1
-1
-1
-1
-1
-1
-1
-1
-1
-1
-1
-1
-1
-1
-1
-1
-1
-1
-1
-1
-1
-1
-1
-1
-1
-1
-1
-1
-1
-1
-1
-1
-1
-1
-1
-1
-1
-1
-1
-1
-1
-1
-1
-1
-1
-1
-1
-1
-1
-1
-1
-1
-1
-1
-1
-1
-1
-1
-1
-1
-1
-1
-1
-1
-1
-1
-1
-1
-1
-1
-1
-1
-1
-1
-1
-1
-1
-1
-1
-1
-1
-1
-1
-1
-1
-1
-1
-1
-1
-1
-1
-1
-1
-1
-1
-1
-1
-1
-1
-1
-1
-1
-1
-1
-1
-1
-1
-1
-1
-1
-1
-1
-1
-1
-1
-1
-1
-1
-1
-1
-1
-1
-1
-1
-1
-1
-1
-1
-1
-1
-1
-1
-1
-1
-1
-1
-1
-1
-1
-1
-1
-1
-1
-1
-1
-1
-1
-1
-1
-1
-1
-1
-1
16
16
16
16
16
16
16
16
16
16
16
16
16
16
16
16
16
16
16
16
16
16
16
16
16
16
16
16
16
16
16
16
16
16
16
16
16
16
16
16
16
7
7
7
7
7
24
24
24
24
24
24
24
24
24
24
24
24
24
24
24
24
24
24
24
24
24
24
24
24
24
24
24
24
24
24
24
24
24
24
24
27
27
27
27
27
27
27
27
27
27
27
27
27
27
27
27
27
27
27
27
27
27
24
24
24
24
24
24
24
24
24
24
24
24
24
24
24
31
31
31
31
31
31
31
31
31
31
31
31
31
31
31
29
29
29
29
29
29
29
29
29
29
29
29
29
29
29
28
28
28
28
28
28
28
28
-1
-1
-1
-1
-1
-1
-1
-1
12
12
12
12
12
12
12
12
30
30
30
30
30
30
30
30
11
11
11
11
11
11
11
11
25
25
25
25
25
25
25
25
24
24
24
24
24
24
24
24
3
3
3
3
3
3
3
3
3
3
3
3
3
3
3
22
22
22
22
22
22
22
22
24
24
24
24
24
24
24
24
24
24
24
24
24
24
22
22
22
22
22
22
22
22
22
22
22
22
22
22
22
22
22
22
22
22
22
22
28
28
28
28
28
28
28
28
22
22
22
22
22
22
22
22
22
22
22
22
22
22
3
3
3
3
3
3
3
28
28
28
28
28
28
28
28
28
28
28
28
28
28
28
28
28
28
28
28
28
28
28
28
28
28
28
28
28
28
28
28
28
28
28
28
28
27
19
27
27
27
27
27
27
28
28
28
28
28
28
14
14
14
28
28
28
28
28
27
27
27
27
27
27
27
27
27
27
27
27
27
27
27
27
27
27
27
27
27
19
34
34
34
34
34
34
34
34
18
18
18
18
18
18
18
18
18
18
18
18
18
18
18
31
31
31
31
31
31
31
31
35
35
35
35
35
35
35
35
30
34
34
34
34
34
8
8
8
8
8
8
8
8
30
30
30
30
30
30
1
30
30
30
30
30
30
30
30
29
29
29
29
29
29
29
29
8
8
8
8
8
8
8
8
8
8
8
8
8
8
25
25
25
25
25
25
25
25
29
29
29
29
29
29
29
29
29
29
29
29
29
29
29
25
25
25
25
25
25
25
25
25
25
25
25
25
25
25
25
25
25
25
25
25
25
2
2
2
2
-1
-1
-1
-1
23
23
23
10
10
10
10
10
10
10
10
10
10
10
10
12
12
12
12
12
12
12
12
-1
-1
-1
-1
-1
-1
-1
-1
-1
-1
-1
-1
-1
-1
-1
30
30
30
30
30
30
30
30
33
33
33
33
33
33
33
33
33
33
33
33
33
33
33
15
15
15
15
15
15
15
15
9
9
9
9
9
9
9
9
9
9
9
9
9
9
9
21
21
21
21
21
21
21
21
7
7
7
7
7
7
7
7
7
7
7
7
7
7
7
-1
-1
-1
-1
-1
-1
-1
-1
13
13
13
13
13
13
13
13
13
13
13
13
13
13
13
24
24
24
24
24
24
24
24
24
24
24
24
24
24
24
24
3
24
3
3
3
3
3
22
22
22
22
22
22
22
22
24
24
24
24
24
24
24
24
24
24
24
24
24
24
22
22
22
22
22
22
22
22
22
22
22
22
22
22
22
22
22
22
22
22
22
22
24
24
24
24
24
24
24
24
24
24
24
24
24
24
24
24
24
24
22
24
22
22
3
3
24
24
24
24
24
24
24
24
24
24
24
24
24
24
24
24
24
24
24
28
28
28
28
28
28
28
28
28
28
28
28
28
28
28
28
28
28
28
28
28
28
28
27
27
27
27
27
27
27
27
27
27
27
28
28
28
28
28
28
28
28
28
28
28
27
27
27
27
27
27
27
27
27
27
27
27
27
27
27
27
27
27
27
27
27
27
22
22
22
22
22
22
22
22
24
24
24
24
24
24
24
24
24
24
18
18
18
18
18
22
22
22
22
22
22
22
22
22
22
22
22
22
22
22
22
22
22
22
22
22
22
8
8
8
8
8
8
8
8
31
31
31
31
31
31
31
31
31
31
31
31
31
31
31
8
8
8
31
8
31
31
31
8
8
8
8
8
8
8
8
8
8
8
8
8
8
25
25
25
25
25
25
29
29
29
29
29
29
29
29
29
29
29
29
29
29
29
29
29
25
25
25
25
25
25
25
25
25
25
25
25
25
25
25
25
25
25
25
25
25
25
2
2
2
2
2
23
23
23
23
23
23
23
23
23
23
23
23
23
23
23
23
23
23
14
14
14
14
14
14
14
14
-1
-1
-1
-1
-1
-1
-1
-1
-1
-1
-1
-1
-1
-1
-1
35
35
35
35
35
35
35
35
35
35
35
35
35
35
35
35
35
35
35
35
35
35
35
1
15
15
15
15
15
15
15
15
15
15
15
15
15
15
15
15
15
15
15
15
15
15
11
11
11
11
11
11
11
11
11
11
11
11
11
11
11
11
11
11
11
11
11
11
11
-1
-1
-1
10
10
10
10
10
13
13
13
13
13
13
13
13
13
13
13
13
13
13
13
24
24
24
24
24
24
24
24
24
24
24
3
24
3
3
3
3
3
3
3
3
3
3
24
24
24
3
3
3
3
3
3
3
3
3
3
3
3
3
3
3
3
3
3
3
3
3
3
3
3
3
3
3
27
27
27
27
27
27
27
27
27
27
27
27
27
27
27
31
31
31
31
31
31
31
31
22
22
22
22
22
22
22
22
22
22
22
22
22
22
22
22
22
22
22
22
22
22
22
22
22
22
22
22
22
22
22
22
22
22
22
22
22
22
22
22
22
22
22
22
22
24
24
24
24
24
24
24
24
24
24
24
24
24
24
29
29
29
29
29
29
29
29
29
29
29
29
29
29
29
29
29
29
29
29
29
29
29
22
22
22
22
22
22
22
22
29
29
29
29
29
29
29
29
29
29
29
29
29
29
29
29
29
29
29
29
29
29
31
31
31
31
31
31
31
31
31
31
31
31
31
31
28
28
28
28
28
28
28
28
17
17
17
17
17
17
17
17
17
17
17
17
17
17
17
24
24
24
24
24
24
24
24
22
22
17
17
17
17
17
17
17
17
17
17
17
17
17
17
17
25
25
25
25
25
29
29
29
29
29
29
29
29
29
29
29
29
29
29
27
27
27
27
27
27
27
28
28
28
28
28
28
28
28
28
28
28
28
28
28
28
28
28
28
28
28
28
28
28
28
28
28
28
28
28
28
28
28
28
28
28
28
28
28
28
28
28
28
28
28
28
28
28
28
28
28
28
28
28
28
28
28
28
28
28
26
26
26
26
26
26
26
26
26
26
26
26
26
26
26
26
26
26
26
26
26
26
26
28
28
28
28
28
28
28
28
28
28
28
28
28
28
28
28
28
28
28
28
28
28
28
28
28
28
28
28
28
28
28
28
28
28
28
28
28
28
28
28
28
28
28
28
28
19
19
19
19
19
19
19
19
12
12
12
12
12
12
12
12
12
12
12
12
12
12
12
27
27
27
27
27
27
27
27
14
14
14
14
14
14
14
14
14
14
14
14
14
14
14
14
14
14
14
14
14
14
14
14
14
26
26
26
26
26
26
26
26
26
26
26
18
18
18
18
18
18
18
18
18
18
18
18
18
18
18
18
18
18
18
18
18
18
18
27
27
27
27
27
27
27
27
20
20
20
20
20
20
20
20
20
20
20
20
20
20
20
20
20
20
20
20
20
20
19
19
19
19
19
19
19
19
19
19
19
19
19
19
30
30
30
30
30
30
30
30
34
34
34
34
34
34
34
34
34
34
34
34
34
34
34
35
35
35
35
35
35
35
35
35
35
35
35
35
35
35
35
35
35
35
35
35
35
35
35
35
35
35
35
35
35
35
35
35
35
35
35
35
35
35
35
35
35
12
12
12
31
31
31
31
31
31
31
31
31
31
31
31
31
31
31
31
31
31
31
31
31
31
31
31
31
31
31
31
31
31
31
30
30
30
30
30
30
30
30
30
30
30
30
30
30
30
30
30
30
30
30
30
30
30
30
30
30
30
30
30
30
30
30
30
30
30
30
8
8
8
8
8
8
11
8
8
8
8
8
8
8
8
8
8
8
8
8
8
8
8
8
8
8
8
8
8
8
8
1
1
1
1
1
1
1
1
1
1
1
1
1
1
1
1
1
1
1
1
1
1
1
1
1
1
1
1
1
1
1
1
1
1
1
1
1
29
29
29
29
29
29
29
29
29
29
29
29
29
29
29
29
29
29
8
8
8
8
8
8
8
8
8
8
8
8
8
8
8
8
8
8
8
8
8
8
8
8
8
8
8
8
8
8
8
8
8
8
8
8
8
8
8
8
8
8
8
8
8
8
8
8
8
25
25
25
25
25
25
25
25
5
5
5
5
5
5
5
5
5
5
5
5
5
5
5
29
29
29
29
29
29
29
29
11
11
11
11
29
29
29
29
5
11
11
11
11
11
11
11
11
11
11
11
11
11
11
11
11
11
11
11
11
11
11
11
11
11
11
11
11
17
17
17
17
17
17
17
17
23
23
23
23
23
23
23
23
23
23
23
23
23
23
23
25
25
25
25
25
25
25
25
25
25
25
25
25
25
25
25
25
25
25
25
25
25
25
25
25
25
25
25
25
25
25
25
25
25
25
25
25
25
25
25
25
25
25
25
-1
-1
-1
-1
-1
-1
-1
-1
-1
-1
-1
-1
-1
-1
-1
-1
-1
-1
-1
-1
-1
-1
-1
23
23
23
23
23
23
23
23
-1
-1
-1
-1
-1
-1
-1
-1
-1
-1
-1
-1
-1
-1
-1
-1
-1
-1
-1
-1
-1
-1
10
10
10
10
10
10
10
10
10
10
10
10
10
10
10
12
12
12
12
12
12
12
12
-1
-1
-1
-1
-1
-1
-1
-1
-1
-1
-1
-1
-1
-1
-1
-1
-1
-1
-1
-1
-1
-1
-1
-1
-1
-1
-1
-1
-1
-1
-1
-1
-1
-1
-1
-1
-1
-1
-1
-1
-1
-1
-1
-1
-1
16
16
16
6
6
16
16
16
16
16
16
16
16
16
16
30
30
30
30
30
30
30
30
30
30
30
30
30
30
30
15
15
15
15
15
15
15
15
30
30
30
30
30
30
30
30
9
9
9
9
9
9
9
9
9
9
9
9
9
9
9
9
9
9
9
9
9
9
7
7
7
7
7
7
7
7
7
7
6
6
6
6
6
11
11
11
11
11
11
11
11
9
9
9
9
9
9
9
9
9
9
9
9
9
9
9
15
15
15
15
15
9
9
9
9
9
9
9
9
9
9
9
9
9
9
9
9
9
9
9
9
9
9
9
9
9
9
9
9
9
9
9
9
9
9
9
9
9
9
9
9
21
21
21
21
21
21
21
21
13
13
13
13
13
13
13
13
13
13
13
13
13
13
13
11
11
11
11
11
11
13
13
13
13
13
13
13
13
13
13
13
13
13
13
13
13
13
13
13
13
13
13
13
13
7
7
7
7
7
7
7
7
7
7
7
7
7
7
7
-1
-1
-1
-1
-1
-1
-1
-1
-1
-1
-1
-1
-1
-1
-1
-1
-1
-1
-1
-1
-1
-1
-1
-1
-1
-1
-1
-1
-1
-1
-1
-1
-1
-1
-1
-1
-1
-1
-1
-1
-1
-1
-1
-1
-1
-1
-1
-1
-1
-1
-1
-1
-1
16
16
16
16
16
16
16
16
16
16
7
16
7
7
7
24
24
24
24
24
24
24
24
24
24
24
24
24
24
24
24
24
24
24
24
24
24
24
24
24
24
24
24
24
24
24
24
24
24
24
24
24
24
24
24
24
24
24
24
24
24
24
24
24
24
24
24
24
24
24
24
24
24
24
24
24
24
24
24
24
24
24
24
24
24
24
24
24
24
24
24
24
24
24
24
24
24
24
24
24
24
24
24
24
24
24
24
24
24
24
24
24
24
24
24
24
24
24
24
24
24
24
24
24
24
27
27
27
27
27
27
27
27
27
27
27
27
27
27
27
27
27
27
27
27
27
28
27
27
27
27
27
27
27
27
27
27
27
27
27
27
27
27
27
27
27
27
27
27
27
27
27
27
27
27
27
27
27
27
27
27
27
27
27
27
27
27
27
27
27
27
27
22
22
22
22
22
22
24
24
24
24
24
24
24
24
24
24
24
24
24
24
24
24
24
22
22
22
22
22
22
22
22
22
22
22
22
22
22
22
22
22
22
22
22
22
22
8
8
8
8
8
8
8
8
31
31
31
31
31
31
31
31
31
31
31
31
31
31
31
31
31
31
31
31
31
31
31
31
31
31
31
31
31
31
8
8
8
8
8
8
8
29
29
29
29
29
29
29
29
29
29
29
29
29
29
29
29
29
29
29
29
29
29
29
29
29
29
29
29
29
29
29
29
29
29
29
29
29
29
29
29
29
29
29
29
29
23
23
23
23
23
23
23
23
28
28
28
23
23
23
23
23
23
23
23
23
23
23
23
14
14
14
14
14
14
14
14
-1
-1
-1
-1
-1
-1
-1
-1
-1
-1
-1
-1
-1
-1
-1
35
35
35
35
35
35
35
35
35
35
35
35
35
35
35
35
35
35
35
35
35
35
35
15
15
15
15
15
15
15
15
15
15
15
15
15
15
15
15
15
15
15
15
15
15
15
11
11
11
11
11
11
11
11
11
11
11
11
11
11
11
11
11
11
11
11
11
11
11
10
10
10
10
10
10
10
10
25
25
25
13
25
13
13
13
13
13
13
13
13
13
13
24
24
24
24
24
24
24
24
24
24
24
24
24
24
24
24
24
24
24
24
24
24
24
3
3
3
3
3
3
3
3
3
3
3
3
3
3
3
3
3
3
3
3
3
3
3
3
3
3
3
3
3
3
3
3
3
3
3
3
3
3
3
3
3
3
3
3
3
22
22
22
22
22
22
22
22
22
22
22
22
22
22
22
22
22
22
22
22
22
22
22
24
24
24
24
24
24
24
24
24
24
24
24
24
24
24
24
22
22
22
22
22
22
22
22
22
24
22
24
22
24
24
24
24
24
24
24
24
24
24
24
24
24
24
24
29
29
29
29
29
29
29
29
29
29
29
29
29
29
29
29
29
29
29
29
29
29
29
22
22
22
22
22
22
22
22
22
22
22
22
22
22
22
22
22
22
22
22
22
29
29
29
22
22
22
22
22
22
22
22
22
22
22
22
22
22
22
22
22
22
22
22
28
28
28
28
28
28
28
28
17
17
17
17
17
17
17
17
17
17
17
17
17
17
17
22
22
22
22
22
22
22
22
22
22
22
22
22
22
22
22
22
22
22
22
22
22
22
22
22
22
22
22
22
22
22
22
29
29
29
29
29
29
29
29
29
29
29
29
3
3
3
3
3
3
3
3
3
3
28
28
28
28
28
28
28
28
28
28
28
28
28
28
28
28
28
28
28
28
28
28
28
28
28
28
28
28
28
28
28
28
28
28
28
28
28
28
28
28
28
28
28
28
28
28
28
28
28
28
28
28
28
28
28
28
26
26
26
26
26
26
26
26
28
26
26
26
26
26
26
26
26
26
26
26
26
26
26
28
28
28
28
28
28
28
28
28
28
28
28
28
28
28
28
28
28
28
28
28
28
28
28
28
28
28
28
28
28
28
28
28
28
28
28
28
28
28
28
28
28
28
28
28
19
19
19
19
19
19
19
19
19
19
19
19
19
19
19
19
19
19
19
19
12
12
12
32
32
32
32
32
32
32
32
14
14
14
14
14
14
14
14
14
14
14
14
14
14
14
14
14
14
14
14
14
14
14
14
14
14
14
14
14
14
14
14
14
14
14
14
18
18
18
18
18
18
18
18
18
18
18
18
18
18
18
18
18
18
18
18
18
18
18
27
27
27
27
27
27
27
27
20
27
20
20
20
20
20
20
20
20
20
20
20
20
20
20
20
20
20
20
20
20
19
19
19
19
19
19
19
19
19
19
19
19
19
19
34
34
34
34
34
34
34
34
34
34
34
34
34
34
34
34
34
34
34
34
34
34
34
24
35
35
35
35
35
35
35
35
35
35
35
35
35
35
35
35
35
35
35
35
35
35
35
35
35
35
35
35
35
18
18
18
20
20
20
35
20
20
20
20
20
20
20
20
31
31
31
31
31
31
31
31
31
31
31
31
31
31
31
31
31
31
31
31
31
31
31
31
31
31
31
31
31
31
31
30
31
30
30
30
30
30
30
30
30
30
30
30
30
30
30
30
30
30
30
30
30
30
30
30
30
30
30
30
30
30
30
34
30
34
30
8
8
8
8
8
8
8
8
8
8
8
8
8
8
8
8
8
8
8
8
8
8
8
31
8
31
31
8
8
8
8
1
1
1
1
1
1
1
1
1
1
1
1
1
1
1
1
1
1
1
1
1
1
1
1
1
1
1
1
1
1
1
1
1
1
1
1
1
29
29
29
29
29
29
29
29
29
29
29
29
29
29
29
29
29
29
29
29
29
29
29
8
8
8
8
8
8
8
8
8
8
8
8
8
8
8
8
8
8
8
8
8
8
8
8
8
8
8
8
8
8
8
8
8
8
8
8
8
8
8
8
8
8
8
8
25
25
25
25
25
25
25
25
25
25
25
5
25
5
5
5
5
5
5
5
5
5
5
29
29
29
29
29
29
29
29
29
29
29
29
29
29
29
29
29
29
11
11
11
11
11
11
11
11
11
11
11
11
11
11
11
11
11
11
11
11
11
11
11
11
11
11
11
17
17
17
17
17
17
17
17
25
25
25
25
25
25
25
25
25
25
25
25
25
25
25
25
25
25
25
25
25
25
25
25
25
25
25
25
25
25
25
25
25
25
25
25
25
25
25
25
25
25
25
25
25
25
25
25
25
25
25
25
25
25
25
25
25
25
25
-1
-1
-1
-1
-1
-1
-1
-1
-1
-1
-1
-1
-1
-1
-1
-1
-1
-1
-1
-1
-1
-1
-1
23
23
23
23
23
23
23
23
23
23
23
10
10
10
10
10
10
10
10
10
10
10
10
10
10
10
10
10
10
10
10
10
10
10
10
10
10
10
10
10
10
10
10
10
10
12
12
12
12
12
12
12
12
12
12
12
12
12
12
12
12
12
12
12
12
12
12
12
-1
-1
-1
-1
-1
-1
-1
-1
-1
-1
-1
-1
-1
-1
-1
-1
-1
-1
-1
-1
-1
-1
-1
-1
-1
-1
-1
-1
-1
-1
-1
-1
-1
-1
-1
-1
-1
-1
-1
-1
-1
-1
-1
-1
-1
30
30
30
30
30
30
30
30
30
30
30
30
30
30
30
30
30
30
30
30
30
30
30
30
30
30
33
33
33
33
33
33
33
33
33
33
33
33
33
33
33
33
33
33
33
33
33
33
33
33
33
33
33
7
7
7
7
7
7
7
7
7
7
6
6
6
6
6
9
9
9
9
9
9
9
9
9
9
9
9
9
9
9
9
9
9
9
9
9
9
9
9
9
9
9
9
9
9
9
9
9
9
9
9
9
9
9
9
9
9
9
9
9
9
9
9
9
9
9
9
9
9
9
9
9
9
9
9
9
9
9
9
9
9
9
9
21
21
21
21
21
21
21
21
21
21
21
21
21
21
21
13
13
13
13
13
13
13
13
11
11
7
7
7
7
7
7
7
7
7
7
7
7
7
7
7
7
7
7
7
7
7
7
7
7
7
7
7
7
7
7
7
7
7
7
7
7
7
7
7
7
7
7
7
-1
-1
-1
-1
-1
-1
-1
-1
-1
-1
-1
-1
-1
-1
-1
-1
-1
-1
-1
-1
-1
-1
-1
13
13
13
13
13
13
10
16
16
16
16
16
16
16
16
16
16
16
16
16
16
16
16
16
16
16
16
16
16
16
13
13
13
13
13
13
13
13
13
13
13
13
13
13
13
24
24
24
24
24
24
24
24
24
24
24
24
24
24
24
24
24
24
24
24
24
24
24
24
24
24
24
24
24
24
24
24
24
24
24
24
24
24
24
24
24
3
3
3
3
3
3
3
3
3
3
3
3
3
3
3
3
3
3
3
3
3
3
3
3
3
3
3
22
22
22
22
22
22
22
22
22
22
22
22
22
22
22
22
22
22
22
22
22
22
22
24
24
24
24
24
24
24
24
24
24
24
24
24
24
24
24
24
24
24
24
24
24
24
24
24
24
24
24
24
24
24
24
24
24
24
24
24
24
24
24
24
24
24
24
22
22
22
22
22
22
22
22
22
22
22
22
22
22
22
22
22
22
22
22
22
22
22
22
22
22
22
22
22
22
22
22
22
22
22
22
22
22
22
22
22
22
22
22
22
22
22
22
22
22
22
22
22
22
22
22
22
22
22
22
22
22
22
22
22
22
22
24
24
24
24
24
24
24
24
24
24
24
24
24
24
24
24
24
24
24
24
24
24
24
24
24
24
24
24
24
24
24
24
24
24
24
24
24
24
24
24
24
24
24
24
24
24
24
24
24
24
24
24
24
22
22
22
22
22
22
22
22
22
22
22
22
22
22
3
3
3
3
3
3
3
3
3
3
3
3
3
3
28
28
28
28
28
28
28
28
24
24
24
24
24
24
24
24
24
24
24
28
24
28
24
28
28
28
28
28
28
28
28
28
28
28
28
28
28
28
24
24
24
24
24
24
28
28
28
24
24
24
24
24
28
28
28
28
28
28
28
28
28
28
28
28
28
28
28
28
28
28
28
28
28
28
28
28
28
28
28
28
28
28
28
28
28
28
28
28
28
28
28
28
28
28
28
28
28
28
28
28
28
28
28
28
28
28
28
28
28
28
28
28
28
28
28
28
28
28
28
28
27
27
27
27
27
27
27
27
27
27
27
27
27
27
27
27
27
27
27
27
27
27
27
27
27
27
27
27
27
27
27
27
27
27
27
27
27
27
27
27
27
27
27
27
27
27
27
28
28
28
28
28
28
28
28
28
28
28
28
28
28
28
28
28
28
28
28
27
27
27
27
27
27
27
27
27
27
27
27
27
27
27
27
27
27
27
27
27
27
27
27
27
27
27
27
27
27
27
27
27
27
27
27
27
27
27
27
27
27
27
27
27
27
27
27
27
27
27
27
27
27
27
27
27
27
27
27
27
27
27
27
27
27
27
35
35
35
35
35
35
35
35
22
35
35
35
35
35
35
35
35
35
35
35
35
35
35
22
22
24
24
24
24
24
24
24
24
24
24
24
24
24
24
24
24
24
24
24
24
24
24
24
24
24
24
24
24
18
18
18
18
18
18
18
18
18
18
18
18
18
18
18
31
31
31
31
31
31
31
31
31
31
31
31
31
31
31
31
31
31
31
31
31
31
31
22
22
22
22
22
22
22
22
22
22
22
31
22
31
31
31
31
31
31
31
31
31
31
31
31
31
31
31
31
31
31
31
31
31
31
31
31
31
31
31
35
35
35
35
8
8
8
8
8
8
8
8
8
8
8
8
8
8
8
8
8
8
8
8
8
8
8
8
8
8
8
8
8
8
8
31
31
8
8
8
8
8
8
8
8
8
8
8
8
8
8
8
8
31
31
31
31
31
31
31
31
31
31
31
31
31
31
31
31
31
31
31
29
29
29
29
29
29
29
29
8
8
8
8
8
8
8
8
8
8
8
8
8
8
8
31
31
31
8
8
8
8
8
8
8
8
8
8
8
8
8
8
8
8
8
8
8
8
8
8
8
8
8
8
8
8
8
8
8
8
8
8
8
8
8
8
8
8
8
25
25
25
25
25
25
25
25
29
29
29
29
29
29
29
29
29
29
29
29
29
29
29
29
29
29
29
29
29
29
29
29
29
29
29
29
29
29
29
29
29
29
29
29
29
29
29
29
29
29
29
29
29
29
29
29
29
29
29
29
29
29
29
29
29
29
29
29
25
25
25
25
25
25
25
25
25
25
25
25
25
25
25
25
25
25
25
25
25
25
25
25
25
25
25
25
25
25
25
25
25
25
25
25
25
25
25
25
25
25
25
25
25
25
25
25
25
25
25
25
25
25
25
25
25
25
25
25
25
25
25
25
25
25
25
2
2
2
2
2
2
2
2
23
23
23
23
23
23
23
23
23
23
23
23
23
23
23
23
23
23
23
23
23
23
23
23
23
23
23
23
23
23
23
23
23
23
23
23
23
23
23
23
23
23
23
23
23
23
23
23
23
23
23
23
23
23
23
23
23
23
23
23
14
14
14
14
14
14
14
14
14
14
14
14
14
14
14
14
14
14
-1
-1
-1
-1
-1
14
14
14
-1
-1
-1
-1
-1
-1
-1
-1
-1
-1
-1
-1
-1
-1
-1
-1
-1
-1
-1
-1
-1
-1
-1
-1
-1
-1
-1
-1
-1
-1
-1
-1
-1
-1
-1
-1
-1
-1
-1
-1
-1
-1
30
30
30
30
30
30
30
30
30
30
30
30
30
30
30
30
30
30
30
30
30
30
30
35
35
35
35
35
35
35
35
35
35
30
30
30
30
30
30
30
30
30
30
30
30
30
30
30
30
30
30
30
30
30
30
30
33
33
33
33
33
33
33
33
33
33
33
33
15
15
15
15
15
15
15
15
15
15
15
15
15
15
15
15
15
15
15
15
15
15
15
15
15
15
15
15
15
15
15
15
15
15
15
15
15
15
15
15
15
15
15
15
15
15
15
15
15
15
15
15
15
15
15
15
15
15
15
15
15
15
15
15
15
15
15
15
21
21
21
21
21
21
21
21
11
11
11
11
11
11
11
11
11
11
11
11
11
11
11
11
11
11
11
11
11
11
11
11
11
11
11
11
11
11
11
11
11
11
11
11
11
11
11
11
11
11
11
11
11
11
11
11
7
7
7
7
7
7
7
7
7
7
7
7
-1
-1
-1
-1
-1
-1
-1
-1
-1
-1
-1
10
-1
-1
-1
-1
-1
-1
10
10
10
10
10
10
10
10
10
10
10
10
10
13
13
13
13
13
13
13
13
13
13
13
13
13
13
13
13
13
13
13
13
13
13
13
13
13
13
13
13
13
13
13
13
13
13
13
13
13
24
24
24
24
24
24
24
24
24
24
24
24
24
24
24
24
24
24
24
24
24
24
24
24
24
24
24
24
24
24
24
24
24
24
24
24
24
24
24
24
24
24
24
24
24
24
18
18
18
18
18
18
18
3
3
3
3
3
3
3
3
3
3
3
3
3
3
3
24
24
24
24
24
24
24
24
3
24
3
3
3
3
3
3
3
3
3
3
3
3
3
3
3
3
3
3
3
3
3
3
3
3
3
3
3
3
3
3
3
3
3
3
3
3
3
3
3
3
3
3
3
3
3
3
3
3
3
3
3
3
3
27
27
27
27
27
27
27
27
27
27
27
27
27
27
27
27
27
27
27
27
27
27
27
27
27
27
27
3
3
3
27
27
27
27
27
27
27
27
27
27
27
27
27
27
27
27
27
27
27
27
27
27
27
27
27
27
27
27
27
27
27
27
27
27
27
27
27
27
27
27
27
27
31
31
31
31
31
31
31
31
31
31
31
31
31
31
31
31
31
31
31
31
31
31
31
31
31
31
31
31
31
31
31
31
31
31
31
31
31
31
31
31
31
31
31
31
31
31
31
31
31
31
31
31
31
31
31
31
31
31
31
31
31
31
31
31
31
31
31
31
22
22
22
22
22
22
22
22
22
22
22
22
22
22
22
22
22
22
22
22
22
22
22
22
22
22
22
22
22
22
22
22
22
22
22
22
22
22
22
22
22
22
22
22
22
22
22
22
22
22
22
22
22
22
22
22
22
22
22
22
22
22
22
22
22
22
22
22
22
22
22
22
22
22
22
22
22
22
22
22
22
22
22
22
22
22
22
22
22
22
22
22
22
22
22
22
22
22
22
22
22
22
22
22
22
22
22
22
22
22
22
22
22
22
22
22
22
22
22
22
24
24
24
24
24
24
24
24
24
24
24
24
24
24
29
29
29
29
29
29
29
29
29
29
29
29
29
29
29
29
29
29
29
29
29
29
29
29
29
29
29
29
29
29
29
29
29
29
29
29
29
29
29
29
29
29
29
29
29
29
29
29
29
29
29
29
29
29
29
29
29
29
29
29
29
29
29
29
29
29
29
29
22
22
22
22
22
22
22
22
22
22
22
22
22
22
22
29
29
29
29
29
29
29
29
22
22
22
22
22
22
22
22
29
29
29
29
29
29
29
29
29
29
29
29
29
29
29
29
29
29
29
29
29
29
29
29
29
29
29
29
29
29
29
29
29
29
29
29
29
29
29
29
29
29
29
29
29
29
29
29
29
29
29
29
29
29
29
29
29
31
31
29
29
29
31
29
29
29
31
31
31
31
31
31
31
31
31
31
31
31
31
31
31
31
31
31
31
31
31
31
31
31
31
31
31
31
31
31
31
31
31
31
31
31
31
28
28
28
28
28
28
28
28
17
17
17
17
17
17
17
17
17
17
17
17
17
17
17
17
17
17
17
17
17
17
17
17
17
17
17
17
17
17
17
17
17
17
17
17
17
17
17
17
17
17
17
17
17
17
17
17
17
17
17
17
17
17
17
17
17
17
17
17
24
24
24
24
24
24
24
24
24
24
24
17
24
17
17
17
17
17
17
17
17
17
17
24
24
24
24
24
24
24
24
17
17
17
17
17
17
17
17
17
17
17
17
17
17
17
17
17
17
17
17
17
17
17
17
17
17
17
17
17
17
17
17
25
25
25
25
25
25
25
25
25
25
25
25
25
25
25
25
25
25
25
25
25
25
25
25
25
25
25
29
29
29
29
29
29
29
29
29
29
29
29
29
29
29
29
29
29
29
29
29
29
29
29
29
29
29
29
29
29
29
29
29
29
29
29
29
29
29
29
29
29
29
29
27
27
27
27
27
27
27
28
28
28
28
28
28
27
28
28
28
28
28
28
28
28
28
28
28
28
28
28
28
28
28
28
28
28
28
28
28
28
28
28
28
28
28
28
28
28
28
28
28
28
28
28
28
28
28
28
28
28
28
28
28
28
28
28
28
28
28
3
3
3
3
3
3
3
3
28
28
28
28
28
28
28
28
28
28
28
28
28
28
28
28
28
28
28
28
28
28
28
28
28
28
28
28
28
28
28
28
28
28
28
28
28
28
28
28
28
28
28
28
28
28
28
28
28
28
28
28
28
28
28
28
28
28
28
28
28
28
28
28
28
28
28
28
28
28
28
28
28
28
28
28
28
28
28
28
28
28
28
28
28
28
28
28
28
28
28
28
28
28
28
28
28
28
28
28
28
28
28
28
28
28
28
28
28
28
28
28
28
28
28
28
28
28
28
28
28
28
28
28
28
28
26
26
26
26
26
26
-1
-1
-1
-1
-1
-1
-1
-1
-1
-1
-1
-1
-1
-1
-1
-1
-1
26
26
26
26
26
26
26
26
26
26
26
-1
-1
-1
-1
-1
-1
-1
-1
-1
-1
-1
-1
-1
-1
-1
-1
-1
-1
-1
2
2
2
2
2
2
2
2
2
2
2
2
2
2
2
28
28
28
28
28
28
28
28
28
28
28
28
28
28
28
28
28
28
28
28
28
28
28
28
28
28
28
28
28
28
28
28
28
28
28
28
28
28
28
28
28
28
28
28
28
2
2
2
2
2
2
2
2
2
2
2
2
2
2
2
2
2
2
2
2
2
2
2
2
2
2
2
2
2
2
2
2
2
2
2
2
2
2
2
2
2
2
2
2
2
28
28
28
28
28
28
28
28
28
28
28
28
28
28
28
28
28
28
28
28
28
28
28
28
28
28
28
28
28
28
28
28
28
28
28
28
28
28
28
28
28
28
28
28
28
12
12
12
12
12
12
12
12
12
12
12
12
12
12
12
12
12
12
12
12
12
12
12
19
19
19
12
19
12
12
12
12
12
12
12
12
12
12
12
12
12
12
12
12
12
12
12
12
12
12
12
12
12
12
12
12
12
12
12
12
12
12
12
12
12
12
12
12
27
27
27
27
27
27
27
27
27
27
27
27
27
27
27
27
27
27
27
27
27
12
27
32
32
32
32
32
27
27
27
12
12
12
12
12
12
12
12
12
12
12
12
12
12
12
12
12
12
12
12
12
12
12
12
12
12
12
12
12
12
12
12
12
12
12
12
12
12
12
14
14
14
14
14
14
14
14
14
14
14
14
14
14
14
14
14
14
14
14
14
14
14
14
14
14
14
14
14
14
14
14
14
14
14
14
14
14
14
14
14
14
14
14
14
14
14
14
14
14
26
26
26
26
26
26
26
26
26
26
26
26
26
26
24
24
24
24
24
24
24
24
18
18
18
18
18
18
18
18
18
18
18
18
18
18
18
18
18
18
18
18
18
18
18
18
18
18
18
18
18
18
18
18
18
18
18
18
18
18
18
18
18
18
18
18
18
18
18
18
18
18
18
18
18
18
18
18
18
18
18
18
27
27
27
27
27
27
27
27
27
27
27
18
18
18
18
18
18
18
18
18
18
18
18
20
20
20
20
20
20
20
20
20
20
20
20
20
20
20
20
20
20
20
20
20
18
20
18
20
20
20
20
18
20
20
20
20
20
20
20
18
18
18
18
20
20
20
18
20
18
20
20
20
20
20
20
20
20
20
20
20
20
20
20
20
20
20
20
20
20
20
20
20
20
20
20
20
20
20
20
20
20
20
20
20
20
20
20
20
20
20
20
20
20
20
20
20
20
12
12
12
12
12
12
12
12
12
12
12
12
12
12
12
12
12
30
30
30
30
30
30
30
30
30
30
30
30
30
30
30
30
30
30
30
30
30
30
30
34
34
34
34
34
34
34
34
34
34
34
34
34
34
34
34
30
34
34
30
30
30
30
30
30
34
30
30
30
30
30
30
30
30
30
30
30
30
30
30
30
30
30
30
30
35
35
35
35
35
35
35
35
35
35
35
35
35
35
35
35
35
35
35
35
35
35
35
35
35
35
35
35
35
35
35
35
35
35
35
35
35
35
35
35
35
35
35
35
35
35
35
35
35
35
35
35
35
35
35
35
35
35
35
35
35
35
35
35
35
35
35
35
35
35
35
35
35
35
35
35
35
35
35
35
35
35
35
35
35
35
35
35
35
35
35
35
35
35
35
35
35
35
35
35
35
35
35
35
35
35
35
35
35
35
35
35
35
35
35
35
35
35
35
35
35
35
35
12
35
12
35
12
12
12
12
12
12
12
12
31
31
31
31
31
31
31
31
31
31
31
31
31
31
31
31
31
31
31
31
31
31
31
31
31
31
31
31
31
31
31
31
31
31
31
31
31
31
31
31
31
31
31
31
31
31
31
31
31
31
31
31
31
31
31
31
31
31
31
31
31
31
31
31
31
31
31
31
31
31
31
31
31
31
31
31
31
31
31
31
31
31
31
31
31
31
31
31
31
31
31
31
31
31
31
31
31
31
31
31
31
31
31
31
31
31
31
31
31
31
31
31
31
31
31
31
31
31
31
31
31
30
30
30
30
30
30
30
30
30
30
30
30
30
30
30
30
30
30
30
30
30
30
30
30
30
30
30
30
30
30
30
30
30
30
30
30
30
30
30
30
30
30
30
30
30
30
30
30
30
30
30
30
30
30
30
30
30
30
30
30
30
30
30
30
30
30
30
30
30
30
30
30
30
30
30
30
30
30
30
30
30
11
11
11
11
11
11
11
11
11
11
11
11
11
11
11
11
11
11
11
11
11
11
11
8
8
8
8
8
8
8
8
8
8
8
11
11
11
11
11
11
11
11
11
11
11
11
11
11
11
11
11
15
15
15
15
15
15
15
15
15
15
15
15
15
15
15
15
15
8
8
8
8
8
8
8
8
8
8
8
8
8
8
8
8
8
8
8
8
8
8
8
8
8
8
8
8
8
8
8
1
1
1
8
8
8
8
8
8
8
8
8
8
8
8
8
8
15
15
15
15
15
1
1
1
15
15
15
15
15
15
15
15
15
15
15
15
15
15
15
15
15
15
1
1
1
1
1
1
1
1
1
1
1
1
1
1
1
1
1
1
1
1
1
1
1
1
1
1
1
1
1
1
1
1
1
1
1
1
1
1
1
1
1
1
1
1
1
1
30
30
30
30
30
30
30
30
30
30
30
30
30
30
30
29
29
29
29
29
29
29
29
29
29
29
29
29
29
29
29
29
29
29
29
29
29
29
29
29
29
29
29
29
29
29
29
29
29
29
29
29
29
29
29
29
29
29
29
29
29
29
29
29
29
29
29
29
29
29
29
29
29
29
29
29
29
29
29
29
29
29
29
8
8
8
8
8
8
8
8
8
8
8
8
8
8
8
8
8
8
8
8
8
8
8
8
8
8
8
8
8
8
8
8
8
8
8
8
8
8
8
8
8
8
8
8
8
8
8
8
8
8
8
8
8
8
8
8
8
8
8
8
8
8
8
8
8
8
8
8
8
8
8
8
8
8
8
8
8
8
8
8
8
8
8
8
8
8
8
8
8
8
8
8
8
8
8
8
8
8
8
8
8
8
8
8
8
8
8
8
11
11
11
11
11
11
11
11
11
11
11
11
11
11
11
11
11
11
11
11
11
11
11
11
11
11
25
25
25
25
25
25
25
25
5
5
5
5
5
21
21
21
21
21
21
21
21
21
21
5
5
5
5
5
5
5
5
5
5
5
21
5
21
21
21
21
21
21
21
21
21
21
21
21
21
21
21
21
21
5
5
5
5
5
21
21
21
21
21
5
5
5
21
5
25
25
25
25
25
25
25
25
5
5
5
5
5
5
5
5
5
5
5
5
5
5
5
29
29
29
29
29
29
29
29
29
29
29
5
5
5
5
5
5
5
5
5
5
5
5
5
5
5
5
5
5
5
5
5
5
5
5
5
5
5
5
5
5
5
5
21
21
21
21
11
11
11
11
11
11
11
11
11
11
11
11
11
11
11
11
11
11
11
11
11
11
11
11
11
11
11
11
11
11
11
11
11
11
11
11
11
11
11
11
11
11
11
11
11
11
11
11
11
11
11
11
11
11
11
11
11
11
11
11
11
11
11
11
11
17
17
17
17
17
17
17
17
17
17
17
17
17
17
17
23
23
23
23
23
23
23
23
17
17
17
17
17
17
17
17
23
23
23
23
23
23
23
23
23
23
23
23
23
23
23
23
23
23
23
23
23
23
23
23
23
23
23
23
23
23
23
23
23
23
23
23
23
25
25
25
25
25
25
25
25
25
25
25
25
25
25
25
25
25
25
25
25
25
25
25
25
25
25
25
25
25
25
25
25
25
25
25
25
25
25
25
25
25
25
25
25
25
25
25
25
25
25
25
25
25
10
10
10
10
10
10
10
10
10
10
10
10
10
10
10
10
10
10
10
10
10
10
10
10
10
10
10
10
10
10
10
10
10
10
10
10
10
25
25
25
25
25
25
25
25
25
25
25
25
25
25
25
25
25
25
25
25
25
25
25
25
25
25
25
25
25
25
25
25
25
25
25
25
25
25
25
25
25
25
25
25
-1
-1
-1
-1
-1
-1
-1
-1
-1
-1
-1
-1
-1
-1
-1
-1
-1
-1
-1
-1
-1
-1
-1
-1
-1
-1
-1
-1
-1
-1
-1
-1
-1
-1
-1
-1
-1
-1
-1
-1
-1
-1
-1
-1
-1
-1
-1
-1
-1
-1
-1
-1
-1
-1
-1
-1
-1
-1
-1
-1
-1
-1
-1
-1
-1
-1
-1
-1
2
2
2
2
2
-1
-1
-1
-1
-1
-1
-1
-1
-1
-1
-1
-1
-1
-1
-1
-1
-1
-1
23
23
23
23
23
23
23
-1
-1
-1
-1
-1
-1
-1
-1
-1
-1
-1
-1
-1
-1
-1
-1
-1
-1
-1
-1
-1
-1
-1
-1
-1
-1
-1
-1
-1
-1
-1
-1
-1
-1
-1
-1
-1
-1
-1
-1
-1
-1
-1
-1
-1
-1
-1
-1
-1
-1
-1
-1
-1
-1
-1
-1
-1
-1
-1
-1
-1
-1
-1
-1
-1
-1
-1
-1
10
10
10
10
10
10
10
10
10
10
10
10
10
10
10
10
10
10
10
10
10
10
25
25
25
25
25
25
25
25
25
25
25
25
25
25
25
12
12
12
12
12
12
12
12
12
12
12
12
12
12
12
35
35
35
35
35
35
35
35
12
12
12
12
12
12
12
12
-1
-1
-1
-1
-1
-1
-1
-1
-1
-1
-1
-1
-1
-1
-1
-1
-1
-1
-1
-1
-1
-1
-1
-1
-1
35
35
35
35
35
35
35
6
35
6
35
6
12
12
12
12
12
12
12
12
-1
-1
-1
-1
-1
-1
-1
-1
-1
-1
-1
-1
-1
-1
-1
-1
-1
-1
-1
-1
-1
-1
-1
-1
-1
-1
-1
-1
-1
-1
-1
-1
-1
-1
-1
-1
-1
-1
-1
-1
-1
-1
-1
-1
-1
-1
-1
-1
-1
-1
-1
-1
-1
-1
-1
6
6
6
6
6
6
6
6
6
6
6
6
6
6
6
6
6
6
6
6
6
6
6
6
6
6
6
-1
-1
-1
-1
-1
-1
-1
-1
6
6
6
6
6
6
6
6
6
6
6
6
6
6
6
6
6
6
6
6
6
6
16
16
16
16
16
16
16
16
16
16
16
16
16
16
16
30
30
30
30
30
30
30
30
30
30
30
30
30
30
30
30
30
30
30
30
30
15
15
30
30
30
30
30
30
30
30
15
30
15
15
15
15
15
15
15
15
15
15
15
15
15
15
15
15
15
15
15
15
15
15
15
15
15
15
15
15
15
15
15
15
15
15
15
30
30
30
30
30
30
30
30
30
30
30
30
30
30
30
30
30
30
30
30
30
30
30
30
30
30
30
30
30
30
30
15
15
15
15
15
15
15
15
15
15
15
15
15
15
15
15
15
15
15
15
15
15
9
15
9
9
15
15
15
15
15
15
9
9
9
9
9
9
9
9
9
9
9
9
9
9
9
9
9
9
9
9
9
9
9
9
9
9
9
9
9
9
7
7
7
7
7
7
7
7
7
7
7
7
7
9
7
7
9
9
9
9
9
7
7
7
7
7
7
7
7
7
7
7
7
7
7
7
7
7
7
7
7
7
11
11
11
11
11
11
11
11
11
11
11
11
11
11
11
11
11
11
11
11
11
11
11
11
11
11
11
11
11
11
11
11
11
11
11
11
11
11
11
11
11
11
11
11
11
11
11
11
11
11
11
11
11
7
7
7
7
7
7
7
7
7
7
7
7
7
7
7
15
15
15
15
15
15
15
15
9
9
9
9
9
9
9
9
9
9
9
9
9
9
9
9
9
9
9
9
9
9
9
9
9
9
9
9
9
9
9
9
9
9
9
9
9
9
9
9
9
9
9
9
9
9
9
7
7
7
7
7
7
7
7
7
7
7
7
7
7
7
7
7
7
7
7
7
7
7
7
7
7
7
7
7
7
7
7
7
7
7
9
9
9
9
9
9
9
9
9
9
9
7
7
7
7
7
7
7
7
7
7
7
7
7
7
7
7
7
7
7
7
7
7
7
7
7
7
7
7
7
7
7
7
7
7
21
21
21
21
21
21
21
21
21
21
21
21
21
21
21
13
13
13
13
13
13
13
13
21
21
21
21
21
21
21
21
13
13
13
13
13
13
13
13
13
13
13
13
13
13
13
13
13
13
13
13
13
13
13
13
13
13
13
13
13
13
13
13
13
13
13
13
13
13
13
13
13
13
13
13
13
13
13
13
13
13
13
13
13
13
13
13
13
13
13
13
13
13
13
13
13
13
13
13
13
13
13
13
13
13
13
13
13
13
13
13
13
13
13
13
13
13
13
13
13
13
13
13
13
13
13
13
13
13
13
13
13
13
13
13
13
13
13
13
13
13
13
13
13
13
13
7
7
7
7
7
7
7
7
7
7
7
7
7
7
7
7
7
7
7
7
7
7
7
7
7
7
7
7
7
7
7
7
7
7
7
7
7
7
7
7
7
7
7
7
7
7
7
7
7
7
7
7
7
7
7
7
7
-1
-1
-1
-1
-1
-1
-1
-1
-1
-1
-1
-1
-1
-1
-1
-1
-1
-1
-1
-1
-1
-1
-1
-1
-1
-1
-1
-1
-1
-1
-1
-1
-1
-1
-1
-1
-1
-1
-1
-1
-1
-1
-1
-1
-1
-1
-1
-1
-1
-1
-1
-1
-1
-1
-1
-1
-1
-1
-1
-1
-1
-1
-1
-1
-1
-1
-1
-1
-1
-1
-1
-1
-1
-1
-1
-1
-1
-1
-1
-1
-1
-1
-1
-1
-1
-1
-1
-1
-1
-1
-1
-1
-1
-1
-1
-1
-1
-1
-1
-1
-1
-1
-1
-1
-1
-1
-1
-1
-1
-1
-1
-1
-1
-1
-1
-1
-1
-1
-1
-1
-1
-1
-1
-1
-1
-1
-1
-1
-1
-1
-1
-1
-1
-1
-1
-1
-1
-1
-1
-1
-1
-1
-1
-1
-1
-1
-1
-1
-1
-1
-1
-1
-1
-1
-1
-1
-1
-1
16
16
16
16
16
16
16
16
16
16
16
16
16
16
16
16
16
16
16
16
16
16
16
16
16
16
16
16
16
16
16
16
16
16
16
16
16
16
16
16
7
7
7
7
7
24
24
24
24
24
24
24
24
24
24
24
24
24
24
24
24
24
24
24
24
24
24
24
24
24
24
24
24
24
24
24
24
24
24
24
24
24
24
24
24
24
24
24
24
24
24
24
24
24
24
24
24
24
24
24
24
24
24
24
24
24
24
24
24
24
24
24
24
24
24
24
24
24
24
24
24
24
24
24
24
24
24
24
24
24
24
24
24
24
24
24
24
24
24
24
24
24
24
24
24
24
24
24
24
24
24
24
24
24
24
27
27
27
27
27
27
27
27
27
27
27
27
27
27
27
27
27
27
27
27
27
27
27
27
27
27
27
27
27
27
27
27
27
27
27
27
27
27
27
27
27
27
27
27
27
27
27
27
27
27
27
27
27
27
27
27
27
27
27
27
27
27
27
27
27
27
27
24
24
24
24
24
24
24
24
24
24
24
24
24
24
24
24
24
24
24
24
24
24
24
22
22
22
22
22
22
22
22
24
24
24
24
22
22
22
22
22
22
24
24
24
24
31
31
31
31
31
31
31
31
31
31
31
31
31
31
31
31
31
31
31
31
31
31
31
31
31
31
31
31
31
31
31
31
31
31
31
31
31
31
31
31
31
31
31
31
31
29
29
29
29
29
29
29
29
29
29
29
29
29
29
29
29
29
29
29
29
29
29
29
29
29
29
29
29
29
29
29
29
29
29
29
29
29
29
29
29
29
29
29
29
29
28
28
28
28
28
28
28
28
28
28
28
28
28
28
28
28
28
28
28
28
23
23
23
14
14
14
-1
14
-1
-1
-1
-1
-1
-1
-1
-1
-1
-1
-1
-1
-1
-1
-1
-1
-1
-1
35
35
35
35
35
35
35
35
35
35
35
35
35
35
35
35
35
35
35
35
35
35
35
30
30
30
30
30
30
30
30
30
30
30
30
30
30
30
30
30
30
30
30
30
30
30
11
11
11
11
11
11
11
11
11
11
11
11
11
11
11
11
11
11
11
11
11
11
11
25
25
25
25
25
25
25
25
25
25
25
25
25
25
25
25
25
25
25
25
25
25
25
24
24
24
24
24
24
24
24
24
24
24
24
24
24
24
24
24
24
24
24
24
24
24
3
3
3
3
3
3
3
3
3
3
3
3
3
3
3
3
3
3
3
3
3
3
3
3
3
3
3
3
3
3
3
3
3
3
3
3
3
3
3
3
3
3
3
3
3
22
22
22
22
22
22
22
22
22
22
22
22
22
22
22
22
22
22
22
22
22
22
22
24
24
24
24
24
24
24
24
24
24
24
24
24
24
24
24
24
24
24
24
24
24
24
24
24
24
24
24
24
24
24
24
24
24
24
24
24
24
24
24
24
24
24
24
29
29
29
22
29
29
29
29
22
22
22
22
22
22
29
29
29
22
22
22
22
29
22
22
22
22
22
22
22
22
22
22
22
22
22
22
22
22
22
22
22
22
22
22
22
22
22
22
22
22
22
22
22
22
22
22
22
22
22
22
22
22
22
22
22
22
22
28
28
28
28
28
28
28
28
28
28
28
28
28
28
28
28
17
28
17
17
17
17
17
22
22
22
22
22
22
22
22
22
22
22
22
22
22
22
22
22
22
22
22
22
22
22
22
22
22
22
22
22
22
22
22
22
22
22
22
22
22
22
22
22
22
22
29
3
3
3
3
3
3
3
3
3
3
3
3
3
3
3
3
3
3
3
3
3
3
28
28
28
28
28
28
28
28
28
28
28
28
28
28
28
28
28
28
28
28
28
28
28
28
28
28
28
28
28
28
28
28
28
28
28
28
28
28
28
28
28
28
28
28
14
14
14
14
14
14
14
14
28
28
28
28
28
28
28
28
28
28
28
28
28
28
28
28
28
28
28
28
28
28
28
28
28
28
28
28
28
28
28
28
28
28
28
28
28
28
28
28
28
28
28
28
28
28
28
28
28
28
28
28
28
28
28
28
28
28
28
28
19
19
19
19
19
19
19
19
19
19
19
19
19
19
19
19
19
19
19
19
27
27
27
32
32
32
14
14
14
14
14
14
14
14
14
14
14
14
14
14
14
14
14
14
14
14
14
14
14
14
14
14
14
14
14
14
14
14
14
14
14
14
14
14
14
14
14
18
18
18
18
18
18
18
18
27
27
27
18
18
18
18
18
18
18
18
18
18
18
18
27
27
27
27
27
27
27
27
27
27
27
27
27
27
27
27
27
27
20
20
20
20
20
20
20
19
19
19
19
19
19
19
19
19
19
19
19
19
19
19
19
19
19
19
34
34
34
34
34
34
34
34
34
34
34
34
34
34
34
34
34
34
34
34
34
34
34
18
18
18
18
18
18
18
18
18
18
18
18
18
18
18
18
18
18
18
18
18
18
18
18
18
18
18
18
18
18
18
18
18
18
18
18
18
18
18
18
18
18
18
18
18
31
31
31
31
31
31
31
31
31
31
31
31
31
31
31
31
31
31
31
31
31
31
31
31
31
31
31
31
31
31
31
35
31
31
31
31
31
31
31
31
31
30
30
30
30
30
30
30
30
30
30
30
30
30
30
30
30
30
30
30
30
30
30
34
34
34
34
8
8
8
8
8
8
8
8
8
8
8
8
8
8
8
8
8
8
8
8
8
8
8
31
31
31
31
31
31
31
31
1
31
1
1
1
1
1
1
1
1
1
1
1
1
1
1
1
1
1
1
1
1
1
1
1
1
1
1
1
1
1
1
30
30
30
30
30
29
29
29
29
29
29
29
29
29
29
29
29
29
29
29
29
29
29
29
29
29
29
29
8
8
8
8
8
8
8
8
8
8
8
8
8
8
8
8
8
8
8
8
8
8
8
8
8
8
8
8
8
8
8
8
8
8
8
8
8
8
8
8
8
8
8
8
25
25
25
25
25
25
25
25
25
25
25
25
25
25
25
25
25
25
25
25
25
25
25
29
29
29
29
29
29
29
29
29
29
29
29
29
29
29
29
29
29
29
29
29
29
29
29
29
29
29
29
11
11
29
29
29
29
29
29
11
11
11
11
11
11
11
11
11
17
17
17
17
17
17
17
25
25
25
25
25
25
25
25
25
25
25
25
25
25
25
25
25
25
25
25
25
25
25
25
25
25
25
25
25
25
25
25
25
25
25
25
25
25
25
25
25
25
25
25
25
25
25
25
25
25
25
25
25
25
25
25
25
25
25
25
-1
-1
-1
-1
-1
-1
-1
-1
-1
-1
-1
-1
-1
-1
-1
-1
-1
-1
-1
-1
-1
-1
-1
23
23
23
23
23
23
23
23
23
23
23
23
23
23
23
23
23
23
10
10
10
10
10
10
10
10
10
10
10
10
10
10
10
10
10
10
10
10
10
10
10
10
10
10
10
12
12
12
12
12
12
12
12
12
12
12
12
12
12
12
12
12
12
12
12
12
12
12
-1
-1
-1
-1
-1
-1
-1
-1
-1
-1
-1
-1
-1
-1
-1
-1
-1
-1
-1
-1
-1
-1
-1
-1
-1
-1
-1
-1
-1
-1
-1
-1
-1
-1
-1
-1
-1
-1
-1
-1
-1
-1
-1
-1
-1
30
30
30
30
30
30
30
30
30
30
30
30
30
30
30
30
30
30
30
30
30
30
30
33
33
33
33
33
33
33
33
33
33
33
33
33
33
33
33
33
33
33
33
33
33
33
33
33
33
33
33
33
33
33
33
33
33
33
33
33
33
33
33
33
33
6
6
6
15
15
15
15
15
15
15
15
15
15
15
15
15
15
9
9
9
9
9
9
9
9
9
9
9
9
9
9
9
9
9
9
9
9
9
9
9
9
9
9
9
9
9
9
9
9
9
9
9
9
9
9
9
9
9
9
9
9
9
9
9
9
9
9
9
9
9
9
21
21
21
21
21
21
21
21
21
21
21
21
21
21
21
21
21
21
21
21
21
21
21
7
7
7
7
7
7
7
7
7
7
7
7
7
7
7
7
7
7
7
7
7
7
7
7
7
7
7
7
7
7
7
7
7
7
7
7
7
7
7
7
7
7
7
7
7
-1
-1
-1
-1
-1
-1
-1
-1
-1
-1
-1
-1
-1
-1
-1
-1
-1
-1
-1
-1
-1
-1
-1
13
13
13
13
13
13
13
13
13
13
13
13
13
13
13
13
13
13
13
13
16
16
16
16
16
13
13
13
13
13
13
13
13
13
13
13
13
13
13
13
13
13
13
13
13
24
24
24
24
24
24
24
24
24
24
24
24
24
24
24
24
24
24
24
24
24
24
24
24
24
24
24
24
24
24
24
24
24
24
24
24
24
24
24
24
24
3
24
3
3
3
3
3
3
3
3
3
3
3
3
3
3
3
3
3
3
3
3
3
3
3
3
3
22
22
22
22
22
22
22
22
22
22
22
22
22
22
22
22
22
22
22
22
22
22
22
24
24
24
24
24
24
24
24
24
24
24
24
24
24
24
24
24
24
24
24
24
24
24
24
24
24
24
24
24
24
24
24
24
24
24
24
24
24
24
24
24
24
24
24
22
22
22
22
22
22
22
22
22
22
22
22
22
22
22
22
22
22
22
22
22
22
22
22
22
22
22
22
22
22
22
22
22
22
22
22
22
22
22
22
22
22
22
22
22
22
22
22
22
22
22
22
22
22
22
22
22
22
22
22
22
22
22
22
22
22
22
24
24
24
24
24
24
24
24
24
24
24
24
24
24
24
24
24
24
24
24
24
24
24
24
24
24
24
24
24
24
24
24
24
24
24
24
24
24
24
24
24
24
24
24
24
24
24
24
24
24
24
24
24
24
24
24
22
22
22
22
22
22
22
22
22
22
22
3
3
3
3
3
3
3
3
3
3
3
3
3
3
3
3
3
3
3
3
3
24
24
24
24
24
24
24
24
24
24
24
24
24
24
24
24
24
24
24
24
24
24
24
24
24
24
24
24
24
24
24
24
24
24
24
24
24
24
24
24
24
24
24
24
24
28
28
28
28
28
28
28
28
28
28
28
28
28
28
28
28
28
28
28
28
28
28
28
28
28
28
28
28
28
28
28
28
28
28
28
28
28
28
28
28
28
28
28
28
28
28
28
28
28
28
28
28
28
28
28
28
28
28
28
28
28
28
28
28
28
28
28
28
27
27
27
27
27
27
27
27
27
27
27
27
27
27
27
27
27
27
27
27
27
27
27
27
27
27
27
27
27
27
27
27
27
27
27
27
27
27
27
27
27
28
28
28
28
28
28
28
28
28
28
28
28
28
28
28
28
28
28
28
28
28
28
28
28
28
28
27
27
27
27
27
27
27
27
27
27
27
27
27
27
27
27
27
27
27
27
27
27
27
27
27
27
27
27
27
27
27
27
27
27
27
27
27
27
27
27
27
27
27
27
27
27
27
27
27
27
27
27
27
27
27
27
27
27
27
27
27
27
27
27
27
27
27
35
35
35
22
22
22
22
22
22
22
22
22
22
22
22
22
22
22
22
22
22
22
22
24
24
24
24
24
24
24
24
24
24
24
24
24
24
24
24
24
24
24
24
24
24
24
24
24
24
24
24
24
24
24
24
24
18
18
18
18
18
18
18
18
18
18
18
18
22
22
22
22
22
22
22
22
22
22
22
22
22
22
22
22
22
22
22
22
22
22
22
22
22
22
22
22
22
22
22
22
22
22
22
22
22
22
22
22
22
22
22
22
22
22
22
22
22
22
22
22
22
22
22
22
22
22
22
22
22
22
22
22
22
35
35
8
8
8
8
8
8
8
8
8
8
8
8
8
8
8
8
8
8
8
8
8
8
8
31
31
31
31
31
31
31
31
31
31
31
31
31
31
31
31
31
31
31
31
31
31
31
31
31
31
31
31
31
31
31
31
31
31
31
31
31
31
31
31
31
31
31
31
31
29
8
8
8
8
8
8
8
8
8
8
8
8
8
8
8
8
8
8
8
8
8
8
8
8
8
8
8
8
8
8
8
8
8
8
8
8
8
8
8
8
8
8
8
8
8
8
8
8
8
8
8
8
8
8
8
8
8
8
8
8
8
8
8
8
8
8
25
25
25
25
25
25
25
25
25
25
25
25
25
25
25
29
29
29
29
29
29
29
29
29
29
29
29
29
29
29
29
29
29
29
29
29
29
29
29
29
29
29
29
29
29
29
29
29
29
29
29
29
29
29
29
29
29
29
29
29
29
29
29
29
29
29
29
29
25
25
25
25
25
25
25
25
25
25
25
25
25
25
25
25
25
25
25
25
25
25
25
25
25
25
25
25
25
25
25
25
25
25
25
25
25
25
25
25
25
25
25
25
25
25
25
25
25
25
25
25
25
25
25
25
25
25
25
25
25
25
25
25
25
25
25
2
2
2
2
2
2
2
23
2
2
2
23
23
23
23
23
23
23
23
23
23
23
23
23
23
23
23
23
23
23
23
23
23
23
23
23
23
23
23
23
23
23
23
23
23
23
23
23
23
23
23
23
23
23
23
23
23
23
23
23
23
23
23
23
23
23
23
23
14
14
14
14
14
14
14
14
14
14
14
14
14
14
14
14
14
14
14
14
14
14
14
-1
-1
-1
-1
-1
-1
-1
-1
-1
-1
-1
-1
-1
-1
-1
-1
-1
-1
-1
-1
-1
-1
-1
-1
-1
-1
-1
-1
-1
-1
-1
-1
-1
-1
-1
-1
-1
-1
-1
-1
-1
-1
-1
-1
-1
35
35
35
35
35
35
35
35
35
35
35
35
35
35
35
35
30
35
35
35
30
30
30
35
35
35
35
35
35
35
35
35
35
35
35
35
35
35
35
35
35
35
35
35
30
30
30
30
35
30
30
30
35
35
35
35
35
35
35
35
35
30
35
35
35
35
35
35
15
15
15
15
15
15
15
15
15
15
15
15
15
15
15
15
15
15
15
15
15
15
15
15
15
15
15
15
15
15
15
15
15
15
15
15
15
15
15
15
15
15
15
15
15
15
15
15
15
15
15
15
15
15
15
15
15
15
15
15
15
15
15
15
15
15
15
15
11
11
11
11
11
11
11
11
11
11
11
11
11
11
11
11
11
11
11
11
11
11
11
11
11
11
11
11
11
11
11
11
11
11
11
11
11
11
11
11
11
11
11
11
11
11
11
11
11
11
11
11
11
11
11
11
11
11
11
11
11
11
11
11
11
11
7
7
-1
-1
-1
-1
-1
-1
-1
-1
10
10
10
10
10
10
10
10
10
10
10
10
10
10
10
13
13
13
13
13
13
13
13
13
13
13
13
13
13
13
13
13
13
13
13
13
13
13
13
13
13
13
13
13
13
13
13
13
13
13
13
13
13
13
13
13
13
13
13
13
24
24
24
24
24
24
24
24
24
24
24
24
24
24
24
24
24
24
24
24
24
24
24
24
24
24
24
24
24
24
24
24
24
24
24
24
24
24
24
24
24
24
24
24
24
24
24
3
3
3
3
3
3
3
3
3
3
3
3
3
3
3
3
3
3
3
3
3
24
24
24
24
24
24
24
24
24
24
24
3
3
3
24
3
3
3
3
3
3
3
3
3
3
3
3
3
3
3
3
3
3
3
3
3
3
3
3
3
3
3
3
3
3
3
3
3
3
3
3
3
3
3
3
3
3
3
3
3
3
3
3
3
3
3
3
27
27
27
27
27
27
27
27
27
27
27
27
27
27
27
27
27
27
27
27
27
27
27
27
27
27
27
27
27
27
27
27
27
27
27
27
27
27
27
27
27
27
27
27
27
27
27
27
27
27
27
27
27
27
27
27
27
27
27
27
27
27
27
27
27
27
27
27
31
31
31
31
31
31
31
31
31
31
31
31
31
31
31
31
31
31
31
31
31
31
31
22
31
31
31
31
31
31
31
22
22
31
31
31
31
31
31
31
31
31
31
31
31
31
31
31
31
31
31
31
31
31
31
31
31
31
31
31
31
31
31
31
31
31
31
31
22
22
22
22
22
22
22
22
22
22
22
22
22
22
22
22
22
22
22
22
22
22
22
22
22
22
22
22
22
22
22
22
22
22
22
22
22
22
22
22
22
22
22
22
22
22
22
22
22
22
22
22
22
22
22
22
22
22
22
22
22
22
22
22
22
22
22
22
22
22
22
22
22
22
22
22
22
22
22
22
22
22
22
22
22
22
22
22
22
22
24
22
24
24
24
24
22
24
24
24
24
24
24
24
24
24
22
22
24
22
22
22
22
22
24
24
24
24
24
24
24
24
24
24
24
24
24
24
24
24
24
24
24
24
29
29
29
29
29
29
29
29
29
29
29
29
29
29
29
29
29
29
29
29
29
29
29
29
29
29
29
29
29
29
29
29
29
29
29
29
29
29
29
29
29
29
29
29
29
29
29
29
29
29
29
29
29
29
29
29
29
29
29
29
29
29
29
29
29
29
29
29
22
22
22
22
22
22
22
22
22
22
22
22
22
22
22
22
22
22
22
22
22
22
22
29
29
29
29
29
29
29
29
29
29
29
29
29
29
29
29
29
29
29
29
29
29
29
29
29
29
29
29
29
29
29
29
29
29
29
29
29
29
29
29
29
29
29
29
29
29
29
29
29
29
29
29
29
29
29
29
29
29
29
29
29
29
29
29
29
29
29
31
31
31
31
31
31
31
31
31
31
31
31
31
31
31
31
31
31
31
31
31
31
31
31
31
31
31
31
31
31
31
31
31
31
31
31
31
31
31
31
31
31
31
31
28
28
28
28
28
28
28
28
28
28
28
28
28
28
17
17
17
17
17
17
17
17
17
17
17
17
17
17
17
17
17
17
17
17
17
17
17
17
17
17
17
17
17
17
17
17
17
17
17
17
17
17
17
17
17
17
17
17
17
17
17
17
17
17
17
17
17
17
24
24
24
24
24
24
24
24
24
24
24
24
24
24
24
24
24
24
24
24
24
24
24
22
22
22
17
17
17
17
17
17
17
17
17
17
17
17
17
17
17
17
17
17
17
17
17
17
17
17
17
17
17
17
17
17
17
17
17
17
17
17
17
17
17
17
17
25
25
25
25
25
25
25
25
25
25
25
25
25
25
25
25
25
25
25
25
25
25
29
29
29
29
29
29
29
29
29
29
29
29
29
29
29
29
29
29
29
29
29
29
29
29
29
29
29
29
29
29
29
29
29
29
29
29
29
29
29
29
29
29
29
29
29
27
27
27
27
27
27
27
27
27
27
28
28
28
28
28
28
28
28
28
28
28
28
28
28
28
28
28
28
28
28
28
28
28
28
28
28
28
28
28
28
28
28
28
28
28
28
28
28
28
28
28
28
28
28
28
28
28
28
28
28
28
28
28
28
28
28
28
28
28
28
28
28
28
28
28
28
28
28
28
28
28
28
28
28
28
28
28
28
28
28
28
28
28
28
28
28
28
28
28
28
28
28
28
28
28
28
28
28
28
28
28
28
28
28
28
28
28
28
28
28
28
28
28
28
28
28
28
28
28
28
28
28
28
28
28
28
28
28
28
28
28
28
28
28
28
28
28
28
28
28
28
28
28
28
28
28
28
28
28
28
28
28
28
28
28
28
28
28
28
28
28
28
28
28
28
28
28
28
28
28
28
28
28
28
28
28
28
28
28
28
28
28
28
28
28
28
28
28
28
28
28
26
26
26
26
26
26
26
26
26
26
26
26
26
26
26
26
26
26
-1
-1
-1
-1
-1
26
26
26
26
26
26
26
26
26
26
26
26
26
26
26
26
26
26
26
26
26
26
26
2
26
26
2
2
2
2
26
26
26
2
2
2
2
2
2
2
2
2
2
2
2
28
28
28
28
28
28
28
28
28
28
28
28
28
28
28
28
28
28
28
28
28
28
28
28
28
28
28
28
28
28
28
28
28
28
28
28
28
28
28
28
28
28
28
28
28
28
28
28
28
28
28
28
28
28
28
28
28
28
28
28
28
2
2
2
2
2
2
2
2
2
2
2
2
2
2
28
28
28
28
28
2
2
2
2
2
28
28
28
28
28
28
28
28
28
28
28
28
28
28
28
28
28
28
28
28
28
28
28
28
28
28
28
28
28
28
28
28
28
28
28
28
28
28
28
28
28
28
28
28
28
28
28
28
28
28
12
12
19
19
19
12
12
12
19
19
19
19
19
12
12
12
12
12
12
12
12
12
12
12
12
12
12
12
12
12
12
12
12
12
12
12
12
12
12
12
12
12
12
12
12
12
12
12
12
12
12
12
12
12
12
12
12
12
12
12
12
12
12
12
12
12
12
12
27
27
27
27
27
27
27
27
27
27
27
27
27
27
27
27
27
27
27
27
27
27
27
32
32
14
12
12
12
12
12
14
14
14
12
12
12
12
12
12
12
12
12
12
12
12
12
12
12
12
12
12
12
14
14
14
14
14
14
12
14
12
14
14
14
14
14
14
14
14
14
14
14
14
14
14
14
14
14
14
14
14
14
14
14
14
14
14
14
14
14
14
14
14
14
14
14
14
14
14
14
14
14
14
14
14
14
14
14
14
14
14
14
14
14
26
26
26
26
26
26
26
26
26
26
26
26
26
26
26
26
26
26
26
24
24
24
24
24
24
24
24
18
18
18
18
18
18
18
18
18
18
18
18
18
18
18
18
18
18
18
18
18
18
18
18
18
18
18
18
18
18
18
18
18
18
18
18
18
18
18
18
18
18
18
18
18
18
18
18
18
18
18
18
18
18
18
18
18
18
18
18
27
27
27
27
27
27
27
27
27
27
27
27
27
27
27
27
27
27
27
27
27
27
27
20
20
20
20
20
20
20
20
20
20
20
20
20
20
20
20
20
20
20
20
20
20
20
20
20
20
20
20
20
20
20
20
20
20
20
20
20
20
20
20
20
20
20
20
20
20
20
20
20
20
20
20
20
20
20
20
20
20
20
20
20
20
20
20
20
20
20
20
20
20
20
20
20
20
20
19
19
19
20
20
20
20
20
20
20
20
20
20
20
20
20
20
20
20
20
20
20
19
19
19
19
19
19
19
19
12
19
19
19
19
12
30
30
30
30
30
30
30
30
30
30
30
30
30
30
30
30
30
30
30
30
30
30
30
34
34
34
34
34
34
34
34
34
34
34
34
34
34
34
34
34
34
34
34
34
34
34
34
34
34
34
34
34
34
34
34
34
34
34
34
34
34
30
30
30
30
30
30
30
35
35
35
35
35
35
35
35
35
35
35
35
35
35
35
35
35
35
35
35
35
35
35
35
35
35
35
35
35
35
35
35
35
35
35
35
35
35
35
35
35
35
35
35
35
35
35
35
35
35
35
35
35
35
35
35
35
35
35
35
35
35
35
35
35
35
35
35
35
35
35
35
35
35
35
35
35
35
35
35
35
35
35
35
35
35
35
35
35
35
35
35
35
35
35
35
35
35
35
35
35
35
35
35
35
35
35
35
35
35
35
35
35
35
35
35
35
35
35
35
35
35
35
12
35
35
35
35
35
12
12
12
12
12
12
31
31
31
31
31
31
31
31
31
31
31
31
31
31
31
31
31
31
31
31
31
31
31
31
31
31
31
31
31
31
31
31
31
31
31
31
31
31
31
31
31
31
31
31
31
31
31
31
31
31
31
31
31
31
31
31
31
31
31
31
31
31
31
31
31
31
31
31
31
31
31
31
31
31
31
31
31
31
31
31
31
31
31
31
31
31
31
31
31
31
31
31
31
31
31
31
31
31
31
30
30
30
31
31
31
31
31
31
31
31
31
31
31
31
31
31
30
31
30
30
30
30
30
30
30
30
30
30
30
30
30
30
30
30
30
30
30
30
30
30
30
30
30
30
30
30
30
30
30
30
30
30
30
30
30
30
30
30
30
30
30
30
30
30
30
30
30
30
30
30
30
30
30
30
30
30
30
30
30
30
30
30
30
30
30
30
30
30
30
30
30
30
30
30
30
30
30
30
30
30
30
30
11
11
11
11
11
11
11
11
11
11
11
11
11
11
11
11
11
11
11
11
11
11
11
8
8
8
8
8
8
8
8
8
8
8
8
8
8
8
8
8
8
8
8
8
8
8
8
8
8
8
8
15
15
8
8
8
15
15
15
15
15
15
15
15
15
15
15
15
8
8
8
8
8
8
8
8
8
8
8
8
8
8
8
8
8
8
8
8
8
8
8
1
1
1
1
1
1
1
1
1
1
1
1
1
1
1
1
1
1
1
1
1
1
1
1
1
1
1
1
1
1
1
1
1
1
1
1
1
1
1
1
1
1
1
1
1
1
1
1
1
1
1
1
1
1
1
1
1
1
1
1
1
1
1
1
1
1
1
1
1
1
1
1
1
1
1
1
1
1
1
1
1
1
1
1
1
1
1
1
1
1
1
1
1
1
1
1
1
1
1
1
1
1
1
30
30
30
30
30
30
30
30
30
29
29
29
29
29
29
29
29
29
29
29
29
29
29
29
29
29
29
29
29
29
29
29
29
29
29
29
29
29
29
29
29
29
29
29
29
29
29
29
29
29
29
29
29
29
29
29
29
29
29
29
29
29
29
29
29
29
29
29
29
29
29
29
8
8
8
8
8
8
8
8
8
8
8
8
8
8
8
8
8
8
8
8
8
8
8
8
8
8
8
8
8
8
8
8
8
8
8
8
8
8
8
8
8
8
8
8
8
8
8
8
8
8
8
8
8
8
8
8
8
8
8
8
8
8
8
8
8
8
8
8
8
8
8
8
8
8
8
8
8
8
8
8
8
8
8
8
8
8
8
8
8
8
8
8
8
8
8
8
8
8
8
8
8
8
8
8
8
8
8
8
8
8
8
8
8
8
8
8
8
8
8
8
8
11
11
11
11
8
8
8
11
11
11
11
11
11
11
11
11
11
11
25
25
25
25
25
25
25
25
25
25
25
25
25
25
25
5
5
5
5
5
5
5
5
5
5
5
5
5
5
5
5
5
5
5
5
5
5
5
5
5
5
5
5
5
5
5
21
5
5
5
5
5
5
5
5
5
5
5
5
5
5
5
5
5
5
5
5
5
29
29
29
29
29
29
29
29
29
29
29
29
29
29
29
29
29
29
29
29
29
29
29
29
29
29
29
29
29
29
29
29
29
29
29
29
29
29
29
29
29
5
5
5
5
5
5
5
5
5
5
5
5
5
5
5
5
5
5
5
5
5
5
5
5
5
5
5
5
5
11
11
11
11
11
11
11
11
11
11
11
11
11
11
11
11
11
11
11
11
11
11
11
11
11
11
11
11
11
11
11
11
11
11
11
11
11
11
11
11
11
11
11
11
11
11
11
11
11
11
11
11
11
11
11
11
11
11
11
11
11
11
11
11
11
17
17
17
17
17
17
17
17
17
17
17
17
17
17
17
17
17
17
17
17
17
17
17
17
17
23
23
23
23
23
23
23
23
23
23
23
23
23
23
23
23
23
23
23
23
23
23
23
23
23
23
23
23
23
23
23
23
23
23
23
23
23
23
23
23
23
23
23
25
25
25
25
25
25
25
25
25
25
25
25
25
25
25
25
25
25
25
25
25
25
25
25
25
25
25
25
25
25
25
25
25
25
25
25
25
25
25
25
25
25
25
25
25
25
25
25
25
25
25
25
25
25
25
25
10
25
10
10
10
10
10
10
10
10
10
10
10
10
10
10
10
10
10
25
10
25
10
10
10
10
10
10
10
25
25
25
25
25
25
25
25
25
25
25
25
25
25
25
25
25
25
25
25
25
25
25
25
25
25
25
25
25
25
25
25
25
25
25
25
25
25
25
25
25
25
25
25
25
25
25
25
25
-1
-1
-1
-1
-1
-1
-1
-1
-1
-1
-1
-1
-1
-1
-1
-1
-1
-1
-1
-1
-1
-1
-1
-1
-1
-1
-1
-1
-1
-1
-1
-1
-1
-1
-1
-1
-1
-1
-1
-1
-1
-1
-1
-1
-1
-1
-1
-1
-1
-1
-1
-1
-1
-1
-1
-1
-1
-1
-1
-1
-1
-1
-1
-1
-1
-1
-1
-1
23
23
23
23
23
23
23
23
23
23
23
-1
23
-1
-1
-1
-1
-1
-1
-1
-1
-1
-1
-1
-1
-1
-1
-1
-1
-1
-1
-1
-1
-1
-1
-1
-1
-1
-1
-1
-1
-1
-1
-1
-1
-1
-1
-1
-1
-1
-1
-1
-1
-1
-1
-1
-1
-1
-1
-1
-1
-1
-1
-1
-1
-1
-1
-1
-1
-1
-1
-1
-1
-1
-1
-1
-1
-1
-1
-1
-1
-1
-1
-1
-1
-1
-1
-1
-1
-1
10
10
10
10
10
10
10
10
10
10
10
10
10
10
10
10
10
10
10
10
10
10
10
10
10
10
10
10
10
10
10
10
10
10
10
10
10
25
25
25
25
25
25
25
25
12
12
12
12
12
12
12
12
12
12
12
12
12
12
12
12
12
12
12
12
12
12
12
12
12
12
35
35
12
35
35
-1
-1
-1
-1
-1
-1
-1
-1
-1
-1
-1
-1
-1
-1
-1
-1
-1
-1
-1
-1
-1
-1
-1
-1
-1
-1
-1
-1
-1
-1
-1
-1
-1
-1
-1
-1
-1
14
12
14
-1
14
14
14
-1
-1
-1
-1
-1
-1
-1
-1
-1
-1
-1
-1
-1
-1
-1
-1
-1
-1
-1
-1
-1
-1
-1
-1
-1
-1
-1
-1
-1
-1
-1
-1
-1
-1
-1
-1
-1
-1
-1
-1
-1
-1
-1
-1
-1
-1
-1
-1
-1
-1
-1
-1
-1
-1
-1
-1
-1
-1
-1
-1
-1
-1
-1
-1
-1
-1
-1
-1
-1
-1
-1
-1
-1
-1
-1
-1
6
6
6
6
6
6
6
-1
-1
-1
-1
-1
6
6
6
16
6
16
6
6
6
6
6
16
6
6
6
6
6
6
6
6
16
6
16
16
16
16
16
16
16
16
16
16
16
16
16
16
16
16
16
16
30
30
30
30
30
30
30
30
30
30
30
30
30
30
30
30
30
30
30
30
30
30
30
30
30
30
30
30
30
30
30
30
30
30
30
30
30
30
30
30
30
15
15
15
15
15
15
15
15
15
15
15
15
15
15
15
15
15
15
15
15
15
15
15
15
15
15
15
30
30
30
30
30
30
30
30
30
30
30
30
30
30
30
30
30
30
30
30
30
30
30
15
15
15
15
15
15
15
15
9
15
15
15
15
15
15
15
15
15
15
15
15
15
15
15
15
15
15
15
15
15
9
9
9
9
9
9
9
9
9
9
9
9
9
9
9
9
9
9
9
9
9
9
9
9
9
9
9
9
9
9
9
9
9
9
9
9
9
7
7
7
7
7
7
7
7
7
7
7
7
7
7
7
7
7
7
7
7
7
7
7
7
7
7
7
7
7
7
7
7
7
7
7
7
7
7
7
7
7
7
7
7
6
11
11
11
11
11
11
11
11
11
11
11
11
11
11
11
11
11
11
11
11
11
11
11
9
9
9
9
9
9
9
9
9
9
9
9
9
9
9
11
11
11
11
11
11
11
11
11
11
9
9
7
7
7
9
9
9
9
9
7
7
7
7
7
7
7
7
7
7
15
15
15
15
15
9
9
9
15
15
15
9
9
9
9
9
9
9
9
9
9
9
9
9
9
9
9
9
9
9
9
9
9
9
9
9
9
9
9
9
9
9
9
9
9
9
9
9
9
9
9
9
9
9
9
9
9
9
9
9
9
9
9
9
9
9
7
7
7
7
9
7
7
7
9
9
9
9
9
9
9
9
9
7
9
9
9
9
7
9
9
9
9
9
9
9
9
9
9
9
9
9
9
9
9
9
9
9
9
9
9
9
9
7
9
9
9
9
7
9
9
9
9
9
9
9
9
9
7
9
9
9
7
7
7
21
21
21
21
21
21
21
21
21
21
21
21
21
21
21
21
21
21
21
21
21
21
21
13
13
13
13
13
13
13
13
13
13
13
13
13
13
13
13
13
13
13
13
13
13
13
13
13
13
13
13
13
13
13
13
13
13
13
13
13
13
13
13
13
13
13
13
13
13
13
13
13
13
13
13
13
11
13
13
13
13
13
13
13
13
13
13
13
13
13
13
13
13
13
13
13
13
13
13
13
13
13
13
13
13
13
13
13
13
13
13
13
13
13
13
13
13
13
13
13
13
13
13
13
13
13
13
13
13
13
13
13
13
13
13
13
13
13
13
13
13
13
13
13
13
13
13
13
13
13
13
13
13
7
7
7
7
7
7
7
7
7
7
7
7
7
7
7
7
7
7
7
7
7
7
7
7
7
7
7
7
7
7
7
7
7
7
7
7
7
7
7
7
7
7
7
7
7
7
7
7
7
7
-1
-1
-1
-1
-1
-1
-1
-1
-1
-1
-1
-1
-1
-1
-1
-1
-1
-1
-1
-1
-1
-1
-1
-1
-1
-1
-1
-1
-1
-1
-1
-1
-1
-1
-1
-1
-1
-1
-1
-1
-1
-1
-1
-1
-1
-1
-1
-1
-1
-1
-1
-1
-1
-1
-1
-1
-1
-1
-1
-1
-1
-1
-1
-1
-1
-1
-1
-1
-1
-1
-1
-1
-1
-1
-1
-1
-1
-1
-1
-1
-1
-1
-1
-1
-1
-1
-1
-1
-1
-1
-1
-1
-1
-1
-1
-1
-1
-1
-1
-1
-1
-1
-1
-1
-1
-1
-1
-1
-1
-1
-1
-1
-1
-1
-1
-1
-1
-1
-1
-1
-1
-1
-1
-1
-1
-1
-1
-1
-1
-1
-1
-1
-1
-1
-1
-1
-1
-1
-1
-1
-1
-1
-1
-1
-1
-1
-1
-1
-1
-1
-1
-1
-1
-1
-1
-1
-1
-1
16
16
16
16
16
16
16
16
16
16
16
16
16
16
16
16
16
16
16
16
16
16
16
16
16
16
16
16
16
16
16
16
16
16
16
16
16
16
16
16
7
7
7
7
7
24
24
24
24
24
24
24
24
24
24
24
24
24
24
24
24
24
24
24
24
24
24
24
24
24
24
24
24
24
24
24
24
24
24
24
24
24
24
24
24
24
24
24
24
24
24
24
24
24
24
24
24
24
24
24
24
24
24
24
24
24
24
24
24
24
24
24
24
22
22
22
24
22
24
24
24
24
24
24
24
24
24
24
24
24
24
24
24
24
24
24
24
24
24
24
24
24
24
24
24
24
24
24
24
24
24
24
24
24
24
24
24
24
24
24
24
24
24
24
24
24
24
24
24
24
24
24
24
24
24
24
24
24
24
24
24
24
24
24
24
24
24
24
24
24
24
24
24
24
24
24
24
24
24
24
24
24
24
24
24
24
24
24
24
24
24
24
24
24
24
24
24
24
24
24
24
24
24
24
24
24
24
24
24
24
24
22
24
24
24
24
24
24
22
22
22
22
22
22
22
22
22
24
24
24
24
24
24
24
24
24
24
24
24
24
24
24
24
24
24
24
24
24
24
24
24
24
24
24
24
24
24
24
24
24
24
24
24
24
24
24
24
24
24
24
24
24
24
24
24
24
24
24
24
24
24
24
24
24
24
24
24
24
24
24
24
24
24
24
24
24
24
24
24
24
24
24
24
24
24
24
24
24
24
24
24
24
24
24
24
24
24
24
24
24
24
24
24
24
24
24
24
24
24
24
24
24
24
24
24
24
24
24
24
24
24
24
24
24
24
24
24
24
24
24
24
24
24
24
24
24
24
24
24
24
28
28
28
28
28
28
28
28
28
28
28
28
28
28
28
28
28
28
28
28
28
28
28
27
27
27
27
27
27
27
27
27
27
27
27
27
27
27
28
28
28
28
28
28
28
28
28
28
28
28
28
28
28
27
28
28
28
28
28
28
28
28
28
28
28
28
28
28
27
27
27
27
27
27
27
27
27
27
27
27
27
27
27
27
27
27
27
27
27
27
27
27
27
27
27
27
27
27
27
27
27
27
27
27
27
27
27
27
27
27
27
27
27
27
27
27
27
27
27
27
27
27
27
27
27
27
27
27
27
27
27
28
27
28
28
27
27
27
27
27
27
27
27
27
27
27
27
27
27
27
27
27
27
27
27
27
27
27
27
27
27
27
27
27
27
27
27
27
27
27
27
27
27
27
27
27
27
27
27
27
27
27
27
27
27
27
27
27
27
27
27
27
27
27
27
27
27
27
27
27
27
27
22
22
22
22
22
22
22
22
22
22
22
22
22
22
22
22
22
22
24
24
24
24
24
24
24
24
24
24
24
24
24
24
24
24
24
24
24
24
24
24
24
24
24
24
24
24
24
24
24
24
24
24
24
24
24
24
24
24
24
24
24
24
24
24
24
24
24
18
22
22
22
22
22
22
22
22
22
22
22
22
22
22
22
22
22
22
22
22
22
22
22
22
22
22
22
22
22
22
22
22
22
22
22
22
22
22
22
22
22
22
22
22
22
22
22
22
22
22
22
22
22
22
22
22
22
22
22
22
22
22
22
22
22
22
22
8
8
8
8
8
8
8
8
8
8
8
8
8
8
8
8
8
8
8
8
8
8
8
31
31
31
31
31
31
31
31
31
31
31
31
31
31
31
31
8
31
31
31
31
31
31
31
31
31
31
31
31
31
31
31
31
31
31
31
31
31
31
31
31
31
31
31
31
8
8
8
8
31
31
31
31
31
31
31
31
31
31
31
31
31
31
31
31
31
8
31
31
31
31
31
31
31
31
31
31
31
31
31
31
31
31
31
31
31
8
8
8
8
8
8
8
8
8
8
8
8
8
8
8
8
8
8
8
8
8
8
8
8
8
8
25
25
25
29
29
29
29
29
29
29
29
29
29
29
29
29
29
29
29
29
29
29
29
29
29
29
29
29
29
29
29
29
29
29
29
29
29
29
29
29
29
29
29
29
29
29
29
29
29
29
29
29
29
29
29
29
29
29
29
29
29
29
29
29
29
29
29
29
25
25
25
25
25
25
25
25
29
29
29
25
25
25
25
25
25
25
29
25
29
25
29
29
29
29
29
29
29
29
29
29
29
29
29
29
29
29
29
29
29
29
29
29
29
25
25
25
25
25
25
25
25
29
25
25
25
25
25
25
25
25
25
25
25
25
25
2
23
23
23
23
23
23
23
23
23
23
23
23
23
23
23
23
23
23
23
23
23
23
28
28
28
28
28
23
23
23
28
28
28
23
23
23
23
23
23
23
23
23
23
23
23
23
23
23
23
23
23
23
23
23
23
23
23
23
23
23
23
23
23
23
23
23
23
14
14
14
14
14
14
14
14
14
14
14
14
14
14
14
14
14
14
14
14
-1
-1
-1
26
14
26
-1
14
14
14
14
-1
-1
-1
-1
-1
-1
-1
-1
-1
-1
-1
-1
-1
-1
-1
-1
-1
-1
-1
-1
-1
-1
-1
-1
-1
-1
-1
-1
-1
-1
-1
-1
-1
-1
-1
-1
-1
35
35
35
35
35
35
35
35
35
35
35
35
35
35
35
35
35
35
35
35
35
35
35
35
35
35
35
35
35
35
35
35
35
35
35
35
35
35
35
35
35
35
35
35
35
35
35
35
35
35
35
35
35
35
35
35
35
35
35
35
35
35
35
35
35
35
35
35
15
15
15
15
15
15
15
15
15
15
15
15
15
15
15
15
15
15
15
15
15
15
15
15
15
15
15
15
15
15
15
15
15
15
15
15
15
15
15
15
15
15
15
15
15
15
15
15
15
15
15
15
15
15
15
15
15
15
15
15
15
15
15
15
15
15
15
15
11
11
11
11
11
11
11
11
11
11
11
11
11
11
11
11
11
11
11
11
11
11
11
11
11
11
11
11
11
11
11
11
11
11
11
11
11
11
11
11
11
11
11
11
11
11
11
11
11
11
11
11
11
11
11
11
11
11
11
11
11
11
11
11
11
11
11
11
10
10
10
10
10
10
10
10
10
10
10
10
10
10
10
10
10
10
10
10
13
13
13
25
10
25
25
25
25
10
13
25
25
25
13
13
13
13
13
13
13
13
13
13
13
13
13
13
13
13
13
13
13
13
13
13
13
13
13
13
13
13
13
13
13
13
13
13
24
24
24
24
24
24
24
24
24
24
24
24
24
24
24
24
24
24
24
24
24
24
24
24
24
24
24
24
24
24
24
24
24
24
24
24
24
24
24
24
24
24
24
24
24
24
24
24
24
24
24
24
24
24
24
24
24
24
24
24
24
24
24
24
24
24
3
3
3
3
3
3
3
3
3
3
3
3
3
3
3
3
3
3
3
3
3
3
3
3
3
3
3
3
3
3
3
3
3
3
3
3
3
3
3
3
3
3
3
3
3
3
3
3
3
3
3
3
3
3
3
3
3
3
3
3
3
3
3
3
3
3
3
3
3
3
3
3
3
3
3
3
3
3
3
3
3
3
3
3
3
3
3
3
3
3
3
3
3
3
3
3
3
3
3
3
3
3
3
3
3
3
3
3
3
3
3
3
3
3
3
3
3
3
3
27
27
27
3
3
3
3
3
27
27
27
27
27
27
27
27
27
27
31
31
31
31
31
31
31
31
22
22
22
31
31
31
31
31
31
31
22
31
31
31
22
22
22
22
22
22
22
22
22
22
22
22
22
22
22
22
22
22
22
22
22
22
22
22
22
22
22
22
22
22
22
22
22
22
22
22
22
22
22
22
22
22
22
22
22
22
22
22
22
22
22
22
22
22
22
22
22
22
22
22
22
22
22
22
22
22
22
22
22
24
24
24
24
24
24
24
24
24
24
24
22
24
22
22
22
22
22
22
22
22
22
22
22
22
22
22
22
22
22
22
22
22
22
22
22
22
22
22
22
22
22
22
22
22
22
22
22
22
22
22
22
22
22
22
22
22
22
22
22
22
22
22
22
22
22
22
24
24
24
24
24
24
24
24
24
24
24
24
24
24
24
24
24
24
24
24
24
22
24
24
24
24
24
24
24
24
24
24
24
24
24
24
24
24
24
24
24
24
24
24
29
29
29
29
29
29
29
29
29
29
29
29
29
29
29
29
29
29
29
29
29
29
29
29
29
29
29
29
29
29
29
29
29
29
29
29
29
29
29
29
29
29
29
29
29
29
29
29
29
29
29
29
29
29
29
29
29
29
29
29
29
29
29
29
29
29
29
29
22
22
22
22
22
22
22
22
22
22
22
22
22
22
22
22
22
22
22
22
22
22
22
22
22
22
22
22
22
22
22
22
22
22
22
22
22
22
22
22
22
22
22
22
22
22
22
22
29
29
29
29
29
22
22
29
29
29
29
29
29
29
29
29
29
29
29
29
29
29
29
29
29
29
29
29
29
29
29
29
29
29
29
29
29
29
29
29
29
31
22
22
22
22
22
22
22
22
22
22
22
22
22
22
22
22
22
22
31
31
31
31
31
31
31
31
31
31
31
31
22
31
31
31
31
31
31
31
31
31
31
31
31
31
28
28
28
28
28
28
28
28
28
28
28
17
28
17
28
17
17
17
17
17
17
17
17
28
28
28
17
28
17
17
17
17
17
17
17
17
17
17
17
17
17
17
17
17
17
17
17
17
17
17
17
17
17
17
17
17
17
17
17
17
17
17
17
17
17
17
17
17
24
24
24
24
24
24
24
24
22
24
22
22
24
24
24
24
24
24
22
22
22
22
22
22
22
22
22
22
22
22
22
22
22
22
22
22
22
22
22
22
22
22
22
22
22
22
22
22
22
22
22
22
22
22
22
22
22
22
22
22
22
22
22
22
22
22
22
22
22
22
22
22
22
29
22
22
22
22
22
22
22
29
29
29
29
29
29
29
29
29
22
22
22
22
22
22
22
22
22
22
22
22
22
22
22
22
22
22
29
29
29
29
29
29
29
29
29
29
29
29
29
29
29
29
29
29
29
29
29
29
29
29
29
29
27
27
27
27
27
27
27
3
3
3
28
3
28
28
28
28
28
28
28
28
28
28
3
3
3
3
3
3
3
3
3
3
28
28
28
28
3
28
28
28
28
28
28
28
28
28
28
28
28
28
28
28
28
28
28
28
28
28
28
28
28
28
28
28
28
28
28
28
28
28
28
28
28
28
28
28
28
28
28
28
28
28
28
28
28
28
28
28
28
28
28
28
28
28
28
28
28
28
28
28
28
28
28
28
28
28
28
28
28
28
28
28
28
28
28
28
28
28
28
28
28
28
28
28
28
28
28
28
28
28
28
28
28
28
28
28
28
28
28
28
28
28
28
28
28
28
28
28
28
28
28
28
28
28
28
28
28
28
28
28
28
28
28
28
28
28
28
28
28
28
28
28
28
28
28
28
28
28
28
28
28
28
28
28
28
28
28
28
28
28
28
28
28
28
28
28
28
28
28
28
28
26
26
26
26
26
26
26
26
26
26
26
26
26
26
26
26
26
26
26
26
26
26
26
14
26
26
26
26
26
26
26
26
26
26
26
26
26
26
26
26
26
26
26
26
26
26
26
26
26
26
26
26
26
26
26
26
26
26
26
26
26
26
26
26
26
26
26
26
28
28
28
28
28
28
28
28
28
28
28
28
28
28
28
28
28
28
28
28
28
28
28
28
28
28
28
28
28
28
28
28
28
28
28
28
28
28
28
28
28
28
28
28
28
28
28
28
28
28
28
28
28
28
28
28
28
28
28
28
28
28
28
28
28
28
28
28
28
28
28
28
28
28
28
28
28
28
28
28
28
28
28
28
28
28
28
28
28
28
28
28
28
28
28
28
28
28
28
28
28
28
28
28
28
28
28
28
28
28
28
28
28
28
28
28
28
28
28
28
28
28
28
28
28
28
28
28
28
28
28
28
28
28
28
19
19
19
19
19
19
19
19
19
19
19
19
19
19
19
19
19
19
19
19
19
19
19
19
19
19
19
19
19
19
19
19
19
19
19
19
19
19
19
19
19
19
19
19
19
19
19
19
19
19
12
12
12
19
19
12
12
12
12
12
12
12
12
12
12
12
12
12
27
27
27
32
27
32
32
32
32
32
32
32
32
32
32
32
32
32
32
32
32
32
32
32
32
32
32
32
32
32
32
14
14
14
32
32
32
32
32
32
32
32
32
32
32
32
32
32
14
14
14
14
14
14
14
14
14
14
14
14
14
14
14
14
14
14
14
14
14
14
14
14
14
14
14
14
14
14
14
14
14
14
14
14
14
14
14
14
14
14
14
14
14
14
14
14
14
14
14
14
14
14
14
14
14
14
14
14
14
14
14
14
14
14
14
14
14
14
14
14
14
14
14
14
14
14
14
14
14
14
26
26
26
26
18
18
18
18
18
18
18
18
18
18
18
18
18
18
18
18
18
18
18
18
18
18
18
18
18
18
18
18
18
18
18
18
18
18
18
18
18
18
18
18
18
18
18
18
18
18
18
18
18
18
18
18
18
18
18
18
18
18
18
18
18
18
18
18
18
18
18
18
27
27
27
27
27
27
27
27
27
27
27
27
27
27
27
20
20
20
20
20
20
20
20
27
27
27
27
27
27
27
27
27
27
27
20
27
27
27
27
27
20
20
20
20
20
20
20
20
20
20
20
20
20
20
20
20
20
20
20
20
20
20
20
20
20
20
20
20
20
20
20
20
20
20
20
20
20
20
20
20
20
20
20
20
20
20
20
20
20
20
20
20
20
20
20
20
20
20
19
19
19
19
19
20
20
20
20
20
20
20
20
20
20
20
20
19
19
19
19
19
19
19
19
19
19
19
19
19
19
19
19
19
19
19
30
30
30
30
30
30
30
34
34
34
34
34
34
34
34
34
34
34
34
34
34
34
34
34
34
34
34
34
34
34
34
34
34
34
34
34
34
34
34
34
34
34
34
34
34
34
34
34
34
34
34
34
34
34
34
34
34
34
34
34
34
34
34
34
34
34
34
34
35
35
35
35
35
35
35
35
35
35
35
35
35
35
35
35
35
35
35
35
35
35
35
35
35
35
35
35
35
35
35
35
35
35
35
35
35
35
35
35
35
35
35
35
35
35
35
35
35
35
35
35
35
35
35
35
35
35
35
35
35
35
35
35
35
35
35
35
35
35
35
35
35
35
35
35
35
35
35
35
35
35
35
35
35
35
35
35
35
35
35
35
35
35
35
35
35
35
35
35
35
35
35
35
35
35
35
35
35
35
35
35
35
35
35
35
35
35
35
35
35
35
35
35
35
35
35
35
35
35
20
35
20
35
20
31
31
31
31
31
31
31
31
31
31
31
31
31
31
31
31
31
31
31
31
31
31
31
31
31
31
31
31
31
31
31
31
31
31
31
31
31
31
31
31
31
31
31
31
31
31
31
31
31
31
31
31
31
31
31
31
31
31
31
31
31
31
31
31
31
31
31
31
31
31
31
31
31
31
31
31
31
31
31
31
31
31
31
31
31
31
31
31
31
31
31
31
31
31
31
31
31
31
31
31
31
31
31
31
31
31
31
31
31
31
31
31
31
31
31
31
31
31
31
30
30
30
30
30
30
30
30
30
30
30
30
30
30
30
30
30
30
30
30
30
30
30
30
30
30
30
30
30
30
30
30
30
30
30
30
30
30
30
30
30
30
30
30
30
30
30
30
30
30
30
30
30
30
30
30
30
30
30
30
30
30
30
30
30
30
30
30
30
30
30
30
30
30
30
30
30
30
30
30
30
30
30
8
8
8
8
8
8
8
8
8
8
8
8
8
8
8
8
8
8
8
8
8
8
8
8
8
8
8
8
8
8
8
8
8
8
8
8
8
8
8
8
8
8
8
8
8
8
8
8
8
8
8
8
8
8
8
8
8
8
8
8
8
8
8
8
8
8
8
8
8
8
8
8
8
8
8
8
8
8
8
8
8
8
8
8
8
8
8
8
8
8
8
31
31
31
8
8
8
8
8
1
1
1
8
8
8
8
8
8
8
1
8
8
8
1
1
1
1
1
1
1
1
1
1
1
1
1
1
1
1
1
1
1
1
1
1
1
1
1
1
1
1
1
1
1
1
1
1
1
1
1
1
1
1
1
1
1
1
1
1
1
1
1
1
1
1
1
1
1
1
1
1
1
1
1
1
1
1
1
1
1
1
1
1
1
1
1
1
1
1
1
1
1
1
1
1
1
1
1
1
1
1
1
1
29
29
29
29
29
29
29
29
29
29
29
29
29
29
29
29
29
29
29
29
29
29
29
29
29
29
29
29
29
29
29
29
29
29
29
29
29
29
29
29
29
29
29
29
29
29
29
29
29
29
29
29
29
29
29
29
29
29
29
29
29
29
29
29
29
29
29
29
8
8
8
8
8
8
8
8
8
8
8
8
8
8
8
8
8
8
8
8
8
8
8
8
8
8
8
8
8
8
8
8
8
8
8
8
8
8
8
8
8
8
8
8
8
8
8
8
8
8
8
8
8
8
8
8
8
8
8
8
8
8
8
8
8
8
8
8
8
8
8
8
8
8
8
8
8
8
8
8
8
8
8
8
8
8
8
8
8
8
8
8
8
8
8
8
8
8
8
8
8
8
8
8
8
8
8
8
8
8
8
8
8
8
8
8
8
8
8
8
8
8
8
8
8
8
8
8
8
8
8
8
8
8
25
25
25
25
25
25
25
25
25
25
25
25
25
25
25
25
25
25
25
25
25
5
5
25
25
25
25
25
25
25
25
25
25
25
25
25
25
25
25
25
25
5
5
5
5
5
5
5
5
5
5
5
5
5
5
5
5
5
5
5
5
5
5
5
5
5
5
5
29
29
29
29
29
29
29
29
29
29
29
29
29
29
29
29
29
29
29
29
29
29
29
29
29
29
29
29
29
29
29
29
29
29
29
29
29
29
29
29
29
29
29
29
29
29
29
29
29
29
29
29
29
29
29
29
11
11
11
11
11
11
11
11
11
11
11
11
11
11
11
11
11
11
11
11
11
11
11
11
11
11
11
11
11
11
11
11
11
11
11
11
11
11
11
11
11
11
11
11
11
11
11
11
11
11
11
11
11
11
11
11
11
11
11
11
11
11
11
11
11
11
11
11
11
11
11
11
11
11
11
11
11
11
11
17
17
17
17
17
17
17
17
17
17
17
17
17
17
17
17
17
17
17
17
17
17
17
17
17
17
17
17
17
17
17
25
25
25
25
17
17
17
17
17
17
25
17
17
17
17
17
17
25
25
25
25
25
25
25
25
25
25
25
25
25
25
25
25
25
25
25
25
25
25
25
25
25
25
25
25
25
25
25
25
25
25
25
25
25
25
25
25
25
25
25
25
25
25
25
25
25
25
25
25
25
25
25
25
25
25
25
25
25
25
25
25
25
25
25
25
25
25
25
25
25
25
25
25
25
25
25
25
25
25
25
25
25
25
25
25
25
25
25
25
25
25
25
25
25
25
25
25
25
25
25
25
25
25
25
25
25
25
25
25
25
25
25
25
25
25
25
25
25
25
25
25
25
25
25
25
25
25
25
25
25
25
25
25
25
25
25
25
25
25
25
25
25
25
25
25
25
25
25
25
25
25
-1
-1
-1
-1
-1
-1
-1
-1
-1
-1
-1
-1
-1
-1
-1
-1
-1
-1
-1
-1
-1
-1
-1
-1
-1
-1
-1
-1
-1
-1
-1
-1
-1
-1
-1
-1
-1
-1
-1
-1
-1
-1
-1
-1
-1
-1
-1
-1
-1
-1
-1
-1
-1
-1
-1
-1
-1
-1
-1
-1
-1
-1
-1
-1
-1
-1
-1
-1
23
23
23
23
23
23
23
23
23
23
23
23
23
23
23
23
23
23
23
23
23
23
23
23
23
23
23
23
23
23
23
23
23
23
23
23
23
23
23
23
23
23
23
23
23
23
23
23
10
10
-1
-1
-1
10
10
10
-1
10
-1
-1
-1
-1
-1
-1
-1
-1
-1
-1
-1
-1
-1
-1
-1
-1
-1
10
10
10
10
10
10
-1
-1
-1
10
10
10
10
10
10
10
10
10
10
10
10
10
10
10
10
10
10
10
10
10
10
10
10
10
10
10
10
10
10
10
10
10
10
10
10
10
10
10
10
10
10
10
10
10
10
10
10
10
10
10
12
12
12
12
12
12
12
12
12
12
12
12
12
12
12
12
12
12
12
12
12
12
12
12
12
12
12
12
12
12
12
12
12
12
12
12
12
12
12
12
12
12
12
12
12
12
12
12
12
12
12
12
12
12
12
12
12
12
12
12
35
35
12
-1
-1
-1
-1
-1
-1
-1
-1
-1
-1
-1
-1
-1
-1
-1
-1
-1
-1
-1
-1
-1
-1
-1
-1
-1
-1
-1
-1
-1
-1
-1
-1
-1
-1
-1
-1
-1
-1
-1
-1
-1
-1
-1
-1
-1
-1
-1
-1
-1
-1
-1
-1
-1
-1
-1
-1
-1
-1
-1
-1
-1
-1
-1
-1
-1
-1
-1
-1
-1
-1
-1
-1
-1
-1
-1
-1
-1
-1
-1
-1
-1
-1
-1
-1
-1
-1
-1
-1
-1
-1
-1
-1
-1
-1
-1
-1
-1
-1
-1
-1
-1
-1
-1
-1
-1
-1
-1
-1
-1
-1
-1
-1
-1
-1
-1
-1
-1
-1
-1
-1
-1
-1
-1
-1
-1
-1
-1
-1
-1
-1
-1
-1
-1
-1
-1
-1
-1
-1
-1
-1
30
30
30
30
30
30
30
30
30
30
30
30
30
30
30
30
30
30
30
30
30
30
30
30
30
30
30
30
30
30
30
30
30
30
30
30
30
30
30
30
30
30
30
30
30
30
30
30
30
30
30
30
30
30
30
30
30
30
30
30
30
30
30
30
30
30
30
30
30
30
30
30
30
30
30
30
30
30
30
30
30
30
30
30
30
30
33
33
33
33
33
33
33
33
33
33
33
33
33
33
33
33
33
33
33
33
33
33
33
33
33
33
33
33
33
33
33
33
33
33
33
33
33
33
9
9
9
9
9
9
9
9
9
9
9
9
9
9
9
9
9
9
9
9
9
9
9
9
9
9
9
9
9
7
7
7
7
7
33
33
33
33
33
7
7
7
7
7
7
7
7
7
7
7
7
7
7
7
7
7
7
7
7
7
7
7
7
7
7
7
7
7
7
7
7
7
7
7
6
7
6
6
6
11
11
11
11
11
11
11
11
9
9
9
9
9
9
11
9
9
9
9
9
9
9
9
15
9
9
9
9
9
9
9
9
9
9
9
9
9
9
9
9
9
9
9
9
9
9
9
9
9
9
9
9
9
9
9
9
9
9
9
9
9
9
9
9
9
9
9
9
15
15
15
9
9
9
9
9
9
9
9
9
9
9
9
9
9
9
9
9
9
9
9
9
9
9
9
9
9
9
9
9
9
9
9
9
9
9
9
9
9
9
9
9
9
9
9
9
9
9
9
9
9
9
9
9
9
9
9
9
9
9
9
9
9
9
9
9
9
9
9
9
9
9
9
9
9
9
9
9
9
9
9
9
9
9
9
9
9
9
9
9
9
9
9
9
9
9
9
9
9
9
9
9
9
9
9
9
9
9
9
9
9
9
9
9
9
9
9
9
9
9
9
9
9
9
9
9
9
9
9
9
9
9
9
21
21
21
21
21
21
21
21
21
21
21
21
21
21
21
21
21
21
21
21
21
21
21
21
21
21
21
21
21
21
21
21
21
21
21
21
21
21
21
21
21
21
21
21
21
13
13
13
13
13
13
13
13
13
13
13
13
13
13
13
13
13
13
13
13
13
13
13
11
11
11
11
11
11
11
11
11
11
11
11
11
11
11
11
11
11
7
13
13
13
7
7
7
7
7
7
7
7
7
7
7
7
7
7
7
7
7
7
7
7
7
7
7
7
13
7
7
13
13
13
13
7
7
7
7
7
7
13
13
13
13
7
13
13
13
13
7
7
7
7
7
7
7
7
7
7
7
7
7
7
7
7
7
7
7
7
7
7
7
7
7
7
7
7
7
7
7
7
7
7
7
7
7
7
7
7
7
7
7
7
7
7
7
7
7
7
7
7
7
7
7
7
7
7
7
7
7
7
7
7
7
7
7
-1
-1
-1
-1
-1
-1
-1
-1
-1
-1
-1
-1
-1
-1
-1
-1
-1
-1
-1
-1
-1
-1
-1
-1
-1
-1
-1
-1
-1
-1
-1
-1
-1
-1
-1
-1
-1
-1
-1
-1
-1
-1
-1
-1
-1
-1
-1
-1
-1
-1
-1
-1
-1
-1
-1
-1
-1
-1
-1
-1
-1
-1
-1
-1
-1
-1
-1
-1
16
16
16
16
16
16
16
16
16
16
16
16
16
16
16
16
16
16
16
16
16
16
16
13
13
13
16
16
16
16
16
16
16
16
16
16
16
16
16
16
16
16
16
16
16
16
16
16
16
16
16
-1
16
16
16
16
16
16
16
16
16
-1
16
16
16
16
-1
-1
-1
16
16
16
16
16
16
16
16
16
16
16
16
16
16
16
16
16
16
16
16
16
16
16
16
16
16
16
16
16
16
16
16
16
16
16
16
16
16
16
16
16
16
16
16
16
16
16
16
16
16
16
16
16
16
16
16
16
16
16
16
16
16
16
16
16
7
24
24
24
24
24
24
24
24
24
24
24
24
24
24
24
24
24
24
24
24
24
24
24
24
24
24
24
24
24
24
24
24
24
24
24
24
24
24
24
24
24
24
24
24
24
24
24
24
24
24
24
24
24
24
24
24
24
24
24
24
24
24
24
24
24
3
3
3
24
24
24
24
24
24
24
24
24
24
24
24
24
24
24
24
24
24
24
24
24
24
24
24
24
24
24
24
24
24
24
24
24
24
24
24
24
24
24
24
24
24
24
24
24
24
24
24
24
24
24
24
24
24
24
24
24
24
24
24
24
24
24
3
3
3
3
3
3
3
3
3
3
3
3
3
3
3
3
3
3
3
3
3
3
3
3
3
3
3
3
3
3
3
3
3
3
3
3
3
3
3
3
3
3
3
3
3
3
3
3
3
3
3
3
3
3
3
3
3
3
3
3
3
3
3
3
3
3
3
3
3
3
3
3
22
22
22
22
22
22
22
22
22
22
22
22
22
22
22
22
22
22
22
22
22
22
22
22
22
22
22
22
22
22
22
22
22
22
22
22
22
22
22
22
22
22
22
22
22
22
22
22
22
22
22
22
22
22
22
22
22
22
22
22
22
22
22
22
22
22
22
22
22
22
22
22
22
22
22
22
24
24
24
22
22
22
22
22
22
22
22
22
22
22
22
24
24
24
24
24
24
24
24
24
24
24
24
24
24
24
24
24
24
22
22
22
22
22
22
22
22
22
22
22
22
24
24
24
22
22
22
22
22
22
22
22
22
22
22
22
22
22
22
22
22
22
24
24
24
24
24
24
24
24
24
24
24
24
24
24
24
24
24
24
24
24
24
24
24
24
24
24
24
24
24
24
24
24
24
24
24
24
24
24
24
24
24
24
24
24
24
24
24
24
24
24
24
24
24
24
24
24
24
24
24
24
22
22
22
22
22
22
22
22
22
22
22
22
22
22
22
22
22
22
22
22
22
22
22
22
22
22
22
22
22
22
22
22
22
22
22
22
22
22
22
22
22
22
22
22
22
22
22
22
22
22
22
22
22
22
22
22
22
22
22
22
22
22
22
22
22
22
22
22
24
24
24
22
22
22
22
22
22
22
22
22
22
22
22
22
22
22
22
22
22
22
22
22
22
22
22
22
22
22
22
22
22
22
22
22
22
22
22
22
22
22
22
22
22
22
22
22
22
22
22
22
22
22
22
22
22
22
22
22
22
22
22
22
22
22
22
22
22
22
22
22
22
22
22
22
22
22
22
22
22
22
22
22
22
22
22
22
22
22
22
22
22
22
22
22
22
22
22
22
22
22
22
22
22
22
22
22
22
22
22
22
22
22
22
22
22
22
22
22
22
22
22
22
22
22
22
22
22
22
22
22
22
22
28
28
28
24
28
24
24
24
24
24
24
24
24
24
24
24
24
24
24
24
24
24
24
24
24
24
24
24
24
24
24
24
24
24
24
24
24
24
24
24
24
24
24
24
24
24
24
24
24
24
24
24
24
24
24
24
24
24
24
24
24
24
24
24
24
24
24
24
24
24
24
24
24
24
24
24
24
24
24
24
24
24
24
24
24
24
24
24
24
24
24
24
24
24
24
24
24
24
24
24
24
24
24
24
24
24
24
24
24
24
24
24
24
24
24
24
24
24
24
24
24
24
24
24
24
24
24
24
24
24
24
24
24
24
24
24
24
24
24
24
24
24
24
24
24
24
24
24
24
24
24
24
24
22
22
22
22
22
24
24
24
22
24
24
24
22
22
22
22
22
22
22
22
22
22
22
22
22
22
22
22
22
22
22
22
22
22
22
22
22
22
22
22
22
22
22
22
22
22
22
22
22
3
3
3
3
3
3
3
3
3
3
3
3
3
3
3
3
3
3
3
3
3
3
3
3
3
3
3
3
3
3
3
3
3
3
3
3
3
3
3
3
3
3
3
3
3
28
28
28
28
28
28
28
28
28
28
28
28
28
28
28
28
28
28
28
28
28
28
24
24
24
24
24
24
24
24
24
24
24
24
24
24
24
24
24
24
24
24
24
24
24
24
24
24
24
24
24
24
24
24
24
24
24
24
24
24
24
24
24
28
24
28
28
28
28
28
28
28
28
28
28
28
28
28
28
28
28
28
28
28
28
28
28
28
28
28
28
28
28
28
28
28
28
28
28
28
28
28
28
28
28
28
28
28
28
28
28
28
28
28
28
28
28
28
28
28
24
28
28
28
28
28
28
28
28
28
28
28
28
28
28
28
28
28
28
28
28
28
28
28
28
28
28
28
28
28
28
28
28
28
28
28
28
28
28
28
28
28
28
28
28
28
28
28
28
28
28
28
28
28
28
28
28
28
28
28
28
28
28
28
28
28
28
28
28
28
28
28
28
28
28
28
28
28
28
28
28
28
28
28
28
28
28
28
28
28
28
28
28
28
28
28
28
28
28
28
28
28
28
28
28
28
28
28
28
28
28
28
28
28
28
28
28
28
28
28
28
28
28
28
28
28
28
28
28
28
28
28
28
28
28
28
28
28
28
28
28
28
28
28
28
28
28
28
28
28
28
28
28
28
28
28
28
28
28
28
28
28
28
28
28
28
28
28
28
28
28
28
28
28
28
28
28
28
28
28
28
28
28
28
28
28
28
28
28
28
28
28
28
28
28
28
28
28
28
28
28
28
28
28
28
28
28
28
28
28
28
28
28
28
28
28
28
28
28
28
28
28
28
28
28
28
28
28
28
28
28
28
28
28
28
28
28
28
28
27
27
27
27
27
27
27
27
27
27
27
27
27
27
27
27
27
27
27
27
27
27
27
27
27
27
27
27
27
27
27
27
27
27
27
27
27
27
27
27
27
27
27
27
27
27
27
27
27
27
27
27
27
27
27
27
27
27
27
27
27
27
27
27
27
27
27
27
27
27
27
27
27
27
27
27
27
27
27
27
27
27
27
27
27
27
27
27
27
27
27
27
27
27
27
27
27
27
27
27
27
27
27
27
27
27
27
27
27
27
27
27
27
27
27
27
27
27
27
27
27
27
27
27
27
27
27
27
27
27
27
27
27
27
27
27
27
27
27
27
27
27
27
28
28
28
28
28
28
32
32
32
32
28
32
32
32
32
28
28
28
28
28
28
28
28
28
28
28
28
28
28
28
28
28
28
28
28
28
28
28
28
28
28
28
28
28
28
28
28
28
28
28
28
28
28
28
28
28
28
28
28
27
27
27
27
27
27
27
27
27
27
27
27
27
27
27
27
27
27
27
27
27
27
27
27
27
27
27
27
27
27
27
27
27
27
27
27
27
27
27
27
27
27
27
27
27
27
27
27
27
27
27
27
27
27
27
27
27
27
27
27
27
27
27
27
27
27
27
27
27
27
27
27
27
27
27
27
27
27
27
27
27
27
27
27
27
27
27
27
27
27
27
27
27
27
27
27
27
27
27
27
27
27
27
27
27
27
27
27
27
27
27
27
27
27
27
27
27
27
27
27
27
27
27
27
27
27
27
27
27
27
27
27
27
27
27
27
27
27
27
27
27
27
27
27
27
27
27
27
27
27
27
27
27
27
27
27
27
27
27
27
27
27
27
27
27
27
27
27
27
27
27
27
27
27
27
27
27
27
27
27
27
27
27
27
27
27
27
27
27
27
27
27
27
27
27
27
27
27
27
27
27
27
35
35
35
35
35
35
35
35
35
35
35
35
35
35
35
35
35
35
35
35
35
35
35
35
35
35
35
35
35
35
35
35
35
35
35
35
35
35
35
35
35
35
35
35
35
35
35
35
35
35
35
35
35
35
35
35
35
35
35
35
35
35
35
35
35
35
35
35
22
22
22
22
22
22
22
22
22
22
22
22
22
22
22
22
22
22
22
22
22
22
22
24
24
24
24
24
24
24
24
24
24
24
24
24
24
24
22
22
22
22
22
22
22
22
22
22
22
22
22
22
22
24
24
24
35
35
35
35
35
35
35
35
35
35
35
35
35
35
35
35
35
35
35
24
24
24
24
24
24
24
24
24
24
24
24
24
24
24
24
24
24
24
24
24
24
24
18
24
24
24
24
24
24
24
24
24
24
24
24
24
24
24
18
18
18
18
18
18
18
18
18
18
18
18
18
18
18
18
18
18
18
18
18
31
31
31
31
31
31
31
31
31
31
31
31
31
31
31
31
31
31
31
31
31
31
31
22
31
31
31
31
31
31
31
31
31
31
31
31
31
31
31
31
31
31
31
31
31
31
31
31
31
31
31
31
31
31
31
31
31
31
31
31
31
31
31
31
31
31
31
31
22
22
22
22
22
22
22
22
22
22
22
22
22
22
22
22
22
22
22
22
22
22
22
22
22
22
22
22
22
22
22
22
22
22
22
22
22
22
22
22
22
31
22
31
31
31
31
31
31
31
31
31
31
31
31
31
31
31
31
31
31
31
31
31
31
31
31
31
31
31
31
31
31
31
31
31
31
31
31
31
31
31
31
31
31
31
31
31
31
31
31
31
31
31
31
31
31
31
31
31
31
31
31
31
31
31
31
31
31
31
31
31
31
31
31
31
31
31
31
31
31
31
35
35
35
35
35
35
35
35
35
35
35
35
8
8
8
8
8
8
8
8
8
8
8
8
8
8
8
8
8
8
8
8
8
8
8
8
8
8
8
8
8
8
8
8
8
8
8
8
8
8
8
8
8
8
8
8
8
8
8
8
8
8
8
8
8
8
8
8
8
8
8
8
8
8
8
8
8
8
8
8
8
8
8
8
8
8
8
8
8
8
8
8
8
8
8
8
8
8
8
8
8
8
8
31
8
31
8
8
8
8
8
8
8
8
8
8
8
8
8
8
8
8
8
8
8
8
8
8
8
8
8
8
8
8
8
8
8
8
8
8
8
8
8
8
8
8
8
8
8
8
8
8
8
8
31
31
31
31
31
31
31
31
31
31
31
31
31
31
31
31
31
31
31
31
31
31
31
31
31
31
31
31
31
31
31
31
31
31
31
31
31
31
31
31
31
31
31
31
31
31
31
31
31
31
31
31
31
30
30
30
30
30
30
30
30
29
29
29
29
29
29
29
29
29
29
29
8
8
8
8
8
8
8
8
8
8
8
8
8
8
8
8
8
8
8
8
8
8
8
8
8
8
8
8
8
8
8
8
8
8
8
8
8
8
8
8
8
8
8
8
8
8
8
8
8
8
8
8
8
8
8
8
8
31
31
31
31
31
31
31
31
31
31
31
8
8
8
8
8
8
8
8
8
8
8
8
8
8
8
8
8
8
8
8
8
8
8
8
8
8
8
8
8
8
8
8
8
8
8
8
8
8
8
8
8
8
8
8
8
8
8
8
8
8
8
8
8
8
8
8
8
8
8
8
8
8
8
8
8
8
8
8
8
8
8
8
8
8
8
8
8
8
8
8
8
8
8
8
8
8
8
8
8
8
8
8
8
8
8
8
8
8
8
8
8
8
8
8
8
8
8
8
8
8
8
8
8
8
8
8
8
8
8
8
8
8
8
25
25
25
25
25
25
25
25
25
25
25
25
25
25
25
25
25
25
25
25
25
25
25
25
25
25
25
25
25
25
25
29
29
29
29
29
29
25
29
25
29
29
29
29
29
29
29
29
29
29
29
29
29
29
29
29
29
29
29
29
29
29
29
29
29
29
29
29
29
29
29
29
29
29
29
29
29
29
29
29
29
29
29
29
29
29
29
29
29
29
29
29
29
29
29
29
29
29
29
29
29
29
29
29
29
29
29
29
29
29
29
29
29
29
29
29
29
29
29
29
29
29
29
29
29
29
29
29
29
29
29
29
29
29
29
29
29
29
29
29
29
29
29
29
29
29
29
29
29
29
29
29
29
29
29
29
29
29
29
29
29
29
29
29
29
29
29
29
29
29
29
29
29
29
29
29
29
29
29
29
29
29
29
29
29
29
29
29
29
29
29
29
29
29
29
29
29
29
29
29
29
29
29
25
25
25
25
25
25
25
25
25
25
25
25
25
25
25
25
25
25
25
25
25
25
25
25
25
25
25
25
25
25
25
25
25
25
25
25
25
25
25
25
25
25
25
25
25
25
25
25
25
25
25
25
25
25
25
25
25
25
25
25
25
25
25
25
25
25
25
25
25
25
25
25
25
25
25
25
25
25
25
25
25
25
25
25
25
25
25
25
25
25
25
25
25
25
25
25
25
25
25
25
25
25
25
25
25
25
25
25
25
25
25
25
25
25
25
25
25
25
25
25
25
25
25
25
25
25
25
25
25
25
25
25
25
25
25
25
25
25
25
25
25
25
25
25
25
25
25
25
25
25
25
25
25
25
25
25
25
25
25
25
25
25
25
25
25
25
25
25
25
25
25
25
25
25
25
25
25
25
25
25
25
25
25
25
25
25
25
25
25
25
25
25
25
25
25
25
25
25
25
25
25
25
2
2
2
2
2
2
2
2
2
2
2
2
2
2
2
2
2
2
2
2
2
2
2
2
2
2
2
2
2
2
2
23
23
23
23
23
23
2
2
2
23
23
23
23
23
23
23
23
23
23
23
23
23
23
23
23
23
23
23
23
23
23
23
23
23
23
23
23
23
23
23
23
23
23
23
23
23
23
23
23
23
23
23
23
23
23
23
23
23
23
23
23
23
23
23
23
23
23
23
23
23
23
23
23
23
23
23
23
23
23
23
23
23
23
23
23
23
23
23
23
23
23
23
23
23
23
23
23
23
23
23
23
23
23
23
23
23
23
23
23
23
23
23
23
23
23
23
23
23
23
23
23
23
23
23
23
23
23
23
23
23
23
23
23
23
23
23
23
23
23
23
23
23
23
23
23
23
23
23
23
23
23
23
23
23
23
23
23
23
23
23
23
23
23
23
23
23
23
23
23
23
23
23
12
12
12
12
12
12
12
12
14
12
12
12
12
12
12
12
12
12
12
12
12
12
12
14
14
14
14
14
14
14
14
14
14
14
14
14
14
14
14
14
14
14
14
14
12
12
12
12
14
14
14
14
-1
-1
14
-1
-1
-1
-1
-1
-1
-1
-1
-1
-1
-1
-1
-1
14
14
14
14
14
14
14
14
14
14
14
14
14
14
14
14
14
14
14
14
14
14
-1
-1
-1
-1
-1
-1
-1
-1
-1
-1
-1
-1
-1
-1
-1
-1
-1
-1
-1
-1
-1
-1
-1
-1
-1
-1
-1
-1
-1
-1
-1
-1
-1
-1
-1
-1
-1
-1
-1
-1
-1
-1
-1
-1
-1
-1
-1
-1
-1
-1
-1
-1
-1
-1
-1
-1
-1
-1
-1
-1
-1
-1
-1
-1
-1
-1
-1
-1
-1
-1
-1
-1
-1
-1
-1
-1
-1
-1
-1
-1
-1
-1
-1
-1
-1
-1
-1
-1
-1
-1
-1
-1
-1
-1
-1
-1
-1
-1
-1
-1
-1
-1
-1
-1
-1
-1
-1
-1
-1
-1
-1
-1
-1
30
30
30
30
30
30
30
30
30
30
30
30
30
30
30
30
30
30
30
30
30
30
30
35
30
30
30
30
30
30
30
30
30
30
30
30
30
30
30
30
30
30
30
30
30
30
30
30
30
30
30
30
30
30
30
30
30
30
30
30
30
30
30
30
30
30
30
30
35
35
35
35
35
35
35
35
35
35
35
35
35
35
35
35
35
35
35
35
30
30
30
35
35
35
35
35
35
35
35
35
35
35
35
35
35
35
35
35
35
30
30
30
30
30
30
30
30
30
30
30
30
30
30
30
30
30
30
30
30
30
30
30
30
30
30
30
30
30
30
30
30
30
30
30
30
30
30
30
30
30
30
30
30
30
30
30
30
30
30
30
30
30
30
30
30
30
30
30
30
30
30
30
30
30
30
30
33
33
33
33
33
33
33
33
33
33
33
33
33
33
33
33
33
33
33
33
33
33
33
33
33
33
33
15
15
15
15
15
15
15
15
15
15
15
15
15
15
15
15
15
15
15
15
15
15
15
15
15
15
15
15
15
15
15
15
15
15
15
15
15
15
15
15
15
15
15
15
15
15
15
15
15
15
15
15
15
15
15
15
15
15
15
15
15
15
15
15
15
15
15
15
15
15
15
15
15
15
15
15
15
15
15
15
15
15
15
15
15
15
15
15
15
15
15
15
15
15
15
15
15
15
15
15
15
15
15
15
15
15
15
15
15
15
15
15
15
15
15
15
15
15
15
15
15
15
15
15
15
15
15
15
15
15
15
15
15
15
15
15
15
15
15
15
15
15
15
15
15
15
15
15
15
15
15
15
15
15
15
15
15
15
15
15
15
15
15
15
15
15
15
15
15
15
15
15
15
15
15
15
15
15
15
15
15
15
15
15
15
15
9
15
15
15
15
15
15
15
15
15
15
15
15
15
15
15
15
21
21
21
21
21
21
21
21
21
21
21
21
21
21
21
21
21
21
11
11
11
11
11
11
11
11
11
11
11
11
11
11
11
11
11
11
11
11
11
11
11
11
11
11
11
11
11
11
11
11
11
11
11
11
11
11
11
11
11
11
11
11
11
11
11
11
11
11
11
11
11
11
11
11
11
11
11
11
11
11
11
11
11
11
11
11
11
11
11
11
11
11
11
11
11
11
11
11
11
11
11
11
11
11
11
11
11
11
11
11
11
11
11
11
11
11
11
11
11
11
11
11
11
11
11
11
11
11
11
11
11
11
11
11
11
11
11
11
11
11
11
11
11
11
11
11
11
11
11
11
11
11
11
11
11
11
7
7
11
11
11
11
11
11
11
11
11
11
11
11
11
11
11
11
11
11
7
7
7
7
7
7
7
7
7
7
7
7
7
7
7
7
7
7
7
7
7
7
7
7
7
7
7
-1
-1
-1
-1
-1
-1
-1
-1
-1
-1
-1
-1
-1
-1
-1
-1
-1
-1
-1
-1
-1
-1
-1
-1
-1
-1
-1
-1
-1
-1
-1
-1
-1
-1
-1
-1
-1
-1
-1
-1
-1
-1
-1
-1
-1
-1
-1
-1
-1
-1
-1
-1
-1
-1
-1
-1
-1
-1
-1
-1
-1
-1
-1
10
10
10
16
10
10
10
10
10
10
10
10
10
10
10
10
10
10
10
10
10
10
10
10
10
10
10
10
13
13
13
13
10
10
10
10
13
13
13
10
10
10
10
10
10
10
10
10
10
10
10
10
10
10
10
10
10
10
10
10
10
10
10
10
10
10
10
10
10
10
10
10
10
10
10
10
10
10
10
10
13
10
13
13
13
13
13
13
13
13
13
13
13
13
13
13
13
13
13
13
13
13
13
13
13
13
13
13
13
13
13
13
13
13
13
13
13
13
13
13
13
13
13
13
13
13
13
13
13
13
13
13
13
13
13
13
13
13
13
13
24
24
24
24
24
24
24
24
24
24
24
24
24
24
24
24
24
24
24
24
24
24
24
24
24
24
24
24
24
24
24
24
24
24
24
24
24
24
24
24
24
24
24
24
24
24
24
24
24
24
24
24
24
24
24
24
24
24
24
24
24
24
24
24
24
18
18
18
24
24
24
24
24
24
24
24
24
24
24
24
24
24
24
24
24
24
24
24
24
24
24
24
24
24
24
24
24
24
24
24
24
24
24
24
24
24
24
24
24
24
24
24
24
24
24
24
24
24
24
24
24
24
24
24
24
24
24
24
24
24
24
18
18
18
18
18
18
18
18
18
18
18
18
18
18
18
18
18
18
18
18
18
18
18
18
18
18
18
3
3
3
3
18
18
18
18
3
3
3
18
3
18
18
18
18
18
18
18
18
18
18
18
18
3
18
18
27
27
3
3
3
27
27
27
27
27
27
27
27
27
27
27
27
24
24
24
24
24
24
24
24
24
24
24
24
24
24
24
24
24
24
24
24
24
24
24
24
24
24
24
24
24
24
24
24
24
24
24
24
24
24
24
24
24
24
24
24
24
24
24
24
24
24
24
24
24
3
3
3
3
3
24
24
24
24
3
3
3
3
3
3
3
3
3
3
3
3
3
3
3
3
3
3
3
3
3
3
3
3
3
3
3
3
3
3
3
3
3
3
3
3
3
3
3
3
3
3
3
3
3
3
3
3
3
3
3
3
3
3
3
3
3
3
3
3
3
3
3
3
3
3
3
3
3
3
3
3
3
3
3
3
3
3
3
3
3
3
3
3
3
3
3
3
3
3
3
3
3
3
3
3
3
3
3
3
3
3
3
3
3
3
3
3
3
3
3
3
3
3
3
3
3
3
3
3
3
3
3
3
3
3
3
3
3
27
27
27
27
27
27
27
27
27
27
27
27
27
27
27
27
27
27
27
27
27
27
27
27
27
27
27
27
27
27
27
27
27
27
27
27
27
27
27
27
27
27
27
27
27
27
27
27
27
27
27
27
27
27
27
27
27
27
27
27
27
27
27
27
27
27
27
27
27
27
27
27
27
27
27
27
27
27
27
3
3
3
3
3
3
3
3
3
3
3
27
3
27
27
27
27
27
27
27
27
27
27
27
27
27
27
27
27
27
27
27
27
27
27
27
27
27
27
27
27
27
27
27
27
27
27
27
27
27
27
27
27
27
27
27
27
27
27
27
27
27
27
27
27
27
27
27
27
27
27
27
27
27
27
27
27
27
27
27
27
27
27
27
27
27
27
27
27
27
27
27
27
27
27
27
27
27
27
27
27
27
27
27
27
27
27
27
27
27
27
27
27
27
27
27
27
27
27
27
27
27
27
27
27
27
27
27
27
27
27
27
27
27
27
31
31
31
31
31
31
31
31
31
31
31
31
31
31
31
31
31
31
31
31
31
31
31
31
31
31
31
31
31
31
31
31
31
31
31
31
31
31
31
31
31
31
31
31
31
31
31
31
31
31
31
31
31
31
31
31
31
31
31
31
31
31
31
31
31
31
31
31
31
31
31
31
31
31
31
31
31
31
31
31
31
31
31
31
31
31
31
31
31
31
31
31
31
31
31
31
31
31
31
31
31
31
31
31
31
31
31
31
31
31
31
31
31
31
31
31
31
31
31
31
31
31
31
31
31
31
31
31
31
31
31
31
31
31
31
31
31
31
31
31
31
31
31
31
31
31
31
31
31
31
31
31
31
31
31
31
31
31
31
31
31
31
31
31
31
31
31
31
31
31
31
31
31
31
31
31
31
31
31
31
31
31
31
31
31
31
31
31
31
31
31
31
31
31
31
31
31
31
31
31
31
31
31
22
22
22
22
22
22
22
22
22
22
22
22
22
22
22
22
22
22
22
22
22
22
22
22
22
22
22
22
22
22
22
22
22
22
22
22
22
22
22
22
22
22
22
22
22
22
22
22
22
22
22
22
22
22
22
22
22
22
22
22
22
22
22
22
22
22
22
22
22
22
22
22
22
22
22
22
22
22
22
22
22
22
22
22
22
22
22
22
22
22
22
22
22
22
22
22
22
22
22
22
22
22
22
22
22
22
22
22
22
22
22
22
22
22
22
22
22
22
22
22
22
22
22
22
22
22
22
22
22
22
22
22
22
22
22
22
22
22
22
22
22
22
22
22
22
22
22
22
22
22
22
22
22
22
22
22
31
31
22
22
22
22
22
22
22
22
22
22
22
22
22
22
22
22
22
22
31
31
31
31
31
31
31
31
31
31
31
31
31
31
31
31
31
31
31
31
31
31
31
31
31
31
31
31
31
31
31
31
31
31
31
31
31
31
31
31
31
31
31
31
22
31
22
22
22
22
22
22
22
22
22
22
22
22
22
22
22
22
22
22
22
22
22
22
22
22
22
22
22
22
22
22
22
22
22
22
22
22
22
22
22
22
22
22
22
22
22
22
22
22
22
22
22
22
22
22
22
22
22
22
22
22
22
22
22
22
22
22
22
22
22
22
22
22
22
22
22
22
22
22
22
22
22
22
22
22
22
22
22
22
22
22
22
22
22
22
22
22
22
22
22
22
22
22
22
22
22
22
22
22
22
22
22
22
22
22
22
22
22
22
22
22
22
22
22
22
22
22
22
22
22
22
22
22
22
22
22
22
22
22
22
22
22
22
22
22
22
22
24
24
24
24
24
22
22
22
22
22
22
22
22
22
22
22
22
24
22
24
24
24
24
24
24
24
24
24
24
24
24
24
24
24
24
24
29
29
29
29
29
29
29
29
29
29
29
29
29
29
29
29
29
29
29
29
29
29
29
29
29
29
29
29
29
29
29
29
29
29
29
29
29
29
29
29
29
29
29
29
29
29
29
29
29
29
29
29
29
29
29
29
29
29
29
29
29
29
29
29
29
29
29
29
29
29
29
29
29
29
29
29
29
29
29
29
29
29
29
29
29
29
29
29
29
29
29
29
29
29
29
29
29
29
29
29
29
29
29
29
29
29
29
29
29
29
29
29
29
29
29
29
29
29
29
29
29
29
29
29
29
29
29
29
29
29
29
29
29
29
29
29
29
29
29
29
29
29
29
29
29
29
29
29
29
29
29
29
29
29
29
29
29
29
29
29
29
29
29
29
29
29
29
29
29
29
29
29
29
29
29
29
29
29
29
29
29
29
29
29
29
29
29
29
29
29
29
29
29
29
29
29
29
29
29
29
29
29
29
22
22
22
22
22
22
22
22
22
22
22
22
22
22
22
22
22
22
22
22
22
22
22
22
22
22
22
22
22
22
22
22
22
22
22
22
22
22
22
22
22
29
22
29
29
29
29
29
29
29
29
29
29
29
29
29
29
29
29
29
29
29
29
29
29
29
29
29
22
22
22
22
22
22
22
22
22
22
22
22
22
22
22
22
22
22
22
22
22
22
29
29
29
29
29
29
29
29
29
29
29
29
29
29
29
29
29
29
29
29
29
29
29
29
29
29
29
29
29
29
29
29
29
29
29
29
29
29
29
29
29
29
29
29
29
29
29
29
29
29
29
29
29
29
29
29
29
29
29
29
29
29
29
29
29
29
29
29
29
29
29
29
29
29
29
29
29
29
29
29
29
29
29
29
29
29
29
29
29
29
29
29
29
29
29
29
29
29
29
29
29
29
29
29
29
29
29
29
29
29
29
29
29
29
29
29
29
29
29
29
29
29
29
29
29
29
29
29
29
29
29
29
29
29
29
29
29
29
29
29
29
29
29
29
29
29
29
29
29
29
29
29
29
29
29
29
29
29
29
29
29
29
29
29
29
29
29
29
29
29
29
29
8
8
8
31
8
8
8
8
29
29
29
29
29
29
29
29
29
29
29
29
29
29
29
29
29
29
29
29
29
29
29
31
31
31
31
31
31
31
31
31
31
31
31
31
31
31
31
31
31
31
31
29
29
29
29
29
31
31
31
31
31
31
31
31
31
31
31
31
31
31
31
31
31
31
8
8
8
8
31
31
31
31
31
31
31
31
31
31
31
31
31
31
31
31
31
31
31
31
31
31
31
31
31
31
31
31
31
31
31
31
31
31
31
31
31
31
31
31
31
31
31
31
31
31
31
31
31
31
31
31
31
31
31
31
31
31
31
31
31
31
31
31
28
28
28
28
28
28
28
28
28
28
28
28
28
28
28
28
28
17
17
17
17
17
17
28
28
28
17
28
17
17
17
17
17
17
17
17
17
17
17
17
17
17
17
17
17
17
17
17
17
17
17
17
17
17
17
17
17
17
17
17
17
17
17
17
17
17
17
17
28
28
28
28
28
17
17
17
17
17
17
17
17
17
17
17
17
17
17
17
17
17
17
17
17
17
17
17
17
17
17
17
17
17
17
17
17
17
17
17
17
17
17
17
17
17
17
17
17
17
17
17
17
17
17
17
17
17
17
17
17
17
17
17
17
17
17
17
17
17
17
17
17
17
17
17
17
17
17
17
17
17
17
17
17
17
17
17
17
17
17
17
17
17
17
17
17
17
17
17
17
17
17
17
17
17
17
17
17
17
17
17
17
17
17
17
17
17
17
17
17
17
17
17
17
17
17
17
17
17
17
17
25
25
25
28
28
28
24
28
28
28
28
24
24
24
24
24
24
24
17
17
17
17
17
17
17
17
24
24
24
24
24
24
24
24
24
24
24
17
17
17
17
17
17
17
17
17
17
17
17
17
17
17
17
17
17
17
17
17
17
17
17
17
17
17
17
17
17
17
17
17
17
24
24
24
24
24
24
24
24
24
24
24
24
24
24
24
24
24
24
24
24
24
24
24
22
22
17
24
24
24
24
24
17
17
17
17
17
24
24
24
24
24
17
24
24
24
17
17
17
17
17
17
17
17
17
17
17
17
17
17
17
17
17
17
17
17
17
17
17
17
17
17
17
17
17
17
17
17
17
17
17
17
17
17
17
17
17
17
17
17
17
17
17
17
17
17
17
17
17
17
17
17
17
17
17
17
17
17
17
17
17
17
17
17
17
17
17
17
17
17
17
17
17
17
17
17
17
17
17
17
17
25
25
25
25
25
25
25
25
25
25
25
25
25
25
25
25
25
25
25
25
25
25
25
25
25
25
25
25
25
25
25
25
25
25
25
25
25
25
25
25
25
25
25
25
25
25
25
25
25
25
25
25
25
25
25
25
25
25
25
25
25
25
25
25
25
25
25
25
25
25
25
25
29
17
29
29
29
29
29
29
29
29
29
29
29
29
29
29
29
29
29
29
29
29
29
29
29
29
29
29
29
29
29
29
29
29
29
29
29
29
29
29
29
29
29
29
29
29
29
29
29
29
29
29
29
29
29
29
29
29
29
29
29
25
25
29
25
25
25
25
25
25
29
29
29
29
29
29
29
29
29
29
29
29
29
29
29
29
29
29
29
29
29
29
29
29
29
29
29
29
29
29
29
29
29
29
29
29
29
29
29
29
29
29
29
29
29
29
29
29
29
29
29
29
29
29
29
29
29
29
29
29
29
29
29
29
27
27
27
27
27
27
27
27
27
27
27
27
27
27
27
27
27
27
27
27
27
27
27
27
27
27
27
27
27
27
28
27
27
27
27
27
27
27
27
27
27
27
27
27
27
27
27
27
27
27
28
28
28
28
28
28
28
28
28
28
28
28
28
28
28
28
28
27
27
27
28
27
27
27
28
28
28
28
28
28
28
28
28
28
28
28
28
28
28
28
28
28
28
28
28
28
28
28
28
28
28
28
28
28
28
28
28
28
28
28
28
28
28
28
28
28
28
28
28
28
28
28
28
28
28
28
28
28
28
28
28
28
28
28
28
28
28
28
28
28
28
28
28
28
28
28
28
28
28
28
28
28
28
28
28
28
28
28
28
28
28
28
28
28
28
28
28
28
28
28
28
28
28
28
28
28
28
28
28
28
28
28
28
28
28
28
28
28
28
28
28
28
28
28
28
28
28
28
28
28
28
28
3
3
3
3
3
3
3
3
3
3
3
3
3
3
3
3
3
3
3
3
3
3
3
28
28
28
28
28
28
28
28
28
28
28
28
28
28
28
28
28
28
28
28
28
28
28
28
28
28
28
28
28
28
28
28
28
28
28
28
28
28
28
28
28
28
28
28
28
28
28
28
28
28
28
28
28
28
28
28
28
28
28
28
28
28
28
28
28
28
28
28
28
28
28
28
28
28
28
28
28
28
28
28
28
28
28
28
28
28
28
28
28
28
28
28
28
28
28
28
28
28
28
28
28
28
28
28
28
28
28
28
28
28
28
28
28
28
28
28
28
28
28
28
28
28
28
28
28
28
28
28
28
28
28
28
28
28
28
28
28
28
28
28
28
28
28
28
28
28
28
28
28
28
28
28
28
28
28
28
28
28
28
28
28
28
28
28
28
28
28
28
28
28
28
28
28
28
28
28
28
28
28
28
28
28
28
28
28
28
28
28
28
28
28
28
28
28
28
28
28
28
28
28
28
28
28
28
28
28
28
28
28
28
28
28
28
28
28
28
28
28
28
28
28
28
28
28
28
28
28
28
28
28
28
28
28
28
28
28
28
28
28
28
28
28
28
28
28
28
28
28
28
28
28
28
28
28
28
28
28
28
28
28
28
28
28
28
28
28
28
28
28
28
28
28
28
28
28
28
28
28
28
28
28
28
28
28
28
28
28
28
28
28
28
28
28
28
28
28
28
28
28
28
28
28
28
28
28
28
28
28
28
28
28
28
28
28
28
28
28
28
28
28
28
28
28
28
28
28
28
28
28
28
28
28
28
28
28
28
28
28
28
28
28
28
28
28
28
28
28
28
28
28
28
28
28
28
28
28
28
28
28
28
28
28
28
28
28
28
28
28
28
28
28
28
28
28
28
28
28
28
28
28
28
-1
-1
-1
-1
-1
-1
-1
-1
-1
-1
-1
-1
-1
-1
-1
-1
-1
-1
-1
-1
-1
-1
-1
26
26
26
-1
-1
-1
-1
-1
-1
-1
-1
-1
-1
-1
-1
-1
-1
-1
-1
-1
-1
-1
-1
-1
-1
-1
-1
-1
-1
-1
-1
-1
-1
-1
-1
-1
-1
-1
-1
-1
-1
-1
-1
-1
-1
26
26
26
26
26
26
26
26
26
26
26
26
26
26
26
26
26
26
26
26
-1
-1
-1
26
26
26
26
26
26
26
26
26
26
26
-1
-1
-1
26
-1
-1
-1
-1
-1
-1
-1
-1
-1
-1
-1
-1
-1
-1
-1
-1
-1
-1
-1
-1
-1
-1
-1
-1
-1
-1
-1
-1
-1
-1
-1
-1
-1
-1
-1
-1
-1
-1
-1
-1
-1
-1
-1
-1
-1
-1
-1
-1
-1
-1
-1
-1
2
-1
2
2
2
2
-1
-1
2
2
2
2
2
-1
-1
-1
-1
-1
-1
-1
-1
-1
-1
-1
-1
2
-1
-1
-1
-1
2
2
2
2
2
2
2
2
2
2
2
2
2
2
2
28
28
28
28
28
28
28
28
28
28
28
28
28
28
28
28
28
28
28
28
28
28
28
28
28
28
28
28
28
28
28
28
28
28
28
28
28
28
28
28
28
28
28
28
28
28
28
28
28
28
28
26
26
28
28
28
28
28
26
26
26
26
26
26
26
26
26
26
28
28
28
28
28
28
28
28
28
28
28
28
28
28
28
28
28
28
28
28
28
28
28
28
28
28
28
28
28
28
28
28
28
28
28
28
28
28
28
28
28
28
28
28
28
28
28
28
28
28
28
28
28
28
28
28
26
28
28
28
26
26
26
26
26
26
26
26
26
26
26
26
26
26
26
2
2
2
2
2
2
2
2
2
2
2
2
2
2
2
28
28
2
2
2
2
2
2
2
2
2
2
2
2
2
2
2
2
2
2
2
2
2
2
2
2
2
2
2
2
2
2
2
2
2
2
2
2
2
2
2
2
2
2
2
2
2
2
2
2
2
2
2
2
2
2
2
2
2
2
2
2
2
2
2
2
2
2
2
2
2
2
2
2
2
2
2
2
2
2
2
2
2
2
2
2
2
2
2
2
2
2
2
2
2
2
2
2
2
2
2
2
2
2
2
2
2
2
2
2
2
2
28
28
28
28
28
28
28
28
28
28
28
28
28
28
28
28
28
28
28
28
28
28
28
28
28
28
28
28
28
28
28
28
28
28
28
28
28
28
28
28
28
28
28
28
28
28
2
28
28
28
28
2
2
28
28
28
28
28
2
2
2
2
2
2
2
2
2
2
2
2
28
2
28
28
28
28
28
28
28
28
28
28
28
28
28
28
28
28
28
28
28
28
28
28
28
28
28
28
28
28
28
28
28
28
28
28
28
28
28
28
28
28
28
28
28
28
28
28
28
28
28
28
28
28
28
28
28
28
28
28
28
28
28
28
28
12
12
12
12
12
12
12
12
12
12
12
12
12
12
12
12
12
12
12
12
12
12
12
12
12
12
12
12
12
12
12
12
12
12
12
12
12
12
12
12
12
12
12
12
12
12
12
12
12
12
12
12
12
12
12
12
12
12
12
12
12
12
12
12
12
12
12
12
19
19
19
19
19
19
19
19
19
19
19
19
19
19
19
19
19
19
12
12
12
12
12
12
12
12
12
12
12
12
12
12
12
12
12
12
12
12
12
12
12
12
12
12
12
12
12
12
12
12
12
12
12
12
12
12
12
12
12
12
12
12
12
12
12
12
12
12
12
12
12
12
12
12
12
12
12
12
12
12
12
12
12
12
12
12
12
12
12
12
12
12
12
12
12
12
12
12
12
12
12
12
12
12
12
12
12
12
12
12
12
12
12
12
12
12
12
12
12
12
12
12
12
12
12
12
12
12
12
12
12
12
12
12
12
27
27
27
27
27
27
27
27
27
27
27
27
27
27
27
27
27
27
27
27
27
27
27
27
27
27
27
27
27
27
27
27
27
27
27
27
27
27
27
27
27
27
27
27
27
27
27
27
12
12
12
12
12
12
12
12
12
12
12
12
12
12
12
12
12
12
12
12
27
27
27
27
27
27
27
27
27
27
27
27
27
27
27
27
27
27
27
27
27
27
27
32
32
12
12
12
27
27
27
12
12
12
12
12
27
27
27
27
27
27
27
27
27
27
27
27
12
12
12
12
12
12
12
12
12
12
12
12
12
12
12
12
12
12
12
12
12
12
12
12
12
12
12
12
12
12
12
12
12
12
12
12
12
12
12
12
12
12
12
12
12
12
12
12
12
12
12
12
12
12
12
12
12
12
12
12
12
12
12
12
12
12
12
12
12
12
12
12
12
12
12
12
12
12
12
12
12
12
12
12
12
12
12
12
12
12
12
12
12
12
12
12
12
14
14
14
14
14
14
14
14
14
14
14
14
14
14
14
14
14
14
14
14
14
14
14
14
14
14
14
14
14
14
14
14
14
14
14
14
14
14
14
14
14
14
14
14
14
14
14
14
14
14
14
14
14
14
14
14
14
14
14
14
14
14
14
14
14
14
14
14
14
14
14
14
14
14
14
14
14
14
14
14
14
14
14
14
14
14
14
14
14
14
14
14
14
14
14
14
14
14
14
14
14
14
14
14
14
14
14
14
14
14
14
14
14
14
14
14
14
14
14
14
14
14
14
14
14
14
14
14
14
14
14
14
14
14
14
14
14
14
14
14
14
14
14
14
14
14
14
14
14
14
14
14
14
14
26
26
26
26
26
26
26
26
26
26
26
26
14
14
14
26
26
26
26
26
26
26
26
26
26
26
-1
-1
-1
-1
-1
-1
-1
-1
-1
-1
-1
24
24
24
24
24
24
24
24
24
24
24
24
24
24
24
24
24
24
24
24
24
24
24
24
24
24
24
24
24
24
24
24
24
24
24
24
24
24
24
24
24
24
24
24
24
24
24
24
24
24
24
24
24
18
18
18
18
18
18
24
18
24
18
18
18
18
18
18
18
18
18
18
18
18
18
18
18
18
18
18
18
18
18
18
18
18
18
18
18
18
18
18
18
18
18
18
18
18
18
18
18
18
18
18
18
18
18
18
18
18
18
18
18
18
18
18
18
18
18
18
18
18
18
18
18
18
18
18
18
18
18
18
18
18
18
18
18
18
18
18
18
18
18
18
18
18
18
18
18
18
18
18
18
18
18
18
18
18
18
18
18
18
18
18
18
18
18
18
18
18
18
18
18
18
18
18
18
18
18
18
18
18
18
18
18
18
18
18
18
18
18
18
18
18
18
18
18
18
18
18
18
18
18
27
27
27
27
27
27
27
27
27
27
27
27
27
27
27
27
27
27
18
18
18
18
18
27
27
27
27
27
27
27
27
27
27
27
27
27
27
27
27
27
27
18
18
18
18
18
18
18
18
18
18
18
18
18
18
18
18
18
18
18
18
18
18
18
18
18
18
18
27
27
27
27
27
27
27
27
20
20
20
20
20
20
20
20
27
20
20
20
20
18
20
20
20
20
20
20
20
20
20
20
20
20
20
20
20
20
20
20
20
20
20
20
18
18
18
18
20
18
18
18
18
20
20
20
18
18
18
18
18
18
18
18
18
18
18
18
18
18
18
18
18
18
18
18
18
18
18
18
18
18
18
18
18
18
18
18
18
18
20
20
20
20
20
20
20
20
20
20
20
18
18
18
18
18
18
18
18
18
18
18
18
18
18
18
18
18
18
18
18
18
18
18
18
18
18
18
18
18
18
18
18
18
18
18
18
18
18
18
18
18
18
18
18
18
18
18
18
18
18
18
18
18
18
18
18
20
20
20
20
20
20
20
20
20
20
20
20
20
20
20
18
18
18
18
18
18
18
18
20
20
20
20
20
20
20
20
20
20
20
20
20
20
20
20
20
20
20
20
20
20
20
20
20
20
20
20
20
20
20
20
20
20
20
20
20
20
20
20
20
20
20
20
20
20
20
20
20
20
20
20
20
20
20
20
20
20
20
20
20
20
20
20
20
20
20
20
20
20
20
20
20
20
20
20
20
20
20
20
20
20
20
20
20
20
20
20
20
20
20
20
20
20
12
12
12
12
12
12
12
12
12
12
12
12
12
12
12
12
12
12
20
20
20
12
12
12
12
12
12
12
12
12
12
12
12
12
12
12
12
12
12
12
12
12
12
12
12
12
12
12
12
12
12
12
12
12
12
12
12
12
12
12
12
12
30
30
30
30
30
30
30
30
30
30
30
30
30
30
30
30
30
30
30
30
30
30
30
30
30
30
30
30
30
30
30
30
30
30
30
30
30
30
30
30
30
30
30
30
30
30
30
30
30
30
30
30
30
30
30
30
30
30
30
30
30
30
30
30
30
30
30
30
30
30
30
30
30
30
30
30
34
34
34
30
30
30
30
30
30
30
30
30
30
30
30
34
34
34
34
34
34
34
34
34
34
34
34
34
34
34
34
34
30
30
30
30
30
30
30
30
30
30
30
30
30
30
30
30
30
30
30
30
30
30
30
30
30
30
30
30
30
30
30
30
30
30
30
30
30
30
30
30
30
30
30
30
30
30
30
30
30
30
34
34
34
34
34
30
30
30
30
30
30
30
30
30
30
30
30
30
30
30
30
30
30
30
30
30
30
30
30
30
30
30
30
30
30
30
30
30
30
30
30
30
30
30
30
35
35
35
35
35
35
35
35
35
35
35
35
35
35
35
35
34
34
35
34
34
34
34
35
35
35
35
35
35
35
35
35
35
35
35
35
35
35
35
35
35
35
35
34
34
34
34
34
34
34
34
34
34
35
35
35
35
35
34
34
34
34
34
34
34
34
34
34
35
35
35
35
35
35
35
35
35
35
35
35
35
35
35
35
35
35
35
35
35
35
35
35
35
35
35
35
35
35
35
35
35
35
35
35
35
35
35
35
35
35
35
35
35
35
35
35
35
35
35
35
35
35
35
35
35
35
35
35
35
35
35
35
35
34
34
34
34
30
30
30
30
30
30
35
30
30
30
30
30
30
30
30
30
30
30
30
30
30
35
35
35
35
35
35
35
35
35
35
35
35
35
35
35
35
30
30
30
30
30
30
30
30
30
30
30
30
30
30
30
30
30
30
30
30
30
30
30
30
30
30
30
30
30
30
30
30
30
30
30
30
35
30
30
30
30
30
30
30
30
30
35
35
35
35
35
35
35
35
35
35
35
35
35
35
35
35
35
35
35
35
35
35
35
35
35
35
35
35
35
35
35
35
35
35
35
35
35
35
35
35
35
35
35
35
35
35
35
35
35
35
35
35
35
35
35
35
35
35
35
35
35
35
35
35
35
35
35
35
35
35
35
35
35
35
35
35
35
35
35
35
35
35
35
35
35
35
35
35
35
35
35
35
35
35
35
35
35
35
35
35
35
35
35
35
35
35
35
35
35
35
35
35
35
35
35
35
35
35
35
35
35
35
35
35
35
35
35
35
35
35
35
35
35
35
35
35
35
35
35
35
35
35
35
35
35
35
35
35
35
35
35
35
35
35
35
35
35
35
35
35
35
35
35
35
35
35
35
35
35
35
12
35
12
12
12
12
12
12
12
12
12
12
12
12
12
31
31
31
31
31
31
31
31
31
31
31
31
31
31
31
31
31
31
31
31
31
31
31
31
31
31
31
31
31
31
31
31
31
31
31
31
31
31
31
31
31
31
31
31
31
31
31
31
31
31
31
31
31
31
31
31
31
31
31
31
31
31
31
31
31
31
31
31
31
31
31
31
31
31
31
31
31
31
31
31
31
31
31
31
31
31
31
31
31
31
31
31
31
31
31
31
31
31
31
31
31
31
31
31
31
31
31
31
31
31
31
31
31
31
31
31
31
31
31
31
31
31
31
31
31
31
31
31
31
31
31
31
31
31
31
31
31
31
31
31
31
31
31
31
31
31
31
31
31
31
31
31
31
31
31
31
31
31
31
31
31
31
31
31
31
31
31
31
31
31
31
31
31
31
31
31
31
31
31
31
31
31
31
31
31
31
31
31
31
31
31
31
31
31
31
30
30
30
30
30
30
30
30
31
31
31
31
31
31
31
31
31
31
31
31
31
31
31
31
31
31
31
31
31
31
31
31
31
31
31
31
31
31
31
31
31
31
31
31
31
31
31
31
31
31
31
31
31
31
31
31
31
31
31
31
31
31
31
31
31
31
31
31
31
31
31
31
31
31
31
31
31
31
31
31
31
31
31
31
31
31
31
31
31
31
31
31
31
31
31
31
31
31
31
31
31
31
31
31
31
31
31
31
31
31
31
31
31
31
31
31
31
31
31
31
31
31
31
31
31
31
31
31
31
31
31
31
31
31
31
31
31
31
31
31
31
31
31
31
31
31
31
31
31
31
31
31
31
31
31
31
31
31
31
31
31
31
31
31
31
31
31
31
31
31
31
31
31
31
30
31
31
31
31
31
31
31
31
31
31
31
31
31
31
31
31
31
31
31
31
31
30
30
30
30
30
30
30
30
30
30
30
30
30
30
30
30
30
30
30
30
30
30
30
30
30
30
30
30
30
30
30
30
30
30
30
30
30
30
30
30
30
30
30
30
30
30
30
30
30
30
30
30
30
30
30
30
30
30
30
30
30
30
30
30
30
30
30
30
30
30
30
30
30
30
30
30
30
30
30
30
1
30
30
30
30
30
30
30
30
30
30
30
30
30
30
30
30
30
30
30
30
30
30
30
30
30
30
30
30
30
30
30
30
30
30
30
30
30
30
30
30
30
30
30
30
30
30
30
30
30
30
30
30
30
30
30
30
30
30
30
30
30
30
30
30
30
30
30
30
30
1
30
30
30
30
1
30
30
30
30
30
30
30
30
30
30
30
30
30
30
30
30
30
30
30
30
30
30
30
30
30
30
30
30
30
30
30
30
30
30
30
30
30
30
30
30
30
30
30
30
30
30
30
30
30
30
30
30
30
30
30
30
30
30
30
30
11
11
11
11
11
11
11
11
11
11
11
11
11
11
11
11
11
11
11
11
11
11
11
11
11
11
11
11
11
11
11
11
11
11
11
11
11
11
11
11
11
11
11
11
11
11
11
11
11
11
11
11
11
11
11
11
11
11
11
11
11
11
11
11
11
11
11
11
8
8
8
8
8
8
8
8
8
8
8
11
8
11
11
11
11
11
11
11
11
11
11
8
8
8
8
8
8
8
8
8
8
8
11
11
11
11
11
11
11
11
11
11
11
11
11
11
11
11
11
11
11
11
11
11
11
11
11
11
11
11
11
11
11
11
11
11
11
11
11
11
11
11
11
11
11
11
11
11
11
11
11
9
9
15
15
15
15
15
15
15
15
15
15
15
15
15
15
15
15
15
15
15
15
15
15
15
15
15
15
15
15
15
15
15
15
15
15
15
15
15
15
15
15
15
15
15
15
15
15
15
15
15
15
8
8
8
8
8
8
8
8
8
8
8
8
8
8
8
8
8
8
8
8
8
8
8
8
8
8
8
8
8
8
8
8
8
8
8
8
8
8
8
8
8
8
8
8
8
8
8
8
8
8
8
8
8
8
8
8
8
8
8
8
8
8
8
8
8
8
8
8
8
8
8
8
8
8
8
8
8
8
8
8
8
8
8
8
8
8
8
8
8
8
8
1
1
1
8
8
8
8
8
8
8
8
8
8
8
8
8
8
8
8
8
8
8
8
8
8
8
8
8
8
8
8
8
8
8
8
8
8
8
8
8
8
8
8
8
8
8
8
8
8
8
8
8
8
8
15
15
15
15
15
15
15
15
15
15
15
15
15
1
1
1
15
15
15
15
15
15
15
15
15
15
15
15
15
15
15
15
15
15
15
15
15
15
15
15
15
15
15
15
15
15
15
15
15
15
15
15
15
15
15
15
15
15
15
15
15
15
15
15
15
15
15
15
15
15
15
15
15
15
15
15
15
15
15
15
1
1
1
1
1
1
1
1
1
1
1
1
1
1
1
1
1
1
1
1
1
1
1
1
1
1
1
1
1
1
1
1
1
1
1
1
1
1
1
1
1
1
15
15
15
1
1
1
1
1
1
1
1
1
1
1
1
1
1
1
1
1
1
1
1
1
1
1
1
1
1
1
1
1
1
1
1
1
1
1
1
1
1
1
1
1
1
1
1
1
1
1
1
1
1
1
1
1
1
1
1
1
1
1
1
1
1
1
1
1
15
15
15
15
15
15
15
15
15
15
1
1
1
15
15
15
15
15
15
15
15
15
15
15
15
1
1
1
1
1
1
1
1
30
30
30
30
30
30
30
30
30
30
30
30
30
30
30
30
30
30
30
30
30
30
30
30
30
30
30
30
30
30
30
30
30
30
30
30
30
29
29
29
29
29
29
29
29
29
29
29
29
29
29
29
29
29
29
29
29
29
29
29
29
29
29
29
29
29
29
29
29
29
29
29
29
29
29
29
29
29
29
29
29
29
29
29
29
29
29
29
29
29
29
29
29
29
29
29
29
29
29
29
29
29
29
29
29
29
29
29
29
29
29
29
29
29
29
29
29
29
29
29
29
29
29
29
29
29
29
29
29
29
29
29
29
29
29
29
29
29
29
29
29
29
29
29
29
29
29
29
29
29
29
29
29
29
29
29
29
29
29
29
29
29
29
29
29
29
29
29
29
29
29
29
29
29
29
29
29
29
29
29
29
29
29
29
29
29
29
29
29
29
29
29
29
29
29
29
29
29
29
29
29
29
29
29
29
29
29
29
29
29
29
29
29
29
29
29
29
29
29
29
29
29
29
29
29
29
29
29
29
29
29
29
29
29
29
29
29
29
29
29
29
29
29
29
29
29
29
29
29
29
29
29
29
29
29
29
29
29
29
29
29
29
29
8
8
8
8
8
8
8
8
8
8
8
8
8
8
8
8
8
8
29
29
29
29
29
29
29
29
29
29
29
29
8
8
8
8
8
8
29
8
29
8
8
8
8
8
8
8
8
8
8
8
8
8
8
8
8
8
8
8
8
8
8
8
8
8
8
8
8
8
8
8
8
8
8
8
8
8
8
8
8
8
8
8
8
8
8
8
8
8
8
8
8
8
8
8
8
8
8
8
8
8
8
8
8
8
8
8
8
8
8
8
8
8
8
8
8
8
8
8
8
8
8
8
8
8
8
8
8
8
8
8
8
8
8
8
8
8
8
8
8
8
8
8
8
8
8
8
8
8
8
8
8
8
8
8
8
8
8
8
8
8
8
8
29
29
29
8
8
8
29
29
29
29
29
29
29
29
29
29
29
29
29
29
29
29
29
29
29
8
29
8
8
29
29
29
29
29
29
8
11
11
11
11
8
8
8
8
8
8
8
8
8
8
8
8
8
8
8
8
8
8
11
8
11
11
11
11
11
11
11
11
11
11
8
8
8
11
11
11
11
11
11
11
11
11
11
11
11
8
8
8
8
8
8
8
8
8
8
8
8
8
8
8
8
8
8
8
8
8
8
8
8
8
8
8
8
8
8
8
8
8
8
8
8
8
8
8
8
8
8
8
8
8
8
8
8
8
8
8
11
11
8
8
11
11
11
11
11
11
11
11
11
11
11
11
11
11
11
11
11
11
11
11
11
11
11
11
11
11
11
11
11
11
11
11
11
11
11
11
11
11
11
11
11
11
11
11
11
11
11
11
11
11
11
11
11
11
11
11
11
11
11
11
11
11
11
11
11
11
11
11
11
11
11
11
11
11
11
11
11
11
11
25
25
25
25
25
25
25
25
25
25
25
25
25
25
25
21
21
21
21
21
21
21
21
25
25
25
25
25
25
25
25
5
5
5
21
21
21
21
21
21
21
21
21
21
21
21
21
21
21
21
21
21
21
21
21
21
21
21
21
21
21
21
21
21
21
21
21
21
25
25
25
25
25
25
25
25
5
5
5
5
5
5
5
5
5
5
5
5
5
5
5
5
5
5
5
5
5
5
5
5
5
5
5
5
5
5
5
5
5
5
5
5
5
5
21
21
21
21
21
21
21
21
21
21
21
21
21
21
21
21
21
21
21
21
21
21
21
21
21
21
21
21
21
21
21
21
21
21
21
21
21
21
21
21
21
21
21
21
21
21
21
21
21
21
21
21
5
5
21
21
21
21
21
21
21
21
21
21
21
21
21
21
21
21
21
21
21
21
21
21
21
21
21
21
21
21
21
21
21
21
21
21
21
25
25
25
25
25
25
25
25
25
25
25
25
25
25
25
25
25
25
25
25
25
5
5
29
29
29
5
5
5
5
5
5
5
5
5
5
5
5
5
5
5
5
5
5
5
5
5
5
5
5
5
5
5
5
5
5
5
5
5
5
5
5
5
5
5
5
5
5
29
29
29
29
29
29
29
29
29
29
29
29
29
29
29
29
29
29
29
29
29
29
5
29
29
29
29
29
29
29
29
29
29
29
29
29
29
29
29
29
29
5
5
5
5
5
5
5
5
5
5
5
5
5
5
5
5
5
5
5
5
5
5
5
5
5
5
5
5
5
5
5
5
5
5
5
5
5
5
5
5
5
5
5
5
5
5
5
5
5
5
5
5
5
5
5
5
5
5
5
5
5
5
5
5
5
5
5
5
5
5
5
5
5
5
5
5
5
5
5
5
5
5
21
21
21
21
21
21
21
21
21
21
21
21
21
21
21
21
21
21
21
21
21
21
21
21
21
21
21
21
21
21
21
21
21
11
11
11
11
11
11
11
11
11
11
11
11
11
11
11
11
11
11
11
11
11
11
11
11
11
11
11
11
11
11
11
11
11
11
11
11
11
11
11
11
11
11
11
11
11
11
11
11
11
11
11
11
11
11
11
11
11
11
11
11
11
11
11
11
11
11
11
11
11
11
11
11
11
11
11
11
11
11
11
11
11
11
11
11
11
11
11
11
11
11
11
11
11
11
11
11
11
11
11
11
11
11
11
11
11
11
11
11
11
11
11
11
11
11
11
11
11
11
11
11
11
11
11
11
11
11
11
11
11
11
11
11
11
11
11
11
11
11
11
11
11
11
11
11
11
11
11
11
11
11
11
11
11
11
11
11
11
11
11
11
11
11
11
11
11
11
11
11
11
11
11
11
11
11
11
11
11
11
11
11
11
28
28
28
28
28
28
28
28
17
28
17
28
28
28
28
28
28
28
17
17
23
23
23
17
17
17
17
17
17
17
17
17
17
17
17
17
17
17
17
17
17
23
23
23
23
23
23
23
23
23
23
23
23
23
23
23
23
23
23
23
23
23
23
23
23
23
23
23
17
17
17
17
17
17
17
17
17
17
17
17
17
17
17
17
17
17
17
17
17
17
17
23
17
23
23
23
23
23
23
23
23
23
23
23
23
23
23
23
23
23
23
23
23
23
23
23
23
23
23
23
23
23
23
23
23
23
23
23
23
23
23
23
23
23
23
23
23
23
23
23
23
23
23
23
23
23
23
23
23
23
23
23
23
23
23
23
23
23
23
23
23
23
23
23
23
23
23
23
23
23
23
23
23
23
23
23
23
23
23
23
23
23
23
23
23
23
23
23
23
23
23
23
23
23
23
23
23
23
23
23
23
23
10
25
25
25
25
25
25
25
25
25
25
25
25
25
25
25
25
25
25
25
25
25
25
25
25
25
25
25
25
25
25
25
25
25
25
25
25
25
25
25
25
25
25
25
25
25
25
25
25
25
25
25
25
25
25
25
25
25
25
25
25
25
25
25
25
25
25
25
25
25
25
25
25
25
25
25
25
25
25
25
25
25
25
25
25
25
25
25
25
25
25
25
25
25
25
25
25
25
25
25
25
25
25
25
25
25
25
25
25
25
25
25
25
25
25
25
25
25
25
25
25
25
25
25
25
25
25
25
25
25
25
25
25
25
25
25
25
25
25
25
25
25
25
25
25
25
25
25
25
25
25
25
25
25
25
25
23
23
23
25
25
25
25
25
25
25
25
10
10
10
10
10
25
25
25
25
25
23
23
23
23
23
23
23
23
23
23
23
23
10
10
10
10
10
10
10
10
10
10
10
10
10
10
10
10
10
10
10
10
10
10
10
10
10
10
10
10
10
10
10
10
10
10
10
10
10
10
10
10
10
10
10
10
10
10
10
10
10
10
10
10
10
10
10
10
10
10
10
10
10
10
10
10
10
10
10
10
10
10
10
10
10
10
10
10
10
10
10
10
10
10
25
25
25
25
25
25
25
25
25
25
25
25
25
25
25
25
25
25
25
25
25
25
25
25
25
25
25
25
25
25
25
25
25
25
25
25
25
25
25
25
25
25
25
25
25
25
25
25
25
25
25
25
25
25
25
25
25
25
25
25
25
25
25
25
10
10
10
10
10
10
25
25
25
25
25
25
25
25
25
25
25
25
25
25
25
25
25
25
25
25
25
25
25
25
25
25
25
25
25
25
25
25
25
25
25
25
25
25
25
25
25
25
25
25
25
25
25
25
25
25
25
25
25
25
25
25
25
25
25
25
25
25
25
25
-1
-1
-1
-1
-1
-1
-1
-1
-1
-1
-1
-1
-1
-1
-1
-1
-1
-1
-1
-1
-1
-1
-1
-1
-1
-1
-1
-1
-1
-1
-1
-1
-1
-1
-1
-1
-1
-1
-1
-1
-1
-1
-1
-1
-1
-1
-1
-1
-1
-1
-1
-1
-1
-1
-1
-1
-1
-1
-1
-1
-1
-1
-1
-1
-1
-1
-1
-1
-1
-1
-1
-1
-1
-1
-1
-1
-1
-1
-1
-1
-1
-1
-1
-1
-1
-1
-1
-1
-1
-1
-1
-1
-1
-1
-1
-1
-1
-1
-1
-1
-1
-1
-1
-1
-1
-1
-1
-1
-1
-1
-1
-1
-1
-1
-1
-1
-1
-1
-1
-1
-1
-1
-1
-1
-1
-1
-1
-1
-1
-1
-1
-1
-1
-1
-1
-1
-1
-1
-1
-1
-1
-1
-1
-1
-1
-1
-1
-1
-1
-1
-1
-1
-1
-1
-1
-1
-1
-1
-1
-1
-1
-1
-1
-1
-1
-1
-1
-1
-1
-1
-1
-1
-1
-1
-1
-1
-1
-1
-1
-1
-1
-1
-1
-1
-1
-1
-1
-1
-1
-1
-1
-1
-1
-1
-1
-1
-1
-1
-1
-1
-1
-1
-1
2
2
2
2
2
-1
-1
-1
2
2
-1
-1
-1
-1
-1
-1
-1
-1
-1
-1
-1
-1
-1
23
2
23
-1
-1
-1
-1
-1
-1
-1
-1
-1
-1
-1
-1
-1
-1
-1
-1
-1
-1
-1
-1
-1
-1
-1
-1
-1
-1
-1
-1
-1
-1
-1
-1
-1
-1
-1
-1
-1
-1
-1
-1
-1
-1
23
23
23
23
23
23
23
23
23
23
23
-1
23
23
23
-1
-1
-1
-1
-1
-1
-1
-1
-1
-1
-1
-1
-1
-1
-1
-1
-1
-1
-1
-1
-1
-1
-1
-1
-1
-1
-1
-1
-1
-1
-1
-1
-1
-1
-1
-1
-1
-1
-1
-1
-1
-1
-1
-1
-1
-1
-1
-1
-1
-1
-1
-1
-1
-1
-1
-1
-1
-1
-1
-1
-1
-1
-1
-1
-1
-1
-1
-1
-1
-1
-1
-1
-1
-1
-1
-1
-1
-1
-1
-1
-1
-1
-1
-1
-1
-1
-1
-1
-1
-1
-1
-1
-1
-1
-1
-1
-1
-1
-1
-1
-1
-1
-1
-1
-1
-1
-1
-1
-1
-1
-1
-1
-1
-1
-1
-1
-1
-1
-1
-1
-1
-1
-1
-1
-1
-1
-1
-1
-1
-1
-1
-1
-1
-1
-1
-1
-1
-1
-1
-1
-1
-1
-1
-1
-1
-1
-1
-1
-1
-1
-1
-1
-1
-1
-1
-1
-1
-1
-1
-1
-1
-1
-1
-1
-1
-1
-1
-1
-1
-1
-1
-1
-1
-1
-1
-1
-1
-1
-1
-1
-1
-1
-1
10
10
10
10
-1
-1
-1
-1
-1
-1
-1
-1
-1
-1
-1
-1
-1
-1
-1
-1
-1
-1
-1
-1
-1
-1
-1
10
10
10
10
10
10
-1
-1
10
10
10
-1
-1
-1
-1
-1
-1
-1
-1
-1
-1
-1
-1
-1
-1
-1
-1
-1
-1
-1
10
10
10
10
10
10
-1
10
-1
10
10
10
10
10
10
10
10
10
10
10
10
10
10
10
10
10
10
10
10
10
10
10
10
10
10
10
10
10
10
10
10
10
10
10
10
10
10
10
10
10
10
10
10
10
10
10
10
10
10
10
10
10
25
25
25
25
25
25
25
25
25
25
25
25
25
25
25
25
25
25
25
25
12
12
12
12
12
12
12
12
12
12
12
12
12
12
12
12
12
12
35
35
35
35
35
12
12
12
12
12
12
12
12
12
12
12
12
12
12
12
12
12
12
35
35
35
35
35
35
35
35
35
35
35
35
35
35
35
35
35
35
35
35
35
35
35
35
35
35
35
12
12
12
12
12
12
12
12
12
12
12
12
12
12
12
12
12
12
12
12
12
12
12
12
12
12
12
12
12
12
12
35
35
35
35
35
12
12
12
12
12
35
35
35
35
35
35
35
-1
-1
-1
-1
-1
-1
-1
-1
-1
-1
-1
-1
-1
35
-1
-1
-1
-1
-1
-1
-1
-1
-1
-1
-1
-1
-1
-1
-1
-1
-1
-1
-1
-1
-1
-1
-1
35
35
35
35
35
-1
-1
-1
-1
-1
-1
-1
-1
-1
-1
-1
35
-1
-1
-1
-1
-1
35
35
35
35
35
35
35
35
33
35
33
33
33
35
35
35
33
33
33
33
33
33
33
33
33
33
33
33
12
12
12
12
12
12
12
12
12
12
12
12
12
12
12
12
12
12
12
12
12
12
12
12
12
12
12
12
12
12
12
12
12
12
12
12
12
12
12
12
12
12
12
12
12
12
12
12
12
12
12
12
12
-1
-1
-1
-1
-1
-1
12
-1
-1
-1
-1
-1
-1
-1
-1
-1
-1
-1
-1
-1
-1
-1
-1
-1
-1
-1
-1
-1
-1
-1
-1
-1
-1
-1
-1
-1
-1
-1
-1
-1
-1
-1
-1
-1
-1
-1
-1
-1
-1
-1
-1
-1
-1
-1
-1
-1
-1
-1
-1
-1
-1
-1
-1
-1
-1
-1
-1
-1
-1
-1
-1
-1
-1
-1
-1
-1
-1
-1
-1
-1
-1
-1
-1
-1
-1
-1
-1
-1
-1
-1
-1
-1
-1
-1
-1
-1
-1
-1
-1
-1
-1
-1
-1
-1
-1
-1
-1
-1
-1
-1
-1
-1
-1
-1
-1
-1
-1
-1
-1
-1
-1
-1
-1
-1
-1
-1
-1
-1
-1
-1
6
6
6
6
6
6
6
6
6
6
6
6
6
33
6
33
33
33
33
33
33
33
33
33
33
33
33
6
6
6
6
6
6
6
6
6
6
6
6
6
6
6
-1
6
6
6
6
6
6
6
6
6
6
6
6
6
6
6
6
6
6
6
6
6
6
6
6
6
6
6
6
6
6
6
6
6
6
6
6
6
6
6
6
6
6
6
6
-1
-1
-1
-1
-1
-1
-1
-1
-1
-1
-1
-1
-1
-1
-1
-1
-1
6
6
6
6
6
6
-1
-1
-1
6
6
6
6
6
6
6
6
6
6
6
6
6
6
6
6
6
6
6
6
6
6
6
6
6
6
6
6
6
6
6
6
6
6
6
6
6
6
6
6
6
6
6
6
6
6
6
6
6
6
6
6
6
6
6
6
6
6
6
6
6
6
6
6
6
6
6
6
6
6
6
6
16
16
16
6
6
6
6
6
6
6
6
6
6
6
6
7
6
16
7
7
7
16
16
16
16
16
16
16
16
16
16
16
16
16
16
7
7
30
30
30
30
30
30
30
30
30
30
30
30
30
30
30
30
30
30
30
30
30
30
30
30
30
30
30
30
30
30
30
30
30
30
30
30
30
30
30
30
30
30
30
30
30
30
30
30
15
15
15
15
15
15
15
15
15
15
15
15
15
15
15
15
15
15
15
15
30
30
30
30
30
30
30
30
30
30
30
30
30
30
30
30
30
30
30
30
30
30
30
30
30
30
30
30
30
30
30
30
30
30
30
30
30
30
30
30
30
30
30
30
30
30
30
30
15
30
15
15
15
15
15
15
15
15
15
15
15
15
15
15
15
15
15
15
15
15
15
15
15
15
15
15
15
15
15
15
15
15
15
15
15
15
15
15
15
15
15
15
15
15
15
15
15
15
15
15
15
15
15
15
15
15
15
15
15
15
15
15
15
15
15
15
15
15
15
15
15
15
15
15
15
15
15
15
15
15
15
15
15
15
15
30
30
30
30
30
30
30
30
30
30
30
30
30
30
30
30
30
30
30
30
30
30
30
30
30
30
30
30
30
30
30
30
30
30
30
30
30
30
30
30
30
30
30
30
30
30
30
30
30
30
30
30
30
30
30
30
30
30
30
30
30
30
30
30
30
30
30
30
30
30
30
30
30
30
30
30
30
30
30
30
30
30
30
30
30
30
30
30
30
30
30
15
15
15
15
15
30
30
30
15
15
15
30
30
30
30
30
30
30
30
30
30
30
30
30
30
30
30
30
30
30
15
15
15
15
15
30
30
30
30
30
15
15
15
15
15
15
15
15
15
15
15
15
15
15
15
15
15
15
15
15
15
15
15
15
15
15
15
15
15
15
15
15
15
15
15
15
15
15
15
15
15
15
15
15
15
15
15
15
15
15
15
15
15
15
15
15
15
15
15
15
15
15
15
15
15
15
15
15
15
15
15
15
9
9
9
9
9
9
9
9
9
9
9
9
9
9
9
9
9
9
9
9
9
9
9
9
9
9
9
9
9
9
9
9
9
9
9
9
9
9
9
9
9
9
9
9
9
9
9
9
9
9
9
9
9
9
9
9
9
9
9
9
9
9
9
9
9
9
9
9
9
9
9
9
9
9
9
9
9
9
9
9
9
9
9
9
9
9
9
9
9
9
7
7
7
7
7
7
7
7
7
7
7
9
9
9
9
9
9
9
9
9
9
9
9
9
9
9
9
9
9
9
9
9
9
9
9
9
9
9
9
9
9
9
9
9
9
9
9
9
9
9
9
9
9
9
9
9
9
9
9
9
9
9
7
7
7
7
7
7
7
7
7
7
7
7
7
7
7
7
7
7
7
7
7
7
7
7
7
7
7
7
7
7
7
7
7
7
7
7
7
7
7
7
7
7
7
7
7
7
7
7
7
7
11
11
11
11
11
11
11
11
11
11
11
11
11
11
11
11
11
11
11
11
11
11
11
11
11
11
11
11
11
11
11
11
11
11
11
11
11
11
11
11
11
11
11
11
11
11
11
11
11
11
11
11
11
11
11
11
11
11
11
11
11
11
11
11
11
11
11
11
11
11
11
11
11
11
11
11
11
11
11
11
11
11
11
11
11
11
11
11
11
11
11
9
9
11
11
11
11
11
11
11
11
11
11
11
11
11
11
11
11
11
11
11
11
11
11
11
11
11
11
11
11
11
11
11
11
11
11
11
11
11
11
11
11
11
11
11
11
11
11
11
11
11
11
11
11
11
11
11
11
11
11
11
7
7
7
7
7
7
11
11
11
7
7
7
7
7
7
7
7
7
7
7
7
7
7
7
7
7
7
7
7
7
7
7
7
7
7
7
7
7
7
7
7
7
7
7
7
7
7
7
7
7
7
15
15
15
15
15
15
15
15
15
15
15
15
15
15
15
15
15
9
9
9
9
9
9
15
15
15
9
15
9
9
9
9
9
9
9
9
9
9
9
9
9
9
9
9
9
9
9
9
9
9
9
9
9
9
9
9
9
9
9
9
9
9
9
9
9
9
9
9
9
9
9
9
9
9
9
9
9
9
9
9
9
9
9
9
9
9
9
9
9
9
9
9
9
9
9
9
9
9
9
9
9
9
9
9
9
9
9
9
9
9
9
9
9
9
9
9
9
9
9
9
9
9
9
9
9
9
9
9
9
9
9
9
9
9
9
9
9
9
9
9
9
9
9
9
9
9
9
9
9
9
9
9
9
7
7
7
7
7
9
9
9
9
9
9
9
9
9
9
9
7
9
9
9
9
9
7
7
7
7
7
7
7
7
7
7
7
7
7
7
7
7
7
7
7
7
7
7
7
7
7
7
7
7
7
7
7
7
7
7
7
7
7
7
7
7
7
7
7
7
7
7
7
7
7
7
7
7
7
7
7
7
7
7
7
7
7
7
7
7
7
7
7
7
7
7
7
7
7
7
7
7
7
7
7
7
7
7
7
7
7
7
7
7
7
7
7
7
7
7
7
9
9
9
9
9
9
9
9
9
9
9
9
9
9
9
9
9
9
9
9
9
9
9
9
9
9
9
9
9
9
9
9
9
9
9
9
9
9
9
9
9
7
9
7
7
7
7
7
7
7
7
7
7
7
7
7
7
7
7
7
7
7
7
7
7
7
7
7
7
7
7
7
7
7
7
7
7
7
7
7
7
7
7
7
7
7
7
7
7
7
7
7
7
7
7
7
7
7
7
7
7
7
7
7
7
7
7
7
7
7
7
7
7
7
7
7
7
7
7
7
7
7
7
7
7
7
7
7
7
7
7
7
7
7
7
25
25
25
25
25
25
25
25
21
21
21
21
21
21
25
25
25
21
21
21
21
13
13
21
21
21
21
21
21
21
21
21
21
21
21
21
21
21
21
21
21
13
21
13
13
13
13
13
13
13
13
13
13
13
13
13
13
13
13
13
13
13
13
13
13
13
13
13
21
21
21
21
21
21
21
21
21
21
21
21
21
21
21
21
21
21
21
21
21
21
21
13
13
13
13
13
21
21
21
13
13
13
21
21
21
21
21
21
21
21
21
21
21
21
21
21
13
13
13
13
13
13
13
13
13
13
13
13
13
13
13
13
13
13
13
13
13
13
13
13
13
13
13
13
13
13
13
13
13
13
13
13
13
13
13
13
13
13
13
13
13
13
13
13
13
13
13
13
13
13
13
13
13
13
13
13
13
13
13
13
13
13
13
13
13
13
13
13
13
13
13
13
13
13
13
13
13
13
13
13
13
13
13
21
21
21
21
21
21
21
21
13
13
13
13
21
21
21
21
21
21
13
13
13
13
13
13
13
13
13
13
13
13
13
13
13
13
13
13
13
13
13
13
13
13
13
13
13
13
13
13
13
13
13
13
13
13
13
13
13
13
13
13
13
13
13
13
13
13
13
13
11
11
11
13
13
13
13
13
13
13
13
13
13
13
13
13
13
13
13
13
13
13
13
13
13
13
13
13
13
13
13
13
13
13
13
13
13
13
13
13
13
13
13
13
13
13
13
13
13
13
13
13
13
13
13
13
13
13
13
13
13
13
13
13
13
13
13
13
13
13
13
13
13
13
13
13
13
13
13
13
13
13
13
13
13
13
13
13
13
13
13
13
13
13
13
13
13
13
13
13
13
13
13
13
13
13
13
13
13
13
13
13
13
13
13
13
13
13
13
13
13
13
13
13
13
13
13
13
13
13
13
13
13
13
13
13
13
13
13
13
13
13
13
13
13
13
13
13
13
13
13
13
13
13
13
13
13
13
13
13
13
13
13
13
13
13
13
13
13
13
13
13
13
13
13
13
13
13
13
13
13
13
13
13
13
13
13
7
7
7
7
7
7
7
7
7
7
7
7
7
7
7
7
7
7
7
7
7
7
7
7
7
7
7
7
7
7
7
7
7
7
7
7
7
7
7
7
7
7
7
7
7
7
7
7
7
7
7
7
7
7
7
7
7
7
7
7
7
7
7
7
7
7
7
7
7
7
7
7
7
7
7
7
7
7
7
7
7
7
7
7
7
7
7
7
7
7
7
7
7
7
7
7
7
7
7
7
7
7
7
7
7
7
7
7
7
7
7
7
7
7
7
7
7
7
7
7
7
7
7
7
7
7
7
7
7
7
7
7
7
7
7
7
7
7
7
7
7
7
7
7
7
7
7
7
7
7
-1
-1
-1
-1
-1
-1
-1
-1
-1
-1
-1
-1
-1
-1
-1
-1
-1
-1
-1
-1
-1
-1
-1
-1
-1
-1
-1
-1
-1
-1
-1
-1
-1
-1
-1
-1
-1
-1
-1
-1
-1
-1
-1
-1
-1
-1
-1
-1
-1
-1
-1
-1
-1
-1
-1
-1
-1
-1
-1
-1
-1
-1
-1
-1
-1
-1
-1
-1
-1
-1
-1
-1
-1
-1
-1
-1
-1
-1
-1
-1
-1
-1
-1
-1
-1
-1
-1
-1
-1
-1
-1
-1
-1
-1
-1
-1
-1
-1
-1
-1
-1
-1
-1
-1
-1
-1
-1
-1
-1
-1
-1
-1
-1
-1
-1
-1
-1
-1
-1
-1
-1
-1
-1
-1
-1
-1
-1
-1
-1
-1
-1
-1
-1
-1
-1
-1
-1
-1
-1
-1
-1
-1
-1
-1
-1
-1
-1
-1
-1
-1
-1
-1
-1
-1
-1
-1
-1
-1
-1
-1
-1
-1
-1
-1
-1
-1
-1
-1
-1
-1
-1
-1
-1
-1
-1
-1
-1
-1
-1
-1
-1
-1
-1
-1
-1
-1
-1
-1
-1
-1
-1
-1
-1
-1
-1
-1
-1
-1
-1
-1
-1
-1
-1
-1
-1
-1
-1
-1
-1
-1
-1
-1
-1
-1
-1
-1
-1
-1
-1
-1
-1
-1
-1
-1
-1
-1
-1
-1
-1
-1
-1
-1
-1
-1
-1
-1
-1
-1
-1
-1
-1
-1
-1
-1
-1
-1
-1
-1
-1
-1
-1
-1
-1
-1
-1
-1
-1
-1
-1
-1
-1
-1
-1
-1
-1
-1
-1
-1
-1
-1
-1
-1
-1
-1
-1
-1
-1
-1
-1
-1
-1
-1
-1
-1
-1
-1
-1
-1
-1
-1
-1
-1
-1
-1
-1
-1
-1
-1
-1
-1
-1
-1
-1
-1
-1
-1
-1
-1
-1
-1
-1
-1
-1
-1
-1
-1
-1
-1
-1
-1
-1
-1
-1
-1
-1
-1
-1
-1
-1
-1
-1
-1
-1
-1
-1
-1
-1
-1
-1
-1
-1
-1
-1
-1
-1
-1
-1
-1
-1
-1
-1
-1
-1
-1
-1
-1
-1
-1
-1
-1
-1
-1
-1
-1
-1
-1
-1
-1
-1
-1
-1
-1
-1
-1
-1
-1
-1
-1
-1
-1
-1
-1
-1
-1
-1
-1
-1
-1
-1
-1
-1
-1
-1
-1
-1
-1
-1
-1
-1
-1
-1
-1
-1
-1
-1
-1
-1
-1
-1
-1
-1
-1
-1
-1
-1
-1
-1
-1
-1
-1
-1
-1
-1
-1
-1
-1
-1
-1
-1
-1
-1
-1
-1
-1
-1
-1
-1
-1
-1
-1
-1
-1
-1
-1
-1
-1
-1
-1
-1
-1
-1
-1
-1
-1
-1
-1
-1
-1
-1
-1
-1
-1
-1
-1
-1
-1
-1
-1
16
-1
16
6
16
-1
-1
-1
16
-1
16
-1
-1
16
16
16
16
16
16
-1
16
-1
16
16
16
16
-1
16
16
16
16
16
16
16
16
16
16
16
16
16
16
16
16
16
16
16
16
16
16
16
16
16
16
16
16
16
16
16
16
16
16
16
16
16
16
16
16
16
16
16
16
16
16
16
16
16
16
16
16
16
16
16
16
16
16
16
16
16
16
16
16
16
16
16
16
16
16
16
16
16
16
16
16
16
16
16
16
16
16
16
16
16
16
16
16
16
16
16
16
16
16
16
16
16
16
16
16
16
16
16
16
16
16
16
16
7
7
7
7
7
24
24
24
24
24
24
24
24
24
24
24
24
24
24
24
24
24
24
24
24
27
27
27
27
27
27
27
27
27
27
27
27
27
24
24
24
24
24
24
24
24
24
31
31
31
31
31
31
31
31
31
29
29
29
29
29
29
29
29
29
28
28
28
28
28
-1
-1
-1
-1
-1
12
12
12
12
12
30
30
30
30
30
11
11
11
11
11
25
25
25
25
25
24
24
24
24
24
3
3
3
3
3
3
3
3
3
22
22
22
22
22
24
24
24
24
24
24
24
24
22
22
22
22
22
22
22
22
22
22
22
22
22
28
28
28
28
28
22
22
22
22
22
22
22
22
3
3
3
3
28
28
28
28
28
28
28
28
28
28
28
28
28
28
28
28
28
28
28
28
28
28
27
27
27
27
27
28
28
28
28
28
28
28
28
27
27
27
27
27
27
27
27
27
27
27
27
27
34
34
34
35
35
18
18
18
18
18
18
18
18
18
31
31
31
31
31
35
35
35
35
35
34
34
34
8
8
8
8
8
30
30
30
30
30
30
30
30
30
29
29
29
29
29
8
8
8
8
8
8
8
8
25
25
25
25
25
29
29
29
29
29
29
29
29
29
25
25
25
25
25
25
25
25
25
25
25
25
25
2
2
2
2
2
23
23
23
10
10
10
10
10
10
12
12
12
12
12
-1
-1
-1
-1
-1
-1
-1
-1
-1
30
30
30
30
30
33
33
33
33
33
33
33
33
33
15
15
15
15
15
15
9
15
9
9
9
9
9
9
21
21
21
21
21
7
7
7
7
7
7
7
7
7
-1
-1
-1
-1
-1
13
13
13
13
13
13
13
13
13
24
24
24
24
24
24
24
24
24
24
24
24
24
24
22
22
22
22
22
24
24
24
24
24
24
24
24
22
22
22
22
22
22
22
22
22
22
22
22
22
24
24
24
24
24
24
24
24
24
24
24
24
24
3
24
24
24
24
24
24
24
24
24
24
24
28
28
28
28
28
28
28
28
28
28
28
28
28
28
27
27
27
27
27
28
28
28
28
28
28
28
28
27
27
27
27
27
27
27
27
27
27
27
27
27
22
22
22
22
22
24
24
24
24
24
18
18
18
18
22
22
22
22
22
22
22
22
22
22
22
22
22
8
8
8
8
8
31
31
31
31
31
31
31
31
31
8
8
8
8
31
8
8
8
8
8
8
8
8
25
25
25
25
25
29
29
29
29
29
29
29
29
29
25
25
25
25
25
25
25
25
25
25
25
25
25
2
2
2
2
23
23
23
23
23
23
23
23
23
23
14
14
14
14
14
-1
-1
-1
-1
-1
-1
-1
-1
-1
35
35
35
35
35
35
35
35
35
35
35
35
35
35
15
15
15
15
15
15
15
15
15
15
15
15
15
15
11
11
11
11
11
11
11
11
11
11
11
11
11
11
10
10
10
10
10
13
13
13
13
13
13
13
13
13
24
24
24
24
24
24
24
3
3
3
3
3
3
3
3
3
3
3
3
3
3
3
3
3
3
3
3
3
3
3
3
3
27
27
27
27
27
27
27
27
27
31
31
31
31
31
22
22
22
22
22
22
22
22
22
22
22
22
22
22
22
22
22
22
22
22
22
22
22
22
22
22
22
24
24
24
24
24
24
24
24
29
29
29
29
29
29
29
29
29
29
29
29
29
29
22
22
22
22
22
29
29
29
29
29
29
29
29
29
29
29
29
29
31
31
31
31
31
31
31
31
28
28
28
28
28
17
17
17
17
17
17
17
17
17
24
24
24
24
24
17
17
17
17
17
17
17
17
17
17
17
17
17
29
29
29
29
29
29
29
29
27
27
27
27
28
28
28
28
28
28
28
28
28
28
28
28
28
28
28
28
28
28
28
28
28
28
28
28
28
28
28
28
28
28
28
28
28
28
28
26
26
26
26
26
26
26
26
26
26
26
26
26
26
28
28
28
28
28
28
28
28
28
28
28
28
28
28
28
28
28
28
28
28
28
28
28
28
28
28
28
19
19
19
19
19
12
12
12
12
12
12
12
12
12
27
27
27
27
27
14
14
14
14
14
14
14
14
14
14
14
14
14
26
26
26
26
26
26
26
26
18
18
18
18
18
18
18
18
18
18
18
18
18
18
27
27
27
27
27
20
20
20
20
20
20
20
20
20
20
20
20
20
19
19
19
19
19
19
19
19
30
30
30
30
30
34
34
34
34
34
34
34
34
34
35
35
35
35
35
35
35
35
35
35
35
35
35
35
35
35
35
35
35
35
35
35
35
35
35
35
20
31
31
31
31
31
31
31
31
31
31
31
31
31
31
31
31
31
31
31
30
30
30
30
30
30
30
30
30
30
30
30
30
30
30
30
30
30
30
30
30
8
8
8
8
8
8
8
8
8
8
8
8
8
8
8
8
8
8
8
1
1
1
1
1
1
1
1
1
1
1
1
1
1
1
1
1
1
1
1
1
1
29
29
29
29
29
29
29
29
29
29
8
8
8
8
8
8
8
8
8
8
8
8
8
8
8
8
8
8
8
8
8
8
8
8
8
8
8
8
8
8
25
25
25
25
25
5
5
5
5
5
5
5
5
5
29
29
29
29
29
11
11
11
11
11
11
11
11
11
11
11
11
11
11
11
11
11
11
11
11
11
11
17
17
17
17
17
23
23
23
23
23
23
23
23
23
25
25
25
25
25
25
25
25
25
25
25
25
25
25
25
25
25
25
25
25
25
25
25
25
25
25
-1
-1
-1
-1
-1
-1
-1
-1
-1
-1
-1
-1
-1
-1
23
23
23
23
23
-1
-1
-1
-1
-1
-1
-1
-1
-1
-1
-1
-1
-1
10
10
10
10
10
10
10
10
10
12
12
12
12
12
-1
-1
-1
-1
-1
-1
-1
-1
-1
-1
-1
-1
-1
-1
-1
-1
-1
-1
-1
-1
-1
-1
-1
-1
-1
-1
-1
16
16
16
6
16
16
16
16
16
30
30
30
30
30
30
30
30
30
15
15
15
15
15
30
30
30
30
30
9
9
9
9
9
9
9
9
9
9
9
9
9
7
7
7
6
6
6
6
6
6
11
11
11
11
11
9
9
9
9
9
9
9
9
9
15
15
15
15
9
9
9
9
9
9
9
9
9
9
9
9
9
9
9
9
9
9
9
9
9
9
9
21
21
21
21
21
13
13
13
13
13
13
13
13
13
11
11
11
11
11
13
13
13
13
13
13
13
13
13
13
13
13
13
7
7
7
7
7
7
7
7
7
-1
-1
-1
-1
-1
-1
-1
-1
-1
-1
-1
-1
-1
-1
-1
-1
-1
-1
-1
-1
-1
-1
-1
-1
-1
-1
-1
-1
-1
-1
-1
-1
16
16
16
16
16
16
16
7
7
24
24
24
24
24
24
24
24
24
24
24
24
24
24
24
24
24
24
24
24
24
24
24
24
24
24
24
24
24
24
24
24
24
24
24
24
24
24
24
24
24
24
24
24
24
24
24
24
24
24
24
24
24
24
24
24
24
24
24
24
24
24
24
24
24
27
27
27
27
27
27
27
27
27
27
27
27
27
27
27
27
27
27
27
27
27
27
27
27
27
27
27
27
27
27
27
27
27
27
27
27
27
27
27
27
22
22
22
22
24
24
24
24
24
24
24
24
24
24
22
22
22
22
22
22
22
22
22
22
22
22
22
8
8
8
8
8
31
31
31
31
31
31
31
31
31
31
31
31
31
31
31
31
31
31
8
8
8
8
29
29
29
29
29
29
29
29
29
29
29
29
29
29
29
29
29
29
29
29
29
29
29
29
29
29
29
28
23
28
23
23
23
23
23
23
23
23
23
23
23
14
14
14
14
14
-1
-1
-1
-1
-1
-1
-1
-1
-1
35
35
35
35
35
35
35
35
35
35
35
35
35
35
15
15
15
15
15
30
15
15
15
15
15
15
15
15
11
11
11
11
11
11
11
11
11
11
11
11
11
11
10
10
10
10
10
25
25
25
13
13
13
13
13
13
24
24
24
24
24
24
24
24
24
24
24
24
24
24
3
3
3
3
3
3
3
3
3
3
3
3
3
3
3
3
3
3
3
3
3
3
3
3
3
3
3
22
22
22
22
22
22
22
22
22
22
22
22
22
22
24
24
24
24
24
24
24
24
24
24
24
24
24
22
22
24
24
24
24
24
24
24
24
24
24
24
29
29
29
29
29
29
29
29
29
29
29
29
29
29
22
22
22
22
22
22
22
22
22
22
22
22
22
22
22
22
22
22
22
22
22
22
22
22
22
22
28
28
28
28
28
17
17
17
17
17
17
17
17
17
22
22
22
22
22
22
22
22
22
22
22
22
22
22
22
22
22
22
29
29
29
29
29
29
29
29
3
3
3
3
3
3
3
28
28
28
28
28
28
28
28
28
28
28
28
28
28
28
28
28
28
28
28
28
28
28
28
28
28
28
28
28
28
28
28
26
26
26
26
26
28
26
26
26
26
26
26
26
26
28
28
28
28
28
28
28
28
28
28
28
28
28
28
28
28
28
28
28
28
28
28
28
28
28
28
28
19
19
19
19
19
19
19
19
19
19
19
19
19
27
32
32
32
32
32
14
14
14
14
14
14
14
14
14
14
14
14
14
14
14
14
14
14
14
14
14
18
18
18
18
18
18
18
18
18
18
18
18
18
18
27
27
27
27
27
20
20
20
20
20
20
20
20
20
20
20
20
20
19
19
19
19
19
19
19
19
34
34
34
34
34
34
34
34
34
34
34
34
34
34
24
24
24
24
35
35
35
35
35
35
35
35
35
35
35
35
35
35
18
18
18
20
20
20
20
20
20
31
31
31
31
31
31
31
31
31
31
31
31
31
31
31
31
31
31
31
30
30
30
30
30
30
30
30
30
30
30
30
30
30
30
30
30
30
30
30
34
8
8
8
8
8
8
8
8
8
8
8
8
8
8
31
31
31
31
31
1
1
1
1
1
1
1
1
1
1
1
1
1
1
1
1
1
1
1
1
1
30
29
29
29
29
29
29
29
29
29
29
29
29
29
29
8
8
8
8
8
8
8
8
8
8
8
8
8
8
8
8
8
8
8
8
8
8
8
8
8
8
25
25
25
25
25
25
25
25
5
5
5
5
5
5
29
29
29
29
29
29
29
29
29
11
11
11
11
11
11
11
11
11
11
11
11
11
11
11
11
11
11
17
17
17
17
17
25
25
25
25
25
25
25
25
25
25
25
25
25
25
25
25
25
25
25
25
25
25
25
25
25
25
25
25
25
25
25
25
25
25
25
-1
-1
-1
-1
-1
-1
-1
-1
-1
-1
-1
-1
-1
-1
23
23
23
23
23
10
10
10
10
10
10
10
10
10
10
10
10
10
10
10
10
10
10
10
10
10
10
12
12
12
12
12
12
12
12
12
12
12
12
12
12
-1
-1
-1
-1
-1
-1
-1
-1
-1
-1
-1
-1
-1
-1
-1
-1
-1
-1
-1
-1
-1
-1
-1
-1
-1
-1
-1
30
30
30
30
30
30
30
30
30
30
30
30
30
30
30
30
33
33
33
33
33
33
33
33
33
33
33
33
33
33
33
33
7
7
7
7
6
6
6
6
6
9
9
9
9
9
9
9
9
9
9
9
9
9
9
9
9
9
9
9
9
9
9
9
9
9
9
9
9
9
9
9
9
9
9
9
9
9
9
9
9
9
21
21
21
21
21
21
21
21
21
13
13
13
13
13
7
7
7
7
7
7
7
7
7
7
7
7
7
7
7
7
7
7
7
7
7
7
7
7
7
7
7
-1
-1
-1
-1
-1
-1
-1
-1
-1
-1
-1
-1
-1
-1
13
13
13
13
13
16
16
16
16
16
16
16
16
16
16
16
16
16
13
13
13
13
13
13
13
13
13
24
24
24
24
24
24
24
24
24
24
24
24
24
24
24
24
24
24
24
24
24
24
24
24
24
3
3
3
3
3
3
3
3
3
3
3
3
3
3
3
3
22
22
22
22
22
22
22
22
22
22
22
22
22
22
24
24
24
24
24
24
24
24
24
24
24
24
24
24
24
24
24
24
24
24
24
24
24
24
24
24
22
22
22
22
22
22
22
22
22
22
22
22
22
22
22
22
22
22
22
22
22
22
22
22
22
22
22
22
22
22
22
22
22
22
22
22
22
22
22
22
24
24
24
24
24
24
24
24
24
24
24
24
24
24
24
24
24
24
24
24
24
24
24
24
24
24
24
24
24
24
24
24
22
22
22
22
22
22
22
22
3
3
3
3
3
3
3
3
28
28
28
28
28
24
24
24
24
24
24
24
28
28
28
28
28
28
28
28
28
28
28
24
24
24
24
24
24
24
24
28
28
28
28
28
28
28
28
28
28
28
28
28
28
28
28
28
28
28
28
28
28
28
28
28
28
28
28
28
28
28
28
28
28
28
28
28
28
28
28
28
27
27
27
27
27
27
27
27
27
27
27
27
27
27
27
27
27
27
27
27
27
27
27
27
27
27
27
28
28
28
28
28
28
28
28
28
28
28
28
28
27
27
27
27
27
27
27
27
27
27
27
27
27
27
27
27
27
27
27
27
27
27
27
27
27
27
27
27
27
27
27
27
27
27
27
27
27
27
27
27
35
35
35
35
35
22
35
35
35
35
35
35
35
35
24
24
24
24
24
24
24
24
24
24
24
24
24
24
24
24
24
24
18
18
18
18
18
18
18
18
18
31
31
31
31
31
31
31
31
31
31
31
31
31
31
22
22
22
22
22
22
22
22
31
31
31
31
31
31
31
31
31
31
35
31
35
35
35
35
35
35
8
8
8
8
8
8
8
8
8
8
8
8
8
8
8
8
8
8
8
8
8
8
8
8
8
8
8
8
8
8
8
8
31
31
31
31
31
31
31
31
31
29
29
29
29
29
8
8
8
8
8
8
8
8
8
8
8
8
8
8
8
8
8
8
8
8
8
8
8
8
8
8
8
8
8
8
8
8
8
8
8
25
25
25
25
25
29
29
29
29
29
29
29
29
29
29
29
29
29
29
29
29
29
29
29
29
29
29
29
29
29
29
29
29
29
29
29
29
29
29
29
29
25
25
25
25
25
25
25
25
25
25
25
25
25
25
25
25
25
25
25
25
25
25
25
25
25
25
25
25
25
25
25
25
25
25
25
25
25
25
25
25
2
2
2
2
2
23
23
23
23
23
23
23
23
23
23
23
23
23
23
23
23
23
23
23
23
23
23
23
23
23
23
23
23
23
23
23
23
23
23
23
23
14
14
14
14
14
14
14
14
14
14
14
14
-1
-1
-1
-1
-1
-1
-1
-1
-1
-1
-1
-1
-1
-1
-1
-1
-1
-1
-1
-1
-1
-1
-1
-1
-1
-1
-1
-1
-1
30
30
30
30
30
30
30
30
30
30
30
30
30
30
35
35
35
35
35
30
30
30
30
30
30
30
30
30
30
30
30
30
35
33
35
35
35
33
35
33
33
15
15
15
15
15
15
15
15
15
15
15
15
15
15
15
15
15
15
15
15
15
15
15
15
15
15
15
15
15
15
15
15
15
15
15
15
15
15
15
15
15
21
21
21
21
21
11
11
11
11
11
11
11
11
11
11
11
11
11
11
11
11
11
11
11
11
11
11
11
11
11
11
11
7
7
7
7
7
7
7
7
7
-1
-1
-1
-1
-1
10
10
10
10
10
10
10
10
10
10
10
10
10
10
13
13
13
13
13
13
13
13
13
13
13
13
13
13
13
13
13
13
13
13
13
13
24
24
24
24
24
24
24
24
24
24
24
24
24
24
24
24
24
24
24
24
24
24
24
24
24
24
24
24
18
24
18
18
3
3
3
3
3
3
3
3
3
24
24
24
24
24
3
3
3
3
3
3
3
3
3
3
3
3
3
3
3
3
3
3
3
3
3
3
3
3
3
3
3
3
3
3
3
3
3
27
27
27
27
27
27
27
27
27
27
27
27
27
27
27
27
3
3
27
27
27
27
27
27
27
27
27
27
27
27
27
27
27
27
27
27
27
27
27
27
27
27
27
31
31
31
31
31
31
31
31
31
31
31
31
31
31
31
31
31
31
31
31
31
31
31
31
31
31
31
31
31
31
31
31
31
31
31
31
31
31
31
31
31
22
22
22
22
22
22
22
22
22
22
22
22
22
22
22
22
22
22
22
22
22
22
22
22
22
22
22
22
22
22
22
22
22
22
22
22
22
22
22
22
22
22
22
22
22
22
22
22
22
22
22
22
22
22
22
22
22
22
22
22
22
22
22
22
22
22
22
22
22
22
22
22
24
24
24
24
24
24
24
24
29
29
29
29
29
29
29
29
29
29
29
29
29
29
29
29
29
29
29
29
29
29
29
29
29
29
29
29
29
29
29
29
29
29
29
29
29
29
29
29
29
22
22
22
22
22
22
22
22
22
29
29
29
29
29
22
22
22
22
22
29
29
29
29
29
29
29
29
29
29
29
29
29
29
29
29
29
29
29
29
29
29
29
29
29
29
29
29
29
29
29
29
29
29
29
29
29
29
31
31
31
31
31
31
31
31
31
31
31
31
31
31
31
31
31
31
31
31
31
31
31
28
28
28
28
28
17
17
17
17
17
17
17
17
17
17
17
17
17
17
17
17
17
17
17
17
17
17
17
17
17
17
17
17
17
17
17
17
17
17
17
17
24
24
24
24
24
24
24
24
24
17
17
17
17
17
24
24
24
24
24
17
17
17
17
17
17
17
17
17
17
17
17
17
17
17
17
17
17
17
17
25
25
25
25
25
25
25
25
25
25
25
25
25
25
25
29
29
29
29
29
29
29
29
29
29
29
29
29
29
29
29
29
29
29
29
29
29
29
29
29
29
27
27
27
27
28
28
28
28
28
28
28
28
28
28
28
28
28
28
28
28
28
28
28
28
28
28
28
28
28
28
28
28
28
28
28
28
28
28
28
28
3
3
3
3
3
28
28
28
28
28
28
28
28
28
28
28
28
28
28
28
28
28
28
28
28
28
28
28
28
28
28
28
28
28
28
28
28
28
28
28
28
28
28
28
28
28
28
28
28
28
28
28
28
28
28
28
28
28
28
28
28
28
28
28
28
28
28
28
28
28
28
28
28
28
28
28
28
28
28
28
26
26
26
26
26
-1
-1
-1
-1
-1
-1
-1
-1
-1
26
26
26
26
26
26
26
-1
-1
-1
-1
-1
-1
-1
-1
-1
-1
-1
2
2
2
2
2
2
2
2
2
28
28
28
28
28
28
28
28
28
28
28
28
28
28
28
28
28
28
28
28
28
28
28
28
28
28
28
28
2
2
2
2
2
2
2
2
2
2
2
2
2
2
2
2
2
2
2
2
2
2
2
2
2
2
28
28
28
28
28
28
28
28
28
28
28
28
28
28
28
28
28
28
28
28
28
28
28
28
28
28
28
12
12
12
12
12
12
12
12
12
12
12
12
12
12
19
19
19
19
12
12
12
12
12
12
12
12
12
12
12
12
12
12
12
12
12
12
12
12
12
12
12
27
27
27
27
27
27
27
27
27
27
27
27
27
27
32
32
32
32
32
12
12
12
12
12
12
12
12
12
12
12
12
12
12
12
12
12
12
12
12
12
12
12
14
14
14
14
14
14
14
14
14
14
14
14
14
14
14
14
14
14
14
14
14
14
14
14
14
14
14
14
14
14
26
26
26
26
26
26
26
26
24
24
24
24
24
18
18
18
18
18
18
18
18
18
18
18
18
18
18
18
18
18
18
18
18
18
18
18
18
18
18
18
18
18
18
18
18
18
18
18
18
27
27
27
27
27
27
18
18
18
18
18
18
18
18
20
20
20
20
20
20
20
20
20
20
20
20
20
20
20
20
20
20
20
20
20
20
20
20
20
20
20
20
20
20
20
20
20
20
20
20
20
20
20
20
20
20
20
20
20
20
20
20
20
20
20
20
20
20
20
20
20
20
12
12
12
12
12
12
12
12
30
30
30
30
30
30
30
30
30
30
30
30
30
30
34
34
34
34
34
34
34
34
34
34
34
34
34
34
30
34
34
34
30
30
30
30
30
30
30
30
30
35
35
35
35
35
35
35
35
35
35
35
35
35
35
35
35
35
35
35
35
35
35
35
35
35
35
35
35
35
35
35
35
35
35
35
35
35
35
35
35
35
35
35
35
35
35
35
35
35
35
35
35
35
35
35
35
35
35
35
35
35
35
35
35
35
35
35
35
35
35
35
35
12
12
12
12
12
12
12
12
12
31
31
31
31
31
31
31
31
31
31
31
31
31
31
31
31
31
31
31
31
31
31
31
31
31
31
31
31
31
31
31
31
31
31
31
31
31
31
31
31
31
31
31
31
31
31
31
31
31
31
31
31
31
31
31
31
31
31
31
31
31
31
31
31
31
31
31
31
31
31
31
31
31
30
30
30
30
30
30
30
30
30
30
30
30
30
30
30
30
30
30
30
30
30
30
30
30
30
30
30
30
30
30
30
30
30
30
30
30
30
30
30
30
30
30
30
30
30
30
30
30
11
11
11
11
11
11
11
11
11
11
11
11
11
11
8
8
8
8
8
8
8
8
11
11
11
11
11
11
11
11
11
11
15
15
15
15
15
15
15
15
15
8
8
8
8
8
8
8
8
8
8
8
8
8
8
8
8
8
8
8
1
1
1
1
8
8
8
8
8
15
15
15
15
1
1
1
1
15
15
15
15
15
15
15
1
1
1
1
1
1
1
1
1
1
1
1
1
1
1
1
1
1
1
1
1
1
1
1
1
1
1
1
1
30
30
30
30
30
30
30
30
30
29
29
29
29
29
29
29
29
29
29
29
29
29
29
29
29
29
29
29
29
29
29
29
29
29
29
29
29
29
29
29
29
29
29
29
29
29
29
29
29
29
8
8
8
8
8
8
8
8
8
8
8
8
8
8
8
8
8
8
8
8
8
8
8
8
8
8
8
8
8
8
8
8
8
8
8
8
8
8
8
8
8
8
8
8
8
8
8
8
8
8
8
8
8
8
8
8
8
8
8
8
8
8
8
8
8
11
11
11
11
11
11
11
11
11
11
11
11
11
11
11
25
25
25
25
25
5
5
5
5
21
21
21
21
21
5
5
5
5
5
5
5
5
21
21
21
21
21
21
21
21
21
21
5
5
5
5
5
5
5
5
5
25
25
25
25
25
5
5
5
5
5
5
5
5
5
29
29
29
29
29
5
29
5
5
5
5
5
5
5
5
5
5
5
5
5
5
5
5
5
5
5
5
5
5
11
11
11
11
11
11
11
11
11
11
11
11
11
11
11
11
11
11
11
11
11
11
11
11
11
11
11
11
11
11
11
11
11
11
11
11
11
11
17
17
17
17
17
17
17
17
17
17
23
23
23
23
17
17
17
17
17
23
23
23
23
23
23
23
23
23
23
23
23
23
23
23
23
23
23
23
23
23
23
25
25
25
25
25
25
25
25
25
25
25
25
25
25
25
25
25
25
25
25
25
25
25
25
25
25
25
25
25
25
25
25
10
10
10
10
10
10
10
10
10
10
10
10
10
10
10
10
10
10
10
10
10
10
25
25
25
25
25
25
25
25
25
25
25
25
25
25
25
25
25
25
25
25
25
25
25
25
25
25
-1
-1
-1
-1
-1
-1
-1
-1
-1
-1
-1
-1
-1
-1
-1
-1
-1
-1
-1
-1
-1
-1
-1
-1
-1
-1
-1
-1
-1
-1
-1
-1
-1
-1
-1
-1
-1
-1
-1
-1
-1
2
2
2
2
2
-1
-1
-1
-1
-1
-1
-1
-1
-1
23
23
23
23
23
-1
-1
-1
-1
-1
-1
-1
-1
-1
-1
-1
-1
-1
-1
-1
-1
-1
-1
-1
-1
-1
-1
-1
-1
-1
-1
-1
-1
-1
-1
-1
-1
-1
-1
-1
-1
-1
10
10
10
10
10
10
10
10
10
10
10
10
10
10
10
10
25
25
25
25
25
25
25
25
25
12
12
12
12
12
12
12
12
12
35
35
35
35
35
12
12
12
12
12
-1
-1
-1
-1
-1
-1
-1
-1
-1
-1
-1
-1
-1
-1
-1
-1
-1
35
35
35
35
35
12
12
12
12
12
-1
-1
-1
-1
-1
-1
-1
-1
-1
-1
-1
-1
-1
-1
-1
-1
-1
-1
-1
-1
-1
-1
-1
-1
-1
-1
-1
-1
-1
-1
-1
-1
-1
-1
6
6
6
6
6
6
6
6
6
6
6
6
6
6
6
-1
-1
-1
-1
-1
6
6
6
6
6
6
6
6
6
6
6
6
6
16
16
16
16
16
16
16
16
16
30
30
30
30
30
30
30
30
30
30
30
30
30
30
30
30
30
30
30
15
15
15
15
15
15
15
15
15
15
15
15
15
15
15
15
15
15
15
15
15
15
30
30
30
30
30
30
30
30
30
30
30
30
30
30
33
30
30
30
30
15
15
15
15
15
15
15
15
15
15
15
15
15
9
9
9
9
9
9
9
9
9
9
9
9
9
9
9
9
9
9
9
9
9
9
7
7
7
7
7
7
7
7
7
7
7
7
7
7
7
7
7
7
7
7
7
7
7
7
7
7
7
11
11
11
11
11
11
11
11
11
11
11
11
11
11
9
11
9
11
11
11
11
11
11
11
11
11
11
11
11
11
11
11
7
7
7
7
7
7
7
7
7
15
15
15
15
15
9
9
9
9
9
9
9
9
9
9
9
9
9
9
9
9
9
9
9
9
9
9
9
9
9
9
9
7
7
7
7
7
7
7
7
7
7
7
7
7
7
7
7
7
7
7
7
7
7
9
9
9
9
9
9
9
9
7
7
7
7
7
7
7
7
7
7
7
7
7
7
7
7
7
7
7
21
21
21
21
21
21
21
21
21
21
13
13
13
13
21
21
21
21
21
13
13
13
13
13
13
13
13
13
13
13
13
13
13
13
13
13
13
13
13
13
13
13
13
13
13
13
13
13
13
13
13
13
13
13
13
13
13
13
13
13
13
13
13
13
13
13
13
13
13
13
13
13
13
13
13
13
13
13
13
13
13
13
13
13
13
13
7
7
7
7
7
7
7
7
7
7
7
7
7
7
7
7
7
7
7
7
7
7
7
7
7
7
7
7
7
7
7
7
7
7
7
7
-1
-1
-1
-1
-1
-1
-1
-1
-1
-1
-1
-1
-1
-1
-1
-1
-1
-1
-1
-1
-1
-1
-1
-1
-1
-1
-1
-1
-1
-1
-1
-1
-1
-1
-1
-1
-1
-1
-1
-1
-1
-1
-1
-1
-1
-1
-1
-1
-1
-1
-1
-1
-1
-1
-1
-1
-1
-1
-1
-1
-1
-1
-1
-1
-1
-1
-1
-1
-1
-1
-1
-1
-1
-1
-1
-1
-1
-1
-1
-1
-1
-1
-1
-1
-1
-1
-1
-1
-1
-1
-1
-1
-1
-1
-1
16
16
16
16
16
16
16
16
16
16
16
16
16
16
16
16
16
16
16
16
16
16
16
16
7
7
7
24
24
24
24
24
24
24
24
24
24
24
24
24
24
24
24
24
24
24
24
24
24
24
24
24
24
24
24
24
24
24
24
24
24
24
24
24
24
24
24
24
24
24
24
24
24
24
24
24
24
24
24
24
24
24
24
24
24
24
24
24
24
24
24
24
27
27
27
27
27
27
27
27
27
27
27
27
27
27
27
27
27
27
27
27
27
27
27
27
27
27
27
27
27
27
27
27
27
27
27
27
27
27
27
27
24
24
24
24
24
24
24
24
24
24
24
24
24
24
22
22
22
22
22
24
24
24
24
24
24
24
24
31
31
31
31
31
31
31
31
31
31
31
31
31
31
31
31
31
31
31
31
31
31
31
31
31
31
31
29
29
29
29
29
29
29
29
29
29
29
29
29
29
29
29
29
29
29
29
29
29
29
29
29
29
29
28
28
28
28
28
28
28
28
28
28
28
28
28
28
14
14
14
14
-1
-1
-1
-1
-1
-1
-1
-1
-1
-1
35
35
35
35
35
12
35
35
35
35
35
35
35
35
30
30
30
30
30
30
30
30
30
30
30
30
30
30
11
11
11
11
11
11
11
11
11
11
11
11
11
11
25
25
25
25
25
25
25
25
25
25
25
25
25
25
24
24
24
24
24
24
24
24
24
24
24
24
24
24
3
3
3
3
3
3
3
3
3
3
3
3
3
3
3
3
3
3
3
3
3
3
3
3
3
3
3
22
22
22
22
22
22
22
22
22
22
22
22
22
22
24
24
24
24
24
24
24
24
24
24
24
24
24
24
24
24
24
24
24
24
24
24
24
24
24
24
22
22
22
22
22
22
22
22
22
22
22
22
22
22
22
22
22
22
22
22
22
22
22
22
22
22
22
22
22
22
22
22
22
22
22
22
22
22
22
22
28
28
28
28
28
28
28
28
28
28
28
28
17
17
22
22
22
22
22
22
22
22
22
22
22
22
22
22
22
22
22
22
22
22
22
22
22
22
22
22
3
3
3
3
3
3
3
3
3
3
3
3
3
28
28
28
28
28
28
28
28
28
28
28
28
28
28
28
28
28
28
28
28
28
28
28
28
28
28
14
14
14
14
14
28
28
28
28
28
28
28
28
28
28
28
28
28
28
28
28
28
28
28
28
28
28
28
28
28
28
28
28
28
28
28
28
28
28
28
28
19
19
19
19
19
19
19
19
19
19
19
19
19
27
28
28
28
14
14
14
14
14
14
14
14
14
14
14
14
14
14
14
14
14
14
14
14
14
14
14
18
18
18
18
18
27
27
27
27
18
18
18
18
18
27
27
27
27
27
27
27
27
27
27
27
27
27
20
20
19
19
19
19
19
19
19
19
19
19
19
34
34
34
34
34
34
34
34
34
34
34
34
34
34
18
18
18
18
18
18
18
18
18
18
18
18
18
18
18
18
18
18
18
18
18
18
18
18
18
18
18
31
31
31
31
31
31
31
31
31
31
31
31
31
31
31
31
31
31
31
35
31
31
31
31
30
30
30
30
30
30
30
30
34
30
30
30
30
34
34
34
8
8
8
8
8
8
8
8
8
8
8
8
8
8
31
31
31
31
31
1
1
1
1
1
1
1
1
1
1
1
1
1
30
1
1
1
1
1
30
30
30
29
29
29
29
29
29
29
29
29
29
29
29
29
29
8
8
8
8
8
8
8
8
8
8
8
8
8
8
8
8
8
8
8
8
8
8
8
8
8
8
25
25
25
25
25
25
25
25
25
25
25
25
25
25
29
29
29
29
29
29
29
29
29
29
29
29
29
29
29
29
29
29
29
29
29
29
29
11
29
29
11
17
17
17
17
17
25
25
25
25
25
25
25
25
25
25
25
25
25
25
25
25
25
25
25
25
25
25
25
25
25
25
25
25
25
25
25
25
25
25
25
-1
-1
-1
-1
-1
-1
-1
-1
-1
-1
-1
-1
-1
-1
23
23
23
23
23
10
23
10
10
10
10
10
10
10
10
10
10
10
10
10
10
10
10
10
10
10
10
12
12
12
12
12
12
12
12
12
12
12
12
12
12
-1
-1
-1
-1
-1
-1
-1
-1
-1
-1
-1
-1
-1
-1
-1
-1
-1
-1
-1
-1
-1
-1
-1
-1
-1
-1
-1
30
30
30
30
30
30
30
30
30
30
30
30
30
30
33
33
33
33
33
33
33
33
33
33
33
33
33
33
33
33
33
33
33
33
33
33
33
33
33
33
33
15
15
15
15
15
15
15
15
15
15
9
9
9
9
9
9
9
9
9
9
9
9
9
9
9
9
9
9
9
9
9
9
9
9
9
9
9
9
9
9
9
21
21
21
21
21
21
21
21
21
21
21
21
21
21
7
7
7
7
7
7
7
7
7
7
7
7
7
7
7
7
7
7
7
7
7
7
7
7
7
7
7
-1
-1
-1
-1
-1
-1
-1
-1
-1
-1
-1
-1
-1
-1
13
13
13
13
13
13
13
13
13
13
13
13
13
13
13
13
13
13
13
13
13
13
13
13
13
13
13
24
24
24
24
24
24
24
24
24
24
24
24
24
24
24
24
24
24
24
24
24
24
24
24
24
24
24
3
3
3
3
3
3
3
3
3
3
3
3
3
3
22
22
22
22
22
22
22
22
22
22
22
22
22
22
24
24
24
24
24
24
24
24
24
24
24
24
24
24
24
24
24
24
24
24
24
24
24
24
24
24
22
22
22
22
22
22
22
22
22
22
22
22
22
22
22
22
22
22
22
22
22
22
22
22
22
22
22
22
22
22
22
22
22
22
22
22
22
22
22
22
24
24
24
24
24
24
24
24
24
24
24
24
24
24
24
24
24
24
24
24
24
24
24
24
24
24
24
24
24
24
24
24
22
22
22
22
22
22
22
22
3
3
3
3
3
3
3
3
3
3
3
24
24
24
24
24
24
24
24
24
24
24
24
24
24
24
24
24
24
24
24
24
24
24
24
24
24
24
24
28
28
28
28
28
28
28
28
28
28
28
28
28
28
28
28
28
28
28
28
28
28
28
28
28
28
28
28
28
28
28
28
28
28
28
28
28
28
28
28
28
27
27
27
27
27
27
27
27
27
27
27
27
27
27
27
27
27
27
27
28
27
28
28
28
28
28
28
28
28
28
28
28
28
28
28
28
28
28
28
28
27
27
27
27
27
27
27
27
27
27
27
27
27
27
27
27
27
27
27
27
27
27
27
27
27
27
27
27
27
27
27
27
27
27
27
27
27
27
27
27
22
22
22
22
22
22
22
22
22
22
22
22
22
22
24
24
24
24
24
24
24
24
24
24
24
24
24
24
24
24
24
24
18
18
18
18
18
18
18
18
18
22
22
22
22
22
22
22
22
22
22
22
22
22
22
22
22
22
22
22
22
22
22
22
22
22
22
22
22
22
22
22
22
22
22
22
22
22
22
22
22
8
8
8
8
8
8
8
8
8
8
8
8
8
8
31
31
31
31
31
31
31
31
31
31
31
31
31
31
31
31
31
31
31
31
31
31
31
31
31
31
31
8
8
8
8
8
8
8
8
8
8
8
8
8
8
8
8
8
8
8
8
8
8
8
8
8
8
8
8
8
8
8
8
8
8
8
8
8
8
8
8
25
25
25
25
25
25
25
25
29
29
29
29
29
29
29
29
29
29
29
29
29
29
29
29
29
29
29
29
29
29
29
29
29
29
29
29
29
29
29
29
29
25
25
25
25
25
25
25
25
25
25
25
25
25
25
25
25
25
25
25
25
25
25
25
25
25
25
25
25
25
25
25
25
25
25
25
25
25
25
25
25
2
2
2
2
2
23
23
23
23
23
23
23
23
23
23
23
23
23
23
23
23
23
23
23
23
23
23
23
23
23
23
23
23
23
23
23
23
23
23
23
23
14
14
14
14
14
14
14
14
14
14
14
14
14
14
-1
-1
-1
-1
-1
-1
-1
-1
-1
-1
-1
-1
-1
-1
-1
-1
-1
-1
-1
-1
-1
-1
-1
-1
-1
-1
-1
35
35
35
35
35
35
35
35
35
35
35
35
35
35
35
35
35
35
35
35
35
35
35
35
35
35
35
35
35
35
35
35
-1
-1
-1
-1
35
35
35
-1
35
1
15
15
15
15
15
15
15
15
15
15
15
15
15
15
15
15
15
15
15
15
15
15
15
15
15
15
15
15
15
15
15
15
15
15
15
15
15
15
15
15
11
11
11
11
11
11
11
11
11
11
11
11
11
11
11
11
11
11
11
11
11
11
11
11
11
11
11
11
11
11
11
11
11
11
11
11
11
11
11
11
11
-1
-1
-1
-1
-1
10
10
10
10
10
10
10
10
10
13
13
13
13
13
13
13
13
13
13
13
13
13
13
13
13
13
13
13
13
13
13
13
13
13
13
13
24
24
24
24
24
24
24
24
24
24
24
24
24
24
24
24
24
24
24
24
24
24
24
24
24
24
24
3
3
3
3
3
3
3
3
3
3
3
3
3
3
24
24
24
24
24
3
3
3
3
3
3
3
3
3
3
3
3
3
3
3
3
3
3
3
3
3
3
3
3
3
3
3
3
3
3
3
3
3
3
3
27
27
27
27
27
27
27
27
27
27
27
27
27
27
27
27
27
27
27
27
27
27
27
27
27
27
27
27
27
27
27
27
27
27
27
27
27
27
27
27
27
31
31
31
31
31
31
31
31
31
31
31
31
31
31
22
22
22
22
22
31
31
31
31
31
31
31
31
31
31
31
31
31
22
31
31
31
31
31
31
31
31
22
22
22
22
22
22
22
22
22
22
22
22
22
22
22
22
22
22
22
22
22
22
22
22
22
22
22
22
22
22
22
22
22
22
22
22
22
22
22
22
22
22
22
22
22
22
22
22
22
22
22
22
22
22
24
24
24
24
24
24
24
24
24
24
24
24
24
24
24
24
24
24
24
24
24
24
24
24
24
24
29
29
29
29
29
29
29
29
29
29
29
29
29
29
29
29
29
29
29
29
29
29
29
29
29
29
29
29
29
29
29
29
29
29
29
29
29
29
29
29
29
22
22
22
22
22
22
22
22
22
22
22
22
22
22
29
29
29
29
29
29
29
29
29
29
29
29
29
29
29
29
29
29
29
29
29
29
29
29
29
29
29
29
29
29
29
29
29
29
29
29
29
29
29
29
31
31
31
31
31
31
31
31
31
31
31
31
31
31
31
31
31
31
31
31
31
31
31
31
31
31
28
28
28
28
28
28
28
28
28
17
17
17
17
17
17
17
17
17
17
17
17
17
17
17
17
17
17
17
17
17
17
17
17
17
17
17
17
17
17
17
17
24
24
24
24
24
24
24
24
24
24
24
24
24
24
22
22
22
22
17
17
17
17
17
17
17
17
17
17
17
17
17
17
17
17
17
17
17
17
17
17
17
25
25
25
25
25
25
25
25
25
25
25
25
29
29
29
29
29
29
29
29
29
29
29
29
29
29
29
29
29
29
29
29
29
29
29
29
29
29
29
27
27
27
27
27
27
28
28
28
28
28
28
28
28
28
28
28
28
28
28
28
28
28
28
28
28
28
28
28
28
28
28
28
28
28
28
28
28
28
28
28
28
28
28
28
28
28
28
28
28
28
28
28
28
28
28
28
28
28
28
28
28
28
28
28
28
28
28
28
28
28
28
28
28
28
28
28
28
28
28
28
28
28
28
28
28
28
28
28
28
28
28
28
28
28
28
28
28
28
28
28
28
28
28
28
28
28
28
28
28
28
28
28
28
28
28
28
28
28
28
26
26
26
26
26
26
26
26
26
26
26
26
26
26
26
26
26
26
26
26
26
26
26
26
26
26
26
26
26
26
26
26
26
26
26
2
2
2
2
2
2
28
28
28
28
28
28
28
28
28
28
28
28
28
28
28
28
28
28
28
28
28
28
28
28
28
28
28
28
28
28
28
28
28
28
28
28
28
2
2
2
2
2
2
2
2
28
28
28
28
28
28
28
28
28
28
28
28
28
28
28
28
28
28
28
28
28
28
28
28
28
28
28
28
28
28
28
28
28
28
28
28
19
19
19
19
19
19
19
19
19
12
12
12
12
12
12
12
12
12
12
12
12
12
12
12
12
12
12
12
12
12
12
12
12
12
12
12
12
12
12
12
12
27
27
27
27
27
27
27
27
27
27
27
27
27
27
14
14
14
14
14
14
14
14
12
12
12
12
12
12
12
12
12
12
14
14
14
14
14
14
14
14
14
14
14
14
14
14
14
14
14
14
14
14
14
14
14
14
14
14
14
14
14
14
14
14
14
14
14
14
14
14
26
26
26
26
26
26
26
26
26
26
24
24
24
24
24
18
18
18
18
18
18
18
18
18
18
18
18
18
18
18
18
18
18
18
18
18
18
18
18
18
18
18
18
18
18
18
18
18
18
18
18
27
27
27
27
27
27
27
27
27
27
27
27
27
27
20
20
20
20
20
20
20
20
20
20
20
20
20
20
20
20
20
20
20
20
20
20
20
20
20
20
20
20
20
20
20
20
20
20
20
20
20
20
20
20
19
20
19
20
20
19
20
20
20
20
20
20
20
20
20
20
20
20
19
19
19
19
19
19
19
19
30
30
30
30
30
30
30
30
30
30
30
30
30
30
34
34
34
34
34
34
34
34
34
34
34
34
34
34
34
34
34
34
34
34
34
34
34
30
30
30
30
35
35
35
35
35
35
35
35
35
35
35
35
35
35
35
35
35
35
35
35
35
35
35
35
35
35
35
35
35
35
35
35
35
35
35
35
35
35
35
35
35
35
35
35
35
35
35
35
35
35
35
35
35
35
35
35
35
35
35
35
35
35
35
35
35
35
35
35
35
35
35
35
12
35
12
12
12
12
12
12
12
31
31
31
31
31
31
31
31
31
31
31
31
31
31
31
31
31
31
31
31
31
31
31
31
31
31
31
31
31
31
31
31
31
31
31
31
31
31
31
31
31
31
31
31
31
31
31
31
31
31
31
31
31
31
31
31
31
31
31
31
30
30
30
31
31
31
31
31
31
31
31
30
30
30
30
30
30
30
30
30
30
30
30
30
30
30
30
30
30
30
30
30
30
30
30
30
30
30
30
30
30
30
30
30
30
30
30
30
30
30
30
30
30
30
30
30
30
30
30
30
30
11
11
11
11
11
11
11
11
11
11
11
11
11
11
8
8
8
8
8
8
8
8
8
8
8
8
8
8
8
8
8
8
8
8
8
8
15
15
15
15
15
8
8
8
8
8
8
8
8
8
8
8
8
8
8
1
1
1
1
1
1
1
1
1
1
1
1
1
1
1
1
1
1
1
1
1
1
1
1
1
1
1
1
1
1
1
1
1
1
1
1
1
1
1
1
1
1
1
1
1
1
1
1
1
1
1
1
1
1
1
1
1
1
1
1
1
1
1
1
1
1
30
29
29
29
29
29
29
29
29
29
29
29
29
29
29
29
29
29
29
29
29
29
29
29
29
29
29
29
29
29
29
29
29
8
29
8
8
29
29
8
8
8
8
8
8
8
8
8
8
8
8
8
8
8
8
8
8
8
8
8
8
8
8
8
8
8
8
8
8
8
8
8
8
8
8
8
8
8
8
8
8
8
8
8
8
8
8
8
8
8
8
8
8
8
8
8
8
8
8
8
8
8
8
8
8
8
8
8
8
8
8
8
8
8
8
8
8
11
11
11
11
11
25
25
25
25
25
25
25
25
25
5
5
5
5
5
5
5
5
5
5
5
5
5
5
5
5
5
5
5
5
5
5
5
5
5
5
5
5
5
5
5
5
29
29
29
29
29
29
29
29
29
29
29
29
29
29
29
29
29
29
29
29
29
29
29
29
29
29
5
5
5
5
5
5
5
5
5
5
5
5
5
5
5
5
11
11
11
11
11
11
11
11
11
11
11
11
11
11
11
11
11
11
11
11
11
11
11
11
11
11
11
11
11
11
11
11
11
11
11
11
11
11
11
17
17
17
17
17
17
17
17
17
17
17
17
17
17
23
23
23
23
23
23
23
23
23
23
23
23
23
23
23
23
23
23
23
23
23
23
23
23
23
23
23
25
25
25
25
25
25
25
25
25
25
25
25
25
25
25
25
25
25
25
25
25
25
25
25
25
25
25
25
25
25
25
25
25
25
25
10
10
10
10
10
10
10
10
10
10
25
25
25
25
25
25
25
25
25
25
25
25
25
25
25
25
25
25
25
25
25
25
25
25
25
25
25
25
25
25
25
25
25
25
25
-1
-1
-1
-1
-1
-1
-1
-1
-1
-1
-1
-1
-1
-1
-1
-1
-1
-1
-1
-1
-1
-1
-1
-1
-1
-1
-1
-1
-1
-1
-1
-1
-1
-1
-1
-1
-1
-1
-1
-1
-1
23
23
23
23
23
23
23
23
-1
-1
-1
-1
-1
-1
-1
-1
-1
-1
-1
-1
-1
-1
-1
-1
-1
-1
-1
-1
-1
-1
-1
-1
-1
-1
-1
-1
-1
-1
-1
-1
-1
-1
-1
-1
-1
-1
-1
-1
-1
-1
-1
-1
-1
-1
10
10
10
10
10
10
10
10
10
10
10
10
10
10
10
10
10
10
10
10
10
10
25
25
25
25
25
12
12
12
12
12
12
12
12
12
12
12
12
12
12
12
12
35
12
35
-1
-1
-1
-1
-1
-1
-1
-1
-1
-1
-1
-1
-1
-1
-1
-1
-1
-1
-1
-1
-1
-1
14
14
-1
-1
-1
-1
-1
-1
-1
-1
-1
-1
-1
-1
-1
-1
-1
-1
-1
-1
-1
-1
-1
-1
-1
-1
-1
-1
-1
-1
-1
-1
-1
-1
-1
-1
-1
-1
-1
-1
-1
-1
-1
-1
-1
-1
-1
-1
-1
-1
-1
-1
-1
6
-1
-1
-1
-1
6
16
16
6
6
6
6
6
6
6
6
6
16
16
16
16
16
16
16
16
16
16
16
30
30
30
30
30
30
30
30
30
30
30
30
30
30
30
30
30
30
30
30
30
30
30
30
30
15
15
15
15
15
15
15
15
15
15
15
15
15
15
15
15
30
30
30
30
30
30
30
30
30
30
30
30
30
30
15
15
15
15
15
15
15
15
15
15
15
15
15
15
15
15
15
15
9
9
9
9
9
9
9
9
9
9
9
9
9
9
9
9
9
9
9
9
9
9
7
7
7
7
7
7
7
7
7
7
7
7
7
7
7
7
7
7
7
7
7
7
7
7
7
7
6
11
11
11
11
11
11
11
11
11
11
11
11
11
11
9
9
9
9
9
9
9
9
9
9
9
9
9
9
11
9
9
9
9
9
9
9
9
7
7
7
7
15
15
15
15
15
9
9
9
9
9
9
9
9
9
9
9
9
9
9
9
9
9
9
9
9
9
9
9
9
9
9
9
9
9
9
9
9
9
9
9
9
9
9
9
9
9
9
9
9
9
9
9
9
9
9
9
9
9
9
9
9
9
9
9
9
9
9
9
9
9
9
9
9
9
9
9
9
9
9
9
9
21
21
21
21
21
21
21
21
21
21
21
21
21
21
13
13
13
13
13
13
13
13
13
13
13
13
13
13
13
13
13
13
13
13
13
13
13
13
13
13
13
13
13
13
13
13
13
13
13
13
13
13
13
13
13
13
13
13
13
13
13
13
13
13
13
13
13
13
13
13
13
13
13
13
13
13
13
13
13
13
13
13
13
13
13
13
13
13
13
13
13
13
13
7
7
7
7
7
7
7
7
7
7
7
7
7
7
7
7
7
7
7
7
7
7
7
7
7
7
7
7
7
-1
-1
-1
-1
-1
-1
-1
-1
-1
-1
-1
-1
-1
-1
-1
-1
-1
-1
-1
-1
-1
-1
-1
-1
-1
-1
-1
-1
-1
-1
-1
-1
-1
-1
-1
-1
-1
-1
-1
-1
-1
0
0
-1
-1
-1
-1
-1
-1
-1
-1
-1
-1
-1
-1
-1
-1
-1
-1
-1
-1
-1
-1
-1
-1
-1
-1
-1
-1
-1
-1
-1
-1
-1
-1
-1
-1
-1
-1
-1
-1
-1
-1
-1
-1
-1
-1
-1
-1
-1
-1
-1
-1
-1
-1
16
16
16
16
16
16
16
16
16
16
16
16
16
16
16
16
16
16
16
16
16
16
16
16
7
7
7
24
24
24
24
24
24
24
24
24
24
24
24
24
24
24
24
24
24
24
24
24
24
24
24
24
24
24
24
24
24
24
24
24
24
24
24
24
24
24
24
24
22
22
22
24
24
24
24
24
24
24
24
24
24
24
24
24
24
24
24
24
24
24
24
24
24
24
24
24
24
24
24
24
24
24
24
24
24
24
24
24
24
24
24
24
24
24
24
24
24
24
24
24
24
24
24
24
24
24
24
24
24
24
24
24
24
24
24
24
24
24
24
24
24
24
24
24
24
22
22
22
24
24
24
24
24
24
24
24
24
24
24
24
24
24
24
24
24
24
24
24
24
24
24
24
24
24
24
24
24
24
24
24
24
24
24
24
24
24
24
24
24
24
24
24
24
24
24
24
24
24
24
24
24
24
24
24
24
24
24
24
24
24
24
24
24
24
24
24
24
24
24
24
24
24
24
24
24
24
24
28
28
28
28
28
28
28
28
28
28
28
28
28
28
27
27
27
27
27
27
27
27
27
27
28
27
28
28
28
28
28
28
28
28
28
28
28
28
28
28
28
27
27
27
27
27
27
27
27
27
27
27
27
27
27
27
27
27
27
27
27
27
27
27
27
27
27
27
27
27
27
27
27
27
27
27
27
27
27
27
27
27
27
27
27
27
27
27
27
27
27
27
27
27
27
27
27
27
27
27
27
27
27
27
27
27
27
27
27
27
27
27
27
27
27
27
27
27
27
27
27
22
22
22
22
22
22
22
22
24
24
24
24
24
24
24
24
24
24
24
24
24
24
24
24
24
24
24
24
24
24
24
24
24
24
24
24
24
24
24
24
24
22
22
22
22
22
22
22
22
22
22
22
22
22
22
22
22
22
22
22
22
22
22
22
22
22
22
22
22
22
22
22
22
22
22
22
22
22
22
22
22
8
8
8
8
8
8
8
8
8
8
8
8
8
8
31
31
31
31
31
31
31
31
31
31
31
31
31
31
31
31
31
31
31
31
31
31
31
31
31
31
31
8
8
8
8
8
31
31
31
31
31
31
31
31
31
31
31
31
31
31
31
31
31
31
31
31
8
8
8
8
8
8
8
8
8
8
8
8
8
8
8
25
25
25
29
29
29
29
29
29
29
29
29
29
29
29
29
29
29
29
29
29
29
29
29
29
29
29
29
29
29
29
29
29
29
29
29
29
29
29
29
29
25
25
25
25
25
29
29
29
29
29
25
29
29
29
29
29
29
29
29
29
29
29
29
29
29
29
29
29
25
25
25
25
29
25
25
25
25
25
25
25
23
23
23
23
23
23
23
23
23
23
23
23
23
23
28
28
28
28
28
23
23
23
23
23
23
23
23
23
23
23
23
23
23
23
23
23
23
23
23
23
23
14
14
14
14
14
14
14
14
14
14
14
14
14
-1
26
26
-1
-1
-1
-1
-1
-1
-1
-1
-1
-1
-1
-1
-1
-1
-1
-1
-1
-1
-1
-1
-1
-1
-1
-1
-1
35
35
35
35
35
35
35
35
35
35
35
35
35
35
35
35
35
35
35
35
35
35
35
35
35
35
35
35
35
35
35
35
35
35
35
35
35
35
35
35
35
15
15
15
15
15
15
15
15
15
15
15
15
15
15
15
15
15
15
15
15
15
15
15
15
15
15
15
15
15
15
15
15
15
15
15
15
15
15
15
15
15
11
11
11
11
11
11
11
11
11
11
11
11
11
11
11
11
11
11
11
11
11
11
11
11
11
11
11
11
11
11
11
11
11
11
11
11
11
11
11
11
11
10
10
10
10
10
10
10
10
10
10
10
10
10
13
25
25
25
25
25
13
13
13
13
13
13
13
13
13
13
13
13
13
13
13
13
13
13
13
13
13
13
24
24
24
24
24
24
24
24
24
24
24
24
24
24
24
24
24
24
24
24
24
24
24
24
24
24
24
24
24
24
24
24
24
24
24
24
24
24
24
24
24
3
3
3
3
3
3
3
3
3
3
3
3
3
3
3
3
3
3
3
3
3
3
3
3
3
3
3
3
3
3
3
3
3
3
3
3
3
3
3
3
3
3
3
3
3
3
3
3
3
3
3
3
3
3
3
3
3
3
3
3
3
3
3
3
3
3
3
3
3
3
3
3
3
3
3
3
3
27
27
27
27
31
31
31
31
31
22
22
22
22
31
31
22
22
22
22
22
22
22
22
22
22
22
22
22
22
22
22
22
22
22
22
22
22
22
22
22
22
22
22
22
22
22
22
22
22
22
22
22
22
22
22
22
22
22
22
24
24
24
24
24
24
24
22
22
22
22
22
22
22
22
22
22
22
22
22
22
22
22
22
22
22
22
22
22
22
22
22
22
22
22
22
22
22
22
22
24
24
24
24
24
24
24
24
24
24
24
24
24
24
24
24
24
24
24
24
24
24
24
24
24
24
29
29
29
29
29
29
29
29
29
29
29
29
29
29
29
29
29
29
29
29
29
29
29
29
29
29
29
29
29
29
29
29
29
29
29
29
29
29
29
29
29
22
22
22
22
22
22
22
22
22
22
22
22
22
22
22
22
22
22
22
22
22
22
22
22
22
22
22
22
22
22
22
29
29
29
29
29
29
29
29
29
29
29
29
29
29
29
29
29
29
29
29
29
29
29
22
22
22
22
22
22
22
22
22
22
22
22
22
31
31
31
31
31
22
31
31
31
31
31
31
31
28
28
28
28
28
28
28
17
17
17
17
17
17
17
28
28
28
17
17
17
17
17
17
17
17
17
17
17
17
17
17
17
17
17
17
17
17
17
17
17
17
24
24
24
24
24
22
22
22
22
22
22
22
22
22
22
22
22
22
22
22
22
22
22
22
22
22
22
22
22
22
22
22
22
22
22
22
22
22
22
22
22
22
22
22
22
22
22
22
22
22
29
22
22
29
22
22
22
22
22
29
22
22
22
22
29
29
29
29
29
29
29
29
29
29
29
29
29
29
29
29
27
27
27
27
3
3
3
3
28
28
28
28
28
3
3
3
3
3
28
28
28
28
28
28
28
28
28
28
28
28
28
28
28
28
28
28
28
28
28
28
28
28
28
28
28
28
28
28
28
28
28
28
28
28
28
28
28
28
28
28
28
28
28
28
28
28
28
28
28
28
28
28
28
28
28
28
28
28
28
28
28
28
28
28
28
28
28
28
28
28
28
28
28
28
28
28
28
28
28
28
28
28
28
28
28
28
28
28
28
28
28
28
28
28
28
28
28
28
28
28
26
26
26
26
26
26
26
26
26
26
26
26
26
26
14
26
26
26
26
26
26
26
26
26
26
26
26
26
26
26
26
26
26
26
26
26
26
26
26
26
26
28
28
28
28
28
28
28
28
28
28
28
28
28
28
28
28
28
28
28
28
28
28
28
28
28
28
28
28
28
28
28
28
28
28
28
28
28
28
28
28
28
28
28
28
28
28
28
28
28
28
28
28
28
28
28
28
28
28
28
28
28
28
28
28
28
28
28
28
28
28
28
28
28
28
28
28
28
28
28
28
28
19
19
19
19
19
19
19
19
19
19
19
19
19
19
19
19
19
19
19
19
19
19
19
19
19
19
19
19
19
19
19
19
12
12
12
12
12
12
12
12
12
27
27
27
32
32
32
32
32
32
32
32
32
32
32
32
32
32
32
32
14
14
14
14
32
32
32
32
32
14
14
14
14
14
14
14
14
14
14
14
14
14
14
14
14
14
14
14
14
14
14
14
14
14
14
14
14
14
14
14
14
14
14
14
14
14
14
14
14
14
14
14
14
14
14
14
14
14
26
26
26
18
18
18
18
18
18
18
18
18
18
18
18
18
18
18
18
18
18
18
18
18
18
18
18
18
18
18
18
18
18
18
18
18
18
18
18
18
18
18
18
18
27
27
27
27
27
27
27
27
27
27
27
27
27
27
27
27
27
27
27
20
20
20
20
20
20
20
20
20
20
20
20
20
20
20
20
20
20
20
20
20
20
20
20
20
20
20
20
20
20
20
20
20
20
20
19
20
19
19
19
19
19
19
19
19
20
19
19
19
19
19
19
19
19
19
19
19
19
19
19
19
30
30
30
30
30
34
34
34
34
34
34
34
34
34
34
34
34
34
34
34
34
34
34
34
34
34
34
34
34
34
34
34
34
34
34
34
34
34
34
34
34
35
35
35
35
35
35
35
35
35
35
35
35
35
35
35
35
35
35
35
35
35
35
35
35
35
35
35
35
35
35
35
35
35
35
35
35
35
35
35
35
35
35
35
35
35
35
35
35
35
35
35
35
35
35
18
35
35
35
35
35
35
35
35
35
35
35
35
35
35
35
35
35
20
20
20
20
20
35
20
20
20
31
31
31
31
31
31
31
31
31
31
31
31
31
31
31
31
31
31
31
31
31
31
31
31
31
31
31
31
31
31
31
31
31
31
31
31
31
31
31
31
31
31
31
31
31
31
31
31
31
31
31
31
31
31
31
31
31
31
31
31
31
31
31
31
31
31
31
31
31
31
31
31
30
30
30
30
30
30
30
30
30
30
30
30
30
30
30
30
30
30
30
30
30
30
30
30
30
30
30
30
30
30
30
30
30
30
30
30
30
30
30
30
30
30
30
30
30
30
30
30
30
8
8
8
8
8
8
8
8
8
8
8
8
8
8
8
8
8
8
8
8
8
8
8
8
8
8
8
8
8
8
8
8
8
8
8
8
8
8
8
8
8
8
8
8
8
8
8
8
8
8
8
8
8
8
8
31
31
31
1
1
1
1
1
1
8
8
1
1
1
1
1
1
1
1
1
1
1
1
1
1
1
1
1
1
1
1
1
1
1
1
1
1
1
1
1
1
1
1
1
1
1
1
1
1
1
1
1
1
1
1
1
1
1
1
1
1
1
1
1
1
1
1
29
29
29
29
29
29
29
29
29
29
29
29
29
29
29
29
29
29
29
29
29
29
29
29
29
29
29
29
29
29
29
29
29
29
29
29
29
29
29
29
29
8
8
8
8
8
8
8
8
8
8
8
8
8
8
8
8
8
8
8
8
8
8
8
8
8
8
8
8
8
8
8
8
8
8
8
8
8
8
8
8
8
8
8
8
8
8
8
8
8
8
8
8
8
8
8
8
8
8
8
8
8
8
8
8
8
8
8
8
8
8
8
8
8
8
8
8
8
8
8
8
25
25
25
25
25
25
25
25
25
25
25
25
25
25
25
25
25
25
25
25
25
5
5
5
5
5
5
5
5
5
5
5
5
5
5
5
5
5
5
5
5
29
29
29
29
29
29
29
29
29
29
29
29
29
29
29
29
29
29
29
29
29
29
29
29
29
29
29
29
29
29
29
29
11
11
11
11
11
11
11
11
11
11
11
11
11
11
11
11
11
11
11
11
11
11
11
11
11
11
11
11
11
11
11
11
11
11
11
11
11
11
11
11
11
11
11
11
11
11
11
11
11
17
17
17
17
17
17
17
17
17
17
17
17
17
17
17
17
17
17
17
25
25
25
25
25
25
25
25
25
25
25
25
25
25
25
25
25
25
25
25
25
25
25
25
25
25
25
25
25
25
25
25
25
25
25
25
25
25
25
25
25
25
25
25
25
25
25
25
25
25
25
25
25
25
25
25
25
25
25
25
25
25
25
25
25
25
25
25
25
25
25
25
25
25
25
25
25
25
25
25
25
25
25
25
25
25
25
25
25
25
25
25
25
25
25
25
25
25
25
25
25
25
-1
-1
-1
-1
-1
-1
-1
-1
-1
-1
-1
-1
-1
-1
-1
-1
-1
-1
-1
-1
-1
-1
-1
-1
-1
-1
-1
-1
-1
-1
-1
-1
-1
-1
-1
-1
-1
-1
-1
-1
-1
23
23
23
23
23
23
23
23
23
23
23
23
23
23
23
23
23
23
23
23
23
23
23
23
23
23
23
23
23
23
10
10
10
10
10
10
-1
-1
-1
-1
-1
-1
-1
-1
-1
10
10
10
10
10
10
10
10
10
10
10
10
10
10
10
10
10
10
10
10
10
10
10
10
10
10
10
10
10
10
10
10
10
10
10
10
12
12
12
12
12
12
12
12
12
12
12
12
12
12
12
12
12
12
12
12
12
12
12
12
12
12
12
12
12
12
12
12
12
12
12
12
35
12
12
-1
-1
-1
-1
-1
-1
-1
-1
-1
-1
-1
-1
-1
-1
-1
-1
-1
-1
-1
-1
-1
-1
-1
-1
-1
-1
-1
-1
-1
-1
-1
-1
-1
-1
-1
-1
-1
-1
-1
-1
-1
-1
-1
-1
-1
-1
-1
-1
-1
-1
-1
-1
-1
-1
-1
-1
-1
-1
-1
-1
-1
-1
-1
-1
-1
-1
-1
-1
-1
-1
-1
-1
-1
-1
-1
-1
-1
-1
-1
-1
-1
-1
-1
30
30
30
30
30
30
30
30
30
30
30
30
30
30
30
30
30
30
30
30
30
30
30
30
30
30
30
30
30
30
30
30
30
30
30
30
30
30
30
30
30
30
30
30
30
30
33
30
33
33
33
33
33
33
33
33
33
33
33
33
33
33
33
33
33
33
33
33
33
33
33
33
33
33
33
33
9
9
9
9
9
9
9
9
9
9
9
9
9
9
9
9
9
7
7
33
33
33
33
7
7
7
7
7
7
7
7
7
7
7
7
7
7
7
7
7
7
7
7
7
6
6
11
11
11
11
11
9
9
9
9
9
9
9
9
9
9
9
9
9
9
9
9
9
9
9
9
9
9
9
9
9
9
9
9
9
9
9
9
9
9
9
9
15
9
9
9
9
9
9
9
9
9
9
9
9
9
9
9
9
9
9
9
9
9
9
9
9
9
9
9
9
9
9
9
9
9
9
9
9
9
9
9
9
9
9
9
9
9
9
9
9
9
9
9
9
9
9
9
9
9
9
9
9
9
9
9
9
9
9
9
9
9
9
9
9
9
9
9
9
9
9
9
9
21
21
21
21
21
21
21
21
21
21
21
21
21
21
21
21
21
21
21
21
21
21
21
21
21
21
21
13
13
13
13
13
13
13
13
13
13
13
13
13
13
11
11
11
11
11
7
11
11
11
11
11
11
7
7
7
7
7
7
7
7
7
7
7
7
7
7
7
7
7
7
7
7
7
7
7
7
7
7
7
7
7
7
7
7
7
7
7
7
7
7
7
7
7
7
7
7
7
7
7
7
7
7
7
7
7
7
7
7
7
7
7
7
7
7
7
7
7
7
7
7
7
-1
-1
-1
-1
-1
-1
-1
-1
-1
-1
-1
-1
-1
-1
-1
-1
-1
-1
-1
-1
-1
-1
-1
-1
-1
-1
-1
-1
-1
-1
-1
-1
-1
-1
-1
-1
-1
-1
-1
-1
-1
16
16
16
16
16
10
16
16
16
16
16
16
16
16
13
16
16
16
16
16
16
16
16
16
16
16
16
16
16
16
16
16
16
16
16
16
16
16
16
16
16
16
16
16
16
16
16
16
16
16
16
16
16
16
16
16
16
16
16
16
16
16
16
16
16
16
16
16
16
16
16
16
13
16
16
16
16
16
16
16
7
24
24
24
24
24
24
24
24
24
24
24
24
24
24
24
24
24
24
24
24
24
24
24
24
24
24
24
24
24
24
24
24
24
24
24
24
24
24
24
24
24
24
24
24
24
24
24
24
24
24
24
24
24
24
24
24
24
24
24
24
24
24
24
24
24
24
24
24
24
24
24
24
24
3
24
3
3
3
3
3
3
3
3
3
3
3
3
3
3
3
3
3
3
3
3
3
3
3
3
3
3
3
3
3
3
3
3
3
3
3
3
3
3
3
3
3
3
3
3
3
3
3
22
22
22
22
22
22
22
22
22
22
22
22
22
22
22
22
22
22
22
22
22
22
22
22
22
22
22
22
22
22
22
22
22
22
22
22
22
22
22
22
22
22
22
22
22
22
24
24
24
22
22
22
22
22
22
24
24
24
24
24
24
24
24
24
24
24
24
22
22
22
22
22
22
24
24
24
22
22
22
22
22
22
22
22
22
24
24
24
24
24
24
24
24
24
24
24
24
24
24
24
24
24
24
24
24
24
24
24
24
24
24
24
24
24
24
24
24
24
24
24
24
22
22
22
22
22
22
22
22
22
22
22
22
22
22
22
22
22
22
22
22
22
22
22
22
22
22
22
22
22
22
22
22
22
22
22
22
22
22
22
22
22
24
24
24
22
22
22
22
22
22
22
22
22
22
22
22
22
22
22
22
22
22
22
22
22
22
22
22
22
22
22
22
22
22
22
22
22
22
22
22
22
22
22
22
22
22
22
22
22
22
22
22
22
22
22
22
22
22
22
22
22
22
22
22
22
22
22
22
22
22
22
22
22
22
22
22
22
22
22
22
22
28
28
28
24
24
24
24
24
24
24
24
24
24
24
24
24
24
24
24
24
24
24
24
24
24
24
24
24
24
24
24
24
24
24
24
24
24
24
24
24
24
24
24
24
24
24
24
24
24
24
24
24
24
24
24
24
24
24
24
24
24
24
24
24
24
24
24
24
24
24
24
24
24
24
24
24
24
24
24
24
24
24
24
24
24
24
24
24
24
24
24
22
22
22
22
24
24
24
22
22
22
22
22
22
22
22
22
22
22
22
22
22
22
22
22
22
22
22
22
22
22
3
3
3
3
3
3
3
3
3
3
3
3
3
3
3
3
3
3
3
3
3
3
3
3
3
3
28
28
28
28
28
28
28
28
28
28
28
28
28
28
24
24
24
24
24
24
24
24
24
24
24
24
24
24
24
24
24
24
24
24
24
24
24
24
24
24
24
28
28
28
28
28
28
28
28
28
28
28
28
28
28
28
28
28
28
28
28
28
28
28
28
28
28
28
24
28
28
28
28
28
28
28
28
28
28
28
28
28
28
28
28
28
28
28
28
28
28
28
28
28
28
28
28
28
28
28
28
28
28
28
28
28
28
28
28
28
28
28
28
28
28
28
28
28
28
28
28
28
28
28
28
28
28
28
28
28
28
28
28
28
28
28
28
28
28
28
28
28
28
28
28
28
28
28
28
28
28
28
28
28
28
28
28
28
28
28
28
28
28
28
28
28
28
28
28
28
28
28
28
28
28
28
28
28
28
28
28
28
28
28
28
28
28
28
28
28
28
28
28
28
28
28
28
28
28
28
28
28
28
28
28
28
28
28
28
28
28
28
28
28
28
28
27
27
27
27
27
27
27
27
27
27
27
27
27
27
27
27
27
27
27
27
27
27
27
27
27
27
27
27
27
27
27
27
27
27
27
27
27
27
27
27
27
27
27
27
27
27
27
27
27
27
27
27
27
27
27
27
27
27
27
27
27
27
27
27
27
27
27
27
27
27
27
27
27
27
27
27
27
27
27
27
27
27
27
27
27
27
28
28
28
28
28
28
28
28
28
28
28
28
28
28
28
28
28
28
28
28
28
28
28
28
28
28
28
28
28
28
28
28
28
28
28
27
27
27
27
27
27
27
27
27
27
27
27
27
27
27
27
27
27
27
27
27
27
27
27
27
27
27
27
27
27
27
27
27
27
27
27
27
27
27
27
27
27
27
27
27
27
27
27
27
27
27
27
27
27
27
27
27
27
27
27
27
27
27
27
27
27
27
27
27
27
27
27
27
27
27
27
27
27
27
27
27
27
27
27
27
27
27
27
27
27
27
27
27
27
27
27
27
27
27
27
27
27
27
27
27
27
27
27
27
27
27
27
27
27
27
27
27
27
27
27
27
35
35
35
35
35
35
35
35
35
35
35
35
35
35
35
35
35
35
35
35
35
35
35
35
35
35
35
35
35
35
35
35
35
35
35
35
35
35
35
35
35
22
22
22
22
22
22
22
22
22
22
22
22
22
22
24
24
24
24
24
24
24
24
24
22
22
22
22
22
22
22
22
22
24
24
24
24
35
35
35
35
35
35
35
35
35
24
24
24
24
24
24
24
24
24
24
24
24
24
24
18
18
18
24
24
24
24
24
18
18
18
18
18
18
18
18
18
18
18
18
18
18
31
31
31
31
31
31
31
31
31
31
31
31
31
31
22
31
31
31
31
31
31
31
31
31
31
31
31
31
31
31
31
31
31
31
31
31
31
31
31
31
31
22
22
22
22
22
22
22
22
22
22
22
22
22
22
22
22
22
22
22
22
22
22
22
22
22
22
31
31
31
31
31
31
31
31
31
31
31
31
31
31
31
31
31
31
31
31
31
31
31
31
31
31
31
31
31
31
31
31
31
31
31
31
31
31
31
31
31
31
31
31
31
31
35
35
35
35
35
35
35
35
8
8
8
8
8
8
8
8
8
8
8
8
8
8
8
8
8
8
8
8
8
8
8
8
8
8
8
8
8
8
8
8
8
8
8
8
8
8
8
8
8
8
8
8
8
8
8
8
8
8
8
8
8
8
8
31
31
31
31
8
8
8
8
8
8
8
8
8
8
8
8
8
8
8
8
8
8
8
8
8
8
8
8
8
8
8
31
31
31
31
31
31
31
31
31
31
31
31
31
31
31
31
31
31
31
31
31
31
31
31
31
31
31
31
31
31
31
30
30
30
30
30
29
29
29
29
29
29
29
8
8
8
8
8
8
8
8
8
8
8
8
8
8
8
8
8
8
8
8
8
8
8
8
8
8
8
8
8
8
8
8
8
8
31
31
31
31
31
8
8
8
8
8
8
8
8
8
8
8
8
8
8
8
8
8
8
8
8
8
8
8
8
8
8
8
8
8
8
8
8
8
8
8
8
8
8
8
8
8
8
8
8
8
8
8
8
8
8
8
8
8
8
8
8
8
8
8
8
8
8
8
8
8
8
8
8
8
8
8
8
8
8
8
25
25
25
25
25
25
25
25
25
25
25
25
25
25
25
25
25
25
25
29
29
29
29
29
29
29
29
29
29
29
29
29
29
29
29
29
29
29
29
29
29
29
29
29
29
29
29
29
29
29
29
29
29
29
29
29
29
29
29
29
29
29
29
29
29
29
29
29
29
29
29
29
29
29
29
29
29
29
29
29
29
29
29
29
29
29
29
29
29
29
29
29
29
29
29
29
29
29
29
29
29
29
29
29
29
29
29
29
29
29
29
29
29
29
29
29
29
29
29
29
29
29
25
25
25
25
25
25
25
25
25
25
25
25
25
25
25
25
25
25
25
25
25
25
25
25
25
25
25
25
25
25
25
25
25
25
25
25
25
25
25
25
25
25
25
25
25
25
25
25
25
25
25
25
25
25
25
25
25
25
25
25
25
25
25
25
25
25
25
25
25
25
25
25
25
25
25
25
25
25
25
25
25
25
25
25
25
25
25
25
25
25
25
25
25
25
25
25
25
25
25
25
25
25
25
25
25
25
25
25
25
25
25
25
25
25
25
25
25
25
25
25
25
2
2
2
2
2
2
2
2
2
2
2
2
2
2
2
2
2
2
2
23
23
23
23
23
23
23
23
23
23
23
23
23
23
23
23
23
23
23
23
23
23
23
23
23
23
23
23
23
23
23
23
23
23
23
23
23
23
23
23
23
23
23
23
23
23
23
23
23
23
23
23
23
23
23
23
23
23
23
23
23
23
23
23
23
23
23
23
23
23
23
23
23
23
23
23
23
23
23
23
23
23
23
23
23
23
23
23
23
23
23
23
23
23
23
23
23
23
23
23
23
23
23
12
12
12
12
12
14
14
14
14
12
12
12
14
14
14
14
14
14
14
14
14
14
14
14
14
14
14
12
14
14
14
14
-1
-1
-1
-1
-1
-1
-1
-1
-1
14
14
14
14
14
14
14
14
14
14
14
14
14
-1
-1
-1
-1
-1
-1
-1
-1
-1
-1
-1
-1
-1
-1
-1
-1
-1
-1
-1
-1
-1
-1
-1
-1
-1
-1
-1
-1
-1
-1
-1
-1
-1
-1
-1
-1
-1
-1
-1
-1
-1
-1
-1
-1
-1
-1
-1
-1
-1
-1
-1
-1
-1
-1
-1
-1
-1
-1
-1
-1
-1
-1
-1
-1
-1
-1
-1
-1
30
30
30
30
30
30
30
30
30
30
30
30
30
30
30
30
30
30
30
30
30
30
30
30
30
30
30
30
30
30
30
30
30
30
30
30
30
30
30
30
30
35
35
35
35
35
35
35
35
35
35
35
35
35
35
35
35
35
35
35
30
30
30
30
30
30
30
30
30
30
30
30
30
30
30
30
30
30
30
30
30
30
30
30
30
30
30
30
30
30
30
30
30
30
30
30
30
30
30
30
30
30
33
30
30
30
30
33
33
33
33
33
33
33
33
33
33
33
33
33
33
33
15
15
15
15
15
15
15
15
15
15
15
15
15
15
15
15
15
15
15
15
15
15
15
15
15
15
15
15
15
15
15
15
15
15
15
15
15
15
15
15
15
15
15
15
15
15
15
15
15
15
15
15
15
15
15
15
15
15
15
15
15
15
15
15
15
15
15
15
15
15
15
15
15
15
15
15
15
15
15
15
15
15
15
15
15
15
15
15
15
15
15
15
15
15
15
15
15
15
15
15
15
15
15
15
15
15
15
15
15
15
15
15
15
15
15
15
15
15
15
15
15
15
21
21
21
21
21
21
21
21
21
21
21
11
11
11
11
11
11
11
11
11
11
11
11
11
11
11
11
11
11
11
11
11
11
11
11
11
11
11
11
11
11
11
11
11
11
11
11
11
11
11
11
11
11
11
11
11
11
11
11
11
11
11
11
11
11
11
11
11
11
11
11
11
11
11
11
11
11
11
11
11
11
11
11
11
11
11
11
11
11
11
11
11
11
11
11
11
11
11
11
11
7
11
7
7
7
7
7
7
7
7
7
7
7
7
7
7
7
7
7
7
7
7
-1
-1
-1
-1
-1
-1
-1
-1
-1
-1
-1
-1
-1
-1
-1
-1
-1
-1
-1
-1
-1
-1
-1
-1
-1
-1
-1
-1
-1
-1
-1
-1
10
-1
-1
-1
-1
-1
10
10
10
10
10
10
10
10
10
10
10
10
10
10
10
10
10
13
13
13
13
13
13
10
10
10
10
10
10
10
10
10
10
10
10
10
10
10
10
10
10
10
10
10
10
10
10
10
13
13
13
13
13
13
13
13
13
13
13
13
13
13
13
13
13
13
13
13
13
13
13
13
13
13
13
13
13
13
13
13
13
13
13
13
24
24
24
24
24
24
24
24
24
24
24
24
24
24
24
24
24
24
24
24
24
24
24
24
24
24
24
24
24
24
24
24
24
24
24
24
24
24
24
24
24
24
24
24
24
24
24
24
24
24
24
24
24
24
24
24
24
24
24
24
24
24
24
24
24
24
24
24
24
24
24
24
24
24
24
24
24
24
24
24
18
18
18
18
18
18
18
18
18
18
18
18
18
18
18
3
3
3
3
3
3
3
3
3
18
18
18
18
18
18
3
3
3
3
3
3
27
27
27
27
27
27
24
24
24
24
24
24
24
24
24
24
24
24
24
24
24
24
24
24
24
24
24
24
24
24
24
24
24
24
24
24
24
24
3
3
3
3
3
3
3
3
3
3
3
3
3
3
3
3
3
3
3
3
3
3
3
3
3
3
3
3
3
3
3
3
3
3
3
3
3
3
3
3
3
3
3
3
3
3
3
3
3
3
3
3
3
3
3
3
3
3
3
3
3
3
3
3
3
3
3
3
3
3
3
3
3
3
3
3
3
3
3
3
3
27
27
27
27
27
27
27
27
27
27
27
27
27
27
27
27
27
27
27
27
27
27
27
27
27
27
27
27
27
27
27
27
27
27
27
27
27
27
27
27
27
27
27
27
27
27
27
27
27
3
3
3
3
3
3
3
27
27
27
27
27
27
27
27
27
27
27
27
27
27
27
27
27
27
27
27
27
27
27
27
27
27
27
27
27
27
27
27
27
27
27
27
27
27
27
27
27
27
27
27
27
27
27
27
27
27
27
27
27
27
27
27
27
27
27
27
27
27
27
27
27
27
27
27
27
27
27
27
27
27
31
31
31
31
31
31
31
31
31
31
31
31
31
31
31
31
31
31
31
31
31
31
31
31
31
31
31
31
31
31
31
31
31
31
31
31
31
31
31
31
31
31
31
31
31
31
31
31
31
31
31
31
31
31
31
31
31
31
31
31
31
31
31
31
31
31
31
31
31
31
31
31
31
31
31
31
31
31
31
31
31
31
31
31
31
31
31
31
31
31
31
31
31
31
31
31
31
31
31
31
31
31
31
31
31
31
31
31
31
31
31
31
31
31
31
31
31
31
31
31
31
31
22
22
22
22
22
22
22
22
22
22
22
22
22
22
22
22
22
22
22
22
22
22
22
22
22
22
22
22
22
22
22
22
22
22
22
22
22
22
22
22
22
22
22
22
22
22
22
22
22
22
22
22
22
22
22
22
22
22
22
22
22
22
22
22
22
22
22
22
22
22
22
22
22
22
22
22
22
22
22
22
22
22
22
22
22
22
22
22
22
22
22
22
22
22
22
22
22
22
22
22
22
22
22
22
22
22
22
31
31
31
31
31
31
31
31
31
31
31
31
31
31
31
31
31
31
31
22
31
22
22
31
31
22
22
22
22
22
22
22
22
22
22
22
22
22
22
22
22
22
22
22
22
22
22
22
22
22
22
22
22
22
22
22
22
22
22
22
22
22
22
22
22
22
22
22
22
22
22
22
22
22
22
22
22
22
22
22
22
22
22
22
22
22
22
22
22
22
22
22
22
22
22
22
22
22
22
22
22
22
22
22
22
22
22
22
22
24
22
24
24
24
24
24
24
24
24
22
24
22
22
22
22
24
24
24
24
24
24
24
24
24
24
29
29
29
29
29
29
29
29
29
29
29
29
29
29
29
29
29
29
29
29
29
29
29
29
29
29
29
29
29
29
29
29
29
29
29
29
29
29
29
29
29
29
29
29
29
29
29
29
29
29
29
29
29
29
29
29
29
29
29
29
29
29
29
29
29
29
29
29
29
29
29
29
29
29
29
29
29
29
29
29
29
29
29
29
29
29
29
29
29
29
29
29
29
29
29
29
29
29
29
29
29
29
29
29
29
29
29
29
29
29
29
29
29
29
29
29
29
29
29
29
29
29
22
22
22
22
22
22
22
22
22
22
22
22
22
22
22
22
22
22
22
22
22
22
22
22
22
22
29
29
29
29
29
29
29
29
29
29
29
29
29
29
29
22
22
22
22
22
22
22
22
22
22
22
22
22
29
29
29
29
29
29
29
29
29
29
29
29
29
29
29
29
29
29
29
29
29
29
29
29
29
29
29
29
29
29
29
29
29
29
29
29
29
29
29
29
29
29
29
29
29
29
29
29
29
29
29
29
29
29
29
29
29
29
29
29
29
29
29
29
29
29
29
29
29
29
29
29
29
29
29
29
29
29
29
29
29
29
29
29
29
29
29
29
29
29
29
29
29
29
29
29
29
29
29
29
29
29
29
31
31
31
31
31
29
29
29
29
29
29
29
29
29
29
29
29
29
29
31
31
31
31
31
31
31
31
31
31
31
31
31
31
31
31
31
31
31
31
31
31
31
31
31
31
31
31
31
31
31
31
31
31
31
31
31
31
31
31
31
31
31
31
31
31
31
31
31
31
31
31
31
31
31
31
31
31
31
31
31
31
31
31
31
31
28
28
28
28
28
28
28
28
28
28
17
17
17
17
28
28
17
17
17
17
17
17
17
17
17
17
17
17
17
17
17
17
17
17
17
17
17
17
17
17
17
28
28
28
28
17
17
17
17
17
17
17
17
17
17
17
17
17
17
17
17
17
17
17
17
17
17
17
17
17
17
17
17
17
17
17
17
17
17
17
17
17
17
17
17
17
17
17
17
17
17
17
17
17
17
17
17
17
17
17
17
17
17
17
17
17
17
17
17
17
17
17
17
17
17
17
17
17
17
17
17
17
28
28
24
24
24
24
24
24
24
24
17
17
17
17
24
24
24
24
24
17
17
17
17
17
17
17
17
17
17
17
17
17
17
17
17
17
17
17
17
17
17
24
24
24
24
24
24
24
24
24
24
24
24
24
24
17
17
17
17
17
17
17
17
17
17
24
17
17
17
17
17
17
17
17
17
17
17
17
17
17
17
17
17
17
17
17
17
17
17
17
17
17
17
17
17
17
17
17
17
17
17
17
17
17
17
17
17
17
17
17
17
17
17
25
17
25
25
25
25
25
25
25
25
25
25
25
25
25
25
25
25
25
25
25
25
25
25
25
25
25
25
25
25
25
25
25
25
25
25
25
25
25
25
25
25
25
25
25
25
25
25
25
29
29
29
29
29
29
29
29
29
29
29
29
29
29
29
29
29
29
29
29
29
29
29
29
29
29
29
29
29
29
29
29
29
29
29
29
29
29
29
29
29
29
29
29
29
29
29
29
29
29
29
29
29
29
29
29
29
29
29
29
29
29
29
29
29
29
29
29
29
29
29
29
29
29
29
29
29
29
29
29
27
27
27
27
27
27
27
27
27
27
27
27
27
27
27
27
27
27
27
27
27
27
27
27
27
27
27
27
27
27
27
28
28
28
28
28
28
28
28
28
27
27
27
28
28
28
28
28
28
28
28
28
28
28
28
28
28
28
28
28
28
28
28
28
28
28
28
28
28
28
28
28
28
28
28
28
28
28
28
28
28
28
28
28
28
28
28
28
28
28
28
28
28
28
28
28
28
28
28
28
28
28
28
28
28
28
28
28
28
28
28
28
28
28
28
28
28
28
28
28
28
3
3
3
3
3
3
3
3
3
3
3
3
3
3
28
28
28
28
28
28
28
28
28
28
28
28
28
28
28
28
28
28
28
28
28
28
28
28
28
28
28
28
28
28
28
28
28
28
28
28
28
28
28
28
28
28
28
28
28
28
28
28
28
28
28
28
28
28
28
28
28
28
28
28
28
28
28
28
28
28
28
28
28
28
28
28
28
28
28
28
28
28
28
28
28
28
28
28
28
28
28
28
28
28
28
28
28
28
28
28
28
28
28
28
28
28
28
28
28
28
28
28
28
28
28
28
28
28
28
28
28
28
28
28
28
28
28
28
28
28
28
28
28
28
28
28
28
28
28
28
28
28
28
28
28
28
28
28
28
28
28
28
28
28
28
28
28
28
28
28
28
28
28
28
28
28
28
28
28
28
28
28
28
28
28
28
28
28
28
28
28
28
28
28
28
28
28
28
28
28
28
28
28
28
28
28
28
28
28
28
28
28
28
28
28
28
28
28
28
28
28
28
28
28
28
28
28
28
28
28
28
28
28
28
28
28
28
28
28
28
28
28
-1
-1
-1
-1
-1
-1
-1
-1
-1
-1
-1
-1
-1
-1
26
26
26
26
-1
-1
-1
-1
-1
-1
-1
-1
-1
-1
-1
-1
-1
-1
-1
-1
-1
-1
-1
-1
-1
-1
-1
26
26
26
26
26
26
26
26
26
26
26
26
26
-1
26
26
26
26
26
-1
26
-1
-1
-1
-1
-1
-1
-1
-1
-1
-1
-1
-1
-1
-1
-1
-1
-1
-1
-1
-1
-1
-1
-1
-1
-1
-1
-1
-1
-1
-1
-1
-1
-1
2
2
2
2
2
2
2
2
2
-1
-1
-1
-1
-1
-1
-1
2
2
2
2
2
2
2
2
2
2
2
28
28
28
28
28
28
28
28
28
28
28
28
28
28
28
28
28
28
28
28
28
28
28
28
28
28
28
28
28
28
28
28
28
28
28
28
26
26
26
26
26
28
28
28
28
28
28
28
28
28
28
28
28
28
28
28
28
28
28
28
28
28
28
28
28
28
28
28
28
28
28
28
28
28
28
26
26
26
26
26
26
26
26
26
26
26
2
2
2
2
2
2
2
2
2
2
2
2
2
2
2
2
2
2
2
2
2
2
2
2
2
2
2
2
2
2
2
2
2
2
2
2
2
2
2
2
2
2
2
2
2
2
2
2
2
2
2
2
2
2
2
2
2
2
2
2
2
2
2
2
2
2
2
2
2
2
2
2
2
2
2
2
28
28
28
28
28
28
28
28
28
28
28
28
28
28
28
28
28
28
28
28
28
28
28
28
28
28
28
28
28
28
28
28
28
28
28
28
28
2
2
2
2
2
28
28
28
28
28
28
28
28
28
28
28
28
28
28
28
28
28
28
28
28
28
28
28
28
28
28
28
28
28
28
28
28
28
28
28
28
28
28
28
12
12
12
12
12
12
12
12
12
12
12
12
12
12
12
12
12
12
12
12
12
12
12
12
12
12
12
12
12
12
12
12
12
12
12
12
12
12
12
12
12
19
19
19
19
19
19
19
19
19
12
12
12
12
12
12
12
12
12
12
12
12
12
12
12
12
12
12
12
12
12
12
12
12
12
12
12
12
12
12
12
12
12
12
12
12
12
12
12
12
12
12
12
12
12
12
12
12
12
12
12
12
12
12
12
12
12
12
12
12
12
12
12
12
12
12
12
12
12
12
12
12
27
27
27
27
27
27
27
27
27
27
27
27
27
27
27
27
27
27
27
27
27
27
27
27
27
27
27
27
27
27
27
12
12
12
12
12
12
12
12
12
12
27
27
27
27
27
27
27
27
27
27
27
27
27
27
12
12
12
12
12
12
12
12
12
12
27
12
12
12
12
12
12
12
12
12
12
12
12
12
12
12
12
12
12
12
12
12
12
12
12
12
12
12
12
12
12
12
12
12
12
12
12
12
12
12
12
12
12
12
12
12
12
12
12
12
12
12
12
12
12
12
12
12
12
12
12
14
14
14
14
14
14
14
14
14
14
14
14
14
14
14
14
14
14
14
14
14
14
14
14
14
14
14
14
14
14
14
14
14
14
14
14
14
14
14
14
14
14
14
14
14
14
14
14
14
14
14
14
14
14
14
14
14
14
14
14
14
14
14
14
14
14
14
14
14
14
14
14
14
14
14
14
14
14
14
14
14
14
14
14
14
14
14
14
14
14
14
14
14
26
26
26
26
26
26
26
26
26
26
26
26
26
26
26
26
-1
-1
-1
-1
-1
-1
-1
24
24
24
24
24
24
24
24
24
24
24
24
24
24
24
24
24
24
24
24
24
24
24
24
24
24
24
24
24
24
24
24
18
18
18
18
18
18
18
18
18
18
18
18
18
18
18
18
18
18
18
18
18
18
18
18
18
18
18
18
18
18
18
18
18
18
18
18
18
18
18
18
18
18
18
18
18
18
18
18
18
18
18
18
18
18
18
18
18
18
18
18
18
18
18
18
18
18
18
18
18
18
18
18
18
18
18
18
18
18
18
18
18
18
18
18
18
18
18
18
18
18
27
27
27
27
27
27
27
27
27
27
27
27
27
18
27
27
27
27
27
27
27
27
27
27
18
18
18
18
18
18
18
18
18
18
18
18
18
18
18
18
18
27
27
27
27
20
20
20
20
20
20
20
20
20
20
20
20
20
20
20
20
20
20
20
20
20
20
20
20
20
20
20
20
18
18
18
18
18
18
18
18
18
18
18
18
18
18
18
18
18
18
18
18
18
18
20
20
20
20
20
18
18
18
18
18
18
18
18
18
18
18
18
18
18
18
18
18
18
18
18
18
18
18
18
18
18
18
18
18
18
18
18
18
18
18
20
20
20
20
20
20
20
20
20
20
18
20
20
20
20
20
20
20
20
20
20
20
20
20
20
20
20
20
20
20
20
20
20
20
20
20
20
20
20
20
20
20
20
20
20
20
20
20
20
20
20
20
20
20
20
20
20
20
20
20
20
20
20
20
20
20
20
20
20
20
20
20
12
12
12
12
12
12
12
12
12
20
20
20
12
12
12
12
12
12
12
12
12
12
12
12
12
12
12
12
12
12
12
12
12
12
12
30
30
30
30
30
30
30
30
30
30
30
30
30
30
30
30
30
30
30
30
30
30
30
30
30
30
30
30
30
30
30
30
30
30
30
30
30
30
30
30
30
30
30
30
30
30
34
34
34
30
30
30
30
30
30
34
34
34
34
34
34
34
34
34
34
30
30
30
30
30
30
30
30
30
30
30
30
30
30
30
30
30
30
30
30
30
30
30
30
30
30
30
30
30
30
34
34
34
34
34
30
30
30
30
30
30
30
30
30
30
30
30
30
30
30
30
30
30
30
30
30
30
35
35
35
35
35
35
35
35
35
35
35
35
35
35
35
35
35
35
35
35
35
35
35
35
35
35
35
35
34
35
35
35
35
35
35
35
35
34
35
35
35
35
35
35
35
35
35
35
35
35
35
35
35
35
35
35
35
35
35
35
35
35
35
35
35
35
35
35
35
35
35
35
35
35
35
35
35
35
35
35
35
30
30
30
30
30
35
30
30
30
30
30
30
30
30
35
35
35
35
35
35
35
35
35
35
30
30
30
30
30
30
30
30
30
30
30
30
30
30
30
30
30
30
30
30
30
35
35
35
35
35
30
35
35
35
35
35
35
35
35
35
35
35
35
35
35
35
35
35
35
35
35
35
35
35
35
35
35
35
35
35
35
35
35
35
35
35
35
35
35
35
35
35
35
35
35
35
35
35
35
35
35
35
35
35
35
35
35
35
35
35
35
35
35
35
35
35
35
35
35
35
35
35
35
35
35
35
35
35
35
35
35
35
35
35
35
35
35
35
35
35
35
35
35
35
35
35
35
35
35
35
35
35
35
12
12
12
12
12
12
12
12
12
31
31
31
31
31
31
31
31
31
31
31
31
31
31
31
31
31
31
31
31
31
31
31
31
31
31
31
31
31
31
31
31
31
31
31
31
31
31
31
31
31
31
31
31
31
31
31
31
31
31
31
31
31
31
31
31
31
31
31
31
31
31
31
31
31
31
31
31
31
31
31
31
31
31
31
31
31
31
31
31
31
31
31
31
31
31
31
31
31
31
31
31
31
31
31
31
31
31
31
31
31
31
31
31
31
31
31
31
31
31
31
31
31
31
31
31
31
31
30
31
30
30
31
31
31
31
31
31
31
31
31
31
31
31
31
31
31
31
31
31
31
31
31
31
31
31
31
31
31
31
31
31
31
31
31
31
31
31
31
31
31
31
31
31
31
31
31
31
31
31
31
31
31
31
31
31
31
31
31
31
31
31
31
31
31
31
31
31
31
31
31
31
31
31
31
31
31
31
31
31
31
31
31
31
31
31
31
31
31
31
31
31
31
31
31
31
31
31
31
31
31
31
31
31
31
31
31
31
31
31
31
31
31
31
31
30
30
30
30
30
30
30
30
30
30
30
30
30
30
30
30
30
30
30
30
30
30
30
30
30
30
30
30
30
30
30
30
30
30
30
30
30
30
30
30
30
30
30
30
30
30
30
30
30
30
30
30
30
30
30
30
30
30
30
30
30
30
30
30
30
30
30
30
30
30
30
30
30
30
30
30
30
30
30
30
30
30
30
30
30
30
30
30
30
30
30
30
30
30
30
30
30
30
30
30
30
30
30
30
30
30
30
30
30
30
30
30
30
30
30
30
30
30
30
30
30
30
30
30
30
30
30
30
30
11
11
11
11
11
11
11
11
11
11
11
11
11
11
11
11
11
11
11
11
11
11
11
11
11
11
11
11
11
11
11
11
11
11
11
11
11
11
11
11
11
8
8
8
8
8
8
8
8
8
11
11
11
11
11
8
8
8
8
8
11
11
11
11
11
11
11
11
11
11
11
11
11
11
11
11
11
11
11
11
11
11
11
11
11
11
11
11
11
15
15
15
15
15
15
15
15
15
15
15
15
15
15
15
15
15
15
15
15
15
15
15
15
15
15
15
15
15
15
15
15
15
8
8
8
8
8
8
8
8
8
8
8
8
8
8
8
8
8
8
8
8
8
8
8
8
8
8
8
8
8
8
8
8
8
8
8
8
8
8
8
8
8
8
8
8
8
8
8
8
8
8
8
8
8
8
8
1
1
1
8
8
8
8
8
8
8
8
8
8
8
8
8
8
8
8
8
8
8
8
8
8
8
8
8
8
8
8
15
15
15
15
15
15
15
15
15
1
1
1
15
15
15
15
15
15
15
15
15
15
15
15
15
15
15
15
15
15
15
15
15
15
15
15
15
15
15
15
15
15
15
15
15
15
15
15
15
1
1
1
1
1
1
1
1
1
1
1
1
1
1
1
1
1
1
1
1
1
1
1
1
1
1
1
1
1
1
1
1
1
1
1
1
1
1
1
1
1
1
1
1
1
1
1
1
1
1
1
1
1
1
1
1
1
1
1
1
1
1
1
1
1
1
1
1
15
1
1
15
1
1
1
15
15
15
15
15
15
1
1
1
30
30
30
30
30
30
30
30
30
30
30
30
30
30
30
30
30
30
30
30
30
30
30
30
29
29
29
29
29
29
29
29
29
29
29
29
29
29
29
29
29
29
29
29
29
29
29
29
29
29
29
29
29
29
29
29
29
29
29
29
29
29
29
29
29
29
29
29
29
29
29
29
29
29
29
29
29
29
29
29
29
29
29
29
29
29
29
29
29
29
29
29
29
29
29
29
29
29
29
29
29
29
29
29
29
29
29
29
29
29
29
29
29
29
29
29
29
29
29
29
29
29
29
29
29
29
29
29
29
29
29
29
29
29
29
29
29
29
29
29
29
29
29
29
29
29
29
29
29
29
29
29
29
29
29
29
29
29
29
29
8
8
8
8
8
8
8
8
8
8
8
8
8
29
29
29
29
29
8
8
8
8
8
8
8
8
8
8
8
8
8
8
8
8
8
8
8
8
8
8
8
8
8
8
8
8
8
8
8
8
8
8
8
8
8
8
8
8
8
8
8
8
8
8
8
8
8
8
8
8
8
8
8
8
8
8
8
8
8
8
8
8
8
8
8
8
8
8
8
8
8
8
8
8
8
8
8
8
8
8
29
29
29
29
29
29
29
29
29
29
29
29
8
8
8
8
8
8
8
8
8
8
8
8
8
8
8
8
8
8
8
8
8
8
11
11
11
11
11
8
8
11
11
11
11
11
11
11
8
8
8
8
8
8
8
8
8
8
8
8
8
8
8
8
8
8
8
8
8
8
8
8
8
8
8
8
8
8
8
8
11
11
11
11
11
11
11
11
11
11
11
11
11
11
11
11
11
11
11
11
11
11
11
11
11
11
11
11
11
11
11
11
11
11
11
11
11
11
11
11
11
11
11
11
11
11
11
11
25
25
25
25
25
25
25
25
25
25
21
21
21
21
25
25
25
25
25
21
5
21
21
21
21
21
21
21
21
21
21
21
21
21
21
21
21
21
21
21
21
25
25
25
25
25
5
5
5
5
5
5
5
5
5
5
5
5
5
5
5
5
5
5
5
5
5
5
21
21
21
21
21
21
21
21
21
21
21
21
21
21
21
21
21
21
21
21
21
21
21
21
21
21
21
5
21
5
21
21
21
21
21
21
21
21
21
21
21
21
21
21
21
21
21
21
21
21
21
21
21
21
25
25
25
25
25
25
25
25
25
25
25
25
25
25
29
29
5
5
5
5
5
5
5
5
5
5
5
5
5
5
5
5
5
5
5
5
5
5
5
5
5
29
29
29
29
29
29
29
29
29
29
29
29
29
29
29
29
29
29
29
29
29
29
29
29
5
5
5
5
5
5
5
5
5
5
5
5
5
5
5
5
5
5
5
5
5
5
5
5
5
5
5
5
5
5
5
5
5
5
5
5
5
5
5
5
5
5
5
5
5
5
5
5
21
21
21
21
21
21
21
21
21
21
21
21
21
21
21
21
21
21
21
21
21
11
11
11
11
11
11
11
11
11
11
11
11
11
11
11
11
11
11
11
11
11
11
11
11
11
11
11
11
11
11
11
11
11
11
11
11
11
11
11
11
11
11
11
11
11
11
11
11
11
11
11
11
11
11
11
11
11
11
11
11
11
11
11
11
11
11
11
11
11
11
11
11
11
11
11
11
11
11
11
11
11
11
11
11
11
11
11
11
11
11
11
11
11
11
11
11
11
11
11
11
11
11
11
11
11
11
11
11
11
28
28
28
28
28
17
17
17
17
17
28
17
17
17
17
17
17
17
17
17
17
17
17
17
17
23
23
23
23
23
23
23
23
23
23
23
23
23
23
23
23
17
17
17
17
17
17
17
17
17
17
17
17
17
17
23
23
23
23
23
23
23
23
23
23
23
23
23
23
23
23
23
23
23
23
23
23
23
23
23
23
23
23
23
23
23
23
23
23
23
23
23
23
23
23
23
23
23
23
23
23
23
23
23
23
23
23
23
23
23
23
23
23
23
23
23
23
23
23
23
23
23
25
25
25
25
25
25
25
25
25
25
25
25
25
25
25
25
25
25
25
25
25
25
25
25
25
25
25
25
25
25
25
25
25
25
25
25
25
25
25
25
25
25
25
25
25
25
25
25
25
25
25
25
25
25
25
25
25
25
25
25
25
25
25
25
25
25
25
25
25
25
25
25
25
25
25
25
25
25
25
25
25
25
25
25
25
25
25
25
25
25
25
25
25
25
25
25
25
25
25
10
10
10
10
10
10
25
10
23
23
23
23
23
10
10
10
10
10
10
10
10
10
10
10
10
10
10
10
10
10
10
10
10
10
10
10
10
10
10
10
10
10
10
10
10
10
10
10
10
10
10
10
10
10
10
10
10
10
10
10
10
10
10
25
25
25
25
25
25
25
25
25
25
25
25
25
25
25
25
25
25
25
25
25
25
25
25
25
25
25
25
25
25
25
25
25
25
25
25
25
25
25
25
25
25
25
25
25
25
25
25
25
25
25
25
25
25
25
25
25
25
25
25
25
25
25
25
25
25
25
25
25
25
25
25
25
25
25
25
25
25
25
25
-1
-1
-1
-1
-1
-1
-1
-1
-1
-1
-1
-1
-1
-1
-1
-1
-1
-1
-1
-1
-1
-1
-1
-1
-1
-1
-1
-1
-1
-1
-1
-1
-1
-1
-1
-1
-1
-1
-1
-1
-1
-1
-1
-1
-1
-1
-1
-1
-1
-1
-1
-1
-1
-1
-1
-1
-1
-1
-1
-1
-1
-1
-1
-1
-1
-1
-1
-1
-1
-1
-1
-1
-1
-1
-1
-1
-1
-1
-1
-1
-1
-1
-1
-1
-1
-1
-1
-1
-1
-1
-1
-1
-1
-1
-1
-1
-1
-1
-1
-1
-1
-1
-1
-1
-1
-1
-1
-1
-1
-1
-1
-1
-1
-1
-1
-1
-1
-1
-1
-1
-1
-1
2
2
2
2
2
-1
-1
-1
-1
-1
-1
-1
-1
-1
-1
-1
-1
-1
-1
-1
-1
-1
-1
-1
-1
-1
-1
-1
-1
-1
-1
-1
-1
-1
-1
-1
-1
-1
-1
-1
-1
23
23
23
23
23
23
23
-1
-1
-1
-1
-1
-1
-1
-1
-1
-1
-1
-1
-1
-1
-1
-1
-1
-1
-1
-1
-1
-1
-1
-1
-1
-1
-1
-1
-1
-1
-1
-1
-1
-1
-1
-1
-1
-1
-1
-1
-1
-1
-1
-1
-1
-1
-1
-1
-1
-1
-1
-1
-1
-1
-1
-1
-1
-1
-1
-1
-1
-1
-1
-1
-1
-1
-1
-1
-1
-1
-1
-1
-1
-1
-1
-1
-1
-1
-1
-1
-1
-1
-1
-1
-1
-1
-1
-1
-1
-1
-1
-1
-1
-1
-1
-1
-1
-1
-1
-1
-1
-1
-1
-1
-1
-1
-1
-1
-1
-1
-1
-1
-1
-1
-1
-1
-1
-1
-1
-1
-1
-1
-1
-1
-1
-1
-1
-1
10
10
10
10
10
10
10
10
-1
-1
-1
-1
-1
-1
-1
-1
-1
-1
10
10
10
10
10
10
10
10
10
10
10
10
10
10
10
10
10
10
10
10
10
10
10
10
10
10
10
10
10
10
10
10
10
10
10
10
10
10
25
25
25
25
25
25
25
25
25
25
25
12
12
12
12
12
12
12
12
12
12
12
12
12
35
12
12
12
12
12
12
12
12
12
12
35
35
35
35
35
35
35
35
35
35
35
35
35
35
35
35
35
12
12
12
12
12
12
12
12
12
12
12
12
12
12
12
12
12
12
12
-1
35
35
35
35
35
35
35
35
35
35
-1
-1
-1
-1
-1
-1
-1
-1
-1
-1
-1
-1
-1
-1
-1
-1
-1
-1
-1
-1
-1
-1
-1
-1
-1
-1
-1
-1
-1
-1
-1
35
35
35
35
35
35
35
35
35
35
35
33
33
33
33
33
33
33
33
33
12
12
12
12
12
12
12
12
12
12
12
12
12
12
12
12
12
12
12
12
12
12
12
12
12
12
12
12
12
12
12
12
-1
-1
-1
-1
-1
-1
-1
-1
-1
-1
-1
-1
-1
-1
-1
-1
-1
-1
-1
-1
-1
-1
-1
-1
-1
-1
-1
-1
-1
-1
-1
-1
-1
-1
-1
-1
-1
-1
-1
-1
-1
-1
-1
-1
-1
-1
-1
-1
-1
-1
-1
-1
-1
-1
-1
-1
-1
-1
-1
-1
-1
-1
-1
-1
-1
-1
-1
-1
-1
-1
-1
-1
-1
-1
-1
-1
-1
-1
-1
6
6
6
6
6
6
6
33
33
33
33
33
33
33
6
6
6
6
6
6
6
6
6
6
6
6
6
6
6
6
6
6
6
6
6
6
6
6
6
6
6
6
6
6
6
6
6
6
6
6
6
-1
-1
-1
-1
-1
-1
-1
-1
-1
-1
6
6
6
6
6
6
6
6
6
6
6
6
6
6
6
6
6
6
6
6
6
6
6
6
6
6
6
6
6
6
6
6
6
6
6
6
6
6
6
6
6
6
6
6
6
6
6
6
6
16
16
16
16
6
6
6
6
6
6
6
16
16
16
16
16
16
16
16
16
16
16
30
30
30
30
30
30
30
30
30
30
30
30
30
30
30
30
30
30
30
30
30
30
30
30
30
30
30
30
30
30
30
15
15
15
15
15
15
15
15
15
15
30
30
30
30
30
30
30
30
30
30
30
30
30
30
30
30
30
30
30
30
30
30
30
30
30
30
30
30
30
30
15
15
15
15
15
15
15
15
15
15
15
15
15
15
15
15
15
15
15
15
15
15
15
15
15
15
15
15
15
15
15
15
15
15
15
15
15
15
15
15
15
15
15
15
15
15
15
15
15
15
15
30
30
30
30
30
30
30
30
30
30
30
30
30
30
30
30
30
30
30
30
30
30
30
30
30
30
30
30
30
30
30
30
30
30
30
30
30
30
30
30
30
30
30
30
30
30
30
30
30
30
30
30
30
30
30
15
15
15
15
15
15
15
15
30
30
30
30
30
30
30
30
30
30
15
15
15
15
15
15
15
15
15
15
15
15
15
15
15
15
15
15
15
15
15
15
15
15
15
15
15
15
15
15
15
15
15
15
15
15
15
15
15
15
15
15
15
15
15
15
15
15
15
9
9
9
9
9
9
9
9
9
9
9
9
9
9
9
9
9
9
9
9
9
9
9
9
9
9
9
9
9
9
9
9
9
9
9
9
9
9
9
9
9
9
9
9
9
9
9
9
9
9
9
9
9
9
7
7
7
7
7
9
9
9
9
9
9
9
9
9
9
9
9
9
9
9
9
9
9
9
9
9
9
9
9
9
9
7
9
7
7
9
9
7
7
7
7
7
7
7
7
7
7
7
7
7
7
7
7
7
7
7
7
7
7
7
7
7
7
7
7
7
7
11
11
11
11
11
11
11
11
11
11
11
11
11
11
11
11
11
11
11
11
11
11
11
11
11
11
11
11
11
11
11
11
11
11
11
11
11
11
11
11
11
11
11
11
11
11
11
11
11
11
11
11
11
11
11
11
11
11
11
11
11
11
11
11
11
11
11
11
11
11
11
11
11
11
11
11
11
11
11
11
11
11
11
11
11
11
11
11
11
11
7
7
7
7
7
7
7
7
7
7
7
7
7
7
7
7
7
7
7
7
7
7
7
7
7
7
7
7
7
7
7
7
15
15
15
15
15
15
15
15
15
15
9
9
9
9
15
15
9
9
9
9
9
9
9
9
9
9
9
9
9
9
9
9
9
9
9
9
9
9
9
9
9
9
9
9
9
9
9
9
9
9
9
9
9
9
9
9
9
9
9
9
9
9
9
9
9
9
9
9
9
9
9
9
9
9
9
9
9
9
9
9
9
9
9
9
9
9
9
9
9
9
9
9
9
9
7
9
9
9
9
9
7
7
7
7
7
7
7
7
7
7
7
7
7
7
7
7
7
7
7
7
7
7
7
7
7
7
7
7
7
7
7
7
7
7
7
7
7
7
7
7
7
7
7
7
7
7
7
7
7
7
7
7
7
7
7
7
7
7
7
7
7
7
9
9
9
9
9
9
9
9
9
9
9
9
9
9
9
9
9
9
9
9
9
9
9
9
9
7
7
7
7
7
7
7
7
7
7
7
7
7
7
7
7
7
7
7
7
7
7
7
7
7
7
7
7
7
7
7
7
7
7
7
7
7
7
7
7
7
7
7
7
7
7
7
7
7
7
7
7
7
7
7
7
25
25
25
25
25
21
21
21
21
21
21
21
21
21
21
21
21
21
21
21
21
21
21
21
21
21
13
13
13
13
13
13
13
13
13
13
13
13
13
13
13
21
21
21
21
21
21
21
21
21
21
21
21
21
21
13
13
13
13
13
13
13
13
21
21
21
21
21
21
21
13
13
13
13
13
13
13
13
13
13
13
13
13
13
13
13
13
13
13
13
13
13
13
13
13
13
13
13
13
13
13
13
13
13
13
13
13
13
13
13
13
13
13
13
13
13
13
13
13
13
13
13
21
21
21
21
21
13
13
13
13
13
13
13
13
13
13
13
13
13
13
13
13
13
13
13
13
13
13
13
13
13
13
13
13
13
13
13
13
13
13
13
13
11
11
13
13
13
13
13
13
13
13
13
13
13
13
13
13
13
13
13
13
13
13
13
13
13
13
13
13
13
13
13
13
13
13
13
13
13
13
13
13
13
13
13
13
13
13
13
13
13
13
13
13
13
13
13
13
13
13
13
13
13
13
13
13
13
13
13
13
13
13
13
13
13
13
13
13
13
13
13
13
13
13
13
13
13
13
13
13
13
13
13
13
13
13
13
13
13
13
13
13
13
13
13
13
13
13
13
13
13
13
13
13
7
7
7
7
7
7
7
7
7
7
7
7
7
7
7
7
7
7
7
7
7
7
7
7
7
7
7
7
7
7
7
7
7
7
7
7
7
7
7
7
7
7
7
7
7
7
7
7
7
7
7
7
7
7
7
7
7
7
7
7
7
7
7
7
7
7
7
7
7
7
7
7
7
7
7
7
7
7
7
7
7
7
7
7
7
7
7
7
7
7
-1
-1
-1
-1
-1
-1
-1
-1
-1
-1
-1
-1
-1
-1
-1
-1
-1
-1
-1
-1
-1
-1
-1
-1
-1
-1
-1
-1
-1
-1
-1
-1
-1
-1
-1
-1
-1
-1
-1
-1
-1
-1
-1
-1
-1
-1
-1
-1
-1
-1
-1
-1
-1
-1
-1
-1
-1
-1
-1
-1
-1
-1
-1
-1
-1
-1
-1
-1
-1
-1
-1
-1
-1
-1
-1
-1
-1
-1
-1
-1
-1
-1
-1
-1
-1
-1
-1
-1
-1
-1
-1
-1
-1
-1
-1
-1
-1
-1
-1
-1
-1
-1
-1
-1
-1
-1
-1
-1
-1
-1
-1
-1
-1
-1
-1
-1
-1
-1
-1
-1
-1
-1
-1
-1
-1
-1
-1
-1
-1
-1
-1
-1
-1
-1
-1
-1
-1
-1
-1
-1
-1
-1
-1
-1
-1
-1
-1
-1
-1
-1
-1
-1
-1
-1
-1
-1
-1
-1
-1
-1
-1
-1
-1
-1
-1
-1
-1
-1
-1
-1
-1
-1
-1
-1
-1
-1
-1
-1
-1
-1
-1
-1
-1
-1
-1
-1
-1
-1
-1
-1
-1
-1
-1
-1
-1
-1
-1
-1
-1
-1
-1
-1
-1
-1
-1
-1
-1
-1
-1
-1
-1
-1
-1
-1
-1
-1
-1
-1
-1
-1
-1
-1
-1
-1
-1
-1
-1
-1
-1
-1
-1
-1
-1
-1
-1
-1
-1
-1
-1
-1
-1
-1
-1
-1
-1
-1
-1
-1
-1
-1
-1
-1
-1
-1
-1
-1
-1
-1
-1
-1
-1
-1
-1
-1
-1
-1
-1
-1
-1
-1
-1
-1
-1
-1
-1
-1
-1
-1
-1
-1
-1
-1
-1
16
16
16
16
16
16
16
16
16
16
16
16
16
16
16
16
16
16
16
16
16
16
16
16
16
16
16
16
16
16
16
16
16
16
16
16
16
16
16
16
16
16
16
16
16
16
16
16
16
16
16
16
16
16
16
16
16
16
16
16
16
16
16
16
16
16
16
16
16
16
16
16
16
16
16
16
16
16
16
7
7
7
24
24
24
24
24
24
24
24
24
24
24
24
24
24
24
24
24
24
24
24
24
24
24
24
24
24
24
24
24
24
24
24
24
24
24
24
24
24
24
24
24
24
24
24
24
24
24
24
24
24
27
27
27
27
27
27
27
27
27
27
27
27
27
27
27
27
27
27
27
27
27
27
27
27
27
27
27
27
27
27
27
24
24
24
24
24
24
24
24
24
24
24
24
24
24
24
24
24
24
24
24
24
31
31
31
31
31
31
31
31
31
31
31
31
31
31
31
31
31
31
31
31
31
29
29
29
29
29
29
29
29
29
29
29
29
29
29
29
29
29
29
29
29
29
28
28
28
28
28
28
28
28
28
28
28
-1
-1
-1
-1
-1
-1
-1
-1
-1
-1
-1
35
35
35
12
12
12
12
12
12
12
12
30
30
30
30
30
30
30
30
30
30
30
11
11
11
11
11
11
11
11
11
11
11
25
25
25
25
25
25
25
25
25
25
25
24
24
24
24
24
24
24
24
24
24
24
3
3
3
3
3
3
3
3
3
3
3
3
3
3
3
3
3
3
3
3
3
22
22
22
22
22
22
22
22
22
22
22
24
24
24
24
24
24
24
24
24
24
24
24
24
24
24
24
24
24
24
24
22
22
22
22
22
22
22
22
22
22
22
22
22
22
22
22
22
22
22
22
22
22
22
22
22
22
22
22
22
22
22
28
28
28
28
28
28
28
28
28
28
28
22
22
22
22
22
22
22
22
22
22
22
22
22
22
22
22
22
22
22
22
3
3
3
3
3
3
3
3
3
3
28
28
28
28
28
28
28
28
28
28
28
28
28
28
28
28
28
28
28
28
28
28
28
28
28
28
28
28
28
28
28
28
28
28
28
28
28
28
28
28
28
28
28
28
28
28
28
28
28
28
28
28
19
19
19
19
19
27
27
19
19
27
27
28
28
28
28
28
28
28
14
14
14
14
14
14
14
14
28
28
14
28
28
27
27
27
27
27
27
27
27
27
27
27
27
27
27
27
27
27
27
27
27
27
27
19
27
19
19
27
27
19
19
19
34
34
34
34
34
34
34
34
34
34
34
18
18
18
18
18
18
18
18
18
18
18
18
18
18
18
18
18
18
18
18
18
31
31
31
31
31
31
31
31
31
31
31
35
31
35
35
35
35
35
35
35
30
30
30
30
30
30
34
34
34
34
34
8
8
8
8
8
8
8
8
8
8
8
31
31
30
30
1
30
30
1
1
1
1
1
1
1
30
30
30
30
30
30
30
29
29
29
29
29
29
29
29
29
29
29
8
8
8
8
8
8
8
8
8
8
8
8
8
8
8
8
8
8
8
8
25
25
25
25
25
25
25
25
25
25
25
29
29
29
29
29
29
29
29
29
29
29
29
29
29
29
29
29
29
29
29
29
17
25
25
25
25
25
25
25
25
25
25
25
25
25
25
25
25
25
25
25
25
25
25
25
25
25
25
25
25
25
25
2
-1
-1
-1
-1
2
-1
-1
-1
-1
-1
23
23
23
23
23
23
23
23
10
10
10
10
10
10
10
10
10
10
10
10
10
12
12
12
12
12
12
12
12
12
12
12
-1
-1
-1
-1
-1
-1
-1
-1
-1
-1
-1
-1
-1
-1
-1
-1
-1
-1
-1
-1
-1
30
30
30
30
30
30
30
30
30
30
30
33
33
33
33
33
33
33
33
33
33
33
33
33
33
33
33
33
33
33
33
33
15
15
15
15
15
15
15
15
15
15
15
9
9
9
9
9
9
9
9
9
9
9
9
9
9
9
9
9
9
9
9
9
21
21
21
21
21
21
21
21
21
21
21
7
7
7
7
7
7
7
7
7
7
7
7
7
7
7
7
7
7
7
7
7
-1
-1
-1
-1
-1
-1
-1
-1
-1
-1
-1
13
13
13
13
13
13
13
13
13
13
13
13
13
13
13
13
13
13
13
13
13
24
24
24
24
24
24
24
24
24
24
24
24
24
24
24
24
24
24
24
24
24
3
3
3
3
3
3
3
3
3
3
3
22
22
22
22
22
22
22
22
22
22
22
24
24
24
24
24
24
24
24
24
24
24
24
24
24
24
24
24
24
24
24
22
22
22
22
22
22
22
22
22
22
22
22
22
22
22
22
22
22
22
22
22
22
22
22
22
22
22
22
22
22
22
24
24
24
24
24
24
24
24
24
24
24
24
24
24
24
24
24
24
24
24
24
24
24
24
24
24
24
24
22
22
22
3
3
3
3
3
3
3
3
24
24
24
24
24
24
24
24
24
24
24
24
24
24
24
24
24
24
24
24
24
24
28
28
28
28
28
28
28
28
28
28
28
28
28
28
28
28
28
28
28
28
28
28
28
28
28
28
28
28
28
28
28
28
27
27
27
27
27
27
27
27
27
27
27
27
27
27
27
27
28
28
28
28
28
28
28
28
28
28
28
28
28
28
28
27
27
27
27
27
27
27
27
27
27
27
27
27
27
27
27
27
27
27
27
27
27
27
27
27
27
27
27
27
27
27
22
22
22
22
22
22
22
22
22
22
22
24
24
24
24
24
24
24
24
24
24
24
24
24
24
24
18
18
18
18
18
18
22
22
22
22
22
22
22
22
22
22
22
22
22
22
22
22
22
22
22
22
22
22
22
22
22
22
22
22
22
22
22
8
8
8
8
8
8
8
8
8
8
8
31
31
31
31
31
31
31
31
31
31
31
31
31
31
31
31
31
31
31
31
31
8
8
8
8
8
8
8
8
8
8
31
8
8
8
8
8
8
8
8
8
8
8
8
8
8
8
8
8
8
8
8
25
25
25
25
25
25
25
25
25
29
29
29
29
29
29
29
29
29
29
29
29
29
29
29
29
29
29
29
29
29
29
29
25
25
25
25
25
25
25
25
25
25
25
25
25
25
25
25
25
25
25
25
25
25
25
25
25
25
25
25
25
25
25
2
2
2
2
2
2
2
2
23
23
23
23
23
23
23
23
23
23
23
23
23
23
23
23
23
23
23
23
23
23
23
23
14
14
14
14
14
14
14
14
14
14
14
-1
-1
-1
-1
-1
-1
-1
-1
-1
-1
-1
-1
-1
-1
-1
-1
-1
-1
-1
-1
-1
35
35
35
35
35
35
35
35
35
35
35
35
35
35
35
35
35
35
35
35
35
35
35
35
35
35
35
35
35
35
-1
-1
1
1
1
15
15
15
15
15
15
15
15
15
15
15
15
15
15
15
15
15
15
15
15
15
15
15
15
15
15
15
15
15
11
11
11
11
11
11
11
11
11
11
11
11
11
11
11
11
11
11
11
11
11
11
11
11
11
11
11
11
11
11
11
11
-1
-1
-1
10
10
10
10
10
10
10
10
13
13
13
13
13
13
13
13
13
13
13
13
13
13
13
13
13
13
13
13
13
24
24
24
24
24
24
24
24
24
24
24
24
24
24
24
24
24
24
24
24
3
3
3
3
3
3
3
3
3
3
3
3
24
24
24
24
3
3
3
3
3
3
3
3
3
3
3
3
3
3
3
3
3
3
3
3
3
3
3
3
3
3
3
3
27
27
27
27
3
27
27
27
27
3
27
27
27
27
27
27
27
27
27
27
27
27
27
27
27
27
27
27
27
27
27
31
31
31
31
31
31
31
31
31
31
31
22
22
22
22
22
22
22
22
31
31
31
31
31
31
22
22
22
22
22
22
22
22
22
22
22
22
22
22
22
22
22
22
22
22
22
22
22
22
22
22
22
22
22
22
22
22
22
22
22
22
22
22
22
22
22
22
22
22
22
22
22
22
22
24
24
24
24
24
24
24
24
24
24
24
24
24
24
24
24
24
24
24
24
29
29
29
29
29
29
29
29
29
29
29
29
29
29
29
29
29
29
29
29
29
29
29
29
29
29
29
29
29
29
29
29
22
22
22
22
22
22
22
22
22
22
22
29
29
29
29
29
29
29
29
29
29
29
29
29
29
29
29
29
29
29
29
29
29
29
29
29
29
29
29
29
29
29
31
31
31
31
31
31
31
31
31
31
31
31
31
31
31
31
31
31
31
31
28
28
28
28
28
28
28
28
28
28
17
17
17
17
17
17
17
17
17
17
17
17
17
17
17
17
17
17
17
17
17
17
24
24
24
24
24
24
24
24
24
24
24
22
22
22
17
17
17
17
17
17
17
17
17
17
17
17
17
17
17
17
17
17
17
17
25
25
17
25
25
25
25
25
29
29
29
29
29
29
29
29
29
29
29
29
29
29
29
29
29
29
29
29
27
27
27
27
27
27
27
27
27
28
28
28
28
28
28
28
28
28
28
28
28
28
28
28
28
28
28
28
28
28
28
28
28
28
28
28
28
28
28
28
28
28
28
28
28
28
28
28
28
28
28
28
28
28
28
28
28
28
28
28
28
28
28
28
28
28
28
28
28
28
28
28
28
28
28
28
28
28
28
28
28
28
28
28
28
28
28
28
28
28
28
28
28
26
26
26
26
26
26
26
26
26
26
26
26
26
26
26
26
26
26
26
26
26
26
26
26
26
26
26
26
26
26
26
26
28
28
28
28
28
28
28
28
28
28
28
28
28
28
28
28
28
28
28
28
28
28
28
28
28
28
28
28
28
28
28
28
28
28
28
28
28
28
28
28
28
28
28
28
28
28
28
28
28
28
28
28
28
28
28
28
28
28
28
28
28
28
28
19
19
19
19
19
19
19
19
19
19
19
12
12
12
12
12
12
12
12
12
12
12
12
12
12
12
12
12
12
12
12
12
27
27
27
27
27
27
27
27
27
27
27
14
14
14
14
14
14
14
14
14
14
14
14
14
14
14
14
14
14
14
14
14
14
14
14
14
14
14
14
14
14
14
14
14
14
14
14
26
14
14
14
26
26
26
26
26
26
26
26
26
26
26
24
18
18
18
18
18
18
18
18
18
18
18
18
18
18
18
18
18
18
18
18
18
18
18
18
18
18
18
18
18
18
18
27
27
27
27
27
27
27
27
27
27
27
20
20
20
20
20
20
20
20
20
20
20
20
20
20
20
20
20
20
20
20
20
20
20
20
20
20
20
20
20
20
20
19
19
19
19
19
19
19
19
19
19
19
19
19
19
19
19
19
19
19
19
30
30
30
30
30
30
30
30
30
30
30
34
34
34
34
34
34
34
34
34
34
34
34
34
34
34
34
34
34
34
34
30
35
35
35
35
35
35
35
35
35
35
35
35
35
35
35
35
35
35
35
35
35
35
35
35
35
35
35
35
35
35
35
35
35
35
35
35
35
35
35
35
35
35
35
35
35
35
35
35
35
35
35
35
35
35
35
35
35
35
35
35
12
12
12
31
31
31
31
31
31
31
31
31
31
31
31
31
31
31
31
31
31
31
31
31
31
31
31
31
31
31
31
31
31
31
31
31
31
31
31
31
31
31
31
31
31
31
30
30
30
30
30
30
30
30
30
30
30
30
30
30
30
30
30
30
30
30
30
30
30
30
30
30
30
30
30
30
30
30
30
30
30
30
30
30
30
30
30
30
30
30
30
30
30
30
30
30
30
8
11
8
11
11
8
11
11
11
11
11
8
8
8
8
8
8
8
8
8
8
8
8
8
8
8
8
8
8
8
8
8
8
8
8
8
8
8
8
8
8
8
8
1
1
1
1
1
1
1
1
1
1
1
1
1
1
1
1
1
1
1
1
1
1
1
1
1
1
1
1
1
1
1
1
1
1
1
1
1
1
1
1
1
1
1
1
1
1
1
1
1
1
1
1
29
29
29
29
29
29
29
29
29
29
29
29
29
29
29
29
29
29
29
29
29
29
29
29
29
29
8
8
8
8
8
8
8
8
8
8
8
8
8
8
8
8
8
8
8
8
8
8
8
8
8
8
8
8
8
8
8
8
8
8
8
8
8
8
8
8
8
8
8
8
8
8
8
8
8
8
8
8
8
8
8
8
8
8
8
8
8
8
8
8
8
8
8
8
25
25
25
25
25
25
25
25
25
25
25
5
5
5
5
5
5
5
5
5
5
5
5
5
5
5
5
5
5
5
5
5
29
29
29
29
29
29
29
29
29
29
29
11
29
29
29
29
11
29
29
29
29
29
5
5
5
5
11
5
5
5
11
11
11
11
11
11
11
11
11
11
11
11
11
11
11
11
11
11
11
11
11
11
11
11
11
11
11
11
11
11
11
11
11
17
17
17
17
17
17
17
17
17
17
17
23
23
23
23
23
23
23
23
23
23
23
23
23
23
23
23
23
23
23
23
23
25
25
25
25
25
25
25
25
25
25
25
25
25
25
25
25
25
25
25
25
25
25
25
25
25
25
25
25
25
25
25
25
10
25
25
25
25
25
25
25
25
25
25
25
25
25
25
25
25
25
25
25
25
25
25
25
25
25
25
25
25
25
-1
-1
-1
-1
-1
-1
-1
-1
-1
-1
-1
-1
-1
-1
-1
-1
-1
-1
-1
-1
-1
-1
-1
-1
-1
-1
-1
-1
-1
-1
-1
-1
23
23
23
23
23
23
23
23
23
23
23
-1
-1
-1
-1
-1
-1
-1
-1
-1
-1
-1
-1
-1
-1
-1
-1
-1
-1
-1
-1
-1
-1
-1
-1
-1
-1
-1
-1
-1
-1
-1
10
10
10
10
10
10
10
10
10
10
10
10
10
10
10
10
10
10
10
10
10
12
12
12
12
12
12
12
12
12
12
12
-1
-1
-1
-1
-1
-1
-1
-1
-1
-1
-1
-1
-1
-1
-1
-1
-1
-1
-1
-1
-1
-1
-1
-1
-1
-1
-1
-1
-1
-1
-1
-1
-1
-1
-1
-1
-1
-1
-1
-1
-1
-1
-1
-1
-1
-1
-1
-1
-1
-1
-1
-1
-1
-1
-1
-1
-1
-1
-1
-1
-1
-1
-1
-1
6
16
16
16
16
6
16
16
16
16
16
16
16
16
16
16
16
16
16
16
30
30
30
30
30
30
30
30
30
30
30
30
30
30
30
30
30
30
30
30
15
15
15
15
15
15
15
15
15
15
15
15
30
30
30
30
30
30
30
30
30
30
30
9
9
9
9
9
9
9
9
15
15
15
15
9
9
9
9
9
9
9
9
9
9
9
9
9
9
9
9
9
9
9
7
7
7
7
7
7
7
7
7
7
7
7
7
7
7
7
7
7
7
7
6
11
11
11
11
11
11
11
11
11
11
11
9
9
9
9
9
9
9
9
9
9
9
9
9
9
9
9
9
9
9
9
9
15
15
15
15
15
15
15
9
9
9
9
9
9
9
9
9
9
9
9
9
9
9
9
9
9
9
9
9
9
9
9
9
9
9
9
9
9
9
9
9
9
9
9
9
9
9
9
9
9
9
9
9
9
9
9
9
9
9
9
9
9
9
9
21
21
21
21
21
21
21
21
21
21
21
13
13
13
13
13
13
13
13
13
13
13
13
13
13
13
13
13
13
13
13
13
11
11
11
11
11
11
11
11
13
13
13
13
13
13
13
13
13
13
13
13
13
13
13
13
13
13
13
13
13
13
13
13
13
13
13
13
13
13
13
13
13
7
7
7
7
7
7
7
7
7
7
7
7
7
7
7
7
7
7
7
7
7
7
-1
-1
-1
-1
-1
-1
-1
-1
-1
-1
-1
-1
-1
-1
-1
-1
-1
-1
-1
-1
-1
-1
-1
-1
-1
-1
-1
-1
-1
-1
-1
-1
-1
-1
-1
-1
-1
-1
-1
-1
-1
-1
-1
-1
-1
-1
-1
-1
-1
-1
-1
-1
-1
-1
-1
-1
-1
-1
-1
-1
-1
-1
-1
-1
-1
-1
-1
-1
-1
-1
-1
-1
-1
-1
16
16
16
16
16
16
16
16
16
16
16
16
16
16
16
16
16
16
16
7
7
24
24
24
24
24
24
24
24
24
24
24
24
24
24
24
24
24
24
24
24
24
24
24
24
24
24
24
24
24
24
24
24
24
24
24
24
24
24
24
24
24
24
24
24
24
24
24
24
24
24
24
24
24
24
24
24
24
24
24
24
24
24
24
24
24
24
24
24
24
24
24
24
24
24
24
24
24
24
24
24
24
24
24
24
24
24
24
24
24
24
24
24
24
24
24
24
24
24
24
24
24
24
24
24
24
24
24
24
24
24
24
24
24
24
24
24
24
24
24
24
24
24
24
24
24
24
24
24
24
24
24
24
24
24
24
24
24
24
24
24
24
24
24
24
24
24
24
24
24
24
24
24
24
24
24
27
27
27
27
27
27
27
27
27
27
28
27
27
27
27
27
27
27
27
27
27
27
27
27
27
27
27
27
27
28
28
28
27
27
27
27
27
27
27
27
27
27
27
27
27
27
27
27
27
27
27
27
27
27
27
27
27
27
27
27
27
27
27
27
27
27
27
27
27
27
27
27
27
27
27
27
27
27
27
27
27
27
27
27
27
27
27
27
27
27
27
27
27
27
22
22
22
22
22
22
22
22
22
24
24
24
24
24
24
24
24
24
24
24
24
24
24
24
24
24
24
24
24
24
24
24
22
22
22
22
22
22
22
22
22
22
22
22
22
22
22
22
22
22
22
22
22
22
22
22
22
22
22
22
22
22
22
8
8
8
8
8
8
8
8
8
8
8
31
31
31
31
31
31
31
31
31
31
31
31
31
31
31
31
31
31
31
31
31
31
31
31
31
31
31
31
31
31
31
31
31
31
31
31
31
31
31
31
31
8
8
8
8
8
8
8
8
8
8
8
29
29
29
29
29
29
29
29
29
29
29
29
29
29
29
29
29
29
29
29
29
29
29
29
29
29
29
29
29
29
29
29
29
29
29
29
29
29
29
29
29
29
29
29
29
29
29
29
29
29
29
29
29
29
29
29
29
29
29
29
29
29
29
23
23
23
23
23
23
23
23
23
23
23
28
28
28
28
28
23
23
23
23
23
23
23
23
23
23
23
23
23
23
23
23
14
14
14
14
14
14
14
14
14
14
14
-1
-1
-1
-1
-1
-1
-1
-1
-1
-1
-1
-1
-1
-1
-1
-1
-1
-1
-1
-1
-1
35
35
35
35
35
35
35
35
35
35
35
35
35
35
35
35
35
35
35
35
35
35
35
35
35
35
35
35
35
35
35
35
15
15
15
15
15
15
15
15
15
15
15
15
15
15
15
15
15
15
15
15
15
15
15
15
15
15
15
15
15
15
15
15
11
11
11
11
11
11
11
11
11
11
11
11
11
11
11
11
11
11
11
11
11
11
11
11
11
11
11
11
11
11
11
11
10
10
10
10
10
10
10
10
10
10
10
25
25
25
25
25
25
25
25
13
13
13
13
13
13
13
13
13
13
13
13
13
24
24
24
24
24
24
24
24
24
24
24
24
24
24
24
24
24
24
24
24
24
24
24
24
24
24
24
24
24
24
24
24
3
3
3
3
3
3
3
3
3
3
3
3
3
3
3
3
3
3
3
3
3
3
3
3
3
3
3
3
3
3
3
3
3
3
3
3
3
3
3
3
3
3
3
3
3
3
3
3
3
3
3
3
3
3
3
3
3
3
3
3
3
3
3
22
22
22
22
22
22
22
22
22
22
22
22
22
22
22
22
22
22
22
22
22
22
22
22
22
22
22
22
22
22
22
22
24
24
24
24
24
24
24
24
24
24
24
24
24
24
24
24
24
24
24
24
22
22
22
22
22
22
22
22
22
22
22
22
22
22
22
22
22
22
22
22
22
22
24
24
24
24
24
24
24
24
24
24
24
24
24
24
24
24
24
24
24
24
29
29
29
29
29
29
29
29
29
29
29
29
29
29
29
29
29
29
29
29
29
29
29
29
29
29
29
29
29
29
29
29
22
22
22
22
22
22
22
22
22
22
22
22
22
22
22
22
22
22
22
22
22
22
22
22
22
22
22
22
22
29
29
29
29
29
29
29
22
22
22
22
22
22
22
22
22
22
22
22
22
22
22
22
22
22
22
22
22
22
22
22
22
22
28
28
28
28
28
28
28
28
28
17
17
17
17
17
17
17
17
17
17
17
17
17
17
17
17
17
17
17
17
17
17
17
24
24
22
22
22
22
22
22
22
22
22
22
22
22
22
22
22
22
22
22
22
22
22
22
22
22
22
22
22
22
22
22
22
22
22
22
22
22
22
22
22
22
22
22
22
22
29
29
29
29
29
29
29
29
29
29
29
29
29
29
29
29
3
3
3
3
3
3
3
3
3
3
3
3
3
3
28
3
28
28
28
28
28
28
28
28
28
28
28
28
28
28
28
28
28
28
28
28
28
28
28
28
28
28
28
28
28
28
28
28
28
28
28
28
28
28
28
28
28
28
28
28
28
28
28
28
28
28
28
28
28
28
28
28
28
28
28
28
28
28
28
28
28
28
28
28
28
28
28
28
28
28
28
28
28
26
26
26
26
26
26
26
26
26
26
26
26
26
26
26
26
26
26
26
26
26
26
26
26
26
26
26
26
26
26
26
26
28
28
28
28
28
28
28
28
28
28
28
28
28
28
28
28
28
28
28
28
28
28
28
28
28
28
28
28
28
28
28
28
28
28
28
28
28
28
28
28
28
28
28
28
28
28
28
28
28
28
28
28
28
28
28
28
28
28
28
28
28
28
28
19
19
19
19
19
19
19
19
19
19
19
19
19
19
19
19
19
19
19
19
19
19
19
19
19
19
19
19
12
12
12
12
32
32
32
32
32
32
32
32
32
32
32
14
14
14
14
14
14
14
14
14
14
14
14
14
14
14
14
14
14
14
14
14
14
14
14
14
14
14
14
14
14
14
14
14
14
14
14
14
14
14
14
14
14
14
14
14
14
14
14
14
14
26
18
18
18
18
18
18
18
18
18
18
18
18
18
18
18
18
18
18
18
18
18
18
18
18
18
18
18
18
18
18
18
18
27
27
27
27
27
27
27
27
27
27
27
27
27
27
27
20
20
20
20
20
20
20
20
20
20
20
20
20
20
20
20
20
20
20
20
20
20
20
20
20
20
20
19
19
19
19
19
19
19
19
19
19
19
19
19
19
19
19
19
19
19
19
30
30
34
34
34
34
34
34
34
34
34
34
34
34
34
34
34
34
34
34
34
34
34
34
34
34
34
34
34
34
34
34
35
35
35
35
35
35
35
35
35
35
35
35
35
35
35
35
35
35
35
35
35
35
35
35
35
35
35
35
35
35
35
35
35
35
35
35
35
35
35
35
35
35
18
18
18
35
35
18
35
35
35
35
35
35
35
20
20
20
20
20
20
20
20
31
31
31
31
31
31
31
31
31
31
31
31
31
31
31
31
31
31
31
31
31
31
31
31
31
31
31
31
31
31
31
31
31
31
31
31
31
31
31
31
31
31
31
31
31
31
31
31
30
31
31
31
31
31
31
30
30
30
30
30
30
30
30
30
30
30
30
30
30
30
30
30
30
30
30
30
30
30
30
30
30
30
30
30
30
30
30
30
30
30
30
30
30
30
8
8
8
8
8
8
8
8
8
8
8
8
8
8
8
8
8
8
8
8
8
8
8
8
8
8
8
8
8
8
8
8
8
8
8
8
8
31
8
8
8
8
8
1
1
1
1
1
1
1
1
1
1
1
1
1
1
1
1
1
1
1
1
1
1
1
1
1
1
1
1
1
1
1
1
1
1
1
1
1
1
1
1
1
1
1
1
1
1
1
1
1
1
1
1
29
29
29
29
29
29
29
29
29
29
29
29
29
29
29
29
29
29
29
29
29
29
29
29
29
29
29
29
29
29
29
29
8
8
8
8
8
8
8
8
8
8
8
8
8
8
8
8
8
8
8
8
8
8
8
8
8
8
8
8
8
8
8
8
8
8
8
8
8
8
8
8
8
8
8
8
8
8
8
8
8
8
8
8
8
8
8
8
8
8
8
8
8
8
25
25
25
25
25
25
25
25
25
25
25
25
25
25
25
25
25
25
25
5
5
5
5
5
5
5
5
5
5
5
5
5
29
29
29
29
29
29
29
29
29
29
29
29
29
29
29
29
29
29
29
29
29
29
29
29
29
29
11
11
11
11
11
11
11
11
11
11
11
11
11
11
11
11
11
11
11
11
11
11
11
11
11
11
11
11
11
11
11
11
11
11
11
11
11
17
17
17
17
17
17
17
17
17
17
17
25
25
25
25
25
25
25
25
25
25
25
25
25
25
25
25
25
25
25
25
25
25
25
25
25
25
25
25
25
25
25
25
25
25
25
25
25
25
25
25
25
25
25
25
25
25
25
25
25
25
25
25
25
25
25
25
25
25
25
25
25
25
25
25
25
25
25
25
25
25
25
25
25
25
25
25
25
25
25
25
25
25
25
-1
-1
-1
-1
-1
-1
-1
-1
-1
-1
-1
-1
-1
-1
-1
-1
-1
-1
-1
-1
-1
-1
-1
-1
-1
-1
-1
-1
-1
-1
-1
-1
23
23
23
23
23
23
23
23
23
23
23
23
23
23
23
23
10
23
23
23
10
10
10
10
10
10
10
10
10
10
10
10
10
10
10
10
10
10
10
10
10
10
10
10
10
10
10
10
10
10
10
10
10
10
10
10
10
10
10
10
10
10
10
12
12
12
12
12
12
12
12
12
12
12
12
12
12
12
12
12
12
12
12
12
12
12
12
12
12
12
12
12
12
35
12
-1
-1
-1
-1
-1
-1
-1
-1
-1
-1
-1
-1
-1
-1
-1
-1
-1
-1
-1
-1
-1
-1
-1
-1
-1
-1
-1
-1
-1
-1
-1
-1
-1
-1
-1
-1
-1
-1
-1
-1
-1
-1
-1
-1
-1
-1
-1
-1
-1
-1
-1
-1
-1
-1
-1
-1
-1
-1
-1
-1
-1
-1
-1
30
30
30
30
30
30
30
30
30
30
30
30
30
30
30
30
30
30
30
30
30
30
30
30
30
30
30
30
30
30
30
30
30
30
30
30
30
30
30
33
33
33
33
33
33
33
33
33
33
33
33
33
33
33
33
33
33
33
33
33
33
33
33
9
9
9
9
9
33
33
9
9
33
7
33
33
7
7
7
7
7
7
7
7
7
7
7
7
7
6
6
7
6
6
6
9
9
9
9
9
9
9
9
9
9
9
9
9
9
9
9
9
9
9
9
9
9
9
9
9
9
9
9
9
9
9
9
9
9
9
9
9
9
9
9
9
9
9
9
9
9
9
9
9
9
9
9
9
9
9
9
9
9
9
9
9
9
9
9
9
9
9
9
9
9
9
9
9
9
9
9
9
9
9
9
9
9
9
9
9
9
9
9
9
9
9
9
9
9
9
21
21
21
21
21
21
21
21
21
21
21
21
21
21
21
21
21
21
21
21
21
13
13
13
13
13
13
13
13
13
13
13
11
11
11
11
7
7
7
7
7
7
7
7
7
7
7
7
7
7
7
7
7
7
7
7
7
7
7
7
7
7
7
7
7
7
7
7
7
7
7
7
7
7
7
7
7
7
7
7
7
7
7
7
7
7
7
7
7
7
7
7
7
7
7
-1
-1
-1
-1
-1
-1
-1
-1
-1
-1
-1
-1
-1
-1
-1
-1
-1
-1
-1
-1
-1
-1
-1
-1
-1
-1
-1
-1
-1
-1
-1
-1
13
16
13
16
16
13
13
10
10
10
16
16
16
16
16
16
16
16
16
16
16
16
16
16
16
16
16
16
16
16
16
16
16
16
16
16
16
16
16
16
16
16
13
16
13
13
13
13
13
13
13
13
16
16
13
13
13
13
13
13
13
13
13
24
24
24
24
24
24
24
24
24
24
24
24
24
24
24
24
24
24
24
24
24
24
24
24
24
24
24
24
24
24
24
24
24
24
24
24
24
24
24
24
24
24
24
24
24
24
24
24
24
24
24
24
24
24
24
24
24
24
24
24
24
3
3
3
3
3
3
3
3
3
3
3
3
3
3
3
3
3
3
3
3
3
3
3
3
3
3
3
3
3
3
3
3
3
3
22
22
22
22
22
22
22
22
22
22
22
22
22
22
22
22
22
22
22
22
22
22
22
22
22
22
22
22
22
22
22
22
24
24
24
24
24
24
24
24
24
24
24
24
24
24
24
24
24
24
24
24
24
24
24
24
24
24
24
24
24
24
24
24
24
24
24
24
24
24
24
24
24
24
24
24
24
24
24
24
24
24
24
24
24
24
24
24
24
24
24
24
24
24
22
22
22
22
22
22
22
22
22
22
22
22
22
22
22
22
22
22
22
22
22
22
22
22
22
22
22
22
22
22
22
22
24
22
22
22
22
22
22
22
22
22
22
22
22
22
22
22
22
22
22
22
22
22
22
22
22
22
22
22
22
22
22
22
22
22
22
22
22
22
22
22
22
22
22
22
22
22
22
22
22
22
22
22
22
22
22
22
22
22
22
22
22
22
24
24
24
24
24
24
24
24
24
24
24
24
24
24
24
24
24
24
24
24
24
24
24
24
24
24
24
24
24
24
24
24
24
24
24
24
24
24
24
24
24
24
24
24
24
24
24
24
24
24
24
24
24
24
24
24
24
24
24
24
24
24
24
24
24
24
24
24
24
24
24
24
24
24
22
22
22
22
22
22
22
22
22
22
22
22
22
22
22
22
22
22
22
22
3
3
3
3
3
3
3
3
3
3
3
3
3
3
3
3
3
3
3
3
28
28
28
28
28
28
28
28
28
28
28
24
24
24
24
24
24
24
24
24
24
24
24
24
24
24
24
24
24
24
24
24
24
28
28
28
28
28
28
28
28
28
28
28
28
28
28
28
28
28
28
28
28
24
24
24
24
24
24
24
24
28
28
28
28
28
28
28
24
28
28
28
28
28
28
28
28
28
28
28
28
28
28
28
28
28
28
28
28
28
28
28
28
28
28
28
28
28
28
28
28
28
28
28
28
28
28
28
28
28
28
28
28
28
28
28
28
28
28
28
28
28
28
28
28
28
28
28
28
28
28
28
28
28
28
28
28
28
28
28
28
28
28
28
28
28
28
28
28
28
28
28
28
28
28
28
28
28
28
28
28
28
28
28
28
28
28
28
27
27
27
27
27
27
27
27
27
27
27
27
27
27
27
27
27
27
27
27
27
27
27
27
27
27
27
27
27
27
27
27
27
27
27
27
27
27
27
27
27
27
27
27
27
27
27
27
27
27
27
27
27
27
27
27
27
27
27
27
27
27
27
27
27
27
28
28
28
28
28
28
28
28
28
28
28
28
28
28
28
28
28
28
28
28
28
28
28
28
28
28
28
28
27
27
27
27
27
27
27
27
27
27
27
27
27
27
27
27
27
27
27
27
27
27
27
27
27
27
27
27
27
27
27
27
27
27
27
27
27
27
27
27
27
27
27
27
27
27
27
27
27
27
27
27
27
27
27
27
27
27
27
27
27
27
27
27
27
27
27
27
27
27
27
27
27
27
27
27
27
27
27
27
27
27
27
27
27
27
27
27
27
27
27
27
27
27
35
35
35
35
35
35
35
35
35
35
35
22
35
35
35
35
35
35
35
35
35
35
35
35
35
35
35
35
35
35
35
35
22
22
22
22
22
24
22
22
22
22
22
24
24
24
24
24
24
24
24
24
24
24
24
24
24
24
24
24
24
24
24
24
24
24
24
24
24
24
24
24
24
24
18
18
18
18
18
18
18
18
18
18
18
18
18
18
18
18
18
18
18
18
18
31
31
31
31
31
31
31
31
31
31
31
31
31
31
31
31
31
31
31
31
31
31
31
31
31
31
31
31
31
31
31
31
22
22
22
22
22
22
22
22
22
22
22
22
22
22
22
22
22
22
22
22
31
31
31
31
31
31
31
31
31
31
31
31
31
31
31
31
31
31
31
31
31
31
31
31
31
31
31
31
31
31
31
31
31
31
31
31
35
35
35
35
35
35
8
8
8
8
8
8
8
8
8
8
8
8
8
8
8
8
8
8
8
8
8
8
8
8
8
8
8
8
8
8
8
8
8
8
8
8
8
8
8
8
8
8
8
31
31
31
8
8
8
8
8
8
8
8
8
8
8
8
8
8
8
8
8
8
8
8
31
31
8
31
31
31
31
31
31
31
31
31
31
31
31
31
31
31
31
31
31
31
31
31
31
31
31
31
31
29
29
29
29
29
29
29
29
29
8
8
8
8
8
8
8
8
8
8
8
8
8
8
8
8
8
8
8
8
8
8
8
31
31
31
31
31
8
8
8
8
8
8
8
8
8
8
8
8
8
8
8
8
8
8
8
8
8
8
8
8
8
8
8
8
8
8
8
8
8
8
8
8
8
8
8
8
8
8
8
8
8
8
8
8
8
8
8
8
8
8
8
8
8
25
25
25
25
25
25
25
25
25
25
25
29
29
29
29
29
29
29
29
29
29
29
29
29
29
29
29
29
29
29
29
29
29
29
29
29
29
29
29
29
29
29
29
29
29
29
29
29
29
29
29
29
29
29
29
29
29
29
29
29
29
29
29
29
29
29
29
29
29
29
29
29
29
29
29
29
29
29
29
29
29
29
29
29
29
29
29
29
29
29
29
29
29
29
29
25
25
25
25
25
25
25
25
25
25
25
25
25
25
25
25
25
25
25
25
25
25
25
25
25
25
25
25
25
25
25
25
25
25
25
25
25
25
25
25
25
25
25
25
25
25
25
25
25
25
25
25
25
25
25
25
25
25
25
25
25
25
25
25
25
25
25
25
25
25
25
25
25
25
25
25
25
25
25
25
25
25
25
25
25
25
25
25
25
25
25
25
25
25
2
2
2
2
2
2
2
2
2
2
2
23
23
23
23
23
23
23
23
23
23
23
23
23
23
23
23
23
23
23
23
23
23
23
23
23
23
23
23
23
23
23
23
23
23
23
23
23
23
23
23
23
23
23
23
23
23
23
23
23
23
23
23
23
23
23
23
23
23
23
23
23
23
23
23
23
23
23
23
23
23
23
23
23
23
23
23
23
23
23
23
23
23
23
23
14
12
14
14
14
14
14
14
14
14
14
14
14
14
14
14
14
14
14
14
14
14
14
14
-1
-1
-1
-1
-1
-1
-1
-1
14
14
14
14
14
14
14
14
14
-1
-1
-1
-1
-1
-1
-1
-1
-1
-1
-1
-1
-1
-1
-1
-1
-1
-1
-1
-1
-1
-1
-1
-1
-1
-1
-1
-1
-1
-1
-1
-1
-1
-1
-1
-1
-1
-1
-1
-1
-1
-1
-1
-1
-1
-1
-1
-1
-1
-1
-1
-1
-1
-1
30
30
30
30
30
30
30
30
30
30
30
30
30
30
30
30
30
30
30
30
30
30
30
30
30
30
30
30
30
30
30
30
35
35
35
35
35
35
35
35
35
35
35
35
35
35
35
30
30
30
30
30
30
30
30
30
30
30
30
30
30
30
30
30
30
30
30
30
30
30
30
30
30
30
30
30
30
30
30
33
33
33
30
33
33
33
33
33
33
33
33
33
33
33
33
15
15
15
15
15
15
15
15
15
15
15
15
15
15
15
15
15
15
15
15
15
15
15
15
15
15
15
15
15
15
15
15
15
15
15
15
15
15
15
15
15
15
15
15
15
15
15
15
15
15
15
15
15
15
15
15
15
15
15
15
15
15
15
15
15
15
15
15
15
15
15
15
15
15
15
15
15
15
15
15
15
15
15
15
15
15
15
15
15
15
15
15
15
15
15
21
21
21
21
21
21
21
21
21
21
11
11
11
11
11
11
11
11
11
11
11
11
11
11
11
11
11
11
11
11
11
11
11
11
11
11
11
11
11
11
11
11
11
11
11
11
11
11
11
11
11
11
11
11
11
11
11
11
11
11
11
11
11
11
11
11
11
11
11
11
11
11
11
11
11
11
11
11
11
7
7
7
7
7
7
7
7
7
7
7
7
7
7
7
7
-1
-1
-1
-1
-1
-1
-1
-1
-1
-1
-1
-1
-1
-1
-1
-1
-1
-1
-1
-1
-1
-1
-1
-1
-1
-1
10
10
-1
10
10
10
10
10
10
10
10
10
10
10
10
10
10
13
13
13
13
13
13
13
13
13
10
10
10
10
10
10
13
13
10
10
10
10
10
10
13
13
13
13
13
13
13
13
13
13
13
13
13
13
13
13
13
13
13
13
13
13
13
13
13
13
13
13
13
24
24
24
24
24
24
24
24
24
24
24
24
24
24
24
24
24
24
24
24
24
24
24
24
24
24
24
24
24
24
24
24
24
24
24
24
24
24
24
24
24
24
24
24
24
24
24
24
24
24
24
24
24
24
24
24
24
24
24
24
24
24
24
18
18
18
18
18
18
18
18
18
18
18
3
3
3
3
3
3
3
3
3
3
3
3
3
3
3
3
3
3
3
3
3
24
24
24
24
24
24
24
24
24
24
24
24
24
24
24
24
3
3
24
24
24
24
24
3
3
3
3
3
3
3
3
3
3
3
3
3
3
3
3
3
3
3
3
3
3
3
3
3
3
3
3
3
3
3
3
3
3
3
3
3
3
3
3
3
3
3
3
3
3
3
3
3
3
3
3
3
3
3
3
3
3
3
3
3
3
3
3
3
3
3
27
27
27
27
27
27
27
27
27
27
27
27
27
27
27
27
27
27
27
27
27
27
27
27
27
27
27
27
27
27
27
27
27
27
27
27
3
3
3
3
3
3
3
3
27
27
27
27
27
27
27
27
27
27
27
27
27
27
27
27
27
27
27
27
27
27
27
27
27
27
27
27
27
27
27
27
27
27
27
27
27
27
27
27
27
27
27
27
27
27
27
27
27
27
27
27
27
27
27
31
31
31
31
31
31
31
31
31
31
31
31
31
31
31
31
31
31
31
31
31
31
31
31
31
31
31
31
31
31
31
31
31
31
31
31
31
31
31
31
31
31
31
31
31
31
31
31
31
31
31
31
31
31
31
31
31
31
31
31
31
31
31
31
31
31
31
31
31
31
31
31
31
31
31
31
31
31
31
31
31
31
31
31
31
31
31
31
31
31
31
31
31
31
31
22
22
22
22
22
22
22
22
22
22
22
22
22
22
22
22
22
22
22
22
22
22
22
22
22
22
22
22
22
22
22
22
22
22
22
22
22
22
22
22
22
22
22
22
22
22
22
22
22
22
22
22
22
22
22
22
22
22
22
22
22
22
22
22
22
22
22
22
22
22
22
22
22
22
22
22
22
22
22
22
22
22
22
22
22
22
22
22
22
22
22
22
22
31
31
31
31
31
22
22
22
22
22
22
22
22
22
22
22
22
22
22
22
22
22
22
22
22
22
22
22
22
22
22
22
22
22
22
22
22
22
22
22
22
22
22
22
22
22
22
22
22
22
22
22
22
22
22
22
22
22
22
22
22
22
22
22
22
22
22
22
22
22
22
22
22
22
22
24
24
24
24
24
24
24
24
24
24
24
24
24
24
24
24
24
24
24
24
29
29
29
29
29
29
29
29
29
29
29
29
29
29
29
29
29
29
29
29
29
29
29
29
29
29
29
29
29
29
29
29
29
29
29
29
29
29
29
29
29
29
29
29
29
29
29
29
29
29
29
29
29
29
29
29
29
29
29
29
29
29
29
29
29
29
29
29
29
29
29
29
29
29
29
29
29
29
29
29
29
29
29
29
29
29
29
29
29
29
29
29
29
29
29
22
22
22
22
22
22
22
22
22
22
22
22
22
22
22
22
22
22
22
22
22
29
29
29
29
29
29
29
29
29
29
29
22
22
22
22
22
22
22
22
22
22
22
29
29
29
29
29
29
29
29
29
29
29
29
29
29
29
29
29
29
29
29
29
29
29
29
29
29
29
29
29
29
29
29
29
29
29
29
29
29
29
29
29
29
29
29
29
29
29
29
29
29
29
29
29
29
29
29
29
29
29
29
29
29
29
29
29
29
29
29
29
29
29
29
29
29
29
29
29
29
29
29
29
31
31
29
29
29
29
29
29
29
29
29
29
31
31
31
31
31
31
31
31
31
31
31
31
31
31
31
31
31
31
31
31
31
31
31
31
31
31
31
31
31
31
31
31
31
31
31
31
31
31
31
31
31
31
31
31
31
31
31
31
31
31
31
31
28
28
28
28
28
28
28
28
28
28
28
17
17
17
17
17
17
17
17
17
17
17
17
17
17
17
17
17
17
17
17
17
17
17
17
17
17
17
17
17
17
17
17
17
17
17
17
17
17
17
17
17
17
17
17
17
17
17
17
17
17
17
17
17
17
17
17
17
17
17
17
17
17
17
17
17
17
17
17
17
17
17
17
17
17
17
17
17
17
17
17
17
17
17
17
24
24
24
24
24
24
24
24
24
24
24
24
24
24
24
24
24
24
17
17
17
17
17
17
17
17
17
17
17
17
17
17
24
24
24
24
24
24
24
24
24
24
24
17
17
17
17
17
17
17
17
17
17
17
17
17
17
17
17
17
17
17
17
17
17
17
17
17
17
17
17
17
17
17
17
17
17
17
17
17
17
17
17
17
17
17
17
17
17
17
25
25
25
25
25
25
25
25
25
25
25
25
25
25
25
25
25
25
25
25
25
25
25
25
25
25
25
25
25
25
25
25
25
25
25
25
29
29
29
29
29
29
29
29
29
29
29
29
29
29
29
29
29
29
29
29
29
29
29
29
29
29
29
29
29
29
29
29
29
29
29
29
29
29
29
29
29
29
29
29
29
29
29
29
29
29
29
29
29
29
29
29
29
29
29
29
29
29
27
27
27
27
27
27
27
27
27
27
28
28
28
28
28
28
28
27
27
27
27
27
27
28
28
28
28
28
28
28
28
28
28
28
28
28
28
28
28
28
28
28
28
28
28
28
28
28
28
28
28
28
28
28
28
28
28
28
28
28
28
28
28
28
28
28
28
28
28
28
28
28
28
28
28
28
28
28
28
28
28
28
28
28
28
28
28
28
28
28
28
28
28
28
3
3
3
3
3
3
3
3
3
3
3
28
28
28
28
28
28
28
28
28
28
28
28
28
28
28
28
28
28
28
28
28
28
28
28
28
28
28
28
28
28
28
28
28
28
28
28
28
28
28
28
28
28
28
28
28
28
28
28
28
28
28
28
28
28
28
28
28
28
28
28
28
28
28
28
28
28
28
28
28
28
28
28
28
28
28
28
28
28
28
28
28
28
28
28
28
28
28
28
28
28
28
28
28
28
28
28
28
28
28
28
28
28
28
28
28
28
28
28
28
28
28
28
28
28
28
28
28
28
28
28
28
28
28
28
28
28
28
28
28
28
28
28
28
28
28
28
28
28
28
28
28
28
28
28
28
28
28
28
28
28
28
28
28
28
28
28
28
28
28
28
28
28
28
28
28
28
28
28
28
28
28
28
28
28
28
28
28
-1
-1
-1
26
-1
26
26
-1
-1
-1
-1
-1
-1
-1
-1
-1
-1
-1
-1
-1
-1
-1
-1
-1
-1
-1
-1
-1
-1
-1
-1
-1
26
26
26
26
26
26
26
26
26
26
26
26
26
26
26
26
26
26
-1
-1
-1
-1
-1
-1
-1
-1
-1
-1
-1
-1
-1
-1
-1
-1
-1
-1
-1
-1
-1
-1
-1
-1
2
2
2
2
2
2
2
2
2
2
2
2
2
2
2
2
2
2
2
2
2
28
28
28
28
28
28
28
28
28
28
28
28
28
28
28
28
28
28
28
28
28
28
28
28
28
28
28
28
28
28
28
28
28
28
28
28
28
28
28
28
28
28
28
28
28
28
28
28
28
28
28
28
28
28
28
28
28
28
28
28
28
28
26
26
26
2
2
2
2
2
2
2
2
2
2
2
2
2
2
2
2
2
2
2
2
2
2
2
2
2
2
2
2
2
2
2
2
2
2
2
2
2
2
2
2
2
2
2
2
2
2
2
2
2
2
2
2
2
2
2
2
2
2
2
2
2
28
28
28
28
28
28
28
28
28
28
28
28
28
28
28
28
28
28
28
28
28
28
28
28
28
28
28
28
28
28
28
28
28
28
28
28
28
28
28
28
28
28
28
28
28
28
28
28
28
28
28
28
28
28
28
28
28
28
28
28
28
28
28
12
12
12
12
12
12
12
12
12
12
12
12
12
12
12
12
12
12
12
12
12
12
12
12
12
12
12
12
12
12
12
12
19
19
19
19
19
19
19
19
12
12
12
12
12
12
12
12
12
12
12
12
12
12
12
12
12
12
12
12
12
12
12
12
12
12
12
12
12
12
12
12
12
12
12
12
12
12
12
12
12
12
12
12
12
12
12
12
12
12
12
12
12
12
12
27
27
27
27
27
27
27
27
27
27
27
27
27
27
27
27
27
27
27
27
27
27
27
27
27
27
27
27
12
12
12
12
32
32
32
32
27
32
32
27
27
27
27
12
12
12
12
12
12
12
12
12
12
12
12
12
12
12
12
12
12
12
12
12
12
12
12
12
12
12
12
12
12
12
12
12
12
12
12
12
12
12
12
12
12
12
12
12
12
12
12
12
12
12
12
12
12
12
14
14
14
14
14
14
14
14
14
14
14
14
14
14
14
14
14
14
14
14
14
14
14
14
14
14
14
14
14
14
14
14
14
14
14
14
14
14
14
14
14
14
14
14
14
14
14
14
14
14
14
14
14
14
14
14
14
14
14
14
14
14
14
14
14
14
14
14
14
14
26
26
26
26
26
26
26
26
26
26
26
26
26
26
26
26
26
26
26
26
24
24
24
24
24
24
24
24
24
24
24
18
24
18
18
24
18
18
24
24
24
24
24
18
18
18
18
18
18
18
18
18
18
18
18
18
18
18
18
18
18
18
18
18
18
18
18
18
18
18
18
18
18
18
18
18
18
18
18
18
18
18
18
18
18
18
18
18
18
18
18
18
18
18
18
18
18
18
18
18
18
18
18
18
18
18
18
18
18
18
18
18
18
18
18
27
27
27
27
27
27
27
27
27
27
27
27
27
27
27
27
18
18
27
18
18
18
18
18
18
18
18
18
18
18
18
18
20
20
20
20
20
20
20
20
20
20
20
20
20
20
20
20
20
20
20
20
20
20
20
20
20
20
20
20
20
18
18
18
18
18
18
18
20
20
18
18
18
18
20
20
20
20
20
20
20
20
18
18
18
18
18
18
18
18
18
18
18
18
18
18
18
18
18
20
20
18
18
18
18
20
20
20
20
20
20
20
20
20
20
20
20
20
20
20
20
20
20
20
20
20
20
20
20
20
20
20
20
20
20
20
20
20
20
20
20
20
20
20
20
20
20
20
20
20
20
20
20
20
20
20
20
20
20
20
20
12
20
12
12
12
12
12
12
12
12
12
12
12
12
12
12
12
12
12
12
12
12
12
12
12
12
12
30
30
30
30
30
30
30
30
30
30
30
30
30
30
30
30
30
30
30
30
30
30
30
30
30
30
30
30
30
30
30
30
34
34
34
34
34
34
34
34
34
34
34
34
34
34
34
34
34
34
34
34
34
30
30
30
30
30
34
30
30
30
30
30
30
30
30
30
30
30
30
30
30
30
34
34
30
30
30
30
30
30
30
30
30
30
30
30
30
30
30
30
30
30
30
35
35
35
35
35
35
35
35
35
35
35
35
35
35
35
35
35
35
35
35
35
35
35
35
35
35
35
35
35
35
35
35
35
35
35
35
35
35
35
35
35
35
35
35
35
35
35
35
35
35
35
35
35
35
35
35
35
35
35
35
35
35
35
35
35
35
35
35
35
35
35
35
35
35
35
35
35
35
35
35
35
35
35
35
35
30
35
35
35
35
35
30
30
30
30
30
30
35
35
35
35
35
35
35
35
35
35
35
35
35
35
35
35
35
35
35
35
35
35
35
35
35
35
35
35
35
35
35
35
35
35
35
35
35
35
35
35
35
35
35
35
35
35
35
35
35
35
35
35
35
35
35
35
35
35
35
35
35
35
35
35
35
35
35
35
35
35
35
35
35
35
35
35
35
35
35
35
35
35
35
35
12
12
12
12
12
12
12
12
31
31
31
31
31
31
31
31
31
31
31
31
31
31
31
31
31
31
31
31
31
31
31
31
31
31
31
31
31
31
31
31
31
31
31
31
31
31
31
31
31
31
31
31
31
31
31
31
31
31
31
31
31
31
31
31
31
31
31
31
31
31
31
31
31
31
31
31
31
31
31
31
31
31
31
31
31
31
31
31
31
31
31
31
31
31
31
31
31
31
31
31
31
31
31
31
31
31
31
31
31
31
31
31
31
31
31
31
31
31
31
31
31
31
31
31
31
31
31
31
31
31
31
31
31
31
31
31
31
31
31
31
31
31
31
31
31
31
31
31
31
31
31
31
31
31
31
31
31
31
31
31
31
31
31
31
31
31
31
31
31
31
31
31
31
31
31
31
31
30
30
30
30
30
30
30
30
30
30
30
30
30
30
30
30
30
30
30
30
30
30
30
30
30
30
30
30
30
30
30
30
30
30
30
30
30
30
30
30
30
30
30
30
30
30
30
30
30
30
30
30
30
30
30
30
30
30
30
30
30
30
30
30
30
30
30
30
30
30
30
30
30
30
30
30
30
30
30
30
30
30
30
30
30
30
30
30
30
30
30
30
30
30
30
30
30
30
30
30
30
30
30
30
30
30
30
30
30
30
30
30
30
30
11
11
11
11
11
11
11
11
11
11
11
11
11
11
11
11
11
11
11
11
11
11
11
11
11
11
11
11
11
11
11
11
8
8
8
8
8
8
8
8
8
8
8
8
8
8
8
8
8
11
11
11
11
11
11
11
11
11
11
11
11
11
11
11
11
11
11
11
11
11
11
11
15
15
15
15
15
15
15
15
15
15
15
15
15
15
15
15
15
15
15
15
15
15
15
8
8
8
8
8
8
8
8
8
8
8
8
8
8
8
8
8
8
8
8
8
8
8
8
8
8
8
8
8
8
8
8
8
8
8
8
8
8
8
8
8
8
8
1
1
1
8
8
8
8
8
8
8
8
8
8
8
8
8
8
8
8
8
8
8
8
8
15
15
15
15
15
15
15
1
1
1
1
15
1
15
15
15
15
15
15
15
15
15
15
15
15
15
15
15
15
15
15
15
15
15
15
15
15
15
1
1
1
1
1
1
1
1
1
1
1
1
1
1
1
1
1
1
1
1
1
1
1
1
1
1
1
1
1
1
1
1
1
1
1
1
1
1
1
1
1
1
1
1
1
1
1
1
1
1
1
1
1
1
1
1
1
1
1
1
1
1
1
30
30
30
30
30
30
30
30
30
30
30
30
30
30
30
30
30
30
30
30
30
29
29
29
29
29
29
29
29
29
29
29
29
29
29
29
29
29
29
29
29
29
29
29
29
29
29
29
29
29
29
29
29
29
29
29
29
29
29
29
29
29
29
29
29
29
29
29
29
29
29
29
29
29
29
29
29
29
29
29
29
29
29
29
29
29
29
29
29
29
29
29
29
29
29
29
29
29
29
29
29
29
29
29
29
29
29
29
29
29
29
29
29
29
29
29
8
29
8
8
8
8
8
8
8
8
8
8
8
8
8
8
8
8
8
8
8
8
8
8
8
8
8
8
8
8
8
8
8
8
8
8
8
8
8
8
8
8
8
8
8
8
8
8
8
8
8
8
8
8
8
8
8
8
8
8
8
8
8
8
8
8
8
8
8
8
8
8
8
8
8
8
8
8
8
8
8
8
8
8
8
8
8
8
8
8
8
8
8
8
8
29
8
8
8
8
8
8
8
8
8
8
8
8
8
8
8
8
8
8
8
8
8
8
8
8
8
8
8
8
8
11
8
8
8
8
8
8
8
8
8
8
8
8
8
8
8
8
8
8
8
8
8
8
8
8
8
8
8
11
11
11
11
11
11
11
11
11
11
11
11
11
11
11
11
11
11
11
11
11
11
11
11
11
11
11
11
11
11
11
11
11
11
11
25
25
25
25
25
25
25
25
25
25
25
5
5
5
5
5
5
5
5
21
21
21
21
21
21
21
21
21
21
21
21
21
25
25
25
5
5
5
5
5
5
5
5
5
5
5
5
5
5
5
5
5
21
21
21
21
21
21
21
21
21
21
21
21
21
21
21
21
21
21
21
21
21
21
5
5
5
5
5
5
5
21
21
21
21
21
21
21
21
5
21
21
21
21
21
25
25
25
25
25
25
25
25
25
25
25
5
5
5
5
5
5
5
5
5
5
5
5
5
5
5
5
5
5
5
5
5
29
29
29
29
29
29
29
29
29
29
29
29
29
29
29
29
29
29
29
5
5
5
5
5
5
5
5
5
5
5
5
5
5
5
5
5
5
5
5
5
5
5
5
5
5
5
5
5
5
5
5
5
5
5
5
5
5
5
5
5
21
21
21
21
21
21
21
21
21
21
21
11
11
11
11
11
11
11
11
11
11
11
11
11
11
11
11
11
11
11
11
11
11
11
11
11
11
11
11
11
11
11
11
11
11
11
11
11
11
11
11
11
11
11
11
11
11
11
11
11
11
11
11
11
11
11
11
11
11
11
11
11
11
11
11
11
11
11
11
11
11
11
11
11
11
11
11
11
11
11
11
11
11
11
11
11
11
28
28
17
17
17
17
17
17
17
17
17
17
17
17
17
17
17
17
17
17
17
23
23
23
23
23
23
23
23
23
23
23
17
17
17
17
17
17
17
17
17
17
17
23
23
23
23
23
23
23
23
23
23
23
23
23
23
23
23
23
23
23
23
23
23
23
23
23
23
23
23
23
23
23
23
23
23
23
23
23
23
23
23
23
23
23
23
23
23
23
23
23
23
23
23
25
25
25
25
25
25
25
25
25
25
25
25
25
25
25
25
25
25
25
25
25
25
25
25
25
25
25
25
25
25
25
25
25
25
25
25
25
25
25
25
25
25
25
25
25
25
25
25
25
25
25
25
25
25
25
25
25
25
25
25
25
25
25
25
25
25
25
25
25
25
25
25
25
25
10
10
10
10
10
10
10
10
10
10
10
10
10
10
10
10
10
10
10
10
10
10
10
10
10
10
10
10
10
10
10
10
10
10
10
10
10
10
10
10
10
10
10
10
10
10
10
10
10
10
10
10
25
25
25
25
25
25
25
25
25
25
25
25
25
25
25
25
25
25
25
25
25
25
25
25
25
25
25
25
25
25
25
25
25
25
25
25
25
25
25
25
25
25
25
25
25
25
25
25
25
25
25
25
25
25
25
25
25
25
25
25
25
25
-1
-1
-1
-1
-1
-1
-1
-1
-1
-1
-1
-1
-1
-1
-1
-1
-1
-1
-1
-1
-1
-1
-1
-1
-1
-1
-1
-1
-1
-1
-1
-1
-1
-1
-1
-1
-1
-1
-1
-1
-1
-1
-1
-1
-1
-1
-1
-1
-1
-1
-1
-1
-1
-1
-1
-1
-1
-1
-1
-1
-1
-1
-1
-1
-1
-1
-1
-1
-1
-1
-1
-1
-1
-1
-1
-1
-1
-1
-1
-1
-1
-1
-1
-1
-1
-1
-1
-1
-1
-1
-1
-1
-1
-1
-1
2
2
2
2
2
2
2
-1
-1
-1
-1
-1
-1
-1
-1
-1
-1
-1
-1
-1
-1
-1
-1
-1
-1
-1
-1
-1
-1
-1
-1
-1
23
23
23
23
23
23
23
23
23
-1
-1
-1
-1
-1
-1
-1
-1
-1
-1
-1
-1
-1
-1
-1
-1
-1
-1
-1
-1
-1
-1
-1
-1
-1
-1
-1
-1
-1
-1
-1
-1
-1
-1
-1
-1
-1
-1
-1
-1
-1
-1
-1
-1
-1
-1
-1
-1
-1
-1
-1
-1
-1
-1
-1
-1
-1
-1
-1
-1
-1
-1
-1
-1
-1
-1
-1
-1
-1
-1
-1
-1
-1
-1
-1
-1
-1
-1
-1
-1
-1
-1
-1
-1
-1
-1
-1
-1
-1
-1
-1
-1
-1
-1
-1
-1
10
10
10
10
10
10
10
10
10
10
10
10
10
10
10
10
10
10
10
10
10
10
10
10
10
10
10
10
10
10
10
25
10
25
25
25
25
25
25
25
25
25
25
25
25
25
25
25
25
25
25
25
12
12
12
12
12
12
12
12
12
12
12
12
12
12
12
12
12
12
12
12
35
35
35
35
35
35
35
35
35
35
-1
-1
12
12
12
12
12
12
12
12
12
12
12
-1
35
-1
-1
-1
-1
-1
-1
-1
-1
-1
-1
-1
-1
-1
-1
-1
-1
-1
-1
-1
-1
-1
-1
-1
-1
-1
-1
-1
-1
-1
-1
-1
-1
-1
-1
-1
-1
-1
35
35
35
35
35
35
35
35
35
35
35
35
35
12
12
12
12
12
12
12
12
12
12
12
-1
12
-1
-1
-1
-1
-1
12
12
12
12
12
-1
-1
-1
-1
-1
-1
-1
-1
-1
-1
-1
-1
-1
-1
-1
-1
-1
-1
-1
-1
-1
-1
-1
-1
-1
-1
-1
-1
-1
-1
-1
-1
-1
-1
-1
-1
-1
-1
-1
-1
-1
-1
-1
-1
-1
-1
-1
-1
-1
-1
-1
-1
-1
-1
-1
-1
-1
-1
-1
-1
-1
-1
-1
-1
6
6
6
6
6
6
6
6
6
6
6
6
6
6
6
6
6
6
6
6
6
6
6
6
6
6
6
6
6
6
6
6
6
6
6
6
6
6
6
-1
-1
-1
-1
-1
-1
-1
-1
-1
-1
6
6
6
6
6
6
6
6
6
6
6
6
6
6
6
6
6
6
6
6
6
6
6
6
6
6
6
6
6
6
6
6
16
16
16
16
16
16
16
16
16
16
16
16
16
16
16
16
16
16
16
16
16
30
30
30
30
30
30
30
30
30
30
30
30
30
30
30
30
30
30
30
30
30
30
30
30
30
30
30
30
15
15
15
15
30
30
30
30
30
30
30
30
30
30
30
30
30
30
30
30
15
15
30
15
15
15
15
15
15
15
15
15
15
15
15
15
15
15
15
15
15
15
15
15
15
15
15
15
15
15
15
15
15
15
15
15
15
15
15
15
15
15
15
15
15
15
15
30
30
30
30
30
30
30
30
30
30
30
30
30
30
30
30
30
30
30
30
30
30
30
30
30
30
30
30
30
30
30
30
30
30
30
30
30
30
30
30
30
30
30
15
15
15
15
15
15
15
15
15
15
15
15
15
15
15
15
15
15
15
15
15
15
15
15
15
15
15
15
15
15
15
15
15
15
15
15
9
15
15
15
15
15
15
15
15
15
9
15
15
9
9
9
9
9
9
9
9
9
9
9
9
9
9
9
9
9
9
9
9
9
9
9
9
9
9
9
9
9
9
9
9
9
9
9
9
9
9
9
7
9
9
9
7
7
7
7
7
7
7
7
7
7
9
9
9
9
9
9
9
9
9
9
9
9
9
9
9
9
7
7
7
7
7
7
7
7
7
7
7
7
7
7
7
7
7
7
7
7
7
7
7
7
7
7
7
7
11
11
11
11
11
11
11
11
11
11
11
11
11
11
11
11
11
11
11
11
11
11
11
11
11
11
11
11
11
11
11
11
11
11
11
11
11
11
11
11
11
11
11
11
11
11
11
11
11
11
11
11
11
11
11
11
11
11
11
11
11
11
11
11
11
11
11
11
11
11
11
11
11
11
7
7
7
7
7
7
7
7
7
7
7
7
7
7
7
7
7
7
7
7
7
15
15
15
15
15
15
15
15
15
15
15
9
9
9
9
9
9
9
9
9
9
9
9
9
9
9
9
9
9
9
9
9
9
9
9
9
9
9
9
9
9
9
9
9
9
9
9
9
9
9
9
9
9
9
9
9
9
9
9
9
9
9
9
9
9
9
9
9
9
9
9
9
9
9
9
9
9
9
7
7
7
7
7
7
7
7
7
7
7
7
7
7
7
7
7
7
7
7
7
7
7
7
7
7
7
7
7
7
7
7
7
7
7
7
7
7
7
7
7
7
7
7
7
7
7
7
9
9
9
9
9
9
9
9
9
9
9
9
9
9
9
9
9
9
9
7
7
7
7
7
7
7
7
7
7
7
7
7
7
7
7
7
7
7
7
7
7
7
7
7
7
7
7
7
7
7
7
7
7
7
7
7
7
7
7
7
7
7
7
21
21
21
21
21
21
21
21
21
21
21
21
21
21
21
21
21
21
21
21
13
13
13
13
13
13
13
13
13
13
13
13
21
21
21
21
21
21
21
21
21
21
21
13
13
13
13
13
13
13
13
13
13
13
13
13
13
13
13
13
13
13
13
13
13
13
13
13
13
13
13
13
13
13
13
13
13
13
13
13
13
13
13
13
13
13
13
13
13
13
13
13
13
13
13
21
21
13
13
13
13
13
13
13
13
13
13
13
13
13
13
13
13
13
13
13
13
13
13
13
13
13
13
13
13
13
13
13
13
13
13
13
13
13
13
13
13
13
13
13
13
13
13
13
13
13
13
13
13
13
13
13
13
13
13
13
13
13
13
13
13
13
13
13
13
13
13
13
13
13
13
13
13
13
13
13
13
13
13
13
13
13
13
13
13
13
13
13
13
13
13
13
13
13
13
13
13
13
13
13
13
13
13
13
13
7
13
13
13
7
7
7
7
7
7
7
7
7
7
7
7
7
7
7
7
7
7
7
7
7
7
7
7
7
7
7
7
7
7
7
7
7
7
7
7
7
7
7
7
7
7
7
7
7
7
7
7
7
7
7
7
7
7
7
7
7
7
7
7
7
7
7
7
7
7
7
7
7
7
7
7
7
7
7
-1
-1
-1
-1
-1
-1
-1
-1
-1
-1
-1
-1
-1
-1
-1
-1
-1
-1
-1
-1
-1
-1
-1
-1
-1
-1
-1
-1
-1
-1
-1
-1
-1
-1
-1
-1
-1
-1
-1
-1
-1
-1
-1
-1
-1
-1
-1
-1
-1
-1
-1
-1
-1
-1
-1
-1
-1
-1
-1
-1
-1
-1
-1
-1
-1
-1
-1
-1
-1
-1
-1
-1
-1
-1
-1
-1
-1
-1
-1
-1
-1
-1
-1
-1
-1
-1
-1
-1
-1
-1
-1
-1
-1
-1
-1
-1
-1
-1
-1
-1
-1
-1
-1
-1
-1
-1
-1
-1
-1
-1
-1
-1
-1
-1
-1
-1
-1
-1
-1
-1
-1
-1
-1
-1
-1
-1
-1
-1
-1
-1
-1
-1
-1
-1
-1
-1
-1
-1
-1
-1
-1
-1
-1
-1
-1
-1
-1
-1
-1
-1
-1
-1
-1
-1
-1
-1
-1
-1
-1
-1
-1
-1
-1
-1
-1
-1
-1
-1
-1
-1
-1
-1
-1
-1
-1
-1
-1
-1
-1
-1
-1
-1
-1
-1
-1
-1
-1
-1
-1
-1
-1
-1
-1
-1
-1
-1
-1
-1
-1
-1
-1
-1
-1
-1
-1
-1
-1
-1
-1
-1
-1
-1
-1
-1
-1
-1
-1
-1
-1
-1
-1
16
16
16
16
16
16
16
16
16
16
16
16
16
16
16
16
16
16
16
16
16
16
16
16
16
16
16
16
16
16
16
16
16
16
16
16
16
16
16
16
16
16
16
16
16
16
16
16
16
16
16
16
16
16
16
16
16
16
16
16
7
7
7
24
24
24
24
24
24
24
24
24
24
24
24
24
24
24
24
24
24
24
24
24
24
24
24
24
24
24
24
24
24
24
24
24
24
24
24
24
24
24
24
24
24
24
24
24
24
24
24
24
24
24
24
24
24
24
24
24
24
24
24
24
24
24
24
24
24
24
24
24
24
24
24
24
24
24
24
24
24
24
24
24
24
24
24
24
24
24
24
24
24
24
24
24
24
24
24
24
24
24
24
24
24
24
24
24
24
24
24
24
24
24
24
24
24
24
24
24
24
24
24
24
24
24
24
24
24
24
24
24
24
24
24
24
24
24
24
24
24
24
24
27
27
27
27
27
27
27
27
27
27
27
27
27
27
27
27
27
27
27
27
27
27
27
27
27
27
27
27
27
27
27
27
27
27
27
27
27
27
27
27
27
27
27
27
27
27
27
27
27
27
27
27
27
27
27
27
27
27
27
27
27
27
27
27
27
27
27
27
27
27
27
27
27
27
27
27
27
27
27
27
27
27
27
27
27
24
24
24
24
24
24
24
24
24
24
24
24
24
24
24
24
24
24
24
24
24
24
24
24
24
24
24
24
24
22
22
22
22
22
22
22
22
22
22
22
24
24
22
24
22
22
22
22
22
22
22
22
24
22
22
24
24
31
31
31
31
31
31
31
31
31
31
31
31
31
31
31
31
31
31
31
31
31
31
31
31
31
31
31
31
31
31
31
31
31
31
31
31
31
31
31
31
31
31
31
31
31
31
31
31
31
31
31
31
31
31
31
31
31
29
29
29
29
29
29
29
29
29
29
29
29
29
29
29
29
29
29
29
29
29
29
29
29
29
29
29
29
29
29
29
29
29
29
29
29
29
29
29
29
29
29
29
29
29
29
29
29
29
29
29
29
29
29
29
29
29
28
28
28
28
28
28
28
28
28
28
28
28
28
28
28
28
28
28
28
28
28
28
28
28
28
23
23
23
23
26
26
14
14
14
14
14
14
-1
-1
-1
-1
-1
-1
-1
-1
-1
-1
-1
-1
-1
-1
-1
-1
-1
-1
-1
-1
-1
35
35
35
35
35
35
35
35
35
35
35
35
35
35
35
35
35
35
35
35
35
35
35
35
35
35
35
35
35
15
15
15
15
15
30
30
30
30
30
30
30
30
30
30
30
30
30
30
30
30
30
30
30
30
30
30
30
30
11
11
11
11
11
11
11
11
11
11
11
11
11
11
11
11
11
11
11
11
11
11
11
11
11
11
11
11
11
10
10
10
25
25
25
25
25
25
25
25
25
25
25
25
25
25
25
25
25
25
25
25
25
25
25
25
25
13
24
24
24
24
24
24
24
24
24
24
24
24
24
24
24
24
24
24
24
24
24
24
24
24
24
24
24
24
24
3
3
3
3
3
3
3
3
3
3
3
3
3
3
3
3
3
3
3
3
3
3
3
3
3
3
3
3
3
3
3
3
3
3
3
3
3
3
3
3
3
3
3
3
3
3
3
3
3
3
3
3
3
3
3
3
3
22
22
22
22
22
22
22
22
22
22
22
22
22
22
22
22
22
22
22
22
22
22
22
22
22
22
22
22
22
24
24
24
24
24
24
24
24
24
24
24
24
24
24
24
24
24
24
24
24
24
24
24
24
24
24
24
24
24
24
24
24
24
24
24
24
24
24
24
24
24
24
24
24
24
24
24
24
24
24
24
24
24
24
24
24
29
29
29
29
29
29
29
29
29
29
29
22
22
22
22
22
22
29
29
29
29
29
29
22
29
29
29
29
29
22
22
22
22
22
22
22
22
22
22
22
22
22
22
22
22
22
22
22
22
22
22
22
22
22
22
22
22
22
22
22
22
22
22
22
22
22
22
22
22
22
22
22
22
22
22
22
22
22
22
22
22
22
22
22
22
28
28
28
28
28
28
28
28
28
28
28
28
28
28
28
28
28
28
28
17
17
17
17
17
17
17
17
17
17
22
22
22
22
22
22
22
22
22
22
22
22
22
22
22
22
22
22
22
22
22
22
22
22
22
22
22
22
22
22
22
22
22
22
22
22
22
22
22
22
22
22
22
22
22
22
22
22
22
22
22
22
22
22
29
29
3
3
3
3
3
3
3
3
3
3
3
3
3
3
3
3
3
3
3
3
3
3
3
3
3
3
3
3
28
28
28
28
28
28
28
28
28
28
28
28
28
28
28
28
28
28
28
28
28
28
28
28
28
28
28
28
28
28
28
28
28
28
28
28
28
28
28
28
28
28
28
28
28
28
28
28
28
28
28
28
28
28
28
28
14
14
14
14
14
14
14
14
14
14
26
28
28
28
28
28
28
28
28
28
28
28
28
28
28
28
28
28
28
28
28
28
28
28
28
28
28
28
28
28
28
28
28
28
28
28
28
28
28
28
28
28
28
28
28
28
28
28
28
28
28
28
28
28
28
28
28
28
28
28
28
28
28
28
28
28
28
28
28
28
28
28
28
28
28
28
19
19
19
19
19
19
19
19
19
19
19
19
19
19
19
19
19
19
19
19
19
19
19
19
19
19
19
27
27
32
32
32
32
32
32
32
32
14
14
14
14
14
14
14
14
14
14
14
14
14
14
14
14
14
14
14
14
14
14
14
14
14
14
14
14
14
14
14
14
14
14
14
14
14
14
14
14
14
14
14
14
14
14
14
14
18
18
18
18
18
18
18
18
18
18
18
27
27
18
27
18
18
18
18
18
18
18
18
18
18
18
18
18
18
27
27
27
27
27
27
27
27
27
27
27
27
27
27
27
27
27
27
27
27
27
27
20
27
20
20
20
20
20
20
20
20
20
20
19
19
19
19
19
19
19
19
19
19
19
19
19
19
19
19
19
19
19
19
19
19
34
34
34
34
34
34
34
34
34
34
34
34
34
34
34
34
34
34
34
34
34
34
34
34
34
34
34
34
34
24
24
18
18
35
18
18
35
35
35
35
18
18
18
18
18
18
18
18
35
35
18
18
18
18
18
18
35
35
35
35
35
18
18
18
18
18
18
18
18
18
18
18
18
18
18
18
18
18
18
18
18
18
18
18
18
18
31
31
31
31
31
31
31
31
31
31
31
31
31
31
31
31
31
31
31
31
31
31
31
31
31
31
31
31
31
31
31
31
31
31
31
31
31
31
31
31
31
31
31
31
31
31
31
31
31
31
31
30
30
30
30
30
30
30
30
30
30
30
30
30
30
30
30
30
30
30
30
30
30
30
30
30
30
30
30
30
34
34
30
34
34
8
8
8
8
8
8
8
8
8
8
8
8
8
8
8
8
8
8
8
8
8
8
8
8
8
8
8
8
8
31
31
31
31
31
31
31
31
31
31
1
31
31
31
1
1
31
1
1
1
1
1
1
1
1
1
1
1
1
1
1
1
1
1
1
1
1
1
1
1
1
1
1
1
1
1
1
1
1
1
1
1
1
1
30
30
30
29
29
29
29
29
29
29
29
29
29
29
29
29
29
29
29
29
29
29
29
29
29
29
29
29
29
29
29
29
8
8
8
8
8
8
8
8
8
8
8
8
8
8
8
8
8
8
8
8
8
8
8
8
8
8
8
8
8
8
8
8
8
8
8
8
8
8
8
8
8
8
8
8
8
8
8
8
8
8
8
8
8
8
8
8
25
25
25
25
25
25
25
25
25
25
25
25
25
25
25
25
25
25
25
25
25
25
25
25
25
25
25
25
5
29
29
29
29
29
29
29
29
29
29
29
29
29
29
29
29
29
29
29
29
29
29
29
29
29
29
29
29
11
11
11
11
11
29
11
11
11
11
11
29
29
29
29
29
29
11
11
11
11
11
11
11
11
11
11
11
11
17
17
17
17
17
17
17
17
17
25
25
25
25
25
25
25
25
25
25
25
25
25
25
25
25
25
25
25
25
25
25
25
25
25
25
25
25
25
25
25
25
25
25
25
25
25
25
25
25
25
25
25
25
25
25
25
25
25
25
25
25
25
25
25
25
25
25
25
25
25
25
25
25
25
25
25
25
25
25
25
25
25
25
25
25
-1
-1
-1
-1
-1
-1
-1
-1
-1
-1
-1
-1
-1
-1
-1
-1
-1
-1
-1
-1
-1
-1
-1
-1
-1
-1
-1
-1
-1
23
23
23
23
23
23
23
23
23
23
23
23
23
23
23
23
23
23
23
23
23
23
23
10
10
10
10
10
10
10
10
10
10
10
10
10
10
10
10
10
10
10
10
10
10
10
10
10
10
10
10
10
10
10
10
10
10
12
12
12
12
12
12
12
12
12
12
12
12
12
12
12
12
12
12
12
12
12
12
12
12
12
12
12
12
12
-1
-1
-1
-1
-1
-1
-1
-1
-1
-1
-1
-1
-1
-1
-1
-1
-1
-1
-1
-1
-1
-1
-1
-1
-1
-1
-1
-1
-1
-1
-1
-1
-1
-1
-1
-1
-1
-1
-1
-1
-1
-1
-1
-1
-1
-1
-1
-1
-1
-1
-1
-1
-1
-1
-1
-1
-1
30
30
30
30
30
30
30
30
30
30
30
30
30
30
30
30
30
30
30
30
30
30
30
30
30
30
30
30
30
33
33
33
33
33
33
33
33
33
33
33
33
33
33
33
33
33
33
33
33
33
33
33
33
33
33
33
33
33
33
33
33
33
33
33
33
33
33
33
33
33
33
33
33
33
33
33
33
33
33
33
33
33
33
6
6
6
15
15
15
15
15
15
15
15
9
9
9
15
15
15
15
15
15
15
9
9
9
9
9
9
9
9
9
9
9
9
9
9
9
9
9
9
9
9
9
9
9
9
9
9
9
9
9
9
9
9
9
9
9
9
9
9
9
9
9
9
9
9
9
9
9
9
9
9
9
9
9
9
9
9
9
9
9
9
9
9
9
9
9
9
9
9
21
21
21
21
21
21
21
21
21
21
21
21
21
21
21
21
21
21
21
21
21
21
21
21
21
21
21
21
21
7
7
7
7
7
7
7
7
7
7
7
7
7
7
7
7
7
7
7
7
7
7
7
7
7
7
7
7
7
7
7
7
7
7
7
7
7
7
7
7
7
7
7
7
7
7
7
7
7
7
7
7
7
7
7
7
7
-1
-1
-1
-1
-1
-1
-1
-1
-1
-1
-1
-1
-1
-1
-1
-1
-1
-1
-1
-1
-1
-1
-1
-1
-1
-1
-1
-1
-1
13
13
13
13
13
13
13
13
13
13
13
13
13
13
13
13
13
13
13
13
16
16
16
13
16
16
16
16
16
16
16
16
16
13
16
16
16
13
13
13
13
13
13
13
13
13
13
13
13
13
13
13
13
13
13
13
13
24
24
24
24
24
24
24
24
24
24
24
24
24
24
24
24
24
24
24
24
24
24
24
24
24
24
24
24
24
24
24
24
24
24
24
24
24
24
24
24
24
24
24
24
24
24
24
24
24
24
24
24
24
24
24
24
3
3
3
3
3
3
3
3
3
3
3
3
3
3
3
3
3
3
3
3
3
3
3
3
3
3
3
3
3
3
22
22
22
22
22
22
22
22
22
22
22
22
22
22
22
22
22
22
22
22
22
22
22
22
22
22
22
22
22
24
24
24
24
24
24
24
24
24
24
24
24
24
24
24
24
24
24
24
24
24
24
24
24
24
24
24
24
24
24
24
24
24
24
24
24
24
24
24
24
24
24
24
24
24
24
24
24
24
24
24
24
24
24
24
24
22
22
22
22
22
22
22
22
22
22
22
22
22
22
22
22
22
22
22
22
22
22
22
22
22
22
22
22
22
22
22
22
22
22
22
22
22
22
22
22
22
22
22
22
22
22
22
22
22
22
22
22
22
22
22
22
22
22
22
22
22
22
22
22
22
22
22
22
22
22
22
22
22
22
22
22
22
22
22
22
22
22
22
22
22
24
24
24
24
24
24
24
24
24
24
24
24
24
24
24
24
24
24
24
24
24
24
24
24
24
24
24
24
24
24
24
24
24
24
24
24
24
24
24
24
24
24
24
24
24
24
24
24
24
24
24
24
24
24
24
24
24
24
24
24
24
24
24
24
24
24
22
22
24
24
24
22
22
22
22
22
22
22
22
22
22
22
22
22
22
3
3
3
3
3
3
3
3
3
3
3
3
3
3
3
3
3
3
3
3
3
3
3
3
3
3
3
3
24
24
24
24
24
24
24
24
24
24
24
24
24
24
24
24
24
24
24
24
24
24
24
24
24
24
24
24
28
28
24
24
24
24
24
24
24
24
24
24
24
24
24
24
24
24
24
24
24
24
24
24
24
24
24
24
28
28
28
28
28
28
28
28
28
28
28
28
28
28
28
28
28
28
28
28
28
28
28
28
28
28
28
28
28
28
28
28
28
28
28
28
28
28
28
28
28
28
28
28
28
28
28
28
28
28
28
28
28
28
28
28
28
28
28
28
28
28
28
28
28
28
28
28
28
28
28
28
28
28
28
28
28
28
28
28
28
28
28
28
28
28
27
27
27
27
27
27
27
27
27
27
27
27
27
27
27
27
27
27
27
27
27
27
27
27
27
27
27
27
27
27
27
27
27
27
27
27
27
27
27
27
27
27
27
27
27
27
27
27
27
27
27
27
27
27
27
28
28
28
28
28
28
28
28
28
28
28
28
28
28
28
28
28
28
28
28
28
28
28
28
28
28
28
28
28
28
27
27
27
27
27
27
27
27
27
27
27
27
27
27
27
27
27
27
27
27
27
27
27
27
27
27
27
27
27
27
27
27
27
27
27
27
27
27
27
27
27
27
27
27
27
27
27
27
27
27
27
27
27
27
27
27
27
27
27
27
27
27
27
27
27
27
27
27
27
27
27
27
27
27
27
27
27
27
27
27
27
27
27
27
27
35
35
35
35
35
35
35
35
35
35
22
22
22
22
22
22
22
22
22
22
22
22
22
22
22
22
22
22
22
24
24
24
24
24
24
24
24
24
24
24
24
24
24
24
24
24
24
24
24
24
24
24
24
24
24
24
24
24
24
24
24
24
24
24
24
24
24
24
24
24
24
18
18
24
18
18
18
18
18
18
18
18
18
18
18
18
22
22
22
22
22
22
22
22
22
22
22
22
22
22
22
22
22
22
22
22
22
22
22
22
22
31
31
31
31
22
22
22
22
22
22
22
22
22
22
22
22
22
22
22
22
22
22
22
22
22
22
22
22
22
22
22
22
22
31
22
22
22
22
22
22
22
22
22
22
22
22
22
22
22
22
22
22
22
22
22
22
22
35
35
35
8
8
8
8
8
8
8
8
8
8
8
8
8
8
8
8
8
8
8
8
8
8
8
8
8
8
8
8
8
31
8
31
31
31
31
31
31
31
31
31
31
31
31
31
31
31
31
31
31
31
31
31
31
31
31
8
8
8
8
8
31
31
31
31
31
31
31
31
31
31
31
31
31
31
31
31
31
31
31
31
31
31
31
31
31
31
29
29
29
8
8
8
8
8
8
8
8
8
8
8
8
8
8
8
8
8
8
8
8
8
8
8
8
8
8
8
8
8
8
8
8
8
8
8
8
8
8
8
8
8
8
8
8
8
8
8
8
8
8
8
8
8
8
8
8
8
8
8
8
8
8
8
8
8
8
8
8
8
8
8
8
8
8
8
8
8
8
8
8
8
8
25
25
25
25
25
25
25
25
25
25
25
25
25
25
25
25
25
25
25
29
29
29
29
29
29
29
29
29
29
29
29
29
29
29
29
29
29
29
29
29
29
29
29
29
29
29
29
29
29
29
29
29
29
29
29
29
29
29
29
29
29
29
29
29
29
29
29
29
29
29
29
29
29
29
29
29
29
29
29
29
29
29
29
29
29
29
25
25
25
25
25
25
25
25
25
25
25
25
25
25
25
25
25
25
25
25
25
25
25
25
25
25
25
25
25
25
25
25
25
25
25
25
25
25
25
25
25
25
25
25
25
25
25
25
25
25
25
25
25
25
25
25
25
25
25
25
25
25
25
25
25
25
25
25
25
25
25
25
25
25
25
25
25
25
25
25
25
25
25
25
25
2
2
2
2
2
2
2
2
2
23
23
2
2
2
23
23
23
23
23
23
23
23
23
23
23
23
23
23
23
23
23
23
23
23
23
23
23
23
23
23
23
23
23
23
23
23
23
23
23
23
23
23
23
23
23
23
23
23
23
23
23
23
23
23
23
23
23
23
23
23
23
23
23
23
23
23
23
23
23
23
23
23
23
23
23
23
14
14
14
14
14
14
14
14
14
14
14
14
14
14
14
14
14
14
14
14
14
14
14
14
14
14
14
14
14
-1
-1
-1
-1
-1
-1
-1
-1
-1
-1
-1
-1
-1
-1
-1
-1
-1
-1
-1
-1
-1
-1
-1
-1
-1
-1
-1
-1
-1
-1
-1
-1
-1
-1
-1
-1
-1
-1
-1
-1
-1
-1
-1
-1
-1
-1
-1
-1
-1
-1
-1
-1
-1
-1
-1
-1
-1
35
35
35
35
35
35
35
35
35
30
30
35
35
35
35
35
35
35
35
30
30
30
30
35
30
30
30
30
30
35
35
35
35
35
35
35
35
35
35
35
35
35
35
35
35
35
35
35
35
35
35
35
35
35
35
30
30
30
30
30
30
30
30
30
30
30
30
30
35
35
35
35
35
35
35
30
30
30
35
30
35
35
35
35
35
35
15
15
15
15
15
15
15
15
15
15
15
15
15
15
15
15
15
15
15
15
15
15
15
15
15
15
15
15
15
15
15
15
15
15
15
15
15
15
15
15
15
15
15
15
15
15
15
15
15
15
15
15
15
15
15
15
15
15
15
15
15
15
15
15
15
15
15
15
15
15
15
15
15
15
15
15
15
15
15
15
15
15
15
15
15
15
11
11
11
11
11
11
11
11
11
11
11
11
11
11
11
11
11
11
11
11
11
11
11
11
11
11
11
11
11
11
11
11
11
11
11
11
11
11
11
11
11
11
11
11
11
11
11
11
11
11
11
11
11
11
11
11
11
11
11
11
11
11
11
11
11
11
11
11
11
11
11
11
11
11
11
11
11
11
11
11
11
11
11
7
7
7
-1
-1
-1
-1
-1
-1
-1
-1
-1
-1
-1
-1
-1
-1
10
10
-1
-1
-1
-1
-1
-1
-1
10
10
10
10
10
10
13
13
13
13
13
13
13
13
13
13
13
13
13
13
13
13
13
13
13
13
13
13
13
13
13
13
13
13
13
13
13
13
13
13
13
13
13
13
13
13
13
13
13
13
13
13
13
13
13
13
13
13
13
13
13
13
13
24
24
24
24
24
24
24
24
24
24
24
24
24
24
24
24
24
24
24
24
24
24
24
24
24
24
24
24
24
24
24
24
24
24
24
24
24
24
24
24
24
24
24
24
24
24
24
24
24
24
24
24
24
24
24
24
24
24
24
24
3
3
3
3
3
3
3
3
3
3
3
3
3
3
3
3
3
3
3
3
3
3
3
3
3
3
24
24
24
24
24
24
24
24
24
24
24
24
24
24
24
24
24
24
24
24
24
3
3
3
3
3
3
3
3
3
3
3
3
3
3
3
3
3
3
3
3
3
3
3
3
3
3
3
3
3
3
3
3
3
3
3
3
3
3
3
3
3
3
3
3
3
3
3
3
3
3
3
3
3
3
3
3
3
3
3
3
3
3
3
3
27
27
27
27
27
27
27
27
27
27
27
27
27
27
27
27
27
27
27
27
27
27
27
27
27
27
27
27
27
27
27
27
27
27
27
27
27
27
27
27
27
27
27
27
27
27
27
27
27
27
27
27
27
27
27
27
27
27
27
27
27
27
27
27
27
27
27
27
27
27
27
27
27
27
27
27
27
27
27
27
27
27
27
27
27
27
31
31
31
31
31
31
31
31
31
31
31
31
31
31
31
31
31
31
31
31
31
31
31
31
31
31
31
31
31
31
31
31
31
31
31
31
31
31
31
31
22
22
31
31
31
31
31
31
31
31
31
31
31
31
31
31
31
31
31
31
31
31
31
31
31
31
31
31
31
31
31
31
31
31
31
31
31
31
31
31
31
31
31
31
31
31
22
22
22
22
22
22
22
22
22
22
22
22
22
22
22
22
22
22
22
22
22
22
22
22
22
22
22
22
22
22
22
22
22
22
22
22
22
22
22
22
22
22
22
22
22
22
22
22
22
22
22
22
22
22
22
22
22
22
22
22
22
22
22
22
22
22
22
22
22
22
22
22
22
22
22
22
22
22
22
22
22
22
22
22
22
22
22
22
22
22
22
22
22
22
22
22
22
22
22
22
22
22
22
22
22
22
22
22
22
22
22
22
22
22
22
22
22
22
22
24
22
22
22
22
22
24
24
24
24
24
24
24
22
22
22
22
22
22
22
22
22
22
22
22
22
22
24
24
24
24
24
24
24
24
24
24
24
24
24
24
24
24
24
24
24
24
24
24
24
24
29
29
29
29
29
29
29
29
29
29
29
29
29
29
29
29
29
29
29
29
29
29
29
29
29
29
29
29
29
29
29
29
29
29
29
29
29
29
29
29
29
29
29
29
29
29
29
29
29
29
29
29
29
29
29
29
29
29
29
29
29
29
29
29
29
29
29
29
29
29
29
29
29
29
29
29
29
29
29
29
29
29
29
29
29
29
22
22
22
22
22
22
22
22
22
22
22
22
22
22
22
22
22
22
22
22
22
22
22
22
22
22
22
22
22
29
29
29
29
29
29
29
29
29
29
29
29
29
29
29
29
29
29
29
29
29
29
29
29
29
29
29
29
29
29
29
29
29
29
29
29
29
29
29
29
29
29
29
29
29
29
29
29
29
29
29
29
29
29
29
29
29
29
29
29
29
29
29
29
29
29
29
29
29
29
29
29
29
29
29
29
29
29
29
29
29
29
29
29
29
31
31
31
31
31
31
31
31
31
31
31
31
31
31
31
31
31
31
31
31
31
31
31
31
31
31
31
31
31
31
31
31
31
31
31
31
31
31
31
31
31
31
31
31
31
31
31
31
31
31
31
31
31
31
31
31
28
28
28
28
28
28
28
28
28
17
17
28
28
28
28
28
28
28
17
17
17
17
17
17
17
17
17
17
17
17
17
17
17
17
17
17
17
17
17
17
17
17
17
17
17
17
17
17
17
17
17
17
17
17
17
17
17
17
17
17
17
17
17
17
17
17
17
17
17
17
17
17
17
17
17
17
17
17
17
17
17
17
17
17
17
17
24
24
24
24
24
24
24
24
24
24
24
24
24
24
24
24
24
24
24
24
24
24
24
24
24
24
24
24
24
22
22
22
22
22
22
22
17
17
17
17
22
17
17
17
17
17
17
17
17
17
17
17
17
17
17
17
17
17
17
17
17
17
17
17
17
17
17
17
17
17
17
17
17
17
17
17
17
17
17
17
17
17
17
17
17
25
25
25
25
25
25
25
25
25
25
25
25
25
25
25
25
25
25
25
25
25
25
25
25
25
25
25
25
29
29
29
29
29
29
29
29
29
29
29
29
29
29
29
29
29
29
29
29
29
29
29
29
29
29
29
29
29
29
29
29
29
29
29
29
29
29
29
29
29
29
29
29
29
29
29
29
29
29
29
29
29
29
29
29
29
27
27
27
27
27
27
27
27
27
28
27
27
27
27
27
27
28
28
28
28
28
28
28
28
28
28
28
28
28
28
28
28
28
28
28
28
28
28
28
28
28
28
28
28
28
28
28
28
28
28
28
28
28
28
28
28
28
28
28
28
28
28
28
28
28
28
28
28
28
28
28
28
28
28
28
28
28
28
28
28
28
28
28
28
28
28
28
28
28
28
28
28
28
28
28
28
28
28
28
28
28
28
28
28
28
28
28
28
28
28
28
28
28
28
28
28
28
28
28
28
28
28
28
28
28
28
28
28
28
28
28
28
28
28
28
28
28
28
28
28
28
28
28
28
28
28
28
28
28
28
28
28
28
28
28
28
28
28
28
28
28
28
28
28
28
28
28
28
28
28
28
28
28
28
28
28
28
28
28
28
28
28
28
28
28
28
28
28
28
28
28
28
28
28
28
28
28
28
28
28
28
28
28
28
28
28
28
28
28
28
28
28
28
28
28
28
28
28
28
28
28
28
28
28
28
28
28
28
28
28
28
28
28
28
28
28
28
28
28
28
28
28
28
28
28
28
28
28
28
28
28
28
28
28
28
26
26
26
26
26
26
26
26
26
26
26
26
26
26
26
26
26
26
26
26
-1
-1
-1
26
-1
-1
-1
-1
-1
26
26
26
26
26
26
26
26
26
26
26
26
26
26
26
26
26
26
26
26
26
26
26
26
26
26
26
26
2
-1
2
2
2
2
2
2
2
2
2
26
26
26
26
2
2
2
2
2
2
2
2
2
2
2
2
2
2
28
28
28
28
28
28
28
28
28
28
28
28
28
28
28
28
28
28
28
28
28
28
28
28
28
28
28
28
28
28
28
28
28
28
28
28
28
28
28
28
28
28
28
28
28
28
28
28
28
28
28
28
28
28
28
28
28
28
28
28
28
28
28
28
28
28
28
2
28
28
28
28
28
28
28
28
2
2
2
2
2
2
2
2
2
2
2
2
2
2
2
2
2
2
2
2
28
28
28
28
28
2
2
2
2
2
2
2
2
2
2
2
2
2
28
28
28
28
28
28
28
28
28
28
28
28
28
28
28
28
28
28
28
28
28
28
28
28
28
28
28
28
28
28
28
28
28
28
28
28
28
28
28
28
28
28
28
28
28
28
28
28
28
28
28
28
28
28
28
28
28
12
12
12
12
12
19
12
12
12
12
12
19
19
19
19
19
19
12
12
12
12
12
12
12
12
12
12
12
12
19
12
12
12
12
12
12
12
12
12
12
12
12
12
12
12
12
12
12
12
12
12
12
12
12
12
12
12
12
12
12
12
12
12
12
12
12
12
12
12
12
12
12
12
12
12
12
12
12
12
12
12
12
12
12
12
12
27
27
27
27
27
27
27
27
27
27
27
27
27
27
27
27
27
27
27
27
27
27
27
27
27
27
27
27
27
32
32
32
32
12
12
12
12
12
12
12
14
14
12
12
12
12
12
12
12
12
12
12
12
12
12
12
12
12
12
12
12
12
12
12
12
12
12
12
14
12
12
14
14
12
12
12
12
12
12
12
14
14
14
14
14
14
14
14
14
14
14
14
14
14
14
14
14
14
14
14
14
14
14
14
14
14
14
14
14
14
14
14
14
14
14
14
14
14
14
14
14
14
14
14
14
14
14
14
14
14
14
14
14
14
14
14
14
14
14
14
14
14
14
14
14
14
14
14
14
14
26
26
26
26
26
26
26
26
26
26
26
26
26
26
26
26
26
26
26
26
24
24
24
24
24
24
24
24
24
24
24
18
18
18
18
18
18
18
18
18
18
18
18
18
18
18
18
18
18
18
18
18
18
18
18
18
18
18
18
18
18
18
18
18
18
18
18
18
18
18
18
18
18
18
18
18
18
18
18
18
18
18
18
18
18
18
18
18
18
18
18
18
18
18
18
18
18
18
18
18
18
18
18
18
18
18
27
27
27
27
27
27
27
27
27
27
27
27
27
27
27
27
27
27
27
27
27
27
27
27
27
27
27
18
18
20
20
20
20
20
20
20
20
20
20
20
20
20
20
20
20
20
20
20
20
20
20
20
20
20
20
20
20
20
20
20
20
20
20
20
20
20
20
20
20
20
20
20
20
20
20
20
20
20
20
20
20
20
20
20
20
20
20
20
20
20
20
20
20
20
20
20
20
20
20
20
20
20
20
20
20
20
20
20
20
20
20
20
20
20
20
20
20
20
20
20
20
20
20
20
20
19
19
20
20
20
20
20
20
20
20
20
20
20
20
20
20
20
20
20
20
20
20
20
20
20
20
20
20
19
19
20
19
19
20
20
20
12
12
12
12
19
12
12
12
12
30
30
30
30
30
30
30
30
30
30
30
30
30
30
30
30
30
30
30
30
30
30
30
30
30
30
30
30
30
34
34
34
34
34
34
34
34
34
34
34
34
34
34
34
34
34
34
34
34
34
34
34
34
34
34
34
34
34
34
34
34
34
34
34
34
34
34
34
34
34
34
34
34
34
34
34
34
34
30
30
30
30
30
30
30
30
35
35
35
35
35
35
35
35
35
35
35
35
35
35
35
35
35
35
35
35
35
35
35
35
35
35
35
35
35
35
35
35
35
35
35
35
35
35
35
35
35
35
35
35
35
35
35
35
35
35
35
35
35
35
35
35
35
35
35
35
35
35
35
35
35
35
35
35
35
35
35
35
35
35
35
35
35
35
35
35
35
35
35
35
35
35
35
35
35
35
35
35
35
35
35
35
35
35
35
35
35
35
35
35
35
35
35
35
35
35
35
35
35
35
35
35
35
35
35
35
35
35
35
35
35
35
35
35
35
35
35
35
35
35
35
35
35
35
35
35
35
35
35
35
35
35
35
35
35
35
35
35
35
35
35
35
35
35
35
35
35
35
35
35
12
12
12
12
12
12
12
31
31
31
31
31
31
31
31
31
31
31
31
31
31
31
31
31
31
31
31
31
31
31
31
31
31
31
31
31
31
31
31
31
31
31
31
31
31
31
31
31
31
31
31
31
31
31
31
31
31
31
31
31
31
31
31
31
31
31
31
31
31
31
31
31
31
31
31
31
31
31
31
31
31
31
31
31
31
31
31
31
31
31
31
31
31
31
31
31
31
31
31
31
31
31
31
31
31
31
31
31
31
31
31
31
31
31
31
31
31
31
31
31
31
31
31
31
31
31
31
31
31
31
31
31
31
30
31
31
31
31
31
31
31
31
31
31
31
31
31
31
31
31
31
31
31
31
31
31
31
31
31
30
30
30
30
30
30
30
30
30
30
30
30
30
30
30
30
30
30
30
30
30
30
30
30
30
30
30
30
30
30
30
30
30
30
30
30
30
30
30
30
30
30
30
30
30
30
30
30
30
30
30
30
30
30
30
30
30
30
30
30
30
30
30
30
30
30
30
30
30
30
30
30
30
30
30
30
30
30
30
30
30
30
30
30
30
30
30
30
30
30
30
30
30
30
30
30
30
30
30
30
30
30
30
30
11
11
11
11
11
11
11
11
11
11
11
11
11
11
11
11
11
11
11
11
11
11
11
11
11
11
11
11
11
8
8
8
8
8
8
8
8
8
8
8
8
8
8
8
8
8
8
8
8
8
8
8
8
8
8
8
8
8
8
8
8
15
8
8
15
15
15
15
8
8
8
8
8
15
15
15
15
15
15
15
15
15
15
15
15
15
8
8
8
8
8
8
8
8
8
8
8
8
8
8
8
8
8
8
8
8
8
8
8
8
8
8
8
8
8
1
1
1
1
1
1
1
1
1
1
1
1
1
1
1
1
1
1
1
1
1
1
1
1
1
1
1
1
1
1
1
1
1
1
1
1
1
1
1
1
1
1
1
1
1
1
1
1
1
1
1
1
1
1
1
1
1
1
1
1
1
1
1
1
1
1
1
1
1
1
1
1
1
1
1
1
1
1
1
1
1
1
1
1
1
1
1
1
1
1
1
1
1
1
1
1
1
1
1
1
1
1
1
1
1
1
1
1
1
1
1
1
1
1
1
1
1
1
1
1
1
1
30
30
1
1
1
1
1
1
1
30
30
30
30
30
30
30
30
30
30
30
29
29
29
29
29
29
29
29
29
29
29
29
29
29
29
29
29
29
29
29
29
29
29
29
29
29
29
29
29
29
29
29
29
29
29
29
29
29
29
29
29
29
29
29
29
29
29
29
29
29
29
29
29
29
29
29
29
29
29
29
29
29
29
29
29
29
29
29
29
29
29
29
29
29
29
29
29
29
29
29
29
29
29
29
29
8
8
8
8
8
8
8
8
8
8
8
8
8
8
8
8
8
8
8
8
8
8
8
8
8
8
8
8
8
8
8
8
8
8
8
8
8
8
8
8
8
8
8
8
8
8
8
8
8
8
8
8
8
8
8
8
8
8
8
8
8
8
8
8
8
8
8
8
8
8
8
8
8
8
8
8
8
8
8
8
8
8
8
8
8
8
8
8
8
8
8
8
8
8
8
8
8
8
8
8
8
8
8
8
8
8
8
8
8
8
8
8
8
8
8
8
8
8
8
8
8
8
8
8
8
8
8
8
8
8
8
8
8
8
8
8
8
8
8
8
8
8
8
11
11
11
11
11
8
11
11
11
11
11
8
8
8
8
11
11
11
11
11
11
11
11
11
11
11
11
11
25
25
25
25
25
25
25
25
25
25
25
25
25
25
25
25
25
25
25
5
5
5
5
5
5
5
5
5
5
5
5
5
5
5
5
5
5
5
5
5
5
5
5
5
5
5
5
5
5
5
5
5
5
5
5
5
21
21
21
21
21
21
5
5
5
5
5
5
5
5
5
5
5
5
5
5
5
5
5
5
5
5
5
5
5
5
29
29
29
29
29
29
29
29
29
29
29
29
29
29
29
29
29
29
29
29
29
29
29
29
29
29
5
5
5
29
29
29
29
29
29
29
29
29
29
29
29
29
29
29
29
29
29
29
29
29
29
29
29
29
29
5
5
5
5
5
5
5
5
5
5
5
5
5
5
5
5
5
5
5
5
5
5
5
5
5
5
5
5
5
5
5
5
5
11
11
11
11
11
11
11
11
11
11
11
11
11
11
11
11
11
11
11
11
11
11
11
11
11
11
11
11
11
11
11
11
11
11
11
11
11
11
11
11
11
11
11
11
11
11
11
11
11
11
11
11
11
11
11
11
11
11
11
11
11
11
11
11
11
11
11
11
11
11
11
11
11
11
11
11
11
11
11
11
11
11
11
17
17
17
17
17
17
17
17
17
17
17
17
17
17
17
17
17
17
17
17
17
17
17
17
17
17
17
17
17
17
17
17
17
23
23
23
23
23
23
23
23
23
23
23
23
23
23
23
23
23
23
23
23
23
23
23
23
23
23
23
23
23
23
23
23
23
23
23
23
23
23
23
23
23
23
23
23
23
23
23
23
23
23
23
23
23
25
25
25
25
25
25
25
25
25
25
25
25
25
25
25
25
25
25
25
25
25
25
25
25
25
25
25
25
25
25
25
25
25
25
25
25
25
25
25
25
25
25
25
25
25
25
25
25
25
25
25
25
25
25
25
25
25
25
25
25
25
25
25
25
25
25
10
10
25
25
25
25
25
25
10
10
10
10
10
10
10
10
10
10
10
10
10
10
10
10
10
10
10
10
10
10
10
10
10
10
10
10
10
10
10
10
10
10
10
10
10
10
10
25
25
25
25
25
25
25
25
25
25
25
25
25
25
25
25
25
25
25
25
25
25
25
25
25
25
25
25
25
25
25
25
25
25
25
25
25
25
25
25
25
25
25
25
25
25
25
25
25
25
25
25
25
25
25
25
25
-1
-1
-1
-1
-1
-1
-1
-1
-1
-1
-1
-1
-1
-1
-1
-1
-1
-1
-1
-1
-1
-1
-1
-1
-1
-1
-1
-1
-1
-1
-1
-1
-1
-1
-1
-1
-1
-1
-1
-1
-1
-1
-1
-1
-1
-1
-1
-1
-1
-1
-1
-1
-1
-1
-1
-1
-1
-1
-1
-1
-1
-1
-1
-1
-1
-1
-1
-1
-1
-1
-1
-1
-1
-1
-1
-1
-1
-1
-1
-1
-1
-1
-1
-1
-1
-1
23
23
23
23
23
23
23
23
-1
-1
-1
23
23
23
23
23
23
-1
-1
-1
-1
-1
-1
-1
-1
-1
-1
-1
-1
23
23
-1
-1
-1
-1
-1
-1
-1
-1
-1
-1
-1
-1
-1
-1
-1
-1
-1
-1
-1
-1
-1
-1
-1
-1
-1
-1
-1
-1
-1
-1
-1
-1
-1
-1
-1
-1
-1
-1
-1
-1
-1
-1
-1
-1
-1
-1
-1
-1
-1
-1
-1
-1
-1
-1
-1
-1
-1
-1
-1
-1
-1
-1
-1
-1
-1
-1
-1
-1
-1
-1
-1
-1
-1
-1
-1
-1
-1
-1
-1
-1
-1
-1
-1
10
10
10
10
10
10
10
10
10
10
10
10
10
10
10
10
10
10
10
10
10
10
10
10
10
10
10
10
10
10
10
10
10
10
10
10
10
10
10
10
10
10
10
10
10
10
10
10
25
25
25
25
25
25
25
25
25
12
12
12
12
12
12
12
12
12
12
12
12
12
12
12
12
12
12
12
12
12
12
12
12
12
12
12
12
12
12
12
12
12
12
12
35
12
35
35
35
-1
-1
-1
-1
-1
-1
-1
-1
-1
-1
-1
-1
-1
-1
-1
-1
-1
-1
-1
-1
-1
-1
-1
-1
-1
-1
-1
-1
-1
-1
-1
-1
-1
-1
-1
-1
-1
-1
-1
-1
-1
-1
-1
-1
-1
-1
12
12
12
12
12
14
14
14
14
14
-1
-1
-1
-1
-1
-1
-1
-1
-1
-1
-1
-1
-1
-1
-1
-1
-1
-1
-1
-1
-1
-1
-1
-1
-1
-1
-1
-1
-1
-1
-1
-1
-1
-1
-1
-1
-1
-1
-1
-1
-1
-1
-1
-1
-1
-1
-1
-1
-1
-1
-1
-1
-1
-1
-1
-1
-1
-1
-1
-1
-1
-1
-1
-1
-1
-1
-1
-1
-1
-1
-1
-1
-1
-1
-1
-1
-1
-1
-1
-1
-1
-1
-1
-1
6
6
-1
-1
-1
-1
-1
-1
-1
-1
6
6
6
6
6
6
6
6
6
6
-1
-1
-1
-1
-1
-1
-1
6
6
6
6
6
6
6
6
6
6
6
6
6
6
6
6
6
6
6
6
6
6
6
6
6
6
6
6
6
16
16
16
16
16
16
16
16
16
16
16
16
16
16
16
16
16
16
16
16
16
30
30
30
30
30
30
30
30
30
30
30
30
30
30
30
30
30
30
30
30
30
30
30
30
30
30
30
30
30
30
30
30
30
30
30
30
30
30
30
30
30
30
30
30
30
30
30
30
30
30
30
15
15
15
15
15
15
15
15
15
15
15
15
15
15
15
15
15
15
15
15
15
15
15
15
15
15
15
15
15
15
15
15
15
15
15
30
30
30
30
30
30
30
30
30
30
30
30
30
30
30
30
30
30
30
30
30
30
30
30
30
30
30
30
30
33
15
15
15
15
15
15
15
15
15
15
15
15
15
15
15
15
15
15
15
15
15
15
15
15
15
15
15
15
15
15
15
15
15
15
15
15
15
15
15
15
15
9
9
15
15
15
15
9
9
9
9
9
9
9
9
9
9
9
9
9
9
9
9
9
9
9
9
9
9
9
9
9
9
9
9
9
9
9
9
9
9
9
9
9
7
7
7
7
7
7
7
7
7
7
7
7
7
7
7
7
7
7
7
7
7
7
7
7
7
7
7
7
7
7
7
7
7
7
7
7
7
7
7
7
7
7
7
7
7
7
7
7
7
7
7
7
7
7
7
7
7
11
11
11
11
11
11
11
11
11
11
11
11
11
11
11
11
11
11
11
11
11
11
11
11
11
11
11
11
11
9
9
9
9
9
9
9
9
9
11
11
9
9
9
9
9
9
9
11
11
11
11
11
11
11
11
11
11
11
11
11
11
11
11
11
11
7
7
7
9
9
9
9
9
9
7
7
7
7
7
7
7
7
7
7
7
7
15
15
15
15
15
15
15
15
9
9
9
15
15
9
9
9
9
9
9
9
9
9
9
9
9
9
9
9
9
9
9
9
9
9
9
9
9
9
9
9
9
9
9
9
9
9
9
9
9
9
9
9
9
9
9
9
9
9
9
9
9
9
9
9
9
9
9
9
9
9
9
9
9
9
9
9
9
9
9
9
9
9
7
7
7
7
7
7
7
7
7
7
7
7
7
7
9
9
9
9
9
9
9
7
7
7
7
7
9
7
7
7
7
7
9
9
9
9
9
9
9
9
9
9
9
9
9
9
9
9
9
9
9
9
9
9
9
9
9
9
9
9
7
7
7
7
7
9
7
7
7
7
7
9
9
9
9
9
9
9
7
7
7
7
7
9
7
7
7
7
7
21
21
21
21
21
21
21
21
21
21
21
21
21
21
21
21
21
21
21
21
21
21
21
21
21
21
21
21
21
13
13
13
13
13
13
13
13
13
13
13
13
13
13
13
13
13
13
13
13
13
13
13
13
13
13
13
13
13
13
13
13
13
13
13
13
13
13
13
13
13
13
13
13
13
13
13
13
13
13
13
13
13
13
13
13
13
13
13
13
13
13
13
13
13
13
13
13
13
13
13
13
13
13
13
13
13
13
13
13
13
13
13
13
13
13
13
13
13
13
13
13
13
13
13
13
13
13
13
13
13
13
13
13
13
13
13
13
13
13
13
13
13
13
13
13
13
13
13
13
13
13
13
13
13
13
13
13
13
13
13
13
13
13
13
13
13
13
13
13
13
13
13
13
13
13
13
13
13
13
13
13
13
13
13
13
13
13
13
13
13
13
13
13
13
13
7
7
7
7
7
7
7
7
7
7
7
7
7
7
7
7
7
7
7
7
7
7
7
7
7
7
7
7
7
7
7
7
7
7
7
7
7
7
7
7
7
7
7
7
7
7
7
7
7
7
7
7
7
7
7
7
7
7
7
7
7
7
-1
-1
-1
-1
-1
-1
-1
-1
-1
-1
-1
-1
-1
-1
-1
-1
-1
-1
-1
-1
-1
-1
-1
-1
-1
-1
-1
-1
-1
-1
-1
-1
-1
-1
-1
-1
-1
-1
-1
-1
-1
-1
-1
-1
-1
-1
-1
-1
-1
-1
-1
-1
-1
-1
-1
-1
-1
-1
-1
-1
-1
-1
-1
-1
-1
-1
-1
-1
-1
-1
-1
-1
-1
-1
-1
-1
-1
-1
-1
-1
-1
-1
-1
-1
-1
-1
-1
-1
-1
-1
-1
-1
-1
-1
-1
-1
-1
-1
-1
-1
-1
-1
-1
-1
-1
-1
-1
-1
-1
-1
-1
-1
-1
-1
-1
-1
-1
-1
-1
-1
-1
-1
-1
-1
-1
-1
-1
-1
-1
-1
-1
-1
-1
-1
-1
-1
-1
-1
-1
-1
-1
-1
-1
-1
-1
-1
-1
-1
-1
-1
-1
-1
-1
-1
-1
-1
-1
-1
-1
-1
-1
-1
-1
-1
-1
-1
-1
-1
-1
-1
-1
-1
-1
-1
-1
-1
-1
-1
-1
-1
-1
-1
-1
-1
-1
-1
-1
-1
-1
-1
-1
-1
-1
-1
-1
-1
-1
-1
-1
-1
16
16
16
16
16
16
16
16
16
16
16
16
16
16
16
16
16
16
16
16
16
16
16
16
16
16
16
16
16
16
16
16
16
16
16
16
16
16
16
16
16
16
16
16
16
16
16
16
16
16
16
16
16
16
7
7
7
24
24
24
24
24
24
24
24
24
24
24
24
24
24
24
24
24
24
24
24
24
24
24
24
24
24
24
24
24
24
24
24
24
24
24
24
24
24
24
24
24
24
24
24
24
24
24
24
24
24
24
24
24
24
24
24
24
24
24
24
24
24
24
24
24
24
24
24
24
24
24
24
24
24
24
24
24
24
24
24
24
24
24
22
22
22
22
22
22
22
22
22
24
24
24
24
24
24
24
24
24
24
24
24
24
24
24
24
24
24
24
24
24
24
24
24
24
24
24
24
24
24
24
24
24
24
24
24
24
24
24
24
24
24
24
24
24
24
24
24
24
24
24
24
24
24
24
24
24
24
24
24
24
24
24
24
24
24
24
24
24
24
24
24
24
24
24
24
24
24
24
24
24
24
24
24
24
24
24
24
24
24
24
24
24
24
24
24
24
24
24
24
24
24
24
24
24
24
24
24
24
24
24
24
24
24
24
24
24
24
24
24
24
24
24
24
24
24
24
24
24
22
22
22
24
22
22
22
22
22
24
24
24
24
24
24
22
22
22
22
22
22
22
22
22
22
22
24
24
24
24
24
24
24
24
24
24
24
24
24
24
24
24
24
24
24
24
24
24
24
24
24
24
24
24
24
24
24
24
24
24
24
24
24
24
24
24
24
24
24
24
24
24
24
24
24
24
24
24
24
24
24
24
24
24
24
24
24
24
24
24
24
24
24
24
24
24
24
24
24
24
24
24
24
24
24
24
24
24
24
24
24
24
24
24
24
24
24
24
24
24
24
24
24
24
24
24
24
24
24
24
24
24
24
24
24
24
24
24
24
24
24
24
24
24
24
24
24
24
24
24
24
24
24
24
24
24
24
24
24
24
24
24
24
24
24
24
24
24
24
24
24
24
24
24
24
24
24
24
24
24
24
24
24
24
24
24
24
24
24
28
28
28
28
28
28
28
28
28
28
28
28
28
28
28
28
28
28
28
28
28
28
28
28
28
28
28
28
28
27
27
27
27
27
27
27
27
28
27
27
27
27
27
27
27
28
28
28
28
28
28
28
28
28
28
28
28
28
28
28
28
28
28
28
28
27
28
28
28
28
28
28
28
28
28
28
28
28
28
28
28
28
28
27
27
27
27
27
27
27
27
27
27
27
27
27
27
27
27
27
27
27
27
27
27
27
27
27
27
27
27
27
27
27
27
27
27
27
27
27
27
27
27
27
27
27
27
27
27
27
27
27
27
27
27
27
27
27
27
27
27
27
27
27
27
27
27
27
27
27
27
27
27
27
27
27
27
27
27
27
27
27
28
28
28
27
27
27
27
27
27
27
27
27
27
27
27
27
27
27
27
27
27
27
27
27
27
27
27
27
27
27
27
27
27
27
27
27
27
27
27
27
27
27
27
27
27
27
27
27
27
27
27
27
27
27
27
27
27
27
27
27
27
27
27
27
27
27
27
27
27
27
27
27
27
27
27
27
27
27
27
27
27
27
27
27
27
22
22
22
22
22
22
22
22
22
22
22
22
22
22
22
22
22
22
22
22
22
22
24
24
24
24
24
24
24
24
24
24
24
24
24
24
24
24
24
24
24
24
24
24
24
24
24
24
24
24
24
24
24
24
24
24
24
24
24
24
24
24
24
24
24
24
24
24
24
24
24
24
24
24
24
24
24
24
24
24
24
18
18
22
22
22
22
22
22
22
22
22
22
22
22
22
22
22
22
22
22
22
22
22
22
22
22
22
22
22
22
22
22
22
22
22
22
22
22
22
22
22
22
22
22
22
22
22
22
22
22
22
22
22
22
22
22
22
22
22
22
22
22
22
22
22
22
22
22
22
22
22
22
22
22
22
22
22
22
22
22
22
22
22
22
8
8
8
8
8
8
8
8
8
8
8
8
8
8
8
8
8
8
8
8
8
8
8
8
8
8
8
8
8
31
31
31
31
31
8
8
8
8
31
31
31
31
31
31
31
8
8
8
8
8
31
8
8
8
31
31
31
31
31
31
31
31
31
31
31
31
31
31
31
31
31
31
31
31
31
31
31
31
31
31
31
31
31
8
8
8
31
31
8
31
31
31
31
31
8
31
31
31
31
31
31
31
31
31
31
31
31
31
31
8
8
8
31
31
31
31
31
31
31
31
31
31
31
31
31
31
31
31
31
31
31
31
31
31
31
31
8
8
8
8
8
8
8
8
8
8
8
8
8
8
8
8
8
8
8
8
8
8
8
8
8
8
8
8
8
25
25
25
29
29
29
29
29
29
29
29
29
29
29
29
29
29
29
29
29
29
29
29
29
29
29
29
29
29
29
29
29
29
29
29
29
29
29
29
29
29
29
29
29
29
29
29
29
29
29
29
29
29
29
29
29
29
29
29
29
29
29
29
29
29
29
29
29
29
29
29
29
29
29
29
29
29
29
29
29
29
29
29
25
25
25
25
25
25
25
25
25
25
25
29
29
25
29
25
25
25
25
25
25
25
25
25
25
25
25
25
25
29
29
29
29
29
29
29
29
29
29
29
29
29
29
29
29
29
29
29
29
29
29
29
29
29
25
25
25
25
25
25
25
25
25
25
25
25
25
25
25
25
25
25
25
25
25
25
25
25
25
25
25
25
2
2
23
23
23
23
23
23
23
23
23
23
23
23
23
23
23
23
23
23
23
23
23
23
23
23
23
23
23
28
28
23
28
28
23
23
23
23
28
28
28
23
23
23
23
23
23
23
23
23
23
23
23
23
23
23
23
23
23
23
23
23
23
23
23
23
23
23
23
23
23
23
23
23
23
23
23
23
23
23
23
23
23
14
14
14
14
14
14
14
14
14
14
14
14
14
14
14
14
14
14
14
14
14
14
14
14
14
-1
-1
-1
-1
26
14
14
26
14
14
14
14
14
-1
-1
-1
-1
-1
-1
-1
-1
14
-1
-1
-1
-1
-1
-1
-1
-1
-1
-1
-1
-1
-1
-1
-1
-1
-1
-1
-1
-1
-1
-1
-1
-1
-1
-1
-1
-1
-1
-1
-1
-1
-1
-1
-1
-1
35
35
35
35
35
35
35
35
35
35
35
35
35
35
35
35
35
35
35
35
35
35
35
35
35
35
35
35
35
35
35
35
35
35
35
35
35
35
35
35
35
35
35
35
35
35
35
35
35
35
35
35
35
35
35
35
35
35
35
35
35
35
35
35
35
35
35
35
35
35
35
35
35
35
35
35
35
35
35
35
35
35
35
15
15
15
15
15
15
15
15
15
15
15
15
15
15
15
15
15
15
15
15
15
15
15
15
15
15
15
15
15
15
15
15
15
15
15
15
15
15
15
15
15
15
15
15
15
15
15
15
15
15
15
15
15
15
15
15
15
15
15
15
15
15
15
15
15
15
15
15
15
15
15
15
15
15
15
15
15
15
15
15
15
15
15
11
11
11
11
11
11
11
11
11
11
11
11
11
11
11
11
11
11
11
11
11
11
11
11
11
11
11
11
11
11
11
11
11
11
11
11
11
11
11
11
11
11
11
11
11
11
11
11
11
11
11
11
11
11
11
11
11
11
11
11
11
11
11
11
11
11
11
11
11
11
11
11
11
11
11
11
11
11
11
11
11
11
11
10
10
10
10
10
10
10
10
10
10
10
10
10
10
10
10
10
10
10
10
10
10
10
10
10
10
10
13
13
10
10
10
25
10
10
10
10
10
25
25
25
13
13
13
13
13
13
13
13
13
13
13
13
13
13
13
13
13
13
13
13
13
13
13
13
13
13
13
13
13
13
13
13
13
13
13
13
13
13
13
13
13
13
24
24
24
24
24
24
24
24
24
24
24
24
24
24
24
24
24
24
24
24
24
24
24
24
24
24
24
24
24
24
24
24
24
24
24
24
24
24
24
24
24
24
24
24
24
24
24
24
24
24
24
24
24
24
24
24
24
24
24
24
24
24
24
24
24
24
24
24
24
24
24
24
24
24
24
24
24
24
24
24
24
3
3
3
3
3
3
3
3
3
3
3
3
3
3
3
3
3
3
3
3
3
3
3
3
3
3
3
3
3
3
3
3
3
3
3
3
3
3
3
3
3
3
3
3
3
3
3
3
3
3
3
3
3
3
3
3
3
3
3
3
3
3
3
3
3
3
3
3
3
3
3
3
3
3
3
3
3
3
3
3
3
3
3
3
3
3
3
3
3
3
3
3
3
3
3
3
3
3
3
3
3
3
3
3
3
3
3
3
3
3
3
3
3
3
3
3
3
3
3
3
3
3
3
3
3
3
3
3
3
3
3
3
3
3
3
3
3
3
3
3
3
3
27
3
3
27
27
27
27
3
3
3
3
3
27
27
27
27
27
27
27
27
27
27
27
27
27
31
31
31
31
31
31
31
31
31
31
31
31
31
31
22
31
31
31
31
31
31
31
31
31
31
31
31
31
31
22
22
22
22
22
22
22
22
22
22
22
22
22
22
22
22
22
22
22
22
22
22
22
22
22
31
31
31
22
22
22
22
22
22
22
22
22
22
22
22
22
22
22
22
22
22
22
22
22
22
22
22
22
22
22
22
22
22
22
22
22
22
22
22
22
22
22
22
22
22
22
22
22
22
22
22
22
22
22
22
22
22
22
24
24
24
24
24
24
24
24
24
24
24
24
24
24
24
24
22
22
22
22
22
22
22
22
22
22
22
22
22
22
22
22
22
22
22
22
22
22
22
22
22
22
22
22
22
22
22
22
22
22
22
22
22
22
22
22
22
22
22
22
22
22
22
22
22
22
22
22
22
22
22
22
22
22
22
22
22
22
22
22
22
22
24
24
24
24
24
24
24
24
24
24
24
24
24
24
24
24
24
24
22
22
22
24
24
22
22
22
22
22
24
24
24
24
24
24
24
24
24
24
24
24
24
24
24
24
24
24
24
24
24
24
24
24
24
29
29
29
29
29
29
29
29
29
29
29
29
29
29
29
29
29
29
29
29
29
29
29
29
29
29
29
29
29
29
29
29
29
29
29
29
29
29
29
29
29
29
29
29
29
29
29
29
29
29
29
29
29
29
29
29
29
29
29
29
29
29
29
29
29
29
29
29
29
29
29
29
29
29
29
29
29
29
29
29
29
29
29
22
22
22
22
22
22
22
22
22
22
22
22
22
22
22
22
22
22
22
22
22
22
22
22
22
22
22
22
22
22
22
22
22
22
22
22
22
22
22
22
22
22
22
22
22
22
22
22
22
22
22
22
22
22
22
22
29
29
29
22
29
29
29
29
29
22
22
29
29
29
29
29
29
29
29
29
29
29
29
29
29
29
29
29
29
29
29
29
29
29
29
29
29
29
29
29
29
29
29
29
29
29
29
29
29
29
29
29
29
31
31
22
22
22
22
22
22
22
22
22
22
22
22
22
22
22
22
22
22
22
22
31
22
31
31
31
31
31
31
31
31
31
31
31
31
31
31
31
31
31
31
31
31
31
31
31
31
31
31
31
31
31
31
31
28
28
28
28
28
28
28
28
28
28
28
28
28
28
28
28
28
28
28
17
17
17
17
17
17
17
17
17
17
28
28
28
28
28
28
17
17
17
17
17
17
17
17
17
17
17
17
17
17
17
17
17
17
17
17
17
17
17
17
17
17
17
17
17
17
17
17
17
17
17
17
17
17
17
17
17
17
17
17
17
17
17
17
24
24
24
24
24
24
24
24
24
24
24
24
24
24
24
24
24
24
24
24
24
24
24
22
22
24
22
22
22
22
22
22
22
22
22
22
22
22
22
22
22
22
22
22
22
22
22
22
22
22
22
22
22
22
22
22
22
22
22
22
22
22
22
22
22
22
22
22
22
22
22
22
22
22
22
22
22
22
22
22
17
17
17
17
17
17
22
22
22
29
29
29
29
22
22
22
22
22
22
29
29
29
29
29
29
29
29
29
29
29
29
22
22
22
22
22
22
22
22
22
22
22
22
22
22
22
22
22
22
22
22
29
29
29
29
29
29
29
29
29
29
29
29
29
29
29
29
29
29
29
29
29
29
29
29
29
29
29
29
29
29
29
29
29
27
27
27
27
27
27
27
27
27
28
3
27
27
3
27
27
27
28
28
28
28
28
28
28
28
28
28
28
3
3
3
3
3
3
3
3
3
3
3
3
28
3
3
3
3
3
28
28
28
28
28
28
28
28
28
28
28
28
28
28
28
28
28
28
28
28
28
28
28
28
28
28
28
28
28
28
28
28
28
28
28
28
28
28
28
28
28
28
28
28
28
28
28
28
28
28
28
28
28
28
28
28
28
28
28
28
28
28
28
28
28
28
28
28
28
28
28
28
28
28
28
28
28
28
28
28
28
28
28
28
28
28
28
28
28
28
28
28
28
28
28
28
28
28
28
28
28
28
28
28
28
28
28
28
28
28
28
28
28
28
28
28
28
28
28
28
28
28
28
28
28
28
28
28
28
28
28
28
28
28
28
28
28
28
28
28
28
28
28
28
28
28
28
28
28
28
28
28
28
28
28
28
28
28
28
28
28
28
28
28
28
28
28
28
28
28
28
28
28
28
28
28
28
28
28
28
28
28
28
28
28
28
28
28
28
28
28
28
28
28
28
28
28
28
28
28
26
26
26
26
26
26
26
26
26
26
26
26
26
26
26
26
26
26
26
26
26
26
26
26
26
26
26
26
26
26
26
26
26
26
26
26
26
26
26
26
26
26
26
26
26
26
26
26
26
26
26
26
26
26
26
26
26
26
26
26
26
26
26
26
26
26
26
26
26
26
26
26
26
26
26
26
26
26
26
26
26
26
26
28
28
28
28
28
28
28
28
28
28
28
28
28
28
28
28
28
28
28
28
28
28
28
28
28
28
28
28
28
28
28
28
28
28
28
28
28
28
28
28
28
28
28
28
28
28
28
28
28
28
28
28
28
28
28
28
28
28
28
28
28
28
28
28
28
28
28
28
28
28
28
28
28
28
28
28
28
28
28
28
28
28
28
28
28
28
28
28
28
28
28
28
28
28
28
28
28
28
28
28
28
28
28
28
28
28
28
28
28
28
28
28
28
28
28
28
28
28
28
28
28
28
28
28
28
28
28
28
28
28
28
28
28
28
28
28
28
28
28
28
28
28
28
28
28
28
28
28
28
28
28
28
28
28
28
28
28
28
28
28
28
28
28
28
28
19
19
19
19
19
19
19
19
19
19
19
19
19
19
19
19
19
19
19
19
19
19
19
19
19
19
19
19
19
19
19
19
19
19
19
19
19
19
19
19
19
19
19
19
19
19
19
19
19
19
19
19
19
19
19
19
19
19
12
19
19
12
12
12
12
19
19
12
12
12
12
12
12
12
12
12
12
12
12
12
12
12
12
27
27
27
27
27
27
27
27
27
32
32
32
32
32
32
32
32
32
32
32
32
32
32
32
32
32
32
32
32
32
32
32
32
32
32
32
32
32
14
14
32
14
32
32
32
32
32
32
32
32
32
32
32
32
32
32
32
32
14
14
14
[truncated: 64,482 more chars]
