# Supplementary material for: Systematic detection of brain protein-coding genes under positive selection during primate evolution and their roles in cognition
Source: Genome Res. 2021 Mar;31(3):484–96. doi: 10.1101/gr.262113.120 (PMC7919455; doi:10.1101/gr.262113.120)
Supplement: Supplemental Material [file supp_gr.262113.120_Supplemental_Material.zip › src/public/app/lib/brainBrowser-2.5.2/workers/freesurferbin.worker.js]

/*
* BrainBrowser: Web-based Neurological Visualization Tools
* (https://brainbrowser.cbrain.mcgill.ca)
*
* Copyright (C) 2011
* The Royal Institution for the Advancement of Learning
* McGill University
*
* This program is free software: you can redistribute it and/or modify
* it under the terms of the GNU Affero General Public License as
* published by the Free Software Foundation, either version 3 of the
* License, or (at your option) any later version.
*
* This program is distributed in the hope that it will be useful,
* but WITHOUT ANY WARRANTY; without even the implied warranty of
* MERCHANTABILITY or FITNESS FOR A PARTICULAR PURPOSE.  See the
* GNU Affero General Public License for more details.
*
* You should have received a copy of the GNU Affero General Public License
* along with this program.  If not, see <http://www.gnu.org/licenses/>.
*/

/*
* BrainBrowser v2.5.2
*
* Author: Tarek Sherif  <tsherif@gmail.com> (http://tareksherif.ca/)
* Author: Nicolas Kassis
* Author: Paul Mougel
*
* three.js (c) 2010-2014 three.js authors, used under the MIT license
*/
!function(){"use strict";function a(a){var c,d,e,f,g,h,i=new DataView(a),j=0,k=b(i);if(j+=3,16777214!==k)return{error:!0,error_message:"Only triangle meshes supported."};for(;10!==i.getUint8(j)||10!==i.getUint8(j+1);)j++;for(j+=2,d=i.getUint32(j),j+=4,f=3*i.getUint32(j),j+=4,c=new Float32Array(3*d),e=new Uint32Array(f),g=0;d>g;g++)h=3*g,c[h]=i.getFloat32(j),j+=4,c[h+1]=i.getFloat32(j),j+=4,c[h+2]=i.getFloat32(j),j+=4;for(g=0;f>g;g++)e[g]=i.getUint32(j),j+=4;return{vertices:c,shapes:[{indices:e}]}}function b(a){var b,c=0;for(b=0;3>b;b++)c+=a.getUint8(b)<<8*(3-b-1);return c}self.addEventListener("message",function(b){var c=a(b.data.data),d=[c.vertices.buffer,c.shapes[0].indices.buffer];self.postMessage(c,d)})}();
