# Supplementary material for: Systematic detection of brain protein-coding genes under positive selection during primate evolution and their roles in cognition
Source: Genome Res. 2021 Mar;31(3):484–96. doi: 10.1101/gr.262113.120 (PMC7919455; doi:10.1101/gr.262113.120)
Supplement: Supplemental Material [file supp_gr.262113.120_Supplemental_Material.zip › src/public/app/mixins/flatten-json.js]

// GenEvo
// Copyright (C) 2019 Institut Pasteur
//
// This program is free software: you can redistribute it and/or modify
// it under the terms of the GNU General Public License as published by
// the Free Software Foundation, either version 3 of the License, or
// (at your option) any later version.
//
// This program is distributed in the hope that it will be useful,
// but WITHOUT ANY WARRANTY; without even the implied warranty of
// MERCHANTABILITY or FITNESS FOR A PARTICULAR PURPOSE. See the
// GNU General Public License for more details.
//
// You should have received a copy of the GNU General Public License
// along with this program. If not, see <http://www.gnu.org/licenses/>.

// =========================================================================
// Recursive function to flatten a JSON in order to display it in a table.
// =========================================================================

export default {
  methods: {
    flattenJSON: function (entry) {
      const flatEntry = {}

      function flatten (key, value) {
        // Stop if the value is not a nested object
        if (typeof (value) !== 'object') {
          flatEntry[key] = value
          return
        }

        // Recurse when the value is a nested object and concat the keys
        for (const nestedKey in value) {
          const nextKey = key ? key + '.' + nestedKey : nestedKey
          const nextValue = value[nestedKey]

          flatten(nextKey, nextValue)
        }
      }

      // Start the recursion
      flatten('', entry)

      // Return the end result
      return flatEntry
    }
  }
}
