# Supplementary material for: Systematic detection of brain protein-coding genes under positive selection during primate evolution and their roles in cognition
Source: Genome Res. 2021 Mar;31(3):484–96. doi: 10.1101/gr.262113.120 (PMC7919455; doi:10.1101/gr.262113.120)
Supplement: Supplemental Material [file supp_gr.262113.120_Supplemental_Material.zip › src/public/app/mixins/median.js]

// GenEvo
// Copyright (C) 2019 Institut Pasteur
//
// This program is free software: you can redistribute it and/or modify
// it under the terms of the GNU General Public License as published by
// the Free Software Foundation, either version 3 of the License, or
// (at your option) any later version.
//
// This program is distributed in the hope that it will be useful,
// but WITHOUT ANY WARRANTY; without even the implied warranty of
// MERCHANTABILITY or FITNESS FOR A PARTICULAR PURPOSE. See the
// GNU General Public License for more details.
//
// You should have received a copy of the GNU General Public License
// along with this program. If not, see <http://www.gnu.org/licenses/>.

// =========================================================================
// Function to calculate the median of an array of numbers.
// =========================================================================

export default {
  methods: {
    median: function (values) {
      // Sort the values numerically first
      values.sort((a, b) => { return a - b })

      // Get the index of the median
      const medianIndex = Math.floor(values.length / 2)

      // Get the median value
      // If odd
      if (values.length % 2) {
        return values[medianIndex]
      }

      // If even
      else {
        return (values[medianIndex - 1] + values[medianIndex]) / 2.0
      }
    }
  }
}
