# Supplementary material for: Systematic detection of brain protein-coding genes under positive selection during primate evolution and their roles in cognition
Source: Genome Res. 2021 Mar;31(3):484–96. doi: 10.1101/gr.262113.120 (PMC7919455; doi:10.1101/gr.262113.120)
Supplement: Supplemental Material [file supp_gr.262113.120_Supplemental_Material.zip › src/public/app/styles/element-theme.scss]

/* ---------------------------------------------------------------------- */
/* Override the default ElementUI theme */
/* ---------------------------------------------------------------------- */

@import "theme";

$--color-primary: $secondary;
$--color-white: $white;
$--color-black: $black;

$--color-text-regular: $black-light;
$--color-text-placeholder: $grey-dark;
$--border-color-light: $grey;
$--border-color-lighter: $grey-light;

$--card-padding: $spacer;
$--card-border-color: $grey;
.el-card__header {
    font-size: $spacer;
    padding: $spacer;
}

$--checkbox-bordered-padding: 9px $spacer 9px 10px;
$--select-group-font-size: 12px;

// Temp hack to fix font bugs
// See this issue: https://github.com/ElemeFE/element/issues/9656
.el-select-dropdown__item,
.el-select-group__title,
.el-dropdown-menu,
.el-notification {
    font-family: $text-font;
}

/* Icon font path, required */
$--font-path: '~element-ui/lib/theme-chalk/fonts';

@import "~element-ui/packages/theme-chalk/src/index";
