# Supplementary material for: Systematic detection of brain protein-coding genes under positive selection during primate evolution and their roles in cognition
Source: Genome Res. 2021 Mar;31(3):484–96. doi: 10.1101/gr.262113.120 (PMC7919455; doi:10.1101/gr.262113.120)
Supplement: Supplemental Material [file supp_gr.262113.120_Supplemental_Material.zip › src/public/app/styles/fonts.css]

/* ---------------------------------------------------------------------- */
/* Fonts definitions */
/* ---------------------------------------------------------------------- */

@font-face {
    font-family: 'Open Sans';
    src: url('fonts/OpenSans-Regular.woff2') format('woff2'), url('fonts/OpenSans-Regular.woff') format('woff');
    font-weight: normal;
    font-style: normal;
}

@font-face {
    font-family: 'Raleway';
    src: url('fonts/Raleway-Regular.woff2') format('woff2'), url('fonts/Raleway-Regular.woff') format('woff');
    font-weight: normal;
    font-style: normal;
}
