# Supplementary material for: Systematic detection of brain protein-coding genes under positive selection during primate evolution and their roles in cognition
Source: Genome Res. 2021 Mar;31(3):484–96. doi: 10.1101/gr.262113.120 (PMC7919455; doi:10.1101/gr.262113.120)
Supplement: Supplemental Material [file supp_gr.262113.120_Supplemental_Material.zip › src/public/app/styles/_link.scss]

@import "theme";

%link {
    color: $secondary-dark;
    cursor: pointer;
    text-decoration: none;

    &:hover {
        color: $secondary-light;
    }
}

%link.disabled {
    color: $grey-dark;
    cursor: not-allowed;
    text-decoration: none;
}
