# Supplementary material for: Systematic detection of brain protein-coding genes under positive selection during primate evolution and their roles in cognition
Source: Genome Res. 2021 Mar;31(3):484–96. doi: 10.1101/gr.262113.120 (PMC7919455; doi:10.1101/gr.262113.120)
Supplement: Supplemental Material [file supp_gr.262113.120_Supplemental_Material.zip › src/public/app/styles/_theme.scss]

// -------------------------------------------------------------------------
// Theme variables
// -------------------------------------------------------------------------

// Colors
// -------------------------------------------------------------------------

$primary:         #227093;
$primary-light:   lighten($primary, 10%);
$primary-dark:    darken($primary, 10%);

$secondary:       #33d9b2;
$secondary-light: lighten($secondary, 10%);
$secondary-dark:  darken($secondary, 10%);

$black:           rgba(0, 0, 0, 0.87);
$black-light:     rgba(0, 0, 0, 0.54);
$grey:            #E0E0E0;
$grey-dark:       darken($grey, 10%);
$grey-light:      #F0F0F0;
$white:           #FFFFFF;

// Fonts
// -------------------------------------------------------------------------

$title-font: 'Raleway', sans-serif;
$text-font: 'Open sans', sans-serif;

// Spacing
// -------------------------------------------------------------------------

$spacer: 14px;

// Global theme for introJS
// -------------------------------------------------------------------------

.intro-tooltip {
    font-family: $text-font;
}
