# Supplementary material for: Systematic detection of brain protein-coding genes under positive selection during primate evolution and their roles in cognition
Source: Genome Res. 2021 Mar;31(3):484–96. doi: 10.1101/gr.262113.120 (PMC7919455; doi:10.1101/gr.262113.120)
Supplement: Supplemental Material [file supp_gr.262113.120_Supplemental_Material.zip › src/public/config/env.js]

// The individuals interface
// Copyright (C) 2019 Institut Pasteur
//
// This program is free software: you can redistribute it and/or modify
// it under the terms of the GNU General Public License as published by
// the Free Software Foundation, either version 3 of the License, or
// (at your option) any later version.
//
// This program is distributed in the hope that it will be useful,
// but WITHOUT ANY WARRANTY; without even the implied warranty of
// MERCHANTABILITY or FITNESS FOR A PARTICULAR PURPOSE. See the
// GNU General Public License for more details.
//
// You should have received a copy of the GNU General Public License
// along with this program. If not, see <http://www.gnu.org/licenses/>.

// =========================================================================
// Configuration from environment
// This is used by the webpack DefinePlugin
// =========================================================================

module.exports = {

  // Environment
  APP_ENV: process.env.NODE_ENV || 'development',

  // From package.json
  APP_NAME: process.env.npm_package_name,
  APP_VERSION: process.env.npm_package_version,
  APP_DESCRIPTION: process.env.npm_package_description,
  APP_CONTACT: process.env.npm_package_bugs_email
}
