# Supplementary material for: Systematic detection of brain protein-coding genes under positive selection during primate evolution and their roles in cognition
Source: Genome Res. 2021 Mar;31(3):484–96. doi: 10.1101/gr.262113.120 (PMC7919455; doi:10.1101/gr.262113.120)
Supplement: Supplemental Material [file supp_gr.262113.120_Supplemental_Material.zip › src/utils/alphanum-sort.js]

// GenEvo
// Copyright (C) 2019 Institut Pasteur
//
// This program is free software: you can redistribute it and/or modify
// it under the terms of the GNU General Public License as published by
// the Free Software Foundation, either version 3 of the License, or
// (at your option) any later version.
//
// This program is distributed in the hope that it will be useful,
// but WITHOUT ANY WARRANTY; without even the implied warranty of
// MERCHANTABILITY or FITNESS FOR A PARTICULAR PURPOSE. See the
// GNU General Public License for more details.
//
// You should have received a copy of the GNU General Public License
// along with this program. If not, see <http://www.gnu.org/licenses/>.

// =========================================================================
// Alphanumerical sort by genes for the docs before sending them to the client.
// This allows the proper sort of the genes when numbers are present.
// =========================================================================

module.exports = function (doc, nextDoc) {
  // Split each gene by groups of letters and numbers
  var gene = doc.Gene.match(/([^\d]+)|([\d]+)/g)
  var nextGene = nextDoc.Gene.match(/([^\d]+)|([\d]+)/g)

  for (var i = 0; i < gene.length; i++) {
    // If the next gene is shorter and equal so far, put it before
    if (!nextGene[i]) {
      return 1
    }

    // Sort by numbers if letters are equal so far
    if (parseInt(gene[i])) {
      if (parseInt(gene[i]) > parseInt(nextGene[i])) return 1
      if (parseInt(gene[i]) < parseInt(nextGene[i])) return -1
    } else {
      // Sort by letters
      if (gene[i] > nextGene[i]) return 1
      if (gene[i] < nextGene[i]) return -1
    }
  }

  // If the current gene is shorter and equal so far, put it before
  return -1
}
