# Supplementary material for: Systematic detection of brain protein-coding genes under positive selection during primate evolution and their roles in cognition
Source: Genome Res. 2021 Mar;31(3):484–96. doi: 10.1101/gr.262113.120 (PMC7919455; doi:10.1101/gr.262113.120)
Supplement: Supplemental Material [file supp_gr.262113.120_Supplemental_Material.zip › src/utils/cast.js]

// GenEvo
// Copyright (C) 2019 Institut Pasteur
//
// This program is free software: you can redistribute it and/or modify
// it under the terms of the GNU General Public License as published by
// the Free Software Foundation, either version 3 of the License, or
// (at your option) any later version.
//
// This program is distributed in the hope that it will be useful,
// but WITHOUT ANY WARRANTY; without even the implied warranty of
// MERCHANTABILITY or FITNESS FOR A PARTICULAR PURPOSE. See the
// GNU General Public License for more details.
//
// You should have received a copy of the GNU General Public License
// along with this program. If not, see <http://www.gnu.org/licenses/>.

// =========================================================================
// Function to cast properly a single string.
// Dates ares not handled, only strings, integers, floats and booleans.
// =========================================================================

// Regular expressions for the different numbers, allowing exponents
var integer = /^[+-]?\d+(?:[eE][+-]?\d+)?$/
var decimal = /^[+-]?\d+\.\d+(?:[eE][+-]?\d+)?$/

module.exports = function (string) {
  // Only parseFloat can handle exponents
  if (integer.test(string) || decimal.test(string)) {
    return parseFloat(string.toLowerCase())
  }

  if (string.toLowerCase() === 'true') {
    return true
  }

  if (string.toLowerCase() === 'false') {
    return false
  }

  return string
}
