# Supplementary material for: Systematic detection of brain protein-coding genes under positive selection during primate evolution and their roles in cognition
Source: Genome Res. 2021 Mar;31(3):484–96. doi: 10.1101/gr.262113.120 (PMC7919455; doi:10.1101/gr.262113.120)
Supplement: Supplemental Material [file supp_gr.262113.120_Supplemental_Material.zip › src/utils/median.js]

// GenEvo
// Copyright (C) 2019 Institut Pasteur
//
// This program is free software: you can redistribute it and/or modify
// it under the terms of the GNU General Public License as published by
// the Free Software Foundation, either version 3 of the License, or
// (at your option) any later version.
//
// This program is distributed in the hope that it will be useful,
// but WITHOUT ANY WARRANTY; without even the implied warranty of
// MERCHANTABILITY or FITNESS FOR A PARTICULAR PURPOSE. See the
// GNU General Public License for more details.
//
// You should have received a copy of the GNU General Public License
// along with this program. If not, see <http://www.gnu.org/licenses/>.

// =====================================================================
// Function to calculate the median of an array of numbers.
// =====================================================================

module.exports = function (values) {
  // Sort the values numerically first
  values.sort(function (a, b) { return a - b })

  // Get the index of the median
  var medianIndex = Math.floor(values.length / 2)

  // Get the median
  // ---------------------------------------------------------------------

  // Odd index
  if (values.length % 2) return values[medianIndex]

  // Even index
  else {
    return (values[medianIndex - 1] + values[medianIndex]) / 2.0
  }
}
